# Supplementary material for: Identification of Root Rot Resistance QTLs in Pea Using Fusarium solani f. sp. pisi-Responsive Differentially Expressed Genes
Source: Front Genet. 2021 Aug 5;12:629267. doi: 10.3389/fgene.2021.629267 (PMC8375389; doi:10.3389/fgene.2021.629267)
Supplement: Supplementary file 2 [file Table_2.xlsx]

## Sheet: AllPlexes
Table 2. Differentially expressed contigs (DECs)and embedded SNPs identified via SeqMan Pro (DNASTAR, WI, USA) and custom scripts. Sequence, functional and GO term annotation, read counts and RPKM values of contigs obtained after transcriptome analysis of P.sativum lines (partially resistant and susceptible) after Fsp challenge are presented. Fold change (FC) and FDR p-value correction are presen…
																																				Results of differential expression analysis
																																				Control vs Inoculated												Partially Resistant vs Susceptible
																																				Partially Resistant						Susceptible						Control
Differentially expressed contigs		Annotatations										Estimated Reads																								0 hr vs 0 hr		6 hr vs 6 hr		12 hr vs 12 hr		0 hr vs 0 hr		6 hr vs 6 hr		12 hr vs 12 hr		0 hr vs 0 hr
Contig Name	Contig Sequence	Description	Length	#Hits	e-Value	sim mean	#GO	GO IDs	GO Names	Enzyme Codes	Enzyme Names	Resist_Control_0H_R1	Resist_Control_0H_R2	Resist_Control_6H_R1	Resist_Control_6H_R2	Resist_Control_12H_R1	Resist_Control_12H_R2	Suscept_Control_0H_R1	Suscept_Control_0H_R2	Suscept_Control_6H_R1	Suscept_Control_6H_R2	Suscept_Control_12H_R1	Suscept_Control_12H_R2	Resist_Inoc_0H_R1	Resist_Inoc_0H_R2	Resist_Inoc_6H_R1	Resist_Inoc_6H_R2	Resist_Inoc_12H_R1	Resist_Inoc_12H_R2	Suscept_Inoc_0H_R1	Suscept_Inoc_0H_R2	Suscept_Inoc_6H_R1	Suscept_Inoc_6H_R2	Suscept_Inoc_12H_R1	Suscept_Inoc_12H_R2	FC	FDR p-value	FC	FDR p-value	FC	FDR p-value	FC	FDR p-value	FC	FDR p-value	FC	FDR p-value	FC	FDR p-value
TRINITY_DN26903_c0_g1_i1	AATCAAACAACTTTTTTTCTTTGAAACATGTAACATTGCCTTGCATTCTAAATGGCACACCACACATGCATCAAAACAAAACAAGGTGTATTTCAAGTAAAAATGTAAAATACATCATTTTTTTTAATCAATTCAGCAAGTATACAAGTGCAGTAACCTGATATTTAAGTTAAAACAAGAGATGAAACTCTTATAATGTTGAATTTTACTCTATAGTCCTATTGTTTTTTTTGCCACTGAATAACTTTGTCAAATTTGGAATAACTTTCTTTCTCTTCTTGAGAGTGAAAGGACTTAAATGCCGAGGCGCGGGCGAACCCGACGACATCTGAAACTTTGCTCTCTTAGCAGGAGTTAGACTTCCATTTGATTTAAAACTCTTTCTCGAAATAGCTCTCT…	protein PLASTID MOVEMENT IMPAIRED 2	2372	20	0	82.25	5	C:GO:0005829; P:GO:0009637; P:GO:0009903; P:GO:0009904; C:GO:0016021	C:cytosol; P:response to blue light; P:chloroplast avoidance movement; P:chloroplast accumulation movement; C:integral component of membrane	0	0	9	3	53	68	18	26	13	6	69	23	48	51	13	6	69	23	48	51	7	4	55	19	25	31	-	-	-	-	-	-	-	-	-	-	-	-	-	-
TRINITY_DN1201_c0_g2_i1	CGAATATACATCTTCGGACTAAATTATGATAAAAATGAAGGTATGACTCAATTATGAAAAAATGCGGTGTATATAATGTGCGTATGGAAGTATCCATTATCCATCCAATTGGAATATATGCCTGATTCACTTTGGGTTACACCCAATGTAAATGTAATTGTAATTTGATTATGTCTTCATATCTTCCATCAAGTGAACTCGTAAAAAATGTGGGGATTGTTGAGATTTTCCTAGTGAAGCCTACACAACTCTTTAAACTTTCATTATAAAAAAATACACATACAAAAGAGAAACATCACAACAGCTAAAGAAATTCTACAATGCCACCATAAGGAAAAAGATAAATCACTGCAAGAAATTCTACTTGCCTCTCTTGGTAAAACGAGAAGGTATACTTTG…	reticuline oxidase-like protein	2127	20	0	84.71	3	F:GO:0050328; P:GO:0055114; F:GO:0071949	F:tetrahydroberberine oxidase activity; P:oxidation-reduction process; F:FAD binding	EC:1.3.3.8	Tetrahydroberberine oxidase	23	4	241	223	548	628	5	3	292	126	1008	538	5	3	292	126	1008	538	11	10	243	44	180	321	-	-	-3.97	4.04e-07	-5.2	0.0021	-	-	-	-	-	-	-	-
TRINITY_DN46009_c0_g1_i1	GACAGTTCACATTCGTGCACTAGGATCTCAGAAACTTTTTTCAATATTAGGAAAGACTTACATGGCAAAATTGACATTCATTACAATGTAGAGTCTTAACAAGGTTATCCTCCCTAATGGTTCTAAACTAGAGTTACAATTATGCAGCAAAGCTTGATATATTGTAGTAAAATACAAACAAACACCTTGATATTATTCTAAATTAGAGTTACACCTTGAGATTTAGAGTTAGAGCTTATCCATCCACTCAAGCTTTCTTCTCCTTAACTGGTGACATAAACACAAAGCGATAAACCAAAGCAGCAAGAGAAGCTCCAATCAAAGGACATATCCAAAAAACATAAAACTGCTCCCAACTATTATGCTTATTGTTGATATAAGCCCAACCAAAAGCATTAG…	aquaporin SIP1-2	1162	20	1.87e-121	87.36	3	F:GO:0015267; C:GO:0016021; P:GO:0055085	F:channel activity; C:integral component of membrane; P:transmembrane transport	0	0	3	3	23	33	49	48	1	0	44	10	89	67	1	0	44	10	89	67	3	4	16	0	20	33	-	-	-	-	-	-	-	-	-	-	-2.94	0.00196	-	-
TRINITY_DN2747_c0_g2_i1	CCAAAAGTGTTCTGTTCTCTCTCTCTCTAGTTCTTTTTGCAGACACATTATTATATAAGAACATGATTATGTGAAAGTTTATCTTCACTCTTAGTCCTTTATTTCATTCCAAAAAAATCGTGGGTTGGGATCGAAAACTGAGGAAATGGGTTCTGTTTTTGTAAATGCTCTGTTTCATACTCTGTTTCATGCTCTGTTTCTTACTCTGTTTCTGTTTTCCGACCAAACAGAAGCAGATTTTTTTAACTCTTTCAGTAATGAGACAAGTTTTGAAACCAGTAACGCCGCAGGAACGTGTAACATTTTCAATGGAAAATGGGTGTACGACGCTTCATATCCTCTCTATGATTCTTCAACATGTCCTTTCATAGATCCACAGTTCAATTGTCAGAAACATGG…	protein trichome birefringence-like 39	1639	20	0	91.19	3	C:GO:0005794; C:GO:0016021; F:GO:0016413	C:Golgi apparatus; C:integral component of membrane; F:O-acetyltransferase activity	0	0	25	3	200	269	377	478	5	7	183	84	349	274	5	7	183	84	349	274	15	29	127	88	203	242	-	-	-	-	-	-	-	-	-	-	-	-	-	-
TRINITY_DN10587_c0_g1_i1	AAAAAACATAACTTAACCATTAACACCTTGCATTCATAAACAAAGTAGCCATATGTTTAGTGTACTCCTCTTAAATGATTAAACCTACCATCTTGTATAGTAGGATACAATATTTACTACTAATACAAACCAAAATCACTTAACAGAAGCATACTAAATTACATATTGAATCTATATATAATACACACAACTTTAATAATTAAAAACAGCCTAATATCACATTAACACTAATAATAGTATATTGATCTAGTATGATCTAGAATAATGGAGTCTGAAAATAGAGTGAGCCACAAGCAAAAGGAAGACAGATGAACCAATGATAGAGAGAACCAAAGCAGCAGTCATGTGACGACAATAGGCATCAAATACATTACACACTTTCATCCATTGCACGTGCGA…	CASP-like protein 1E1	1060	20	3.79e-89	78.98	2	C:GO:0005886; C:GO:0016021	C:plasma membrane; C:integral component of membrane	0	0	7	1	39.0827	33	162.976	157.565	3	0	52.058	9.13787	368.58	255.081	3	0	52.058	9.13787	368.58	255.081	4	3	32	3	137.974	141.225	-	-	-	-	-	-	-	-	-	-	-	-	-	-
TRINITY_DN9108_c0_g1_i1	TTTTTTTAGAAAAAAGCTTAGTTATGAACGTTTTATTCAATTGTTGTCTTTTGCAAACAATAGAACAAAAAACAATTTTATTATTTCTGTAAAGTATTACATCAATTGGGATGCATTATTGAGAACAAGACAAAACAAACACAACATAGTACAATGGAAATGGCACAAAGCCTGTGAAATTATTAAAAAGAAAAAGATCTTTGTCTCATTGAAGATCCCTCAGACAAATTGATTCAGATATTCATCAGCAGTGGTGTATTTCACATCAGGATAAGCATCATAAGCTTCAACATCTTTGGCAGGGTCAATCTCATACACTGCATCTCCCTTTATTTGTTGCGAATGGTACAACGCCAAAAGATAGTTATGAGGGAATGAAGATGTTTGAATGTCTTTAAG…	isoflavone reductase	1728	20	0	92.64	2	F:GO:0047526; P:GO:0055114	F:2'-hydroxyisoflavone reductase activity; P:oxidation-reduction process	EC:1.3.1.45	2'-hydroxyisoflavone reductase	55	62	22	31	25	54	17	9	69	23	69	35	17	9	69	23	69	35	140	99	135	215	546	251	-	-	4.15	0.000274	2.66	0.00445	-	-	-	-	-	-	-	-
TRINITY_DN11130_c0_g1_i10	AAACGGAGATGACTAGTTAAATCCTCGCAAAGATAGACTTGCAAAAACAAAATTTACAAGGTAGAGGCCGTGGAGGTAACTCAAATTATGACAATCCCCGCAGAAAATCTTTAACTCATCTGAAAAAGTGTTGTACAATGCATTGGCTCAACTCTCAAAGCTAGAATCTCAACATTCATAACACCCTTCTCTACTCCACAATTAAATAAATAAATAAATATACAAATCAATGAGAATTGCAACTGACCAATACACACTCCCCCCAAAACTCAATAAAAATAACAATACCTGCTTCTTTGTACAAGCATTTCTAAACCCTGATTTTTGAGAGGGAATAATTTACACACAACACCGAGATATAGAACGTAAAACAAACTTCATTTTTGCTGGAAATACAAA…	importin beta-like SAD2 homolog	3653	20	0	88.32	7	F:GO:0005049; C:GO:0005635; C:GO:0005829; P:GO:0006606; P:GO:0006611; F:GO:0008536; C:GO:0016021	F:nuclear export signal receptor activity; C:nuclear envelope; C:cytosol; P:protein import into nucleus; P:protein export from nucleus; F:Ran GTPase binding; C:integral component of membrane	0	0	0	21.7892	56.835	124.407	39.5277	67.2471	15.5932	12.4062	60.6	72.1508	79.3737	108.423	15.5932	12.4062	60.6	72.1508	79.3737	108.423	6.90592	7.71075	82.8234	84.4424	37.8373	43.0094	-	-	-	-	-	-	-	-	-	-	-	-	-	-
TRINITY_DN1050_c1_g1_i1	TAAAAAGACCCAAACAATGCGAGGTTTCAATCCACATTCCATAGACTTTTAAGTCTTATTCATAGAATTCAGGTACCAAGTATGGAATTCCAAAATGGAGATGATGTTGCTTCCAATTTGCTCAAAGCTCAAAGCCACATATGGAATCACATTTTCAACTTCATGAATTCCATGTCACTTAAATGTGTTGTTGATTTAGGCATACCAGATATCATACACAACTATGGCAAACCCATGTCACTCTCAAAACTCATTTCTTCACTACCAATCCATCCTTCCAAAAAACCTTGCATTTATCGCTTGATGCGAATCATGACTCATTCTGGTTTTTTCTCTCAACAAAATATTACAGAGAATGAATTAGAAATTGAGTATATGTTAACGGATGCATCTAGGTTA…	probable O-methyltransferase 3	1456	20	0	83.39	7	C:GO:0005829; F:GO:0016206; P:GO:0019438; P:GO:0032259; F:GO:0046983; F:GO:0102084; F:GO:0102938	C:cytosol; F:catechol O-methyltransferase activity; P:aromatic compound biosynthetic process; P:methylation; F:protein dimerization activity; F:L-dopa O-methyltransferase activity; F:orcinol O-methyltransferase activity	EC:2.1.1.6	Catechol O-methyltransferase	17	6	342.959	412	945.632	1219.92	4	6	184	67	865	1669.92	4	6	184	67	865	1669.92	29	27	172	76	372	825	-	-	-3.72	0.00271	-	-	5.6	0.000461	-	-	-	-	-	-
TRINITY_DN1607_c0_g1_i10	TTTTAATAAATAGCAAATGAAATGCTGGTCATAATTATATTATTTTAATAAGATGGTACATGTTGAATTCTAAACAATTTTCTCATGCTTACATAAAAAAAAATCAAGAAAAACATGAAAATAAATATAATTAAGAATTTCATATAGCCACACTGCGTAGAACAACGGTCTCAATGGTAAGTCCAGGTCCAAAACCGAATAGTACACCCCATTCAAGTCCTTCTCCTGTTGTGTTCAAACCATCTTGAGTTGATTTCTTTCTCATTTGATCCAAGATAAACAACACACAAGCACTTGACATATTTCCATACTCACTAAGTACTTCCCTAGTGGCCCTCATCTTTTCAGGCTTCAAGGCTAGCTTTTGTTCCACTTGATCTAGAATTGCAGGTCCACCTG…	chalcone and stilbene synthase family protein	1237	20	0	98.23	3	P:GO:0009715; P:GO:0009813; F:GO:0016210	P:chalcone biosynthetic process; P:flavonoid biosynthetic process; F:naringenin-chalcone synthase activity	EC:2.3.1.74	Chalcone synthase	9.40911	7.4476	6.19261	6.86121	0	5.21932	0	8.02944	7.92606	0	0	17.9536	0	8.02944	7.92606	0	0	17.9536	24.5475	23.9536	25.3656	11.0026	41.0657	43.7253	-	-	-	-	-	-	-	-	-	-	4.72	0.000606	-	-
TRINITY_DN8141_c0_g1_i5	CAACGTTCCAATGTGAGACCCGCCACCACCACAGTCCAATAAATGCACGCTTCATCCTTTTCAATCTTTCTCAATTCTCACTTTTCATTCTTGTTGATAATAGTAATAACAATTATCCTAATTCCTATGGATGTGATGTCTGCTAACAGTAGTAACTGTGGAAATGCTTCAAATCCTTACCATCAATGCACACAAGCTTGTTTTCAAAAAACAAAGGGAAACAACAAAGCACAGTCTAATAGAAAAACCAGTTCAAGTTATGGGCGAAGTTTTACAGATGGTGATTTGGGCAAAAAGGTAATTAATGGAGAAAGACGAACTTATCCTGGTTGTCCTAAAGCTTCTAATCCTTATCATACCTGTGATGCCAATTGCAACAAATCATCATCCAATTCAGGT…	plant phospholipase-like protein	1610	20	0	70.29	2	F:GO:0003682; P:GO:0010468	F:chromatin binding; P:regulation of gene expression	0	0	76.3942	65.382	9	0	0	0	135.908	101.317	15.6656	7.50968	9.65782	4.08916	135.908	101.317	15.6656	7.50968	9.65782	4.08916	450.928	291.739	38.9033	94.5398	37.8111	47.5809	-	-	-	-	-	-	-	-	-	-	6.21	4.18e-12	-	-
TRINITY_DN2260_c0_g1_i8	CCGATCTTTTTTTTAAGCAGCAAAAGAATCCATATTATTTCTTCCATACACAAAATTTTTGAACAAACTTTTCACAAAAAAAAAACTAACAGAGGATTCCTGGATATAGCTTATTATGCTTACAAAACAGGATATTTGATTTCTGATTACAATGTCTGACTTAAAATAAGTATAAGTATTCTATAGAGACTAAAAATACTCATTTGTTATTTTCCTGATCCCATCCATTTACAACTGAGAATCATATCCATTACTTTTATTCTTCTGAGGATAATCCACATTATCATAATCATCTTCAATAAACTTCTTCCAAAACCAATGCTGCTTCCACACTCTCTCTGTCATTTCTTCAATTGGTATGTTCTTCGTCTCAGGCACCAAGAAAAACACAAAAGCAGA…	sugar transport protein 13	3136	20	7.77e-129	92.5	4	F:GO:0005351; C:GO:0005887; P:GO:0034219; P:GO:1902600	F:carbohydrate:proton symporter activity; C:integral component of plasma membrane; P:carbohydrate transmembrane transport; P:proton transmembrane transport	0	0	305.939	513.873	109.82	204.44	94.6832	322.966	148.205	147.297	68.2933	52.2414	205.145	805.805	148.205	147.297	68.2933	52.2414	205.145	805.805	610.493	542.99	644.417	639.84	571.097	1177.94	-	-	-	-	-	-	3.9	0	10.65	0	-	-	-	-
TRINITY_DN2260_c0_g1_i9	CCGATCTTTTTTTTAAGCAGCAAAAGAATCCATATTATTTCTTCCATACACAAAATTTTTGAACAAACTTTTCACAAAAAAAAAACTAACAGAGGATTCCTGGATATAGCTTATTATGCTTACAAAACAGGATATTTGATTTCTGATTACAATGTCTGACTTAAAATAAGTATAAGTATTCTATAGAGACTAAAAATACTCATTTGTTATTTTCCTGATCCCATCCATTTACAACTGAGAATCATATCCATTACTTTTATTCTTCTGAGGATAATCCACATTATCATAATCATCTTCAATAAACTTCTTCCAAAACCAATGCTGCTTCCACACTCTCTCTGTCATTTCTTCAATTGGTATGTTCTTCGTCTCAGGCACCAAGAAAAACACAAAAGCAGA…	sugar transport protein 13	1980	20	0	94.56	4	F:GO:0005351; C:GO:0005887; P:GO:0034219; P:GO:1902600	F:carbohydrate:proton symporter activity; C:integral component of plasma membrane; P:carbohydrate transmembrane transport; P:proton transmembrane transport	0	0	3789.86	4955.67	555.334	824.985	523.245	740.78	3579.28	2809.54	450.669	365.666	1232.13	2130.58	3579.28	2809.54	450.669	365.666	1232.13	2130.58	7090.37	6213.63	4113.82	2522.78	5523.72	7282.57	-2.47	1.24e-05	-	-	-	-	-	-	8.13	0.00122	3.81	0	-	-
TRINITY_DN5438_c0_g1_i1	TTGTTAATGAGTTTGGTTATAGCTTCCAAGATTTCAAATCTAATCCCTGAATAACCTTGGAGAAGTGTGTTGATTCTCACAAGCATTGCAGCTCTTGTTGCTGTATGTGGTAGTGTATGGCTTGACTCAGTTCCATTTCCAAATATTCCAGCATTCAAAAACCTAATGAGTTCTTTCTGCAAAGCACCGCCTTGTTTGGTTCGACGGTGAGAGGTGGCGCCGAAGCCTGTGGTGACGCCGTAACTGTCTGTGCCTTTGTTCATACTCTCCATCACCCAGTCACTGCTCGCCTTAACGCCAGCCCTAGCAGATTCTGACAACTCCACCTTCACACCATGATCATGTGCGGCAATGGCAGCCACCTGAGAAATCGTCAGTGTCTCGCCACCAAGGCGGACC…	phenylalanine ammonia-lyase	693	20	1.25e-135	95.98	4	C:GO:0005737; P:GO:0006559; P:GO:0009800; F:GO:0045548	C:cytoplasm; P:L-phenylalanine catabolic process; P:cinnamic acid biosynthetic process; F:phenylalanine ammonia-lyase activity	EC:4.3.1.24; EC:4.3.1.25	Phenylalanine ammonia-lyase; Phenylalanine/tyrosine ammonia-lyase	5.83451	6.6839	5	5.71132	5.82832	11.8119	4.88913	5.62675	0	0	17.1464	23.4405	4.88913	5.62675	0	0	17.1464	23.4405	7	11.3368	9.50545	7.00244	49.3202	26.5815	-	-	-	-	-	-	-	-	*	0.00224	-	-	-	-
TRINITY_DN854_c0_g2_i2	TTTTTTTGCACACATTAAATTTCATAAATTATTATTGATCATATAAATAGGACCATACATATAATAATAAGTAGTAGTTTATTCTCTTAACTAGATTTATTTATGAAATTAATTGTTTATTTGATTGCAAGAGAATACATAACTGCATTACAAATACAAACATATGAATTTCATTTTGAAACTAAGTAAAAAAAATGAGGTAACCCTTTAATCCCTTAATAATTATGCAAATCACTAGCCAAAACAAATGAGTATATGTTTCTTCAGACCCTTGAACCATCAGTCTTGAAGTATATCTTCAAAGTTCAGTAATTACCATCTCAGCTTTGCAGGAAAATACTTCTCGATAAGCGAGAGATAATACGGCTTCACTTCTTCGACATCAACAAGAACTTTGCT…	inositol oxygenase 2-like	1486	20	0	77.4	5	F:GO:0005506; C:GO:0005737; P:GO:0019310; F:GO:0050113; P:GO:0055114	F:iron ion binding; C:cytoplasm; P:inositol catabolic process; F:inositol oxygenase activity; P:oxidation-reduction process	EC:1.13.99.1	Inositol oxygenase	0.00985572	3.58579	1.79044e-07	0.0228366	0.0122785	0.20439	4.05977e-08	45.6195	6.90833	18.4412	0.00987982	6.04695	4.05977e-08	45.6195	6.90833	18.4412	0.00987982	6.04695	135.469	134.974	1.16247e-06	2.66323	0.0292904	21.6769	-	-	2073.74	1.13e-09	-	-	-	-	-	-	-	-	-	-
TRINITY_DN3698_c0_g1_i5	AAACGCTCTCTTTTATAGAGGTTCCCACAAAACTTTATTATAAGATGTATATTCTGCCATCTTTCTTCAACAATGTTGATATGATTATTCTAGAACATGGTTCACTATGTCTTGTATGAACGGTAAGAAAGTGTTTATGTCACATTATTTTTGCTAATTTATCTAACAAATCATTTAAGAAACTAAAACAACAACTTCACTAATTTCACTTCTAATTAGAGTTCTCAAATATTTACTATAAACTGCACATAATTTAGAGATACATAACCAAATATAAAACCTACAATACAACACATAATTACAATCCAAAACACTGCCCTGTGTTTTTTTTTGGTCTAGCAGTTAATTCCACACACCTCAGCTTTAGGACCAGTGACTCTTGTAGTAAACGGATCAACT…	cellulose synthase A catalytic subunit 3 [UDP-forming]	4056	20	0	94.83	6	C:GO:0005886; C:GO:0016021; F:GO:0016760; P:GO:0030244; F:GO:0046872; P:GO:0071555	C:plasma membrane; C:integral component of membrane; F:cellulose synthase (UDP-forming) activity; P:cellulose biosynthetic process; F:metal ion binding; P:cell wall organization	EC:2.4.1.12	Cellulose synthase (UDP-forming)	28.6381	72.8844	39.2256	67.5181	88.378	107.086	42.1116	62.3507	16.8622	18.2144	116.366	154.155	42.1116	62.3507	16.8622	18.2144	116.366	154.155	110.189	94.564	81.7781	27.0341	264.451	226.766	-	-	-	-	-	-	-	-	-	-	-	-	-	-
TRINITY_DN29338_c0_g1_i1	TTAAAATTAAAAATTAAAAATCAACTCTAAAAGTTATTAAGCTTTAAAGCTTCCACTCACCCATTAGAATTTATTGATTTTTCCTAGAGAGTAGAATGCTTAGGGAGAATTAGAAACCATGAATCATCTTGGTATTACCCTATTGACCCTCTCAATCTTATTCATCAATCATGTTAGAGCGCAAATATCAAGTTCATCTTCACAAGATGCTGTTTCAAATTTCCAACCAAGTCTTGTTGTTGTCATATCAATCCTAGGTCTTATGTTTGCATTAACATTCATTCTTCTCATTTTTGCCAAAGTATGTCATCGTAGACAATTACTTCCTCTTGGTGATGATCCAAATAATCAATTATCAACATTCATGAGATCAAGGTCAAGATTTTCAGGTATTGACAA…	E3 ubiquitin-protein ligase ATL42	1416	20	0	68.62	1	C:GO:0016021	C:integral component of membrane	0	0	51.9377	39.905	7	16	4	5	106.481	47.2687	22	13	21	26	106.481	47.2687	22	13	21	26	66.9483	86.4922	55	68	38	29.3161	-	-	-	-	-	-	-	-	3.51	0.000407	-	-	-	-
TRINITY_DN8712_c0_g1_i1	AAAAGGTTGGCTACAATTAACCACATGCTGAATAAGGAAAGGTACAAACATAGAAATGTTTTCTTAAAAGAAAATAAAAATCTTAATTACTAGTAAAATTTTTATTAAAATTAAATGTGGATCCCACTCCTATATCCACCCTCTTTCCTAGCCATCACACTATCTAATCCACTCACGTAATATAAACCCCTCACAAATCTTCTCAACTTAGTCACTAACTCACTTTTTTTTCTCTCTTCCCCATTTCTACTATCAACCACCACATATGGCGCTCGTCCACCGCCGCCGCCATCCCAACCTCCGTCTCCCAGAGATCTCCGACCACCGTCCTCGTTTCTCTGTCCCCCTTCCTCCCAACATCTACAAACAATCATCTTCCTCCGCCGGCTGTGACACCCT…	mitogen-activated protein kinase kinase 9	1481	20	0	83.75	3	F:GO:0004674; F:GO:0005524; P:GO:0006468	F:protein serine/threonine kinase activity; F:ATP binding; P:protein phosphorylation	EC:2.7.11	Transferring phosphorus-containing groups	74	137	12	49	34	91	99	110	45	41	146	262	99	110	45	41	146	262	181	196	209	123	331	478	-	-	-	-	-	-	-	-	-	-	-	-	-	-
TRINITY_DN12755_c0_g1_i1	TAGTTAACAACACACTCTATAAATTCATCTCAAAAGCAAAACAAAATATTCAACTTTCTTCTTCACAATTTTTTTCTCTTCTTCTTAATTCTGTTCATACATTTTTGAAACCTTTCTTTGTGAAGATATAAGATGAGTATTGTGTATGATCATGCTCAAAACTATTCTGAATTTGAGTCAAGCCTTGGTTTCTTCAATCAAGAAACTTTCAGAAATGATAATCAGCAATATTATTCTCCCTCCACAAGTTCAGAGATGGAAACAATGTTTACCAACTCTCATCATTTGGCAGTGAAACAAGAAGAAAATGAACCCTTTTCATCACACTACAATGGTTACTCTTCTTATGCATCATCTTTAAATCCGATGATTTGCCAAACTCAGCAGAATCAAGGATTG…	transcription factor bHLH130	1429	20	1.26e-80	88.25	4	F:GO:0001228; C:GO:0005634; P:GO:0045944; F:GO:0046983	F:DNA-binding transcription activator activity, RNA polymerase II-specific; C:nucleus; P:positive regulation of transcription by RNA polymerase II; F:protein dimerization activity	0	0	10.9129	14.2181	2.89967	5.26476	1.50886	15.6446	57.0237	23.6723	0	2.87794e-05	8.39857	52.3528	57.0237	23.6723	0	2.87794e-05	8.39857	52.3528	147.629	162.569	46.0918	28.1046	23.3684	45.4897	-	-	-	-	-	-	3.84	0.000939	2.57626e+06	0.000185	-	-	-	-
TRINITY_DN32041_c0_g1_i3	ATTTAGTTAAACAAACTAAAAATTTAATTAAAAAGAAAATCAATATATGAATAATTACATTGTTCATTACACCATACACATGAATAACTAAAAAAACATATAAAAAGAAAAGCAAAAGCAAAAGCAAAAGCATCCAATTCTAGTTCTATTACACATGATATAGATCTCCTAATAGTGACATGTCTAAGTGTGAGATTCCTATCTTAGGAATCATTATTTGTTTCAAAGTGACCAAGTCTATTGTCTGATAATCTTGTAGCATAAGCAGATTTCTTGTATTCAAACCATGTAAACTCTCTATATAATAATCTTTCATTTCCTTTTATGAGACAAAGCAAAGGTGCAATTTTCTCACTCAAAGATGGACCACAAAAATAAATCATAGAGAGTCTAGATTTG…	gibberellin 2-beta-dioxygenase 1	1360	20	0	83.07	4	P:GO:0045487; F:GO:0046872; F:GO:0052634; P:GO:0055114	P:gibberellin catabolic process; F:metal ion binding; F:C-19 gibberellin 2-beta-dioxygenase activity; P:oxidation-reduction process	EC:1.14.11; EC:1.14.11.13	Acting on paired donors, with incorporation or reduction of molecular oxygen. The oxygen incorporated need not be derived from O(2); Gibberellin 2-beta-dioxygenase	1607.25	2237.6	168.82	147.261	147.301	170.782	1901.66	1283.7	213.317	202.989	317.377	648.12	1901.66	1283.7	213.317	202.989	317.377	648.12	2848.36	2946.07	621.919	715.112	973.811	1143.96	-	-	-	-	-	-	-	-	3.21	4.06e-06	2.19	3.36e-05	-	-
TRINITY_DN3208_c1_g1_i4	TAATAATGAATTATGTAACCTCCAAAACAAATCTCTATATAAAAGCTCAACCGCTCTTCCTTCCCATATCAGGAAATTCAGTACAACTCCTACATTCATTCATTCTTTCATAATCATTTTTACTTTCCACTCTCTCAAATTCTAGTTACCTCTACCAAAACACAACAATCTTAAGATGGAAGCAGTAGCAGCAGCCATTACAAAAAACAGCAACGGTTATGATTCATTCTGCTTGACCAATGCTAAAAATAATAATATGAAAGTGAATACTGCCGATCCTTTGAATTGGGGTGTGGCCGCCGAGGCAATGAAAGGAAGCCACTTGGATGAAGTGAAACGCATGGTGGAGGAGTACCGGAAGCCGATTGTTCGTCTTGGTGGCGAGACTCTCACCATTTC…	phenylalanine ammonia-lyase	1301	20	0	96.17	4	C:GO:0005737; P:GO:0006559; P:GO:0009800; F:GO:0045548	C:cytoplasm; P:L-phenylalanine catabolic process; P:cinnamic acid biosynthetic process; F:phenylalanine ammonia-lyase activity	EC:4.3.1.24; EC:4.3.1.25	Phenylalanine ammonia-lyase; Phenylalanine/tyrosine ammonia-lyase	5.99384	22.7804	8.11659	16.4535	0	49.675	0	18.0444	6.85876	0	20.8018	4.92945	0	18.0444	6.85876	0	20.8018	4.92945	17.9396	34.7558	11.667	17.1286	72.0508	2.93303	-	-	*	0.00188	-	-	-	-	-	-	-	-	-	-
TRINITY_DN24352_c1_g1_i1	TTTAGACAATAATATATTTAATTTTTATTTTATTTTTAACAAGGAAACCTAACTTTGAGGATCCCATTGTACATTATTGAAAAGGAAATACATGTATTCATTTATTTTTATGCTAATATTAGTGAAGCTATGATCAAGCTTGTTGAAATTTAACTTTAAGAGGAACATCACTTAGAGCCAGACGCTTATTTCCGTTTTGATCCACAAAAACTCCAATATTGTTACACAGATACTTGAAAGATTGCACCACACTTGGACAAAACACTAACTTATAACCATCACCATACTTCTCAATCTTGAACCAATTATTTATGGTTTCCGGACCAGGATTTCCAACAACACCACCAGTAGTTACAAACCACTGTCTCTTATAAACATCAAAACTATCAAGTTTCCACA…	ase inhibitor I3, Kunitz legume	847	20	1.31e-104	75.51	2	F:GO:0004866; P:GO:0010951	F:endopeptidase inhibitor activity; P:negative regulation of endopeptidase activity	0	0	83	46	29	29	54	69	55	27	30	16	106	107	55	27	30	16	106	107	192	107	212	36	384	468	-	-	-	-	-	-	-	-	-	-	4	0	-	-
TRINITY_DN8291_c1_g1_i12	ATTAAATCACACTTTTTTTTGTTGCTGCCATGATAATCAATTCTTTATAATAATCGAAGTGTTAGACTAAGTCTTCCTCGATATTTAAAATTCTCATTAGGACAAACCTCAAATAAGCTTAAGTCTTCCTTTGCTTGATCATATAAGGTTCTTATTAGGACAATCCTCAAATAAACTTATTTAGCATAAGCTTATTTAGCTTATTTCAATGTGACGAGGACTAGCCTATCTATTTATATGATAAAAATAGTACACAAATCAAAATTAGTGTACCTCTAGTTTTGATTTATCTTGTACACTCATGGATAAATCTCAGAACACACTTCTATGACATGTGTTGTGTGCATCTTTTGTTTCAACTATTCAGCAGTTTAAAATTATATTGCTAGTTTTTATTGC…	sucrose synthase 2	3886	20	0	96.36	2	P:GO:0005985; F:GO:0016157	P:sucrose metabolic process; F:sucrose synthase activity	EC:2.4.1.13	Sucrose synthase	1.39577e-05	0	0	0	0	2.04141	0	0	1.41081	0	1.70884	5.05031	0	0	1.41081	0	1.70884	5.05031	0.17327	0.0457747	2.55498	0	6.19265	16.1748	-	-	-	-	-	-	-	-	-	-	-	-	-	-
TRINITY_DN8409_c0_g1_i4	TAAAAATTTAAAACAACCAAGTTTGGCACACCCTTAATTACAAACATACAAACATTTTAGCCTAACCTATAGGACTAGAATCACCTAATTTTACTTTTTCTCTACACAAAATATTCACCTAAATACATCAAAAAGCTTAAGTACTTAATTAACTATTGTCTACTGATAACATTAAAATAAAAAATAAAAAAGAGAATCTTAATCTAAAAAATCATGGATAAGGATTAAAAGTCCAATCCCATAAGAAAAAAACAGTATCAAGTCCTCTGTTCCAAGAATTCTCCATCTAAAGTTAAAAACATTACCGTCCTTCACGATCTCATCTCAACGTCACACACCACCGCTTTTCTTAATTATCCACTTTCATTTTTTCCATGCTGTAATGTAACACAGATAAAA…	mitogen-activated protein kinase kinase kinase 18	4068	20	0	78.82	10	F:GO:0004674; F:GO:0005524; C:GO:0005737; P:GO:0009658; C:GO:0016021; P:GO:0023014; P:GO:0031098; P:GO:0032147; P:GO:0045893; P:GO:0046777	F:protein serine/threonine kinase activity; F:ATP binding; C:cytoplasm; P:chloroplast organization; C:integral component of membrane; P:signal transduction by protein phosphorylation; P:stress-activated protein kinase signaling cascade; P:activation of protein kinase activity; P:positive regulation of transcription, DNA-templated; P:protein autophosphorylation	EC:2.7.11	Transferring phosphorus-containing groups	828	1475	415	693	153	489	1609	1439	533	489	645	1680	1609	1439	533	489	645	1680	2088	2863	1625	1681	1743	2375	-	-	-	-	-	-	-	-	3.23	0	-	-	-	-
TRINITY_DN12817_c0_g1_i1	CCACTCCCACGCCCCCACTTAGTTTCAGTTACTAATTGCAGCAAGAAAACAGAGTCTCTCGTAACAACACTATTTATTCTATTCTAATGCAACACCGTCGTTGCACCTTTGCTCCGCCGTTCACCACCGCAACCGCAACCTCCATTTCTACATCACCATGTCTACCACAAACTCCCATTCATTGAATTGGCACTACGCAGAGTTAGACGAGAGAGACCTCGAATTCAGAGGCAGAACACTCTTCTTCATAATCGTTCTCTTCTCCATCTTCCTTCTCGTCATCGTTCTCTTCTTCTACACTCGCTGGATCTGTCGCTACCACTCCCACGTCACTACCACTACACTCTCCGCCTCCATCCACGCGCCGCCGCCTCCTCCACCTCAGGGACTCGACCCTGC…	RING-H2 finger protein ATL66-like	1284	20	2.9e-89	83.47	2	C:GO:0016021; P:GO:0016567	C:integral component of membrane; P:protein ubiquitination	0	0	3	16	24	21	21	77	5	7	18	11	88	198	5	7	18	11	88	198	12	9	167	47	204	323	-	-	-	-	-	-	-	-	-	-	-	-	-	-
TRINITY_DN4899_c0_g1_i12	AGTTTTGAAGAGCTTTACAGGTTTTTTTTTCATGATTTTTTTCTTACTGTTGTTGATTCTTAGAAAACTTTGTTTTACCTGTTATTGTTATTATGATGAATTGATGATTGATTTTGATCATAATTTTGTAATTGTTTAGCTTGTTTTTTAAGATATGATATGATTTAAATACTTTTGATTCTTTTCATCAAGTGTTGATTACAATGATAAAACATCACTTTCAAAACACATACCCAGCTTGATTCATCTTTCAAATTTGTAACAGTTTAATTACCTGTTACATTCAAAAGACAGAAGACTAACTAACTTGGCTTGACCATTTCAAAAAATGACTCATTGAATCAATCTATGCAAACAATCATGCACCCGAAAAAACTAAAACCTATCACAAATTTTGTA…	probable protein phosphatase 2C 25	3373	20	2.79e-143	94.04	3	F:GO:0004724; P:GO:0006470; F:GO:0046872	F:magnesium-dependent protein serine/threonine phosphatase activity; P:protein dephosphorylation; F:metal ion binding	EC:3.1.3.16	Protein-serine/threonine phosphatase	22.6152	37.285	20.8794	30.9958	24.5723	25.2779	12.122	8.1581	19.4735	30.6162	44.4697	53.9002	12.122	8.1581	19.4735	30.6162	44.4697	53.9002	17.1438	18.5915	35.6466	34.3825	13.7762	22.1851	-	-	-	-	-	-	-	-	-	-	-2.74	0.00463	-	-
TRINITY_DN8402_c0_g1_i1	GAAATTGTAATTTGTGATACTAACAACACCATGTGTCAAATAATTCATATAGAAAGAGAACATATAAATAGCAATCGAGTACGTAACACCAAGCAAAGTCATATACATTCTCTATACCTTCAAATTCTTGTTCCAATTAATCACTATGTTGTTATTCTCTGGTAATTTTGTTGCTGAAAAATGGTTAGGATTTGTGACAGCAATATGGGTACAAACAATATGTGGAAACAATTATACATTTGCAAACTATTCTGATGTGTTAAAGTCTCTAATGTTTCTGACTCAGATGCAGCTTAACAATCTCTCTGTTGCTAAAGATGTTGGCAAAGCTTTTGGTATTTTCTCTGGTCTTGTTTCTGATCGTTGGCCAACTTCTGTTATTCTCATCATTGGCGCTAT…	protein NUCLEAR FUSION DEFECTIVE 4-like	1901	20	0	86.59	1	C:GO:0016021	C:integral component of membrane	0	0	83.9739	148.339	12.9723	20.8488	3	19	106.743	95.0837	8.73799	11	17.7036	38.0412	106.743	95.0837	8.73799	11	17.7036	38.0412	83.976	91.2611	69.5775	91.031	37.3782	66.9294	-	-	-	-	-	-	-	-	8.14	4.1e-05	-	-	-	-
TRINITY_DN2898_c0_g3_i1	CAATTCTTAAAACAAGCAAATCCACAGTATTTTTCCTCTGACTGTTTTGACCTTCATGATTTGGGGTTACTTAAGGACAAAACAAACCAATTACGTTCCGTAAAATCAGAAATCATAAAACACATTTGGGTCCTACATGTTTAGTTTAATCACACCATTTACCCCTCTCTTTAATCCCTTTATATACAACCCTTCTAAACTCATTCTTCTCACACACTCACTCCCATCTTCTTCTTCTTCCTTTATTCCCTTTCCACAATGAATACACTTTCTTCTTCCATTTTCTTCCTCTTCTCTCTCCTCATACCTTCTCTCATTTCATCTTCACCCCTTCAAGACCCTCATTCCGTCACTCAAGAAGTTAATAGGAAAATCAATGGCTCATTAGCTAGGAGGAAC…	probable pectate lyase 18	1866	20	0	95.82	3	F:GO:0030570; P:GO:0045490; F:GO:0046872	F:pectate lyase activity; P:pectin catabolic process; F:metal ion binding	EC:4.2.2.2	Pectate lyase	0	4.96006	120.1	242.028	61.3101	104.475	10	7	123.78	77.6835	239.459	358.349	10	7	123.78	77.6835	239.459	358.349	7.18996	0	348.211	87.8404	233.318	333.796	-	-	-	-	-	-	-	-	-	-	-	-	-	-
TRINITY_DN8446_c0_g1_i1	ACAATTCATAATCACTTTCCACTTTCGTCACATGATCACATTCCCCTACCCCATCATGCAATCCTGTACTTCCCCAACATTCGATTAACATGATTAAACATTTTAGCAGCATAAACATCATTCAAAAAACAAACATCTTAACAACAAACACCATTTATCTTATATCTTAGTAAAACAAAAACAAACAGCATCTATCAATTACAACAACCGTTCACACTTTCACATAATCACATTCAACAAACAATAATAAAAAAAAAAAACAGTACCACGTTACTTTCTGTCATTTCCGTACACACAATAACACCAACATGGTCATTCATTTTCTAGATCTTGAACGACCCTTGACCTCCCCATTCCCACTTCATCCAACACGGTTAATCAAGTAAAGAGCATTACTCG…	pectinesterase inhibitor 3	1161	20	2.79e-91	80.92	3	F:GO:0004857; F:GO:0030599; P:GO:0043086	F:enzyme inhibitor activity; F:pectinesterase activity; P:negative regulation of catalytic activity	EC:3.1.1.11; EC:3.1.1.1	Pectinesterase; Carboxylesterase	11	1	95	114	218	264	2	1	107	60	482	310	2	1	107	60	482	310	8	4	65	22	204	254	-	-	-4.02	0.00223	-	-	-	-	-	-	-	-	-	-
TRINITY_DN9526_c0_g1_i1	TTTTTTTGCATATCTCAACATATTCACAACAAACTTTAATAAAATATGATCAGAGTTCGAATCTTGACCGCCACATAATTTATCCTAACAACCAAACCACTAGATTGTAATACAGTAATTGGTACAAATTTAAGAATGTGAAAGTCAAAGTTTTATATATATATTACATAAAGTTTCAAATGAAAAAACTACAAATCAGTACACACCAACATGTGGTTCGTCTAGGTAGTAAGGATTAAGTGATTTGGGCAACTTAAACAAGTGGTCAGAGGTTTGATCTAATTCTTACATCGGTACATGAATCCAAAATGCAGTATTGATCGGTGGACTGTCATGGACAATGGGATATCCGAATCCGAGTAGCCGAAGATGAATGAAGATAAACAGACACTAGCATGA…	probable beta-1,4-xylosyltransferase IRX9H	2764	20	0	81.05	7	C:GO:0000139; P:GO:0009834; P:GO:0010417; F:GO:0015018; C:GO:0016021; F:GO:0042285; P:GO:0071555	C:Golgi membrane; P:plant-type secondary cell wall biogenesis; P:glucuronoxylan biosynthetic process; F:galactosylgalactosylxylosylprotein 3-beta-glucuronosyltransferase activity; C:integral component of membrane; F:xylosyltransferase activity; P:cell wall organization	EC:2.4.1.17; EC:2.4.1.135	Glucuronosyltransferase; Galactosylgalactosylxylosylprotein 3-beta-glucuronosyltransferase	8	0	192.748	138.267	475.22	418.725	0	1.84181	96.1876	31.6373	437.094	274.276	0	1.84181	96.1876	31.6373	437.094	274.276	9.75897	10	35.3728	10.022	170.061	235.767	-	-	-4.95	2.33e-09	-	-	-	-	-	-	-	-	-	-
TRINITY_DN9227_c0_g1_i2	CACACTTTAATCTCACAAAAAGTACACACCTATAGAACCCTATGTATATACAATGACACAACACAACAGTGTGCATGTAAAATATTTCTTCTTCACATCACACGCCAATCTTTTACCCCTTTATGTAACTCTTGTTTCTTTTCAACTTACCAACTTGTTTTAAATTTAGCTAAAAAAGCTATAATGTTTCTTTCTGTGCTGCTATAGCCTATATCAACAACACTACAACAGAAGAGAGAGAGTTTTTTTTGCAGTGATTCAGATAAATGATCAGAGAGAGAGTGAAAAGATGGGCCCTCTAAAGCCTGATACAGAAATGAGTGGCACTGCACATAACACTATACACTGTGTCTTCTCTCTCTTTCCTTCTTTTACTTCTTTCTGGTTTTTCTTTCTTCT…	homeobox protein ATH1	2635	20	0	73.88	5	F:GO:0003677; C:GO:0005634; P:GO:0006355; P:GO:0009791; P:GO:0048608	F:DNA binding; C:nucleus; P:regulation of transcription, DNA-templated; P:post-embryonic development; P:reproductive structure development	0	0	0	0	17.4983	17.6327	43.4718	42.9065	0	0	28.4998	0	120.275	145.137	0	0	28.4998	0	120.275	145.137	4	0	29	0	43.6884	77.7026	-	-	-	-	-	-	-	-	-	-	-	-	-	-
TRINITY_DN3628_c0_g1_i2	TTGGTGTATCCATGGATAATACACGTTTGGCTCTTGCGTCAATTGGTAAACTCTTGTTTGCTCAATTCTCTGAACTCGTCAATGATTTTTACAACAACGGGTTGCCTTCGAATCTCTCAGCTAGTAGAAATCCCAGCTTGGATTATGGATTCAAGGGATCCGAAATTGCCATGGCTTCTTATTGTTCGGAGTTACAATATCTTGCCAATCCAGTAACAACTCATGTCCAAAGTGCTGAGCAACACAACCAAGATGTGAACTCATTAGGTTTGATTTCTTCTAGGAAAACATATGAAGCCATTGAGATTCTTCAACTCATGTCTTCCACATTCTTGATTGCACTTTGTCAAGCAATTGATTTAAGACATTTGGAGGAGAACTTGAAAAACTCAGTCAAGA…	phenylalanine ammonia-lyase	606	20	4.24e-142	98.18	4	C:GO:0005737; P:GO:0006559; P:GO:0009800; F:GO:0045548	C:cytoplasm; P:L-phenylalanine catabolic process; P:cinnamic acid biosynthetic process; F:phenylalanine ammonia-lyase activity	EC:4.3.1.24; EC:4.3.1.25	Phenylalanine ammonia-lyase; Phenylalanine/tyrosine ammonia-lyase	0	2.69889	0	3	0	2.9734	0	0	0	0	1	1.37268	0	0	0	0	1	1.37268	1.05299	0	2	2.17696	9	3.07902	-	-	-	-	-	-	-	-	-	-	-	-	-	-
TRINITY_DN21396_c0_g2_i1	TTCGATTCTATTAGCACTTGGAATGACTATTTGTCCAGAGAGTCCTCGATGGCTTTATCAGGTTGCTCTGCAACACTATGATGTCATTTGTTATGGATACAATACATTTACATATCATTTTGTCAAGTAAACCAACTGTTTTGTTGTGCTTACAAAGCAGTGCAAAACTTACCAACTCAAGCTTGCTTTTCTTATATAAAATAGTACTCTTAGAATATTCATATGACAAACCTATGGTGACAATTTTCCATATAAACTATTAGCTTTATAAATTTATATCTTAAATCTCTTAAGACACTGTTGGCTTCCTTATTTATGGTTTTTATTTTGTGTAATGTGAATGCAACTTGAACAGACATGTATCCGTATATGACGCCTTGTTTTCTTCGAAGTATATAT…	hypothetical protein LR48_Vigan10g204400	514	1	0.000949	84.62	5	F:GO:0005215; C:GO:0016020; C:GO:0016021; F:GO:0022857; P:GO:0055085	F:transporter activity; C:membrane; C:integral component of membrane; F:transmembrane transporter activity; P:transmembrane transport	0	0	0	0	2	4	2	2	1	0	6	2	4	5	1	0	6	2	4	5	0	2	2	2	2	8	-	-	-	-	-	-	-	-	-	-	-	-	-	-
TRINITY_DN8736_c0_g1_i1	TCCAGGTTTGATAGTCTTTAACGATAAATAGTAATGGAAAGAAACACCAGAGCCAAGAACATAACAGAACAGAAACACAAGATCAGAACCTTAATTTCCTTGATTCACATTCAACAAACATCTCTCACAGGGTACCCACTACACAGAACCTCTGTAAGGAAGAAACCTTTTTACAATTTTCAACCCATGAAATAATCACAGGTAAAAAGTCAGTGTTACATAGTAACAACATTAAAAATAAAAATAAAAAACCACCAAAAATAAATAGGTTGTTGAAAATGAAACATCACTCCCAAAAATTAAAAAAGAATGAGAAGCCACCCAAATGGGTATGAAAAAATGGAGATTAAAAAAAGAGAATTTCTTCATCTTTGGTGATCTCATGGATCGATCGACCTT…	auxin-responsive protein SAUR50-like	863	20	7.28e-66	92.76	1	P:GO:0009733	P:response to auxin	0	0	7	4	92	118	41	75	5	0	132	68	93	92	5	0	132	68	93	92	2	6	86	53	21	50	-	-	-	-	-	-	-	-	-	-	-	-	-	-
TRINITY_DN10706_c0_g1_i2	GAAAATCAAAGCAGGATTTGGTTGTAAATTGTAATGACTAAAAGGATTCAAGAGATAAATATTGTGATGTTGAAATAATTCATTAATCATAATGAATATCGAAATACAGTTAAACCAATAGAATGCTAGACCTAGGAAAAACCTGGGAAATGACATTCTTATGCTAGTTACCTTGTTATAACTTATAACGCAAGGCAAACATAGCTGCACGTGTATAAATGGTCAGAGTAGAAAAAACTGGATTTTTTCTTGCAGAAACTATGTGCTTAATTCTGCTAAGAATTGTGTCCATATGAGACATATTATAGGAAAGTTCCCTACTTAAATGAAACTGCATTCCTCCACTGCAAATCCAATTTTGGACTGCTTGGCATCATATATTACCCTCTGATTCCTTTG…	aspartyl protease family protein At5g10770	1959	20	0	88.27	5	F:GO:0004190; P:GO:0006508; C:GO:0016021; F:GO:0016740; P:GO:0030163	F:aspartic-type endopeptidase activity; P:proteolysis; C:integral component of membrane; F:transferase activity; P:protein catabolic process	EC:3.4.23	Acting on peptide bonds (peptidases)	19	7.57848	286.067	395.49	499.527	694.792	16.0483	11	458.333	226.055	842.561	1069.55	16.0483	11	458.333	226.055	842.561	1069.55	24.998	17	352.699	110.427	265.826	659.216	-	-	-3.06	0.00364	-	-	-	-	-	-	-	-	-	-
TRINITY_DN6148_c0_g2_i2	ATAAGCACATTGACATTTGACTTTTTTTTTTATAAGCACATTGACATTTGACTTTTTTTTTTATAAGCACATTGACATTTGACTTGTTCAATATATATACATGAGTATTGGCAAAATTCCAAGTACACAGAAAGAAAAGAAATACATCAAATAATGGGAACCCAACAAACACCACCCAGATCTATTGATGAAGAATTAAAAAGGCAGAAAGCAATTGATGATTGGCTTCCAATTAGTTCTTCAAGAAATGCAAAATGGTGGTACTCTGCTTTTCATAATGTCACAGCCATGGTTGGTGCTGGTGTTCTTAGTCTCCCTTATGCCATGTCTCAACTTGGATGGGGTCCTGGGGTGACAATACTAGTCCTCTCATGGTTCATCACACTCTACACTCTATGG…	lysine histidine transporter 1	1758	20	0	94.8	4	P:GO:0003333; C:GO:0005886; F:GO:0015171; C:GO:0016021	P:amino acid transmembrane transport; C:plasma membrane; F:amino acid transmembrane transporter activity; C:integral component of membrane	0	0	383.084	390.378	128	174	63	92	560.337	328.687	197.499	176	201	159.697	560.337	328.687	197.499	176	201	159.697	967.269	784.51	502	819.471	323	303	-	-	-	-	-	-	-	-	-	-	-	-	-	-
TRINITY_DN2754_c0_g1_i15	AAACTTATTTATAACATGAAGTAAGAATATGTCTATTTATAATTAAATATATCTCACTTTCTCAACATAATAGTAATAAATAAAAATAAATACTACACTCCAACAACTATACTAACCAGCCTGGCTTCAATATTTTTTCAAGTATTTTTATGTGTAGGAGGATTCATAAGAGGAAGGAAAGAATAAGAACCCTGCACAAGGCATGCATGAGAAGAAATCCCACTTCTAATAATCCAAGCAATGCTTTTACGGACACACACATCTTGATTTAAAAACCCTTGCTATTTCTTTCATGCATTTCATCAAACACATAACGCACGTACCCACCACAACATAGACTACTCATTTTTCTCCAATCACATTAATATTATTATTGAGAAACGATGAAATCGGGGAAAT…	aspartic proteinase Asp1-like	4222	20	0	86.86	3	F:GO:0004190; P:GO:0006508; P:GO:0030163	F:aspartic-type endopeptidase activity; P:proteolysis; P:protein catabolic process	EC:3.4.23	Acting on peptide bonds (peptidases)	68.756	151.817	5.85341	70.4035	23.1005	18.0851	0.337644	71.4176	22.5157	80.3272	54.8646	6.09752e-05	0.337644	71.4176	22.5157	80.3272	54.8646	6.09752e-05	128.303	35.4583	224.712	406.019	267.737	124.029	-	-	-	-	-	-	-	-	-	-	-	-	-	-
TRINITY_DN13380_c0_g2_i3	TAATCAACAGTCAAGACCTACATTTTTAGGGCCACAGTGTCAACCTACAAGAATCACAAGATGGCACTTGACCACAATAAATAACATGATGACAATTGACAACCGACTTTAGTTTTTTAAAGGTCATTAGTGTCTTTCAGTTCACCAATAGAATTGTAGAAATATAATGAAAAGGATGCTGATATTTGTTAGCTTTCACCTGACTACAAATATACATGAATGCTTGAGAATAAACTGAGTTCAATGAAAATCATAAAATCTCCTGAATGCTAATGCTTCAGAATCAGCTGCTGGGAAACAAGAGCATAGTAGGACCCAAGTGGAAAATCGAAGAATCGAACGTTGGCTTCAGAGTGAGGCAATCAGATTAACATTCTTTGGTCTACCACCTTCTACTCT…	protein-tyrosine-phosphatase PTP1 isoform X1	1575	20	0	89.51	7	C:GO:0005634; C:GO:0005737; C:GO:0005886; F:GO:0019900; P:GO:0031348; F:GO:0033550; P:GO:1990264	C:nucleus; C:cytoplasm; C:plasma membrane; F:kinase binding; P:negative regulation of defense response; F:MAP kinase tyrosine phosphatase activity; P:peptidyl-tyrosine dephosphorylation involved in inactivation of protein kinase activity	EC:3.1.3.16; EC:3.1.3.48	Protein-serine/threonine phosphatase; Protein-tyrosine-phosphatase	86.7549	66.8098	284.77	401.13	819.736	903.149	86.0613	69.7384	407.315	208.348	1705.62	1243.68	86.0613	69.7384	407.315	208.348	1705.62	1243.68	203.849	155.954	555.948	146.942	925.16	1190.32	-	-	-3.2	0.000381	-	-	-	-	-	-	-	-	-	-
TRINITY_DN1151_c0_g2_i2	CTCCTCACAACAATTCATCTCACATCTAAAACTAATCAACCATTCTTTCTTCTTCTCTTTACACAACAAAACATCATCCTAAAAATACACAAAATGAAACTCCTATCTACCAAAGCAACTTGTAATAGTCATGGCCAAGATTCTTCATACTTCCTAGGTTGGGAAGAATATGAGAAGAATCCTTATGATAATGTTCACAATCCCAAAGGAATTATTCAAATGGGTCTAGCAGAGAATCAACTTTCTTTTGATCTCTTGGAATCATGGCTAGCTAAGAATCCAGACGCGGCTGGATTCAAAAGCGGAGGAAAATCCATATTCCGCGAACTTGCTCTCTTCCAAGACTACCATGGTCTTCCATCGTTCAAAAGTGCATTGGTAGATTTCATGGCTGAGATC…	1-aminocyclopropane-1-carboxylate synthase 3-like	1853	20	0	90.82	3	F:GO:0016847; F:GO:0030170; P:GO:0042218	F:1-aminocyclopropane-1-carboxylate synthase activity; F:pyridoxal phosphate binding; P:1-aminocyclopropane-1-carboxylate biosynthetic process	EC:4.4.1.14	1-aminocyclopropane-1-carboxylate synthase	0	19	4	20	5	25.0443	25.3062	43.0612	0	9	11.7034	61.956	25.3062	43.0612	0	9	11.7034	61.956	37.9001	75.8824	36.2019	40.6937	51.5506	63.0153	-	-	-	-	-	-	-	-	8.54	0.00198	-	-	-	-
TRINITY_DN3718_c0_g1_i1	TCAATGTAATACAACAATCTAACAAAAGAACGAATTAAGTAAGAAAAAATAAACCAAGATTAGTAGAGTTAGTGTAGAAATGAACCAAGAAAAATAAAATATAATTTCCAAGATAAGTATAAAGATGCATCTTAGTGGATGTCTCACAACCTTTATTATTTCCTAAAACTAGCGATGTGGGGCTAAATAAGCGAGACCTAGAAATTTTAGCCACCACTCAGCCATGTTTTGGTTTACGAAATGCTAGCTACAAACTTCAGTGCTTGGACTTTGTAGTAGAGTAATTGAAATTGCAGAGACAGAGCTTAACATTGTTGTTTACTTGTGACAATTAAAATTATGCATTTACATGATCCAACCAGAATACTACTCATTATTCTATATACAACTTCTTGTCCA…	senescence-associated protein DIN1	1917	20	2.53e-31	78.63	6	F:GO:0004792; P:GO:0006979; P:GO:0007568; C:GO:0009507; P:GO:0009611; P:GO:0009753	F:thiosulfate sulfurtransferase activity; P:response to oxidative stress; P:aging; C:chloroplast; P:response to wounding; P:response to jasmonic acid	EC:2.8.1.1	Thiosulfate sulfurtransferase	0	3.70359	20.4503	15.1902	0	8.49135	5.316	3.3653	8.33551	4.47821	9.04019	17.0089	5.316	3.3653	8.33551	4.47821	9.04019	17.0089	23.5056	16.3899	14.5293	17.1651	23.7105	49.1725	-	-	-	-	-	-	-	-	-	-	-	-	-	-
TRINITY_DN3831_c0_g1_i3	AAAATGTCATTTTTTTTCTCTTGAAAGTTTCCTTCTAGTATCCAAGTAATTATAAATTATATTAGATTTTTAAAGTTCATTAAACCTTTTCAATTATTAAGGTTGTCAATTCTCATTTACTCATTGACCTTTTCAATTTTTAATTTCAACCATTTCCAAAATGTCATTTTTTTTATAAAAATTATCCTTGTAATTATAAACATATTAGATTTGTAAAAATCATTAAACTTTTTCAATTATTAATGTTGTCATATGTACTTATTGACCTTTTCAATTTCTAATTTCAACCTTTTCCAAAATGTCATTTTTTTTCTTATTAAACTTTTTCAATTATTAATGTCGTCAATTCTAATGTTTCCGTAAAAAAAAAATTAGTTAAGATACTTTCACTTATGATTT…	F-box protein At1g61340	3247	20	3.33e-39	65.77	0	0	0	0	0	396.247	911.26	61.5197	57.1221	70.816	158.477	906.404	665.642	34.1691	86.7951	124.203	347.428	906.404	665.642	34.1691	86.7951	124.203	347.428	1173.17	1633.21	207.282	273.678	221.703	316.89	-	-	-	-	-	-	-	-	-	-	-	-	-	-
TRINITY_DN13840_c0_g1_i1	TGGATAACAAACAAATTGCTTTCTTATCATGTTATACTATAGAAACACTTTATTCGATACGATTTTGTTATATAAATAATTAAAAATAAAGCAAGTAAAAGACAATCAAAATAGTTTTAAATTATACCATAAAAAAGTAAAATTAAAATAATATTCCGCAAACATAGATTGAGCAACAAATGATGATTTATAGAAAACTTCACAAAATCACTGCAGTACCATGATTTTGCTGAAGCAACGTAAAATTGTGATAGATTATACTAGAAAGTTCACTGCGAAACCATACATGGATTTTGCCAAGTGAATGATTGATCAAGCTTTGAAAATTCAGCTTTCAGATTACAAATTTACAATGCCAATTTTCAGCTCAACACAACACTAGATTATATACTTCCCCTT…	F-box/kelch-repeat protein At2g44130-like	1652	20	0	82.44	0	0	0	0	0	44	62	22	37	8	21	118	78	32	30	53	89	118	78	32	30	53	89	118	153	125	84	141	177	-	-	-	-	-	-	-	-	3.37	0.00906	2.24	2.55e-07	-	-
TRINITY_DN4323_c0_g1_i2	TGATGATGTGTTGGTAAAATTCTCATAAGTGATGCTTTTTCATGTCATCTCTTGTATAAAAACTACTATTAATACATTATTCTGTAAAAAAAACTACTATTACAACATTTTCTTATATGTAAAAACATATTCTCATTTCTAATTCAAAAAAGGAAGCAATTTATGAGTAAAACTTATAAGTCTTAGCTTGAATTATGATTGTCCTCAATCCACCAATAGGTGATAAAATCATTAAACATAGACCAAGCACAATGCATATCCAATTAGTCCACCATGACAAGCCAAATTTCCTTGGTTTGTAGATTATGAGCCACATGATACAAGGAAGAAAATATGTTGTTGGAGCAAAAGCAAATCCTCCGAAAAATCCTAGAAGACCGTCGAAAAAAGGAAATGTAA…	lysine histidine transporter 1	1691	20	0	92.31	4	P:GO:0003333; C:GO:0005886; F:GO:0015171; C:GO:0016021	P:amino acid transmembrane transport; C:plasma membrane; F:amino acid transmembrane transporter activity; C:integral component of membrane	0	0	30.0697	53.3855	11	13	5.99539	0	40.1694	21.0054	0	10	18.8077	10	40.1694	21.0054	0	10	18.8077	10	98.836	87.7032	27.6885	57.0803	36.3913	18.1702	-	-	-	-	-	-	-	-	-	-	-	-	-	-
TRINITY_DN8687_c0_g1_i3	CATACAAACCGAAAATCGTGTGCATTCATAATTTGCTTAGTTACAATTCTCTTAATTTCAACTATAAACCGAAATGTGTGATGACGGGGGTTGCGAGACATTCTGATGGAGTTTTAAAGAGAAATTGTTTCCATAACAATCCTCAAGTTTCAATTCAACCACACCATAACCATAAACTACTTTAGGAGAGTGTGATGTGATGTCAAGTTATCTACCTATCTTCTCTATACAACAATGCTCAGAGTTCTTTCATTCATTGCACTAAAAGTTGACATGCCTACCACCTTTGATTGAAAGAGGAGAACTACATAGTGAGCTATTATCGATCAGTTTACGATTTAGATATACAACGATTACTGTAATATCGTCATGGAAGTGTCTCCTCACTCCTTGTTCAAT…	probable protein phosphatase 2C 38	2047	20	1.64e-160	89.74	3	F:GO:0004724; P:GO:0006470; F:GO:0046872	F:magnesium-dependent protein serine/threonine phosphatase activity; P:protein dephosphorylation; F:metal ion binding	EC:3.1.3.16	Protein-serine/threonine phosphatase	0	0	6.60072	3.32536	6.37699	8.40949	4.6092	0	26.0776	15.0912	25.6728	20.2809	4.6092	0	26.0776	15.0912	25.6728	20.2809	0	0	4.78493	0	6.15328	8.24365	-	-	-	-	*	0.00638	-	-	-8.6	0.00172	-	-	-	-
TRINITY_DN9492_c0_g1_i5	GCTAGATTTGATAACAACAACAACCATCAAGCTATAATTAACTAACTTATCAAGTTCCCCAACAAAGAACATGTATGCTTCTACTTCCTTTACTTCACCACTCCTCCATGAACTTCTTGTAGAATCTCACACAAGAAGATTACTCTTCCAAAACCCTGTTGATCATCAATCACTAATAAACTCTCCTGTTTTAACGAACAACAATAATTCAATAGACTCGCATTTCGGAGTTCGTCAATTTGATTCAAATGTCGTAATGATACTTGCAATCCTATTATGTGCTTTTATTTGTTCACTCGCATTGAACTCCATCATATGATGTGCCTTGAGGTTATCAAATCTAGCCATACACAACAATGAAACTTCTTCGAATTTGAGTAGCAACCCTTCACCTCAATC…	RING-H2 finger protein ATL78-like	1392	20	6.72e-117	86.8	1	C:GO:0016021	C:integral component of membrane	0	0	72	39	129	177	62	185	48	36	61	42	188	350	48	36	61	42	188	350	69	57	203	102	189	476	-	-	-	-	-	-	-	-	-	-	-	-	-	-
TRINITY_DN3389_c0_g1_i6	CAAGAAATGAATCTAAAACACCAGGAGGCATTAAAACTAGTGCAGCCCTCACAAGATTTTACAAAAGTTCTCATTTTTTAAACAGATCTTACAATCCATTCACAAGTCCAAATGAAACTGTTCTCTGTCTTGACTCATACCAAAGTATGTATTCACAACTTCTATGTGGTCTTTGTCAAAACAAGGAAGTCTTTCGTATCGGTGCTGTTTTCGCTTCGGGTCTCATTCGGGCCATTGGGTTCATCGAGAAAAATTGGTCACTTTTTTGCGATGATATAAGAACAGGAACAATTAATCCTCTCATCACTGACATTTCAGTGAGAGAGGCTGTTATGAAAATTCTTAAATCTGACAAAAATCTTGCTGATTTTATCCATAGTGAGTGTAGCAAGGGTTCTT…	indole-3-acetic acid-amido synthetase GH3.6	1129	20	0	86.01	3	C:GO:0005737; F:GO:0010279; C:GO:0016021	C:cytoplasm; F:indole-3-acetic acid amido synthetase activity; C:integral component of membrane	0	0	3.68385	0	10.6431	9.75928	36.3716	71.9656	0	0	15.2501	5.16723	115.048	88.5628	0	0	15.2501	5.16723	115.048	88.5628	0	2.86742	13.3861	0.407679	52.0649	32.2087	-	-	*	0.000366	-	-	-	-	-	-	-	-	-	-
TRINITY_DN4644_c0_g1_i15	TTGATCGTGTCATTTTATTTAAATACCTACTCATCCTTAATCAAATGTCATTTTATTATAATAATTAATTAATTGATTTAACTAAAATTTTAGATACCACCTAAAACACAAGAGTACCTAATCGATTTACAAAAGCCATAAATAATTAATATCATTAATTTCATGTTCATTTTACTCATTCACAATAAAAACAAACAAAACTTGGAAAACGTGACTGGTTTGACCAGTCAGTGTCGTAAAAACATTACAGCATGTTTTAGGAAAGAACTCATAAATTAAACCAAATACAATAATACTGCTACTGCACCATTTCTTTGACTATTGACAAATAAAAAAACACAACATCTCATTCTTCTTCTTCTTCTTTTGCTTTTCATTTTCGTTTTCGCTTTCCATAAA…	MACPF domain-containing protein At4g24290-like	3101	20	0	89.2	2	C:GO:0005886; P:GO:0009626	C:plasma membrane; P:plant-type hypersensitive response	0	0	636.248	735.609	115.491	124.633	79.9912	117.579	472.055	134.555	53.8818	39.7112	63.714	36.6083	472.055	134.555	53.8818	39.7112	63.714	36.6083	680.264	572.124	89.3255	167.802	56.8184	145.929	-	-	-	-	-	-	-	-	-	-	-	-	-	-
TRINITY_DN6744_c0_g1_i11	ACATCATAACATCATAACATCATAACATCATAACATCATAACATCATAACATCATAACATCATAACATCATGGCATTGTACTAACCATTTCAAGGATTTAGGGATTTAACTCTGCTAAAAAAAAAAACAGAAAAAACAAAAACAAAAGCAAAAACAAAAGAGAAAAGAAAAAAAAAGCTCTTTTTGTTAGTTTATGCAAAGTTAAATCCCGAAAGTCCTTGAAAACATTTCATACATTGCATTGCATCGCATAACAGGTATTCTAAAGGATCAGTGTTCTCACGATTTTCCTATCAAACAGATTCCAGCAGATTCAAACAGATTGAACAATGGCTCTCGAACAAACTGTCAAAGATCTCCAGGCCCAGAATGCTCAATTCCAGGAAATGATGCTGAGCT…	gag/pol polyprotein	9398	20	0	89.61	6	F:GO:0003676; F:GO:0004190; F:GO:0004523; P:GO:0006508; P:GO:0015074; P:GO:0090502	F:nucleic acid binding; F:aspartic-type endopeptidase activity; F:RNA-DNA hybrid ribonuclease activity; P:proteolysis; P:DNA integration; P:RNA phosphodiester bond hydrolysis, endonucleolytic	EC:3.1.30; EC:3.4.23; EC:3.1.26; EC:3.1.26.4	Acting on ester bonds; Acting on peptide bonds (peptidases); Acting on ester bonds; Ribonuclease H	123.481	166.858	25.4703	51.8894	131.498	43.3182	105.442	126.267	111.914	152.648	237.317	87.1125	105.442	126.267	111.914	152.648	237.317	87.1125	212.843	281.382	131.72	189.857	94.3668	143.031	-	-	-	-	-	-	-	-	-	-	-	-	-	-
TRINITY_DN13497_c0_g2_i1	TAATTTCTGGTTTGTTTGGAGACGTTGAAAACGAATGTGGTAGCGGAAAGCCTTGTCATGGTTAGTGAATTTACAGTGTCAAGTTAATTGCAAATTAATCAATATTATTGTATACTTAGGTTAATTCTAAAACAGAGTTAGGGTTAATTGTTATAGGTTAGCTTATGATTGTTAATTAAGTTTTGATAAATTCGCTAATTGTGTTGTGGTTAATTTAGAATGGGCCGTTAGTGCTGAATGTGCTTTAAACTCAATTTGGAAATTGATTTTGACCCTAACAAAATAAACCTACTGCATTAGTTTTGTTCTGTCAATTGGTTTGCTAGAAGTTCTATATGTCAAGCTTATTTAAGTTTGTGACAATTGGGTTTGTGAAGCTTGGTTAGGATATTTGTTTAA…	---NA---	768	0	0	0	0	0	0	0	0	4	7	10	5	8	5	2	3	4	5	3	11	2	3	4	5	3	11	2	2	8	11	3	4	-	-	-	-	-	-	-	-	-	-	-	-	-	-
TRINITY_DN9013_c0_g1_i1	ATCTTCACACATCCTAATATGATTGAATTAAATCTTTCAATTTCACAAAACAAATTAAAAAAATTATTATTCTCTCAAATAATCTTATCCTCAATTCTCCTCCTTTTAATAAATGCTTCACGGACTTTATAGCCATCCTGTAGACTTGTACAATGAGATTTGTTAGATAACTTTTATTCTGTAATGTTTTTATAACATAAAAAGGTACGATCACGGGCATATACATACACTAGTGCGATCTTGGGATAAATACAAATGAAACTTGAATTCTTTAGAACAAAAAACAAGTGGGAAAGGAAAAGAGTGGAATTCAATAATTATTTTCATAGTACTATAACACAATGAATAATATGGTGTATTTCATCATTACCACAATCGTCTGTTTGGAAGTGGGAGACA…	probable 2-oxoglutarate-dependent dioxygenase At5g05600	2268	20	0	88.88	6	F:GO:0045486; F:GO:0046872; F:GO:0050589; P:GO:0055114; F:GO:0120091; P:GO:2000022	F:naringenin 3-dioxygenase activity; F:metal ion binding; F:leucocyanidin oxygenase activity; P:oxidation-reduction process; F:jasmonic acid hydrolase; P:regulation of jasmonic acid mediated signaling pathway	EC:1.14.11; EC:1.14.11.19; EC:1.14.11.9	Acting on paired donors, with incorporation or reduction of molecular oxygen. The oxygen incorporated need not be derived from O(2); Acting on paired donors, with incorporation or reduction of molecular oxygen. The oxygen incorporated need not be derived from O(2); Flavanone 3-dioxygenase	30.4634	31.2126	4	2.47149	0	1.33408	88.4697	85.2741	17.5181	6.65933	7.61916	16.6782	88.4697	85.2741	17.5181	6.65933	7.61916	16.6782	152.02	123.938	37.4479	39.7312	19.0342	22.064	-	-	-	-	-	-	-	-	-	-	-	-	-	-
TRINITY_DN441_c0_g1_i4	TCCACATATACTTTATTTTTATTTTAAAATTTAATCATTAGATCTTGTTGATGAATTTTATATTTTTAGATCTTGATAGTCTATTAATTATGATAAGACATCTTCAATACCTAATTTTTTTTACCTATCTTGATCTTCTTTATCTTCATTTTCATCATCATATTCATTAATCTTCATCAAAATCTCAGAAAACTTCCAAAAAAATTTTAAACTTCATAATATTTATCCCAGTTTTTTTTAGAGCGTGGAACTCAATTACATCAAATTAGATTAACATTACTTAATCTTCAATTTATTTACGTTATTCTCAATCTTGTGAATTGTTATAATGCTAATCTGAATTTTCCAAACAAAAAATCATAACCAACTACGGCTTCTACAATACAATTATAATATCCT…	uncharacterized protein LOC102666252 isoform X2	4146	20	2.48e-81	58.1	0	0	0	0	0	7.41447	6.74976	0	0	0	0	34.214	14.8509	0	16	0	0	34.214	14.8509	0	16	0	0	30.7283	44.5119	27.7272	8.45936	5.93323e-07	25.2651	-	-	-	-	-	-	-	-	-	-	-	-	-	-
TRINITY_DN5438_c0_g1_i1	TTGTTAATGAGTTTGGTTATAGCTTCCAAGATTTCAAATCTAATCCCTGAATAACCTTGGAGAAGTGTGTTGATTCTCACAAGCATTGCAGCTCTTGTTGCTGTATGTGGTAGTGTATGGCTTGACTCAGTTCCATTTCCAAATATTCCAGCATTCAAAAACCTAATGAGTTCTTTCTGCAAAGCACCGCCTTGTTTGGTTCGACGGTGAGAGGTGGCGCCGAAGCCTGTGGTGACGCCGTAACTGTCTGTGCCTTTGTTCATACTCTCCATCACCCAGTCACTGCTCGCCTTAACGCCAGCCCTAGCAGATTCTGACAACTCCACCTTCACACCATGATCATGTGCGGCAATGGCAGCCACCTGAGAAATCGTCAGTGTCTCGCCACCAAGGCGGACC…	phenylalanine ammonia-lyase	693	20	1.25e-135	95.98	4	C:GO:0005737; P:GO:0006559; P:GO:0009800; F:GO:0045548	C:cytoplasm; P:L-phenylalanine catabolic process; P:cinnamic acid biosynthetic process; F:phenylalanine ammonia-lyase activity	EC:4.3.1.24; EC:4.3.1.25	Phenylalanine ammonia-lyase; Phenylalanine/tyrosine ammonia-lyase	5.83451	6.6839	5	5.71132	5.82832	11.8119	4.88913	5.62675	0	0	17.1464	23.4405	4.88913	5.62675	0	0	17.1464	23.4405	7	11.3368	9.50545	7.00244	49.3202	26.5815	-	-	-	-	-	-	-	-	*	0.00224	-	-	-	-
TRINITY_DN7178_c0_g1_i1	AATTTTATGTGTTATTGGTTTTTTTTTAAAATGAAGTTTTTTTCATTAAAATAGATACATATCAAGATGAAGATAAGATGTACATCTCAAATCATTAAATAAAATTAAACCAAATTCAACAAAAACCAATAACACATAAAATTAAAATGATCAATAATAATCATTGCACTGTCTCTTCCCTAGCCCATGAAACCCAAAACCAAAAACAAAGATCCCATCAAAATACCAACACCATTAGAAACACCGACAGCTCCACTATCCTTTGGTGGTGGTGGAGAAGTTGTATTTGTCTCAGAAGATGGGGTTGATGGAGTGGTTGATGGTGTTGTTGATGGTGTTGTTGACGGAGTAGGAGTTTTGGTTGTTGGAGGGGTGCCACTTGGAGTTGGGGTGGTGCTA…	plastocyanin-like domain protein	1010	20	4.49e-72	73.03	3	F:GO:0009055; C:GO:0016021; P:GO:0022900	F:electron transfer activity; C:integral component of membrane; P:electron transport chain	0	0	45	27	292	331	1575	1135	31	11	145	63	3057	1030	31	11	145	63	3057	1030	108	88	213	24	1772	1113	-	-	-	-	-	-	-	-	-	-	-	-	-	-
TRINITY_DN1607_c0_g1_i8	TTTGTTACTATCTAAAGAATCCAAAACATCAGTTGATATAGGAATAGGCCGTAAGTGACTCGAAGGATGTGGAAGAGGAATCAATGCATCAATAATCTTGCTAATGTTGATGTTTCTTTACACAATTTTAATTGGTAGAATGACATTCTATAGAGGCTAGACATGTTTTCTATAGGGATAGAATTTGGCTTCTTAATTTCGGTTTTCATTAGTTGAGGGTTTTGCCACAGTCCCCATTCCTTTGTATCTTTTGGCTCCCTTTATTTATATATCATTGATTAAAACAAAAGCTCATGTTGAATTATGAGTTTTATTTTCCATACATAAAAATAAAGAAAAATTAAAAATGATAAATAAAACAAATATATTTAAAGATCTCATATAGCGACACTGTGTAGA…	putative naringenin-chalcone synthase	1751	20	0	97.47	3	P:GO:0009715; P:GO:0009813; F:GO:0016210	P:chalcone biosynthetic process; P:flavonoid biosynthetic process; F:naringenin-chalcone synthase activity	EC:2.3.1.74	Chalcone synthase	165.829	172.816	49.5848	40.0169	85.374	183.106	141.205	39.2257	54.504	30.7064	114.227	269.032	141.205	39.2257	54.504	30.7064	114.227	269.032	316.942	288.516	348.777	241.991	528.25	561.431	-	-	2.63	0.00045	-	-	-	-	6.93	2.89e-06	2.84	7.51e-08	-	-
TRINITY_DN8595_c0_g2_i2	TTTTGCTCACATTCGATTATAAGCCAAATAAACATGGTATGAAGATTTGTTCATTAAAATCATTAAAAACATTGATAGACACTGATATCATGAATACTAATATTACATATACCCTCCGGATCAAAGTATTACATTATTTTTTGTTATGGATAGATCTCTATAATAGACCTTAAACCTAAAATTGGAGTTATTTTATAATCACTAAAACCAGCCGAAGAAATCAAATTAATCCATTCTCTTTTGTTTCTCTCTTTTCCAGCGACTAATATCATCATCAACATATCAAAGAAGAGTTGTGTTTCAACTGATTCATTAACATTTTCCTTCTCATTGTCTAGCACCATCTCTATGATTATCACTTTTCCATCTTTACCTTTATTTTTTAATGATTCCTTGCAT…	probable O-methyltransferase 3	942	20	7.29e-157	85.03	7	C:GO:0005829; F:GO:0016206; P:GO:0019438; P:GO:0032259; F:GO:0046983; F:GO:0102084; F:GO:0102938	C:cytosol; F:catechol O-methyltransferase activity; P:aromatic compound biosynthetic process; P:methylation; F:protein dimerization activity; F:L-dopa O-methyltransferase activity; F:orcinol O-methyltransferase activity	EC:2.1.1.6	Catechol O-methyltransferase	8.49288	2	17.8702	3.92387	61.5763	94.555	0	0	0	1.53215	7.44111	8.0746	0	0	0	1.53215	7.44111	8.0746	0	1	0	1.77996	1.35266	6.8208	-	-	-	-	-8.83	0.00498	-	-	-	-	-	-	-	-
TRINITY_DN2987_c0_g1_i13	TTTTTATTGTAGTTTTCTCCTATTCAAGAAATTAGTCTTTGAAAAGTGGATATTAATTTTAGATCTGAATAAGTTGAGCTCGCCATAAATATAAATAGTGAATTTTGTTGTATTAATCATAAGATCTGATATCGATATATGTAAAATATGTTAGGCTAAAATAATAATATAATATTTGATAAGAAAGGGTGGTTGAAATGAAAGGGTGTATAGTATAGTATAGTATAGTATAAGTGTGTATATAAATGGAGGTTTTGGTGTGAAGAAGGAGGAAGTGCATAGAGATAGAGAATTGTTGGTAATAAAATCATTAATGCGGCAGAGAGGAAGAGGCTTTAACCGAAGATCAAGGAGTTTCTCAAGATCTCGCCTCGCTATTGAAGGCAGTTGAACTTTTCT…	phosphoethanolamine N-methyltransferase	4159	20	6.16e-175	92.52	3	F:GO:0000234; P:GO:0006656; P:GO:0032259	F:phosphoethanolamine N-methyltransferase activity; P:phosphatidylcholine biosynthetic process; P:methylation	EC:2.1.1.103	Phosphoethanolamine N-methyltransferase	0	0	0	0	0	0	0	0	0	0	0	0	0	0	0	0	0	0	0	0	0	0	0	0	-	-	-	-	-	-	-	-	-	-	-	-	-	-
TRINITY_DN24622_c0_g1_i1	CGGTTCTAAAATTGTATTCGAGTATTGACATGTATTTAGTTCTTCGCTCATTATCCTTAAGATAATTGTCTTCTACAAACAATTTTACAACTTCACGTCCTTTACTATACAATTTCATTGAGGATTAGTTTTTCTTTAACAGTAAATATTAATCGACTGCAATGAGATATGCATCTGGCACTGAAAACCCCTTCTGCTTCCTAGAGTCGTTGAGTAATGTACTCAATGATTAAAAACCAACAAAGACCCTCAATTACCAGTAATCACCACAGCTACAAAATCCCTTTCTGAAATGATGAAAGCGCTTGTTGTCCCTCACAATAATTTCCCTTTTATCAACCTTTGATACTAACTTAATAGCATTGTGACAGTCTACACAAATGCGCAGATTTTTGCAAA…	pentatricopeptide repeat-containing protein At1g18485	3234	20	0	81.71	2	F:GO:0008270; P:GO:0009451	F:zinc ion binding; P:RNA modification	0	0	25	26	29	50	35	46	28	23	42	32	89	53	28	23	42	32	89	53	81	75	65	46	40	61	-	-	-	-	-	-	3.06	0.000269	-	-	-	-	-	-
TRINITY_DN12755_c0_g1_i1	TAGTTAACAACACACTCTATAAATTCATCTCAAAAGCAAAACAAAATATTCAACTTTCTTCTTCACAATTTTTTTCTCTTCTTCTTAATTCTGTTCATACATTTTTGAAACCTTTCTTTGTGAAGATATAAGATGAGTATTGTGTATGATCATGCTCAAAACTATTCTGAATTTGAGTCAAGCCTTGGTTTCTTCAATCAAGAAACTTTCAGAAATGATAATCAGCAATATTATTCTCCCTCCACAAGTTCAGAGATGGAAACAATGTTTACCAACTCTCATCATTTGGCAGTGAAACAAGAAGAAAATGAACCCTTTTCATCACACTACAATGGTTACTCTTCTTATGCATCATCTTTAAATCCGATGATTTGCCAAACTCAGCAGAATCAAGGATTG…	transcription factor bHLH130	1429	20	1.26e-80	88.25	4	F:GO:0001228; C:GO:0005634; P:GO:0045944; F:GO:0046983	F:DNA-binding transcription activator activity, RNA polymerase II-specific; C:nucleus; P:positive regulation of transcription by RNA polymerase II; F:protein dimerization activity	0	0	10.9129	14.2181	2.89967	5.26476	1.50886	15.6446	57.0237	23.6723	0	2.87794e-05	8.39857	52.3528	57.0237	23.6723	0	2.87794e-05	8.39857	52.3528	147.629	162.569	46.0918	28.1046	23.3684	45.4897	-	-	-	-	-	-	3.84	0.000939	2.57626e+06	0.000185	-	-	-	-
TRINITY_DN712_c0_g1_i21	CGCAAACGCTACCTTTCTTTGACCGCCAGCTCTTACCTTACCTGCTGCCTCCTCTAATTCCCCCTCTTTTTTAAGAGAAGAAAAAATATTTAACACAATACAAACACAAAACTTTGAATTCATCAAACTATTCATTAGAAAACTTATAGCTATTAACCTTCGAATTTGAACATTATAGATTCACATTCCTTTATTGATTTTCTTCTTATTCTAAATTGGAATTCAAAGTCTGCTCCTTAATTTTCTCATTTTTCATTCTTTCACGCGCCTTTGAAGGCACTTGTACAAACTCTATATATAAGCAACAATACCCACTGTGATAAACCATTCTTAATTCCTTTCTTCTCATCTCACATTTCAATTCAAAAGTATTCATTTCAACAAACAAATACGATTTGT…	IQ domain-containing protein IQM1	3204	20	0	80.96	0	0	0	0	0	26.1451	7.09854	55.6005	26.5053	0.00059259	63.9422	56.6173	20.0736	28.652	73.3781	58.8078	122.637	56.6173	20.0736	28.652	73.3781	58.8078	122.637	195.054	130.725	147.831	252.167	36.76	168.939	-	-	-	-	-	-	-	-	-	-	-	-	-	-
TRINITY_DN5633_c0_g1_i6	CTACTATGGTTTATGGTTTATCAAACTCTAATAGTAACATTCTTACATATGAGAAAACAATTAGAGAGCAGTGTTATTTATTGCAACTTTGTAAGCATAATATTTCAAAGCTTCAAGGTTTATGATGATTCATTACTTTTCCAGAACAGGTTCAAAAATATGATATCATAATCATAAACCAGATTCAAGACTAAATTGAACTACAATCAAGATTTGAGAAAATGTAGTAGAAACTCTGCAATGCACACACTCTTGGCAGAATCGCTACAAACGGCATCATCGGTGCAACGGTTTCAAGCGGAACTTCCTGAATTTACAGTATCAGGAATTGTGAACGAAGATTTCTTATTTTTTAGCAATTGTTTTAATATAAAGAAAGTCAAGATTATTGCCTCTCAA…	Dipeptidyl peptidase family member 6	3081	20	0	85.38	5	F:GO:0004177; C:GO:0005829; P:GO:0006508; F:GO:0008236; C:GO:0009507	F:aminopeptidase activity; C:cytosol; P:proteolysis; F:serine-type peptidase activity; C:chloroplast	EC:3.4.11	Acting on peptide bonds (peptidases)	12.6395	0	15.0284	31.9363	22.7948	48.1826	0	0	44.9837	20.854	88.8119	73.7103	0	0	44.9837	20.854	88.8119	73.7103	0	7.52339	36.6335	24.5987	39.5793	71.5287	-	-	-	-	-	-	-	-	-	-	-	-	-	-
TRINITY_DN1613_c0_g1_i10	CTTATACAACAATGAATTGTTAGCTACTAGCGAATTCTAACTTTAGATCTTCAGCAGAGTAAAGAGCACAGTTTCAAGTCTTGAGTCTTTACCAAAATAACAACCTATGAAGTTCATCTTAAACTTGTTTAATTTTTAATGTTATATCATACTAGTACATGCTTTTACGGATTACATTAACAAATAACCAAACAAAGGGACATTAGTTACTATCGTGTTACCACTGACAGTTTTAGAAATTGGCAAAGAATAATAAAGGTGAATAAAATATAAAACTAAAAGTGTCTCAAGTTTGACCAAAAAAGTAATAATATAACATATCCAGAAGTGGCAACTCTATCCATCCATCCATATAATGTTTGACAGCTTGTCGTAGCAATCATATTTGACAAGTTAACA…	basic 7s globulin	1657	20	0	87.16	3	F:GO:0004190; P:GO:0006508; P:GO:0030163	F:aspartic-type endopeptidase activity; P:proteolysis; P:protein catabolic process	EC:3.4.23	Acting on peptide bonds (peptidases)	357.199	201.257	165.585	78.0656	40.4491	69.9653	0	0	0	0	4.2165	0	0	0	0	0	4.2165	0	0	4.81599	0	0	0	0	-	-	-	-	-	-	-	-	-	-	-	-	-	-
TRINITY_DN5111_c0_g1_i2	ATTTATGAAAAAGATAGAGAAAAGGTTTTTTTTTCTTAAATTGAGAATTCAAAGTTAGAGAATCCAAATTCAATTCACTTATCTACCCCATCATTCCGACCATTCTCCATTTCAAGATACTTTCAAGAACCGAAGATAACTTTGAGTTTGTTCTCTTGCAAGTTAAGTTTATTTTCTGAGTATCGATTACTTTTTAGAAATGTGCTTGAAAATATAATGTAAAAATAGCAAATATCAAGAAGAAAAATGATTTTGAAAAATATCAACTGAAACAGTGATTTCAAAATCACCATAGTAAAGAAATGGATTGCTAATGTCGGTGGTGTGTTATGATTAATTATTTCTTTGAACGTTTAACAAGATTAGACAATTTTTAGAAGATTCAGTTCATCTAGATTC…	pentatricopeptide repeat-containing protein At2g41720 isoform X1	4181	20	0	92	5	F:GO:0003735; P:GO:0008380; C:GO:0009507; P:GO:0009793; P:GO:0010239	F:structural constituent of ribosome; P:RNA splicing; C:chloroplast; P:embryo development ending in seed dormancy; P:chloroplast mRNA processing	0	0	17.0403	0	62.0453	40.0451	76.7363	81.6285	0	52.2724	119.658	64.3832	83.8171	106.711	0	52.2724	119.658	64.3832	83.8171	106.711	56.2669	24.8328	46.4314	62.4226	56.9206	53.5431	-	-	-	-	-8.04	0.000164	-	-	-	-	-	-	-	-
TRINITY_DN24137_c0_g1_i1	TGAGACCAAAGTTTCCTTGAGGGGAACAAAATATGGAGAATTCCATCAAGTAAAAGATGAGAAACATTCAATTTTCCTCTCTTATTGTACAATGTTTATTACTCCCTTGAAAACAACTTTGAAAACTATGTTTGAGCAAAGAGTTCTGTCATATTGCCAGACCATAGCTTTTGCAATGAACCCAAACCCATAATAGCCTTCTTTAAAAACCTAAGGTCCATTAAAAGCTTTGTACCACCCTATACTCAACACCTATATAAGCCTACTCCATATTTCACTTTCAAATATTTAATTCATAACCGTCATGCACTCTAAAATAATTAAACATAAAAAAACACCTAAAAGGTTAATTAATTCAAATCCCAAGTTACATATTTCATAATTAAAAAACTATATAAG…	piriformospora indica-insensitive protein 2	2088	20	0	82.77	1	C:GO:0016021	C:integral component of membrane	0	0	3.30636	0	17	43	55.9602	56.5482	0	0	52.4624	29	47.9227	75	0	0	52.4624	29	47.9227	75	0	0	36	14	24	42.8903	-	-	-	-	-	-	-	-	-	-	-	-	-	-
TRINITY_DN854_c0_g2_i4	TTTTTTTGCACACATTAAATTTCATAAATTATTATTGATCATATAAATAGGACCATACATATAATAATAAGTAGTAGTTTATTCTCTTAACTAGATTTATTTATGAAATTAATTGTTTATTTGATTGCAAGAGAATACATAACTGCATTACAAATACAAACATATGAATTTCATTTTGAAACTAAGTAAAAAAAATGAGGTAACCCTTTAATCCCTTAATAATTATGCAAATCACTAGCCAAAACAAATGAGTATATGTTTCTTCAGACCCTTGAACCATCAGTCTTGAAGTATATCTTCAAAGTTCAGTAATTACCATCTCAGCTTTGCAGGAAAATACTGCAAAATAAGATTCATGAGAGAATAAGTTCTTCACATAGAAAAAAACATGATCAATTG…	inositol oxygenase 2-like	1615	20	2.99e-160	87.48	6	F:GO:0005506; C:GO:0005737; C:GO:0016021; P:GO:0019310; F:GO:0050113; P:GO:0055114	F:iron ion binding; C:cytoplasm; C:integral component of membrane; P:inositol catabolic process; F:inositol oxygenase activity; P:oxidation-reduction process	EC:1.13.99.1	Inositol oxygenase	19.0442	4.21394e-06	16.9374	44.4009	26.0735	37.1568	43.0834	58.2502	40.6223	30.3783	3.39819	29.0531	43.0834	58.2502	40.6223	30.3783	3.39819	29.0531	212.683	168.381	58.1137	70.0628	56.5854	99.7058	-	-	-	-	-	-	-	-	-	-	4.82	0.000392	-	-
TRINITY_DN23034_c0_g1_i1	AAAATTTTGAAAGAGTATAGATGTAAAAGATGGTGATTCTCTATTGGAACCTGCATATATCGCTTTCTATAATATGAACTACATGAATCAAGGTCTCTTATTCAATAAACATCAATGAATTATTCTTATAATCAGAATTTACTTTTACATAAACCTTACTTTTATTTACTTATACAAACATCTAATTATAACACATCATATCTCATAGATGTGCAAAGGAATCAATCCTTTAAGACAACCCATTTATTTGATTATTACAAATACATATATCAAAGTATACAATAAGAATCATGAAATGAAAACAAGACAAATTAAATTAAATTCCTCAAAAAAAATAACTTAAGGACAAAACACAACATCATAGGTAGTTCCTCCCATACAAGTATAAGTGCTGGTTGC…	protein P21-like	1203	20	5.61e-140	78.42	0	0	0	0	0	454	487	44	43	9	20	691	438	119	130	46	77	691	438	119	130	46	77	1598	1362	482	685	343	215	-	-	-	-	-	-	-	-	-	-	-	-	-	-
TRINITY_DN2321_c3_g2_i2	ATTTTGGGGAAAATAAGGGTGGAACTCACTTCACTCTCTTCACTTCAGAGCTTCCCCCTTTGCTCTGTAAGTGTTCCCATCGGCTCCGATCAGAACCCACCGAAGAAGACGGTGGTGGTCGGCCGCAGGCGGCGACACCACCATCTTCTGCGGTCAAACACCACCTCAAAAAACAAAACCCTAAACACTAACCCCCTTTCATTTTCTCCCTACTATCCAAATCCACCCTTATTTTCCCCAAAATCCTAACCAAACGTTTGGATCGACACACAACAAGTACGAATACAAATATACACAATTGAAACCTTCCAACACTAAACTTCTCTCAAATAACCCCAAATACCCTATACGACACAAGATTTCAATAGAAAAGATCCAACAAAACAGAAACCCTAATTT…	---NA---	1798	0	0	0	0	0	0	0	0	21.6281	15.856	101.83	126.789	132.004	310.226	1.15945	20.8524	282.767	234.801	629.681	502.582	1.15945	20.8524	282.767	234.801	629.681	502.582	44.4173	76.4738	263.635	163.932	250.967	442.966	-	-	-	-	-	-	-	-	-	-	-	-	-	-
TRINITY_DN656_c0_g1_i3	CAAACCGTTAATACTCCACACAATTTTAGCATAAAAAATAGAGAATTAATTTTCATCCCACGCAGCGCACGAGTATGCATCTTGTATTTTATTATTGAGAGTATCTCTAAAGATTTGTTTAGAATATTTTATCGTTGTTTTGCATGAGAAGATACCTTCCAAAAATGGGTATAACTTGGGATTTCTTCTCCGGACATTTATGCCGTCACCGTCCGCAACGAAACACCGACGAAGAGAAGCGATCAAACAATGGAGTCACCATTCAAATCTGACATATTGAAAGGAAAAGTAGCATTGATAACAGGTGGAGCATCTGGAATCGGGTTTGAAATATCAACACAGTTAGGGAAACATGGTGCTTCCGTTGCTCTCATGGGTCGTCGGAAACAAGTTCTTCAA…	retrovirus-related Pol polyprotein from transposon TNT 1-94	6970	20	0	73.97	4	C:GO:0000943; F:GO:0003676; P:GO:0015074; F:GO:0016779	C:retrotransposon nucleocapsid; F:nucleic acid binding; P:DNA integration; F:nucleotidyltransferase activity	0	0	11.2209	17.8106	35.5349	33.8485	57.571	235.729	17.7536	0	53.7142	4.49162e-06	113.874	236.712	17.7536	0	53.7142	4.49162e-06	113.874	236.712	26.3529	0	59.1847	5.25523e-06	25.8025	94.424	*	1.14e-05	-	-	-	-	-	-	-	-	-	-	-	-
TRINITY_DN3486_c0_g1_i3	TCAACACAAACATGTCAGCATTAGGTTTAGATTAAAGGCAAAGACAAAAGTAGACAATAATGTTTAAAGGTTAATCCTTTGGAGAGAAAGCAATATGATAATTGAAACTTTTTTGATTGTTTTACTTCATGTAGAACAATAAGGATGGAGGGGACTACATAACTTTGTCCAATTGAAATTGCTTTAATCTTTCAGTTTTGTTCTGATATAACGTAGTCTAGCTTTTCTTGAGGTTGTGGTATTTTAATTGTTCTGTCATTTTATTTTTTTATTTACTACTATTATATATATAAAAGATTAGTGAGCATGTGGATCTATGTGCTTGCATATATGAAATTAATGATCATACTGACAATCTTCCACTACAACATTTTTACCCTATAGCAACGCCTAGTTTTT…	pentatricopeptide repeat-containing protein At4g04790, mitochondrial isoform X2	2874	20	8.71e-40	80.69	7	F:GO:0005524; P:GO:0007165; C:GO:0016021; F:GO:0016887; F:GO:0042626; F:GO:0043531; P:GO:0055085	F:ATP binding; P:signal transduction; C:integral component of membrane; F:ATPase activity; F:ATPase-coupled transmembrane transporter activity; F:ADP binding; P:transmembrane transport	EC:3.6.1.3; EC:3.6.1.15	Adenosinetriphosphatase; Nucleoside-triphosphate phosphatase	0	24.1498	0	23.6335	19.9146	18.3764	19.1272	0	32.4504	19.7565	50.2969	38.9316	19.1272	0	32.4504	19.7565	50.2969	38.9316	0	1.18017	5.28078	20.234	0	30.1847	-	-	-	-	-	-	-	-	-	-	-	-	-	-
TRINITY_DN5546_c0_g2_i2	TTTTACCTTTTCAGAATGATGAGTATATTTGACAAAATGGCTGATACTGTTCATTTGAGCTTATCTTATCTGATAGTTGGTGTGATTGTGACTTTTTTTTTGTCTCAATTATTATAAGAATAAGAACCCCTTTTGTGTCCCTCATGATTTTCTCATTTCTAGTTTAGGTTAATTTAACTATTATTAGGTGTTGTTATAATATTATGGAATTGGGTTTATGATATATCTACTTTTGTTAGCTTCCTACTTAAATATATAGTTTTGTGATTATTTTTAGTTTAATAACTGTTTGATAGGTAGGAACAGGACATGTGAATGTGGAATTAATGGTGTTCTATTCAAATGTCAGATTAGCTTAAGTCTTTAGTTTTAATGTTTTTTAAAGAAATCCAAACTGTG…	E3 ubiquitin-protein ligase RMA1H1-like	2680	20	2.42e-132	76.5	10	F:GO:0004839; P:GO:0006511; C:GO:0016021; P:GO:0016567; F:GO:0016746; C:GO:0036513; F:GO:0044390; F:GO:0046872; F:GO:0061630; P:GO:0071712	F:ubiquitin activating enzyme activity; P:ubiquitin-dependent protein catabolic process; C:integral component of membrane; P:protein ubiquitination; F:transferase activity, transferring acyl groups; C:Derlin-1 retrotranslocation complex; F:ubiquitin-like protein conjugating enzyme binding; F:metal ion binding; F:ubiquitin protein ligase activity; P:ER-associated misfolded protein catabolic process	EC:6.2.1.45	E1 ubiquitin-activating enzyme	396.512	782.8	293.181	393.78	324	454.82	514.865	463.34	384.66	296.603	606.031	1581.9	514.865	463.34	384.66	296.603	606.031	1581.9	816.735	798.289	1343.31	1138.9	707.782	1462.9	-	-	-	-	-	-	-	-	3.64	0	-	-	-	-
TRINITY_DN21632_c0_g1_i1	TTTTTTAAAAAGCAAATATCTATCACATTAATTTCAATATTTCATATAATATATATAATATTTATACAAAGAAAAAGAGAATATAAAACCCTACATATCAAAGCTCAACAAATCATATTGAACATGTTCACTAATTAATGGCTCCACAAAGGATTGTCTTGAAAGAAACTCACTATAACCAGTCTTCGAAAAGGTATGATCTTGAAGAGGGACATGATTATGATCCACCCTCCATTGTTGATGAGTTGAAGAAGCATCCATATGCACTACTCTTTCATCATCCAAAGGCATAGTAGTAATTTCAGCAACATTAGAGTCTTGACCAGTTAACTCTTGCACAAGTGCTCTAAAATTTGAAGCATTAGTTTTCACCTTGACAGGACTTGAAATATATGTAAC…	sigma factor binding protein 1, chloroplastic	617	20	1.7e-57	73.02	1	P:GO:0051091	P:positive regulation of DNA-binding transcription factor activity	0	0	59	80	12	14	1	11	116	99	27	17	16	60	116	99	27	17	16	60	218	273	75	54	71	58	-	-	-	-	-	-	2.28	0.00627	-	-	-	-	-	-
TRINITY_DN2010_c0_g1_i1	TTTAATTTGTGTTTCACAAATCTTTAAATACAATTAGATTTATTGGGAAAGTTCATACAAATTAAATTAATATACCTTACCATAAAAAATCACGTTTGAGTGTCTCTCTATAATCCACGTCACATTTATTAAGAAAGTTTCCAGAATTTTCCAATATAGGTACTTAGTCGTACAAATTAATCAATTCATCAACCAACCCCACGCGCATTTAATCTATATAAATACCTTACTCTAAATGCATCCTTCAAATTTTAGCATCTTTTGGAGCTAAAAAAGAAAACTTATCATTTTTTTTTCTTCTGAGTTCTCATATCATAAGAAATATATTAATTTGATTGCTACGATTTTATCTATATATACACATATAAACGTGCTTCAATTCCTATGCAAAAAAAACCG…	putative calcium-binding protein CML19	1189	20	1.07e-62	89.18	1	F:GO:0005509	F:calcium ion binding	0	0	32.6489	71	4	7	5	16.8935	61.7173	39.2407	25.3729	10	22	39.3649	61.7173	39.2407	25.3729	10	22	39.3649	112.083	115.464	27.7047	18.4114	37.6886	42.1952	-	-	-	-	-	-	-	-	-	-	-	-	-	-
TRINITY_DN3628_c0_g1_i2	TTGGTGTATCCATGGATAATACACGTTTGGCTCTTGCGTCAATTGGTAAACTCTTGTTTGCTCAATTCTCTGAACTCGTCAATGATTTTTACAACAACGGGTTGCCTTCGAATCTCTCAGCTAGTAGAAATCCCAGCTTGGATTATGGATTCAAGGGATCCGAAATTGCCATGGCTTCTTATTGTTCGGAGTTACAATATCTTGCCAATCCAGTAACAACTCATGTCCAAAGTGCTGAGCAACACAACCAAGATGTGAACTCATTAGGTTTGATTTCTTCTAGGAAAACATATGAAGCCATTGAGATTCTTCAACTCATGTCTTCCACATTCTTGATTGCACTTTGTCAAGCAATTGATTTAAGACATTTGGAGGAGAACTTGAAAAACTCAGTCAAGA…	phenylalanine ammonia-lyase	606	20	4.24e-142	98.18	4	C:GO:0005737; P:GO:0006559; P:GO:0009800; F:GO:0045548	C:cytoplasm; P:L-phenylalanine catabolic process; P:cinnamic acid biosynthetic process; F:phenylalanine ammonia-lyase activity	EC:4.3.1.24; EC:4.3.1.25	Phenylalanine ammonia-lyase; Phenylalanine/tyrosine ammonia-lyase	0	2.69889	0	3	0	2.9734	0	0	0	0	1	1.37268	0	0	0	0	1	1.37268	1.05299	0	2	2.17696	9	3.07902	-	-	-	-	-	-	-	-	-	-	-	-	-	-
TRINITY_DN25218_c0_g1_i3	GTTGAAATGGAGAAGGGCTTCAGGTGTTTTATATGATGCAAAGGTACCGCTCAAGTTGAAGGTTGAGTTTTATAGGACTGCTATAAGACCTGCGATTTTGTACATGACAGAATGTTGGACAGATAAAAATCAACATGAGAATAAAATAAGTGTAGCAAAGATTGAGGATGTTGCGGTGGATGTATGGTAAGACTTGACAGGATAGAAGTAGAAATGAAAATATTAGAGTATCGGGTAGCACCTATAGTGTAGAAGATGGTGAAAAATAGACTTAGGTAGTTTGGGCAGGTAGAGAGAAGATCGGTAAATTCTATAATAAGGAGGATAGACTAGATGGAGAGAAGACAAATAATTAGAGAAAGGTGAAGACCTAGAAAGACTATCACAAAAATTATTAAG…	reverse transcriptase family member	1925	20	1.71e-24	88.61	2	F:GO:0003964; P:GO:0006278	F:RNA-directed DNA polymerase activity; P:RNA-dependent DNA biosynthetic process	EC:2.7.7.49	RNA-directed DNA polymerase	0	2.97187	14.2543	2.78234	18.0652	6.39315	0	7	11.3756	12.127	27.8792	25.5144	0	7	11.3756	12.127	27.8792	25.5144	0	0	1.88145	13.5309	8.21094	6.13849e-07	-	-	-	-	-	-	-	-	-	-	-	-	-	-
TRINITY_DN2746_c0_g1_i1	CTTCACTCGTCATGCTCTTTTTCTTTCATACTAAAAAGTTACATGACATGGAATTCAACAACACGATACTTTCCATGCTCTTTCTCTCACTCTCTTCTCCATCATACTATATAACTATCCATTTTAACCAAACCTCACCACACACAGATCCACAAATATTAAACCTACCATCTCTTTGCTTCCATCACTTTATAATGATAAACCAGCAGCATCTTGCAGCGACTCTTCTGCTACTTTCTCTGCTGATTCTGTTGATATCTTCTTCATCATCTGCTAGACCCTTGAACGATTTCGGCCAGCTCTCAGCCAGCTCAAACCTTGAACTTCCAAGCGACAGGGCGGTGATGAAGCCGGAGAAGAAAGGACAAGTGTCAGTAGCAGCATGCGGTGGACAAGTAA…	hypothetical protein MtrunA17_Chr3g0128861	789	10	1.02e-16	60.94	1	P:GO:0010227	P:floral organ abscission	0	0	11	14.2395	6	21	8	23	4	4	2	5	23	51	4	4	2	5	23	51	19	27	21	23.5155	56	40.8116	-	-	-	-	-	-	5.75	0.00312	6.36	0.000356	-	-	-	-
TRINITY_DN4481_c0_g1_i5	TTTTTAACCAAACTTAAACTTAAACTTTCATAATCATATCAAAACAAATGTTCTTAAGTTGCATACACAATACATAATAAACACCAAAGCAGAAATTACAACAAGTACATAACAAAAAACAATATTGACCTCACAAAGAAGAGGTCTTTATTTTGACATTACTCTTATCTTATACGTTTATTTTATAATTCAAAGTTACTGTTGTTGTTGTAATTGCTTCATTTGTAAAACTCAATGACTCCTAAGCAAGAGAAAGCGCGGCATGCAACTTGGACTTTGGAAAATCCAGAGAGTTTTCCCAAATTGTGATACTGTTTCTCAGTTCTTTCCCTTCCACCAACAGTGATAAACATGAGATTGTCAATAGTCGAAACAAGTTTTGATTCTTGAGTTGAGGTT…	isoliquiritigenin 2'-O-methyltransferase	1406	20	0	87.56	6	C:GO:0005829; P:GO:0019438; F:GO:0030751; P:GO:0032259; F:GO:0033802; F:GO:0046983	C:cytosol; P:aromatic compound biosynthetic process; F:licodione 2'-O-methyltransferase activity; P:methylation; F:isoliquiritigenin 2'-O-methyltransferase activity; F:protein dimerization activity	EC:2.1.1.154; EC:2.1.1.65	Isoliquiritigenin 2'-O-methyltransferase; Licodione 2'-O-methyltransferase	937.407	1300.91	115.083	212.524	85.1956	134.078	445.235	299.001	123.643	65.5842	275.766	223.327	445.235	299.001	123.643	65.5842	275.766	223.327	965.13	1246.84	374.321	134.603	562.874	639.802	-2.14	4.65e-08	-	-	-	-	2.97	5.86e-06	-	-	2.41	0	-	-
TRINITY_DN1567_c0_g1_i1	CTTAAAATCATTTTACTAATCTTCAAAATGACCCGACAAAAAATAAATAAACATGTGGTCATGCAATCTATCCATGCAATTGAAGCATAGAAGGGAATCTTCACGTCACTTTCTTGTCAGTTTTATGTTTCCGTCCAAAGCAGAAGATCTGTGGTTAACATAATACAAGACCCCATTGTCTCATATAGTCCAGTCCTTACCGCGCATGCTCTTACATCACCAATAATAGTAAACTTACAACCCATCAATCATATCCCAAAATAATTCATCTATTCCAGCTTTTGAACAAATTTCAAAAATATTGTGATATATCAATTTGTTGGATTTGCGAGTTCGTAAATTTAAAACTTCAAATATGTAATCTAAATCAAATATCAATGATTTTTAATGGATTAGTTT…	UDP-glycosyltransferase 73C2	2625	20	0	85.88	3	C:GO:0043231; F:GO:0080043; F:GO:0080044	C:intracellular membrane-bounded organelle; F:quercetin 3-O-glucosyltransferase activity; F:quercetin 7-O-glucosyltransferase activity	0	0	100.958	47.5343	801.425	974.675	386.746	858.726	93.5165	47.6138	1203.98	599.243	853.471	1071.12	93.5165	47.6138	1203.98	599.243	853.471	1071.12	75.0369	58.7118	585.162	417.158	272.284	513.287	-	-	-3.42	0.00053	-	-	-	-	-	-	-	-	-	-
TRINITY_DN20201_c0_g1_i4	TTGATCATCAATGTACATAATAGCTTGCCCGAGCCATTTCTTCTCTCATGGTATAACAACTTTCTCTCTTGTGATTTTTTATCATACTAGGATGTCATGTTTCAATGAGTCACGTATTCATATACCTGAAAAAACACACGATTTTTTTATAGCTTGTTGCATGGTATCTCTTACTTTAATTTAATTAGCAATTTAACAATGTACTTTCCTTATTGATATCTTGATTACGTTTTATAATCCACTAATCTGTAACATAACGGCATATAACGATGCATTCGTATGCACAGTTTCGTCACTTTCAAAATGTCTTATTATGTTTGACTAACTTTAAGTTGACTTTTTGAAA	---NA---	346	0	0	0	0	0	0	0	0	0	1	0	1	0	1	8	4.02614	2	2	0	0	8	4.02614	2	2	0	0	3	4	0	4	0	4	-	-	-	-	-	-	-	-	-	-	-	-	-	-
TRINITY_DN8778_c0_g1_i2	ATCAAATCGAAGTGTGTCAAATTTATATTGGATCTCCAAAAATTTAAAATTATTTTATTATAATTCAAGCGTGTTTAATTTATATTGAACCTTCAAAAACTTAAAACCTATCTGATAGACAAAATTTTCGTGTAAGCATAAAGTATAAAATAAATATAACAAATTCAACAAAAAATTTGTATTATTTTATAGCAGCAATATTGAATAAGTAAAATGAAAGTGATTATGGAAACAGGGAGCATTACTGAATCAACTCAATAAATAGGACTCATAGTATTGCTTTTGGAGAACATATAAGTTCACTTTCTCACAACTATGTAAAGTGTCATCATTCAGTTAACTTGAGATAAAAGCATTTGTTTTCTATCTTCTCTTTTGTTCAAGGTTAGTCACTTCAAC…	laccase-7	3916	20	0	83.55	5	F:GO:0005507; P:GO:0046274; C:GO:0048046; F:GO:0052716; P:GO:0055114	F:copper ion binding; P:lignin catabolic process; C:apoplast; F:hydroquinone:oxygen oxidoreductase activity; P:oxidation-reduction process	EC:1.10.3; EC:1.10.3.2	Acting on diphenols and related substances as donors; Laccase	126.64	134.525	65.6301	116	21	29	97.2381	91.6932	179.586	123.835	81	41.19	97.2381	91.6932	179.586	123.835	81	41.19	304.879	233.375	281.379	460.53	309.957	202.049	-	-	-	-	-	-	-	-	-	-	-	-	-	-
TRINITY_DN2988_c0_g1_i14	GTGGCTTCCAAACAAAACCTTATATGTTGCAATTGTGGCAAGGTATCAGATTCTTCCGGATCAATGGTAGGGTGCCCAATAGCTCAGCATACTTCATGTTTCTCTATTTAAAGACATCTAAATGTATGCAAACATTGAACCAAACACAGACTACTCATATAAAAAGCCAAATGAAACATCAAGTACTGATTTATACAAGTCATCCATCAACTTCAATGAGTATTCGGATAATAAACTTAATTAATCTTATTACAATACAGTGCAAAACAATTAAGTCTTTGCTTAAATGCACCTACGAGATAAAGCATCAAAACAATTAAGTGCTACTGAAATAACAAATTCTGTGATCTGTTATATTTATTACAAATATTTCTGCAAGTACTTTCACTGCAATGCTAA…	phenazine biosynthesis PhzC/PhzF family protein	2828	20	2.16e-113	61.33	1	F:GO:0003824	F:catalytic activity	0	0	0	13.0049	10.319	15.1095	18.6843	28.8249	19.2713	6.51023	26.3694	10.9967	11.1391	26.8303	19.2713	6.51023	26.3694	10.9967	11.1391	26.8303	14.8617	17.2698	21.7352	49.2249	20.0249	31.0707	-	-	-	-	-	-	-	-	-	-	-	-	-	-
TRINITY_DN44973_c0_g1_i1	AAAAGTTGAATGTTACAGGACAGCAAAAAGGAAACTTCATGTAAACAAAACGTGTTCCATGTAGGTATACTGTTTACTATCTTCAAATAAAATTAACAAGTTACAAACATAACAAATTTAAGCATTTATACTCATATGAATGGCAGCAAAAATATCCAGTTAAAACACCAACAAGAAAACAAAATAGTAAATAATGGAAGTGCAGAAGAGAATCATGGTAAGAATGATACCACTACCAGAAGAAACAAAACAGAGTCGGAGTTTGTGTGTTGCTCGCGGTATTGAAACATTGTTGAGTGATGCAACAGAAATAAAGGCGGGGTGTGTCTCCGTGAAGATGGAGAACGAACAAACACAACGGCGATACGGTGGAAGAAAGTTAAGTTAGGTTGAAGACGG…	---NA---	695	0	0	0	0	0	0	0	0	2	0	11	10	8	7	2	0	22	4	28	37	2	0	22	4	28	37	0	5	6	5	2	15	-	-	-	-	-	-	-	-	-	-	-	-	-	-
TRINITY_DN7793_c0_g1_i7	CCAAGATATGCTGGCTTCAAAGGGTGAGGAAAGGAAATACTTTGTGGAAGTTGTGAGTCTTTTAGATAAGCAAGTACAAGAAATAAAGTTAATGACAAATGCAATAAGAATATTGGAAGGGAAAGAAGATCCCCGAGCCAGTCAAACAAGTTCAAAGCGACTGGTTGCGAATGGCAAGGCGGACTATGACTTGCATTCAGGGAGATCATTATCCCCACCTGCATATGTTGAGCCATCAGGTTTTTCCTCGAGAAATAAAATGGAACCCGTGAATCTAGTCTCTCAAGTTTGATACTTGTCAACAAGCTTTCTTCTAATATTTCCCCAGCTAGCTCTGTTACTGATTGGTCTTAAGTGGCATCCACAACAGCTTCAGTTCCTAAATTCATGTGTGACGGT…	peroxisomal membrane protein PEX14 isoform X2	1408	20	2.73e-34	85.23	7	F:GO:0005102; C:GO:0005739; C:GO:0005778; C:GO:0005829; C:GO:0005886; P:GO:0016560; C:GO:1990429	F:signaling receptor binding; C:mitochondrion; C:peroxisomal membrane; C:cytosol; C:plasma membrane; P:protein import into peroxisome matrix, docking; C:peroxisomal importomer complex	0	0	3	5	29.3906	55	35	77.4619	5	5	27.4796	39.9419	50.8352	90.0777	5	5	27.4796	39.9419	50.8352	90.0777	10.2035	1	49.348	34	15.0905	29.4806	-	-	-	-	-	-	-	-	-	-	-	-	-	-
TRINITY_DN2148_c0_g1_i2	GACTTATCCACAACATAAAATCTTCATTTAGAAATCAAATTATTTAAATATCAATATATACCAAAAATATAACACTAATTTATCACACACAAACATTAGTATTAAATTGTTTATTCTTGTTAGTCAATACTAACTACTAGTAGTAGTTATCTTCAATTTTGACTAATAAACTTAACATGTAACCTTATAACAAAAGCTACAATATAAAAATCTTCTTTCTCCAACTAAAAAGCAGAATCTCTATAGTCAACAAAACAACAAAAATAAGCACTTTAAACGGCCTAACACTTCTCTAACAGAATTTATATTCATACGCGTTCCTCTCTCCATTCTCTATATAATACACTGCAAGGTTTCACAAACTTCACACACAATTTTAATATCATAGTATCACTGTCT…	probable choline kinase 1 isoform X1	2172	20	0	92.44	3	F:GO:0004103; P:GO:0006657; P:GO:0016310	F:choline kinase activity; P:CDP-choline pathway; P:phosphorylation	EC:2.7.1.32	Choline kinase	870.387	1640.7	130.185	166.64	34.897	61.2595	2304.67	1574.2	265.24	262.12	146.595	168.061	2304.67	1574.2	265.24	262.12	146.595	168.061	3534.02	4437.96	563.782	961.614	268.452	353.177	-	-	-	-	-	-	-	-	-	-	-	-	-	-
TRINITY_DN1563_c0_g1_i1	CCCTAATTCACCTATTCTCGCTATAAATCTCAGAAGAACGCCTTCAATTCTCATCCTGTATCTGAAATATCCACTATCTCGTTTTATATAGGTTTATATTCCTTCCTTCAGGAATTTTTCAATTTCTTCTTGTTTTTGTCAATTTATTTTATATAATTTCAATTGCCTCTTGAGATTTCTTTGATTTATATTCCAAATGATTCATTGTTTATCTCATCATATTTGATGATAAGAGGCATAGATTCTCGCAGCCGTGTTGAGTCGCTTCACCGTCGTGATTTCCACCGGTACAGTGAATAAACAGACTGCTAAATCACAATTTCCCCTAATTTCTTAATTTTATGTTACGATCGATTTAATTTTTTTCTTTTTGATTTTGATGAAATATGATGGATCCAA…	cysteine-rich receptor-like protein kinase	1298	6	1.25e-06	67.67	2	F:GO:0016301; P:GO:0016310	F:kinase activity; P:phosphorylation	0	0	5.22947	14.918	56.2853	66.1373	49.9563	42.8206	13.822	12	101.658	52.6123	103.113	50.3749	13.822	12	101.658	52.6123	103.113	50.3749	11.8019	11.5823	34.7074	23.1583	9.56628	32.4067	-	-	-	-	-	-	-	-	-	-	-	-	-	-
TRINITY_DN7437_c0_g3_i1	TTAGGTGGTGTAGCAACATGTAATCGTTGAACCCAAGGGTTTAATCCAATTCAACATGTAATGAAGCATGATAATAGCATCCAATTTATTTACAGTATTACTCTCAACATATTCCATATCTCATCAAAAGATAATATACACCAACAATTACTAACTGAAAGGCTAACAGAGCTATTTGTGTTTTCTAGTGATCATGTTTAGCCATAGGAATTACATACGTTTCAAAATCTATCACGCCTTTCAAGCCATTACTACACTGTAACCTACAAAATACTATGTAACCTGTAACAGCTTCTATAGTACTATGTAACCTGTAACAAATTCTAAGGCAATCAAGAAAAACTCATATGATACGTTCGGTTTAGGGTAGAAAATAAAATGCGTGATTTAAGTTGCAAC…	---NA---	1649	0	0	0	0	0	0	0	0	2	1	36	57	71	87	0	0	39	25	94	51	0	0	39	25	94	51	7	3	16	16	28	45	-	-	-	-	-	-	-	-	-	-	-	-	-	-
TRINITY_DN3931_c0_g1_i7	CAAACATTGATTGCAAAAGAAAAGGAATTGAGTTCACTACCGTTCCTTGTATTTCCGGTTTTGAAATGCATTATCTAATTAATTAATTACAACCCGTGGTTTAAATAAAAAGCGATACTACTACAAAGTTCCGAAATCAGCGATGGACAAAGGCCTTTAAATTCCCCTTCGCACAAACATAATCACAATTTATTTTCTTCCAGAACCTTTCTCATCACACTCTCCTAAGGTAACAATGGCGCTATTCACTGTTTCACGCATTCAAACTACACCGTTCGATGGACAGAAGCCTGGAACCTCTGGTCTCCGCAAAAAGGTGAAAGTATTTGTGCAACCTCATTACCTTGAAAACTTTGTTCAGGCATCATTCAATGCACTAACTGAAGGAAAAGTTAGAGG…	phosphoglucomutase, cytoplasmic	4439	20	2.41e-169	96.79	6	F:GO:0000287; F:GO:0004614; C:GO:0005829; P:GO:0005978; P:GO:0006006; P:GO:0019388	F:magnesium ion binding; F:phosphoglucomutase activity; C:cytosol; P:glycogen biosynthetic process; P:glucose metabolic process; P:galactose catabolic process	EC:5.4.2.2	Phosphoglucomutase (alpha-D-glucose-1,6-bisphosphate-dependent)	1.01975	0	57.0198	136.34	193.322	113.871	13.8525	19.3449	88.6095	75.7919	401.853	412.866	13.8525	19.3449	88.6095	75.7919	401.853	412.866	73.1284	71.4007	165.267	101.308	445.488	479.674	-	-	-	-	-	-	4.35	1.41e-07	-	-	-	-	32.55	5.91e-07
TRINITY_DN12817_c0_g1_i1	CCACTCCCACGCCCCCACTTAGTTTCAGTTACTAATTGCAGCAAGAAAACAGAGTCTCTCGTAACAACACTATTTATTCTATTCTAATGCAACACCGTCGTTGCACCTTTGCTCCGCCGTTCACCACCGCAACCGCAACCTCCATTTCTACATCACCATGTCTACCACAAACTCCCATTCATTGAATTGGCACTACGCAGAGTTAGACGAGAGAGACCTCGAATTCAGAGGCAGAACACTCTTCTTCATAATCGTTCTCTTCTCCATCTTCCTTCTCGTCATCGTTCTCTTCTTCTACACTCGCTGGATCTGTCGCTACCACTCCCACGTCACTACCACTACACTCTCCGCCTCCATCCACGCGCCGCCGCCTCCTCCACCTCAGGGACTCGACCCTGC…	RING-H2 finger protein ATL66-like	1284	20	2.9e-89	83.47	2	C:GO:0016021; P:GO:0016567	C:integral component of membrane; P:protein ubiquitination	0	0	3	16	24	21	21	77	5	7	18	11	88	198	5	7	18	11	88	198	12	9	167	47	204	323	-	-	-	-	-	-	-	-	-	-	-	-	-	-
TRINITY_DN14792_c0_g1_i1	ATTCAATAAAGCAAAAACAATACTCACATACCCATCAAATCAAATACTGATTAATAGTGATGTAGTATTATTATTATTCACAAGAGTACATTTACCAAAACTACACTATGGATCTTCAAGAAAACTGTGATTTTGTAAAATAACCATGATTCCAAACACACACTAATGCATTGATTCCTCAGTCCACTTTGATCTCAACAACTTAAGCAACATTCTTGCCTTAGTTTTAGTTTTAGTACCACACTGACTCTGCAGAAGAAACAACAACTGACTCAAAACACCAGCTCCAATAGCTACCTCTCTAGCACTCCCAAAATCACTACAAACAATTGAAAGTATCCCAACAGCACTCTCACTACACTCTTGATTACATACCTTAAAAACCATCTTCACCAATGT…	U-box domain-containing protein 25-like	1847	20	0	84.07	5	C:GO:0000221; F:GO:0004842; P:GO:0016567; F:GO:0016874; F:GO:0046961	C:vacuolar proton-transporting V-type ATPase, V1 domain; F:ubiquitin-protein transferase activity; P:protein ubiquitination; F:ligase activity; F:proton-transporting ATPase activity, rotational mechanism	0	0	15	15	74	97	129	244	27	18	119	58	254	373	27	18	119	58	254	373	80	64	173	103	192	292	-	-	-	-	-	-	-	-	-	-	-	-	-	-
TRINITY_DN4557_c0_g1_i3	TAAAAATTCATCACATAATTAAAACTTGATACAAAACAAATAAAAATTAATTAATAATTGTGCATAGTGCGGTTCTTAATCCATGTATTATTTTTATTTTCAAATTAGTAGAGACAACATCACCGTATAAGAATGGAGAACTTTGCATAACTTTTATTTTTCTACAATCAGAAAACATAGCACTCCTTCGTGAAAACATATCTTAATTACCGGTGTTACATGTTATGTAGAGACCAGAACCTTCACATCTGTTTCTTTATCTCCAGAATATGTAGATCAGAGTCTTCCAAGGCATTAATACCCTATAACTTTGATGTCTTCTGTCTATCCAAAATTACAAGATCCTTTCTTAAGATCTTTCCGGTGGGTGACTTTGGAATTCTCTCTATAAAAGTCACT…	4-coumarate--CoA ligase-like 7	2241	20	0	79.79	3	C:GO:0016021; F:GO:0016491; F:GO:0016874	C:integral component of membrane; F:oxidoreductase activity; F:ligase activity	0	0	91.628	77.0248	17.1315	8.63641	7.47477	7.57756	72.4595	70.6776	73.4153	74.8882	48.8268	42.7997	72.4595	70.6776	73.4153	74.8882	48.8268	42.7997	227.03	212.769	242.443	319.124	110.528	116.251	-	-	-	-	-	-	3.07	2.42e-12	3.79	0.00634	2.48	0	-	-
TRINITY_DN1967_c0_g2_i2	ACCAAGGCACGTTCGCAGCCAACACTTGATCCCTAGTGCACTATCAAAGTCTTCACGCCGCGTATAATGTTGCAGCAGCAAGGTGATAGCTCTTGGTTCAACTTCACAACGTAGAAACCTGCAGCAATAACCACAATCCGATTAACTTAAACCAGCTAAATTTCACTAACATAACTAACTTCCATTCAATTACTAATGCATCCGAAATACAGTTAAACCAATTTCATTCAGTTTCTATTTATTGTAACATTAAAGCATCATGTGTTAACAAACCAACACTTTTGGTTGACCCTGCTGATAGGACAGTAGAAAGAGACTTATCACTCATTCATGAATTGGGTCCGAAGCTTGTATATGCCGATCATGATCCAAACACACGGCACTCGCACTTCCACCAGA…	BEACH domain-containing protein B isoform X1	1763	20	8.02e-14	65.77	5	F:GO:0016491; F:GO:0016787; F:GO:0050313; F:GO:0051213; P:GO:0055114	F:oxidoreductase activity; F:hydrolase activity; F:sulfur dioxygenase activity; F:dioxygenase activity; P:oxidation-reduction process	0	0	23.9898	18.3353	6.0206	10.6813	0	0	10.855	2.97775	0.118447	13.2525	0	17.7403	10.855	2.97775	0.118447	13.2525	0	17.7403	16.5374	68.2758	28.0698	21.1839	8.68866	23.2664	-	-	*	0.0025	-	-	-	-	-	-	-	-	-	-
TRINITY_DN10736_c0_g1_i1	TTAAAACAACAAAGAGTATGTATATATCACAACATATATAACACTTATACCGACACCGACATACCACTGATACATATAATACTTACATTCAATAGTTTCATTTTTTCAAATTAATACTGATATCGACGTATCAATGTTAGTTTCGTGTCTGGGTTAGTAATTCATGGGTCTCCGCCGTTGATCCATTCATATCTGTAGTTGCTTTTCTAACACCCAAATATTCTGCAACATTCTCAGAAACCACAGCAACATTATTCAACAATGAGGCTCCCCACACCAACCATCCCGTCTCTACTTGTAGATTTTGAGTTTCAGTCATGTTTTTCAGTCGCTCTTCGTCAATGAGTTCAAGCCACCGCTTAGCCATGAACTCCTTGATAGCCTCAGATCCTTGATTTA…	plant intracellular Ras-group-related LRR protein 3	1708	20	0	80.86	3	F:GO:0004674; P:GO:0046777; P:GO:0055046	F:protein serine/threonine kinase activity; P:protein autophosphorylation; P:microgametogenesis	EC:2.7.11	Transferring phosphorus-containing groups	79.2831	71.3831	1.96465	6.35407	2	4.05986	54.1067	37.8256	13	15	19	18.307	54.1067	37.8256	13	15	19	18.307	188.917	176.773	43.0322	59.479	42.2909	48.1468	-	-	-	-	-	-	3.98	0	-	-	2.42	9.32e-08	-	-
TRINITY_DN2527_c0_g2_i1	ACTTACTACTACAATTCGCCACCGACACCAACACCTGTATACAAACCCCCATACTACTACAACTCACCTCCTCCTCCAACACCAGTGTACAAGTACAATTCACCTCCTCCTCCAACACCGGTGTACAAATATAATTCACCTCCTCCTCCAACTTACTACTACAATTCGCCACCACCTCCGGTAAAATCTCCTCCTCCACCAACACCTTACTACTACCAATCTCCACCACCACCCAAGTACACTCCACCTCCATACTACTATAGCTCTCCTCCTCCCCCTGTTGTGTATCCCCCACATCCATATCACCACTCATTGATTGTGAAGGTAGTGGGTAAAGTCTACAGCTACAAGTGCTATAACTGGGAGTATCCTGAAAAGTCTCATGACAAGAAACACCTC…	putative Extensin domain-containing protein	850	20	1.7e-72	95.84	2	F:GO:0005199; P:GO:0009664	F:structural constituent of cell wall; P:plant-type cell wall organization	0	0	64.7783	50.5835	234.315	559.933	1453.06	1178.33	29	36	506.704	330.866	3854.18	1628.92	29	36	506.704	330.866	3854.18	1628.92	199.637	173	561.7	326.334	2120.71	1401	-	-	-	-	-	-	5.73	0	-	-	-	-	-	-
TRINITY_DN10734_c0_g1_i1	GCGACACGGTGCCTCTGTAAAGGAAACCGAAGTAATCAAAAAAGCAAAATAGAAAAAGGTAAAGCAAACGACGTCGTCATGATTCCCGGAACCAATGTCACCGATGCAACAGACACATTATCATCACTGCTTTTTCTCCCTTTTCTTTTCTCATTGCTTTCAAATAAATAATCTCAAATATTTCACACTCTCATACTCATGGTTTTCAATGCGATCATTAACATTAACGCCGCGAACCATGCCGGAAATCCCCGTCGATTTCCGTGCACCTCCACCATCTCCGGTTGCCTCCGGTCGTAGATCATCGGTAACAAACAACGAATTTCTGACTGAGTTTTTGGAAACATCGCTTCGAGTTCCGGATCTGGTGTTACCGGACAAGATTTTCCCGAAACAGAG…	1-aminocyclopropane-1-carboxylate oxidase	1633	20	0	80.54	3	C:GO:0016021; F:GO:0051213; P:GO:0055114	C:integral component of membrane; F:dioxygenase activity; P:oxidation-reduction process	0	0	3	5	31	47	27.0508	48.4401	12	7	78.345	40.2687	173.269	102.445	12	7	78.345	40.2687	173.269	102.445	44	20	50.5327	54.7072	107.926	107.784	-	-	-	-	-	-	-	-	-	-	-	-	-	-
TRINITY_DN5978_c0_g2_i5	CTTAACTCTGAATTCTATTGATGAGGCATATAAATAACAAGAGTTAGCTTGCATAGCGAGTAATAGAAATAACAACAAACTATTAAACTATCCTAACAACCAAAAGCCCTAACTATCCACTGTCAAAATAGTTATGTAACTCAACACCCACTCTATTAAAAACCACAACGTTTTCATAGAAAGCCAAACAATGGTTACATTCATGAAATGAATATTTTACAATTACTTGCAAAACAAGTAAAATTCCCACGAATTTTCAAACGGAAAAGTGAGTCAAAAACAAACCATAACATGTGAATTTTAGATACATTACAATTACAAAAATAATACAACCTAAATCCACTAGACAATTGATGCATCACCAAGATCTTTTCCAGGAACAATTACAACAGGTGCTGC…	universal stress protein PHOS34-like isoform X1	1114	20	5.6e-37	91.14	2	C:GO:0016021; F:GO:0016787	C:integral component of membrane; F:hydrolase activity	0	0	29.2464	35.3805	3.30441	5.73105	5.90128	10.5588	12.6655	19.5238	13.8066	19.3983	14.9175	31.1486	12.6655	19.5238	13.8066	19.3983	14.9175	31.1486	23.8782	33.0519	25.0565	44.5066	20.2383	21.5441	-10.82	0.000819	-	-	-	-	-	-	-	-	-	-	-	-
TRINITY_DN8291_c1_g1_i12	ATTAAATCACACTTTTTTTTGTTGCTGCCATGATAATCAATTCTTTATAATAATCGAAGTGTTAGACTAAGTCTTCCTCGATATTTAAAATTCTCATTAGGACAAACCTCAAATAAGCTTAAGTCTTCCTTTGCTTGATCATATAAGGTTCTTATTAGGACAATCCTCAAATAAACTTATTTAGCATAAGCTTATTTAGCTTATTTCAATGTGACGAGGACTAGCCTATCTATTTATATGATAAAAATAGTACACAAATCAAAATTAGTGTACCTCTAGTTTTGATTTATCTTGTACACTCATGGATAAATCTCAGAACACACTTCTATGACATGTGTTGTGTGCATCTTTTGTTTCAACTATTCAGCAGTTTAAAATTATATTGCTAGTTTTTATTGC…	sucrose synthase 2	3886	20	0	96.36	2	P:GO:0005985; F:GO:0016157	P:sucrose metabolic process; F:sucrose synthase activity	EC:2.4.1.13	Sucrose synthase	1.39577e-05	0	0	0	0	2.04141	0	0	1.41081	0	1.70884	5.05031	0	0	1.41081	0	1.70884	5.05031	0.17327	0.0457747	2.55498	0	6.19265	16.1748	-	-	-	-	-	-	-	-	-	-	-	-	-	-
TRINITY_DN15345_c0_g1_i3	TTTGGGAATAGGGGTACAGTTTATCGAATGGGGATACAATGTGATAATTAAATGATATAAGTTTTGAAAGACAATTGAAAAAATAAAAGAATCTCGTTGTAAGAAGGCCCAAGAGAAAGCCAAGGGACTCGAAATAAAAATCAGAAATTAAACTAAAAAAAAATTTAGCACTATATTAAGCAATCATAAAGTGACTCATGTAGGAGTCACCATATCCGAGGTCGGTCAACAAGACTCTATGCGTGTAAGAAATTTCTGAAGTTAAATTGAATTTTTAACTCCGAAATTGCAATGCATTTGTGGAAAATCAATTGAACAAATAAATTGAATTTTTAAGTAGTGAATTTAGCTATAAGCTAACTTAATGCAAATTCAAGCCAAGGTTCATTAACGGAAAAC…	---NA---	1380	0	0	0	0	0	0	0	0	8.45277	43.2731	36.2903	43	11	7	21.048	5	66.5803	34	33.9006	13.6422	21.048	5	66.5803	34	33.9006	13.6422	36.1859	27.7341	71.8274	35.475	11.7039	28	-	-	-	-	-	-	-	-	-	-	-	-	-	-
TRINITY_DN17512_c0_g1_i3	TTTTGGTTATATTACACTTTTCATCCTAATTAGAACTGAACTCCTTTAGTCTGAAATCTCCCTCCGACAAGAGATCTTATCTAATAAAATATAAGTACTTAACAATGATGTGTAATTAATTTTCTATAGTATAATATGCTCCCATTCGAGGTCATTACATAAGCTGATAACTCATTTTGTAATTCAATGCAAAAATAAAATTCAACAAAGTCCTAGAAGCTAGTGCAATCTTGATTGCAAATCCAGCTTTCCTACCTAATCAACATTTATCTGGACAAAACTTGGAAATTGTAGAATTAATTCCTCCCCGAGACTTCCGGACGTAATAGATGTCAAAGTCGCTTATTATGGATTGGATTTGACTTGCTGTCAGGAGACTGCCTTAAACTTGTGTTCACA…	octanoyltransferase	1807	20	3.86e-152	93.04	6	C:GO:0005739; P:GO:0009249; C:GO:0016021; F:GO:0016874; F:GO:0033819; F:GO:0102555	C:mitochondrion; P:protein lipoylation; C:integral component of membrane; F:ligase activity; F:lipoyl(octanoyl) transferase activity; F:octanoyl transferase activity (acting on glycine-cleavage complex H protein)	EC:2.3.1.181	Lipoyl(octanoyl) transferase	5.14977	6.91945	60.0071	82.9826	110.48	104.297	5.85371	0.154046	76.8483	42.0218	208.448	87.4932	5.85371	0.154046	76.8483	42.0218	208.448	87.4932	13.3459	5.48306	20.5378	20.9901	26.9252	32.7294	-	-	-	-	-	-	-	-	-2.86	0.0099	-	-	-	-
TRINITY_DN9653_c0_g1_i11	TTTCAGTCTAATTACAGCAATCGCAGAATTAGGTTATCGTTTTGGCCTATAAATTGATTCTATAGATCTGTTCCACATTCATCTTCATCCTTTCAAATTCCTTCCTTACGGCGATTTACAACTAGAATAGCCGATTTAGGCTTTCAAAATTAGTTCATCTAAGCTTTGATTTTGTTTCGAGTTACTTTCTCGATCGGTTTCGAATCATAGATCTAACCAATTAGTTCCTCGATTGTTCAAACAGAATGATGAAGAGATTGATAAGGTTTCTCTGGTATCGTTTTAACATTGAGGTATAACAATCGCCGAGTCATCGTTTCGTCCGTCATTTTTCATTGGCGAGTCGATTGTTTCTCGTCTACACTGTGTTTTTCACCTTTCGTTTTCGTTCAGTTTTTC…	hypothetical protein TSUD_426130, partial	2670	20	2.72e-18	68.14	2	F:GO:0003676; P:GO:0015074	F:nucleic acid binding; P:DNA integration	0	0	8.84802	0	81.1239	134.794	35.0212	120.492	19.1334	10.0103	187.487	81.4411	174.96	119.565	19.1334	10.0103	187.487	81.4411	174.96	119.565	14.2674	12.8593	54.1147	26.6627	28.8491	43.1091	-	-	-5.03	0.000844	-	-	-	-	-	-	-4.09	0.000252	-	-
TRINITY_DN6933_c1_g1_i1	AAAGCATGAAAACAAACACATTCTATAATGAAAATTAGCAGTTACACAAAAGTACCTATTACTTCCATTTTACATCTTGTCACCCCCCACTACTAACCCAAAGTTAGTCATATGATCAATCCATTAAGTAGTTAACAATTTGGATATTTTTAGGCAAACATGAACCCATAAACCCTCTATCCCATTTTCTATCCTCTTTACCACCCCAACAAAGTGTAAAAACTATACCATCTTTACCCCCACCATTAACTCTTTCTAAACTTGTTTGAAAAATCTCTTTTAGCCATTTCTCAAACATGTTGTTAGTAAAACCCTCACACCCAACACCAATTTCCTCTATCACCTTATCTTGTACACTAAACTTTACATTCCCATAAACCTCCTTAAATGACATTTTTA…	protein SMAX1-LIKE 4-like	3365	20	0	70.69	1	P:GO:0019538	P:protein metabolic process	0	0	46	53	187	248	364	422	32	27	271	189	675	707	32	27	271	189	675	707	106	55	246	239	222	424	-	-	-	-	-	-	-	-	-	-	-2.14	0.0057	-	-
TRINITY_DN797_c0_g1_i2	TAAATAAGTCATAAACTATCCCATAGGAGATGCTAAAACTAAACATGGCATGAATACTTCATTGAATACATGCTGCTTTCACTCTTCAATACGTTACCCAAATTGTCATCAGTGATTACACTGCCGAACCACATTAACAAGCTCTGGCAGCTGGCTTAGGGGCTATCAAAGTATTAAATCGAAACTACCAAGTTATGTATGGTGGCAGTTATTATGATGTTTACAAGTTCTATAATAAGAGTTTTGTAACAAATCAGTTTCCACTTGAAGTTAACTTCACTATCCAATTTCTCCAACTTACACAAATATATGTAAATAGAGAGGATTGTTTCACCACAAATACTATTAGTTTTGCAAAGGTGAAAAGAAAATTATATTTACTCAAACTTAGATTAAAAT…	glucan endo-1,3-beta-glucosidase 12	2955	20	0	91.17	3	P:GO:0005975; F:GO:0042973; C:GO:0046658	P:carbohydrate metabolic process; F:glucan endo-1,3-beta-D-glucosidase activity; C:anchored component of plasma membrane	EC:3.2.1.21; EC:3.2.1.39	Beta-glucosidase; Glucan endo-1,3-beta-D-glucosidase	0.00522387	0.0119358	204.192	295.946	76.5071	50.0837	17.3482	0	57.3426	218.273	151.193	140.118	17.3482	0	57.3426	218.273	151.193	140.118	4.29598	1.30019e-05	142.443	196.284	41.9537	115.777	-	-	-3.16	0.00716	-	-	-	-	-	-	-	-	-	-
TRINITY_DN1879_c0_g1_i3	AGAGAAACCACAAATAAAATAAAGCATGGTAATGAATGAACTCATTAAACAGAAATATTTATTGATGACAAAAAAAAAGAGGATATTACAACTTACAATGACATGATTTTTATCAATGAGACACACCAATTCAAATGGACAAAACACATGTCAACAAGAACACAACTTAAACATGAGTAACTACACCTACACAAAAACATCATAACAGTTACACTTAAATTCATTCTTCCATTTCATCATCATCAATTTCCTCAATTCTCATTTTCTTGACAGCCTGAACAGCATCACTTTTGGGTCCATTCGGTATCTGAATCAAAATATCTGACTTCACTCCTGTTTCAGCATTAACAATGCCTCCATTCTTTTCTACACGGTATGCCAAGTCACTTCCCTTAGGCC…	chaperone protein ClpB1	3291	20	0	95.99	3	F:GO:0005524; F:GO:0016787; P:GO:0019538	F:ATP binding; F:hydrolase activity; P:protein metabolic process	0	0	1070.62	2799.94	292.829	498.706	76.1532	116.976	1372.31	1241.92	525.451	827.018	327.485	494.827	1372.31	1241.92	525.451	827.018	327.485	494.827	2233.13	2498.79	1186.2	1861.5	255.632	404.747	-	-	-	-	-	-	-	-	-	-	-	-	-	-
TRINITY_DN4644_c0_g1_i15	TTGATCGTGTCATTTTATTTAAATACCTACTCATCCTTAATCAAATGTCATTTTATTATAATAATTAATTAATTGATTTAACTAAAATTTTAGATACCACCTAAAACACAAGAGTACCTAATCGATTTACAAAAGCCATAAATAATTAATATCATTAATTTCATGTTCATTTTACTCATTCACAATAAAAACAAACAAAACTTGGAAAACGTGACTGGTTTGACCAGTCAGTGTCGTAAAAACATTACAGCATGTTTTAGGAAAGAACTCATAAATTAAACCAAATACAATAATACTGCTACTGCACCATTTCTTTGACTATTGACAAATAAAAAAACACAACATCTCATTCTTCTTCTTCTTCTTTTGCTTTTCATTTTCGTTTTCGCTTTCCATAAA…	MACPF domain-containing protein At4g24290-like	3101	20	0	89.2	2	C:GO:0005886; P:GO:0009626	C:plasma membrane; P:plant-type hypersensitive response	0	0	636.248	735.609	115.491	124.633	79.9912	117.579	472.055	134.555	53.8818	39.7112	63.714	36.6083	472.055	134.555	53.8818	39.7112	63.714	36.6083	680.264	572.124	89.3255	167.802	56.8184	145.929	-	-	-	-	-	-	-	-	-	-	-	-	-	-
TRINITY_DN3674_c0_g1_i13	GATTCACTTTCTCATTGAGCGTTATATGATTACAAGTCAAACAAAATAACAACAAACTTTTCTTCTAACAAGTGACAGAACAACCTATTTATAAGCTACTAGCATATGTACGAAAATAACACTTATACATGACATACATAGCTTCTACATAACATAATACATAAACTATTTTCGACTTCTGCATGCTTGAACAAACTTTGACTACAGCATACACATTCGACCTTGTCGAATCCTGAAGTTACCCCTGGCGAAACTGGAGTTCGATCCAATACTACACGTGCTAAAATTTACATATCTAAAACTCGATCCAAAAATGCGCATTTGAAAAAGAGACTCAATAATATAAAACTAAAACCAAAACAAAGCTTAAAAGATAAGCAACAAAACCATATAATAGAG…	zinc finger protein JACKDAW	3246	20	5.9e-169	69.59	3	F:GO:0003700; F:GO:0005488; C:GO:0005634	F:DNA-binding transcription factor activity; F:binding; C:nucleus	0	0	14.0026	4.73452	36.2495	42.1589	20.8586	58.8484	0.170046	0	0	0	0	0	0.170046	0	0	0	0	0	0	3.43196	0	0	0	0	-	-	-	-	-	-	-	-	-	-	-	-	-	-
TRINITY_DN9091_c0_g2_i1	TAATAAAGTTGTTAAATTCAACTCAACTATACAAACCGCCACGGTACCTTACCGCACTACACACGCCCTTTCCCTCCTCCTCCTCCTCTCTGATCTCATATTCTTTTCTTTTCTCTCCGACTTCATCAATCAAACAGAAATGAGAAAACGCACCGCTTATTCTCTGGCTGTAGCTCTCGTTTGTTTCATAGTACTCATGATTCTAACCCCATCCATTCCTCAGTCCCAAGATTATCACAATTTCGCCGATCAACGCACCTTTTTCGGTATTCCCAATGCACTTGATGTGATTTCCAATTTCCCTTTTCTCATTATTGGTCTCATTGGACTTGTACTTTGTCATCATGGAAATTATTTTAAGCTCAGTTTGCAAGGTGAACTTTGGGGTTGGACATGTTT…	alkaline phytoceramidase (APHC)	3446	20	4.21e-75	95.15	3	P:GO:0006672; C:GO:0016021; F:GO:0016811	P:ceramide metabolic process; C:integral component of membrane; F:hydrolase activity, acting on carbon-nitrogen (but not peptide) bonds, in linear amides	0	0	30.1586	86.65	23.9622	24.5549	13.9103	30.4817	146.769	92.0457	53.1095	31.54	21.5764	34.9331	146.769	92.0457	53.1095	31.54	21.5764	34.9331	203.644	258.924	34.8332	61.941	4.05089	17.3103	-	-	-7.42	0.00853	-	-	-	-	-	-	-	-	-	-
TRINITY_DN1650_c0_g1_i15	CGAAGCACTATCCCGTGGGACCCACCTATATAAAAAGAAACTAGTAACGTACTGACGTTGTTTTTAGCGCTGATTGATTCCATTAATATCGATTACTTCTTCATCACTTCAAATCCCACTCTCTAAAAATGTCTCTATAGTCTTCACAATTTCATCGCGTTTTCTAACTTTTCTTCTACTACCTTCCGAATCGTCCTTCACCCACCGAGTCACCATCCCTGACTCAGAACGATTCCCAATCCACCGCAACCTAGGGGCTGCAATTATTCGGTTGTTACTGGATCTGATGGGTAGCATCCAAGAAGCAGTATCGGTTGCGGAAGAGCGAGCGAAGGATGTGGAAAACGACACCGTTTACGTTGCGGTGGGGAAGAACGTGAAGAAGAGCCAACGACTGTT…	U-box domain-containing protein 32 isoform X2	5668	20	0	89.14	6	F:GO:0004715; F:GO:0004842; F:GO:0005524; C:GO:0005886; P:GO:0016567; P:GO:0018108	F:non-membrane spanning protein tyrosine kinase activity; F:ubiquitin-protein transferase activity; F:ATP binding; C:plasma membrane; P:protein ubiquitination; P:peptidyl-tyrosine phosphorylation	EC:2.7.10; EC:2.7.10.2	Transferring phosphorus-containing groups; Non-specific protein-tyrosine kinase	0	0	48.2808	0	164.933	183.272	21.6347	0	114.942	36.0552	203.963	275.254	21.6347	0	114.942	36.0552	203.963	275.254	20.3476	0	101.525	0.358604	87.4711	177.684	-	-	-	-	-	-	-	-	-	-	-	-	-	-
TRINITY_DN1455_c0_g1_i1	TAGAGCTCAAGTAAAACATGGTTTTTTTACTTTTTAAAAGACTTAGCATGAAATATCTACACACATCAATCTTGATATTTGATTTAGATAGACTTCAATATTTGTCTTTTTAAAAATCTGTTGTCTTAATCAAAACTAAACTAATATAGATAGATGAAAATTTTTGTTCACAATCAAATCTATAGTAGACAAGTACGTATGGCCCCCTTATTAGCTATTTAATGGCATATTCCATGTTGTGTTTTTGCCTTTACTTGCCTCCTTACTTTCTCTACTTTCATCTGTCATCGTGGTCATTGAGATTTGCCATTATATGACTACCAATGGTCCTTTTGATTAGCTCTTTAATGACATATTCCATATGGTGGTGACTTCCATGGAAGCAATACTATTTTGATA…	---NA---	2508	0	0	0	0	0	0	0	0	27	48	105	120	150	127	32	36	254	129	298	172	32	36	254	129	298	172	38	35	107	91	36	99	-	-	-4.59	2.74e-05	-	-	-	-	-	-	-	-	-	-
TRINITY_DN5637_c0_g1_i2	AAGTTTGAAGCATTGAGTGGTGGAGTCTATTCCATTGTAGCTATAGTTATAGCTAGTTTCTGTTTGGTTATTGAGTTTTATAGCTTATCTCTCAAATGGCTCAATTGCCACCCAAAGTTCCAATTCCAAACATGACACAACCTTGGCCTGAATTTTCTTCTCATCAAAAAATGCCTAACCTTAAAACTATTCCACCACTCAATGCTTCAAACTTTTCCAACAGTCAACAAAACCCTTCATGGGTGGACGAGTTTCTCGACTTCTCGTCCACCAGACGAGGGGCTCACAGACGGTCGGCGAGTGATTCTGTGACGTTCATCGAGGCGTCAATGATGGAGCATTGTCGCCGTAGAGACAGGGACGGTGAGTTTGAAAGGTTTGATGATGAACAATTGATGT…	basic leucine zipper 61-like	2089	20	4.99e-150	73.22	4	F:GO:0003677; F:GO:0003700; C:GO:0005634; P:GO:0045893	F:DNA binding; F:DNA-binding transcription factor activity; C:nucleus; P:positive regulation of transcription, DNA-templated	0	0	29.6836	3.39888	328.295	513.838	1382.27	911.648	19.0459	14.99	617.109	509.586	2388.55	1555.06	19.0459	14.99	617.109	509.586	2388.55	1555.06	45.8862	30.3093	357.54	388.814	611.355	644.527	-	-	-	-	-	-	-	-	-	-	-3.14	0.00906	-	-
TRINITY_DN5901_c0_g1_i16	TTTTGACCATGTTATAGATTCAATTCTTCTTTTCATTATAATAAAGTATACATAATATTTAGACATATATCTTTTCAAATAATGATTAATGATATTGTGCTGCATAGCATAGTTTCATATAATTAAATAAACTAAAAGTTAAATACCATTTTCATGGTTCACAAGAGCTTAAACTACAATTTAAATCTAATAATAATGTTTTTGAAGCTGTTGAGTGACTTGAGTCCATGTCATTCTGAAATTGGCTATTCAAGTCTAACATTTTGGACAACTTTGCTTTCTTCAACTTGTTCCCATGCGATGAATCATCGGGCTCAATCTTATACGACGTAGACATCAGACACGAACACGACCCTGATGTCACATTTGAATGCCCTTTCCTTAATGGCAATTCAAATG…	myb family transcription factor PHL8 isoform X2	1531	20	5.8e-97	75.21	6	F:GO:0003677; C:GO:0005634; F:GO:0008168; F:GO:0016491; P:GO:0032259; P:GO:0055114	F:DNA binding; C:nucleus; F:methyltransferase activity; F:oxidoreductase activity; P:methylation; P:oxidation-reduction process	0	0	2.36284	4.3337	0	0	7.06182	39.2261	7.48048	5.32388	26.1135	18.4095	63.6933	76.5579	7.48048	5.32388	26.1135	18.4095	63.6933	76.5579	17.5294	17.2914	51.837	6.62766	25.4429	36.4347	-	-	-	-	-	-	-	-	-	-	-	-	-	-
TRINITY_DN10916_c0_g1_i1	TTAGAAGTCTCCCACCACTCACTATTTATCACATGACCTAGTATAGAAACACCAAACAATTAATATGCCAGCTCATTTACTATAATCTTTCTCTATCTACACATATATTTCATGATTAACCTTCAACAATCCAACGAACAAACAAGAACAACTTAGTAATACTACAACAAATACAAACGTAGCTAGCACAACTAACTTTCTATTTGTCTATCAAACAGTCATGTTCATGTATCTCCATTGTAGAAGATACTTTACAAAAATATTAATGCACTTAATTCTCATTCATTGAATGAAAATCCTACTCTAATTCAACAAATCAAACAAATAATTAAAATAAATAATCAGGTTTTGTTGTCTTTTATTCACAAAAAGTTCATACAAATTTTAAAATATTTCAAC…	arogenate dehydratase/prephenate dehydratase 6, chloroplastic-like	2080	20	0	91.17	5	F:GO:0004106; F:GO:0004664; P:GO:0009094; C:GO:0009570; F:GO:0047769	F:chorismate mutase activity; F:prephenate dehydratase activity; P:L-phenylalanine biosynthetic process; C:chloroplast stroma; F:arogenate dehydratase activity	EC:4.2.1.51; EC:4.2.1.91; EC:5.4.99.5	Prephenate dehydratase; Arogenate dehydratase; Chorismate mutase	243	372	85	193	187	404	168	177	167	135	496	516	168	177	167	135	496	516	505	534	414	461	552	559	-	-	-	-	-	-	3.01	0	2.9	0	-	-	-	-
TRINITY_DN18727_c0_g1_i1	CCCGCTTTCATATGTCTGTTGTAGAGCTTGGGTTTGAGTTTATGGTCATGTTCATGTATTAAATCGATTCATTTTCATTCAATTGGCCAATCCAATTCATTATCATCCATAAATTAGTCATTACATACAAAAAAGGAAGAAAAAAATACATGTTGAGCAAATGTTGACTTTGGTCAACAGTTGACTTTTTGGTCAACTTTGACCAAAGTGAACTCAAATTCTTTTCCATCCTAAACCCCTAAAAGTTCGCATCCTAGTTCTAATCCCATCTTTCAAATCTATGTTGATCTTTGTTTGGTTTCTTTACATGATTCCTCCCAAGTCCATATTGGTATTTGACACCATACCTCTTGTTCATGCCATGTGCACATGACCTACAATAATGGATAATTCCATGAT…	---NA---	1941	0	0	0	0	0	0	0	0	0	3	111.707	152.697	193.835	254.522	10.8747	0	93.6463	43.5152	186.737	149.043	10.8747	0	93.6463	43.5152	186.737	149.043	10	13	85.2627	20.0289	105.042	140.236	-	-	-	-	-	-	-	-	-	-	-	-	-	-
TRINITY_DN7701_c0_g1_i2	TGAAATGAGACAAACATGAAATATAGAATACTGCTAATGTGCTGAGGTAATAAAATTCTGCATTTGCTGTTTCCTAGAAGTTGAATGAACTCTTTAAATTTAAAATTTCCACCCTTTGAAAGTGAAACACGGCTTCGTTATTATTCAATATATATGACTCAATCTTTTTGAACGAGTAGTTTGATTATTTCATTGTTTAATTTATATCCCTCTCTGCTCTGCTTCATTTCAACCAAGCCTATTTCATTCTTCTATTTCTTTCCTTCTTTTTTCTTCTGCTGCAAGAATGAAACCTCTGTTTCATTCATCTTCTTTTTGCTTTTTCTCTGTGTCACTTTTGATGATCTTGATCATAAATATTCCAACATGTCTGTGTGAGGATGATGGATATTACAAAAA…	LEAF RUST 10 DISEASE-RESISTANCE LOCUS RECEPTOR-LIKE PROTEIN KINASE-like 1.4 isoform X1	2353	20	0	71.33	3	C:GO:0016020; F:GO:0016301; P:GO:0016310	C:membrane; F:kinase activity; P:phosphorylation	0	0	0	2.22347	0	0	0	0	116.485	142.652	48.3525	35.545	9.56939	18.0615	116.485	142.652	48.3525	35.545	9.56939	18.0615	342.921	262.095	139.181	226.245	90.1074	44.5023	-	-	-	-	-	-	-	-	-	-	-	-	-	-
TRINITY_DN8850_c0_g1_i1	CAGCCATTGGATTAATCCAATGGCTGACCTTCGGGTATATAGGATAAAGATGCTTGACAGGATTCAAATCAGAAATTTTGACTAAAATGCTTCCAAGTAATTGGTGTAGTTCAATTATTCATCATTGCTTGAAAAACAGACTTACTAGACCTAAAGTCGGTTAGAGGATTAACTTATTTGAGTTTCTCTACTAGCATAAGTACTTGTGAAACGGACTTATTTGAGTTTCTTAATTAAGTTGTGTTTACCAAACATGACCGTAATTTTTGTTCTTTTTCTTCTTCTTTCTAGTATGGTCAACAAACATATGATCTAGCCGGCATGCCATTTGTTTCACAAGCTACAAGAGAGCCAA	transcription factor BHLH089	355	5	2.09e-05	99.05	2	P:GO:0006355; F:GO:0046983	P:regulation of transcription, DNA-templated; F:protein dimerization activity	0	0	0	1	1	0	2	0	2	1	3	2	3	2	2	1	3	2	3	2	3	1	0	3	0	0	-	-	-	-	-	-	-	-	-	-	-	-	-	-
TRINITY_DN1988_c0_g3_i1	ATCGACAGTCCGTGGTGTAGAACCTTAAATTAATGAAGTTAGTTCACATAACTATGATATGCAGTTCAATGTATCATCAAAGTAAAAAACAATTTAATGACATGTTTGGTTTGAGAAAGTGTTCTCTACTTTTATTTCATGTTTCACTCTTAATTACAGAAGCACAACCTTTTTTCATTTTGTTTCCTGTGTTTAGTTTTGATAGAAAATAGTGAAATCAATAGGCAAAAATGACTTTTGTTTTCATTGTTTGTCACACAGATCTTTAAAAACAATAAGTAAAATGAAAACAGGGTGACATTTTTGCATTGTTTTCTGTTTCCTATACAAAACTTTAAAAGCAGGTGAATGAAAACATTGATGCAATTTTGAAATTAAAAGTGAATACAGGAAATTAAA…	---NA---	470	0	0	0	0	0	0	0	0	3	0	5	4	10	8	0	1	10	3	6	10	0	1	10	3	6	10	2	5	3	0	8	10	-	-	-	-	-	-	-	-	-	-	-	-	-	-
TRINITY_DN32041_c0_g1_i2	ATTTAGTTAAACAAACTAAAAATTTAATTAAAAAGAAAATCAATATATGAATAATTACATTGTTCATTACACCATACACATGAATAACTAAAAAAACATATAAAAAGAAAAGCAAAAGCAAAAGCAAAAGCATCCAATTCTAGTTCTATTACACATGATATAGATCTCCTAATAGTGACATGTCTAAGTGTGAGATTCCTATCTTAGGAATCATTATTTGTTTCAAAGTGACCAAGTCTATTGTCTGATAATCTTGTAGCATAAGCAGATTTCTTGTATTCAAACCATGTAAACTCTCTATATAATAATCTTTCATTTCCTTTTATGAGACAAAGCAAAGGTGCAATTTTCTCACTCAAAGATGGACCACAAAAATAAATCATAGAGAGTCTAGATTTG…	gibberellin 2-beta-dioxygenase 1	2351	20	4.9e-160	83.11	4	P:GO:0045487; F:GO:0046872; F:GO:0052634; P:GO:0055114	P:gibberellin catabolic process; F:metal ion binding; F:C-19 gibberellin 2-beta-dioxygenase activity; P:oxidation-reduction process	EC:1.14.11; EC:1.14.11.13	Acting on paired donors, with incorporation or reduction of molecular oxygen. The oxygen incorporated need not be derived from O(2); Gibberellin 2-beta-dioxygenase	58.0146	0	16.5738	12.2433	27.5482	0	84.1337	55.9424	0.680908	0	13.7539	12.594	84.1337	55.9424	0.680908	0	13.7539	12.594	100.451	108.357	40.5979	30.088	38.4038	19.3579	-	-	-	-	-	-	-	-	103.81	7.93e-11	-	-	-	-
TRINITY_DN1062_c1_g1_i12	TAAAAATTCAACAGTAACATTTGTTAGACACGGGATCAAAATGAACCCTTTATTAATTCTAAAATTGTATATAATAAAACCACTGAAAACTAATAATATGTCATTATTAATATACTTAATTAAACACACAATGTAGTCCATTATTTAGTAGCAACAAGAAGCATAGTTAAGCAACTTTTTTAAGGTTGGCGCAAAGATTTTGCAAGCATGGAACATTTTGCACCTTGGTTATCTTGCTATCATTGCAATATTTTGTCAGCAAAGGGGAAGGTAGGAGAAACATCAACAGGTACCTGAATATTCTCTAACTTTTCCAGAGCAACTTTCAATGGTTCTGTCATCACACCGTATTTCTTAAGAAACAAGCCAGCTGCCTCTTTATCACCTTGGGCTTGTATG…	nudix hydrolase 3	4968	20	0	95.88	2	F:GO:0004452; F:GO:0016787	F:isopentenyl-diphosphate delta-isomerase activity; F:hydrolase activity	EC:5.3.3.2	Isopentenyl-diphosphate Delta-isomerase	0	0	0	45.4461	43.6151	60.2468	11.1556	0	34.5636	15.3639	95.482	110.919	11.1556	0	34.5636	15.3639	95.482	110.919	17.914	0	51.2701	27.286	0	89.5946	-	-	-	-	-	-	-	-	-	-	-	-	-	-
TRINITY_DN9763_c0_g1_i1	CAAATAACAAGCTTAAGCTCTGAAATTTATCTTAGTTTTGATGCTTGAGTATGTGAATGAGCTGTGATGGTTGGTTCTGAGGGAAGATACTGTATTTATAGTCTTCAAGACTTTCTTCAAATCCATTTCTTTGATAAATTATTGTTGTTAAAGGACGGGGTCCATAAGATGACGGATCACCACATGGTTTTGCCTTGGACGGTCAAAGGTTATATTATAGCTTACCCCACCTTCTGAATGAAAGGCCAGCAGATAGACAATCCAATTCAAAGTCAAATGAGATGGCTAGCTAGGTTAAAGTTAACGCTTTGATTTATTATGGATACTCGTATTTTTGTAGACACACGTTAGACATGTCACCTGTTTTCTTCATATGATAACACAGATCAGTGCCGGCAT…	hypothetical protein MtrunA17_Chr3g0136841	2544	1	4.16e-11	62.5	0	0	0	0	0	12.8393	0	6.95572	0	7.13308	5.24846	9.52069	0	8.31787	23.196	0	18.6453	9.52069	0	8.31787	23.196	0	18.6453	11.2428	0	8.45962e-07	10.4047	6.68316e-07	4.08502	-	-	-	-	-	-	-	-	-	-	-	-	-	-
TRINITY_DN1513_c0_g1_i7	GTTTTAAGCAAACTACTCCATCTAATGGATTCAAAAAAAGTTTTCTCCAAGTTAAAGTCAAATGTTCATATCTATTAGCTATTGCTATTTCAACCAACACAAAGAAGATAATAAAATCCCAAACGTCTTTGACTCGCTAGCCTCAATCACTGTCCCATTCCCATATCTTACGCCAACAATAACATAAACAACAAATCAACCAATTTAAATCCCTACCTATGCTGCTTCTAAACCACCCAAGAACTTCAACCTCACCATGACATGGCCAACGTTAATAACACTAACCATCTTTTCTCTCATCTCAAACACAATCTCCCAACAAGAATACGTTAACAACAAACAACTAGATTGTGATAACACATACAACTCAACATCAGGCAACATTTGCAACAGCGTCAA…	protein LYK5	2433	20	0	81.48	9	F:GO:0004672; F:GO:0005524; C:GO:0005886; P:GO:0006468; F:GO:0008061; C:GO:0016021; F:GO:0042803; P:GO:0045087; P:GO:0071323	F:protein kinase activity; F:ATP binding; C:plasma membrane; P:protein phosphorylation; F:chitin binding; C:integral component of membrane; F:protein homodimerization activity; P:innate immune response; P:cellular response to chitin	0	0	0	0	0	0	1.45558	0	0	0	0	0	0	0	0	0	0	0	0	0	0	0	0	0	0	0	-	-	-	-	-	-	-	-	-	-	-	-	-	-
TRINITY_DN7951_c0_g1_i2	ATTCCATCAAGCTCAGCCAAACCATGTCTAAACTCGATCAAGCTCAGCCAAACAATAACCTGCATAATTTGCAGAACACAGTAGGCATTTCTTCCTCAACTGATATTAAAACCTCACACCAACAAACTCAGACCCACTTGCATAGTATTTTAACAAATCAAAATATGATCAGATCGGCCAAATGCATAACAAAGTAAAAATGGGGTCCACCTGCATATTTTTTTATAGAACCAATTTCAACATACAATTCATTGCATAACTAACAGAAGTTCATTTTCGTTAAATTTCATTTTGTACATTTCATTTCAATTTAGAATTTCAACATACAATTCACTGCATAACTAACCGAAGTTCATTTTCGTTAAATTTTATTTTGTACATTTCATTTCAATTTAGAAT…	---NA---	843	0	0	0	0	0	0	0	0	1	1	7	16	10	17	0	3	9.37591	8	23	25	0	3	9.37591	8	23	25	2	0	6	5	5	6	-	-	-	-	-	-	-	-	-	-	-4.36	0.00313	-	-
TRINITY_DN19024_c0_g1_i1	ATATATATATATATATATATATATAATGAAATCAAACTCTTTTCATTTAAGCTACAAGCTATTTTTGTAAGTTATTCTGAAGAGCTTCATCTAAATAACCTGAAAACAGCTTATGACATGCTTATGAAACAGTCTCACACGGGCTTATGTCAGGAGATAAATTCAAATTAGTCAATCCAAACATATCCTTGAACTTTTGTAGTATTATTTTTGCCACGCCCCATATCCCCATTGGCTTCAAAATATATTTGTATTCATGTTAAAGGTAAATACTAACTGGAATTAACAATATTATGAAGACTTGCTTATGATTCAATTTTACTTCAGGCCATCAGCAGTTGCAAAACATATGGTCGCAGTTAGTACAAACCTCGCGCTTGTGGAA	glucose-6-phosphate isomerase, cytosolic-like	385	1	0.000366	91.3	0	0	0	0	0	1	1	2	1	1	4	1	0	2.00489	1	8.01008	8	1	0	2.00489	1	8.01008	8	0	2	9	10.0251	9.03028	23	-	-	-	-	-	-	-	-	-	-	-	-	-	-
TRINITY_DN4684_c0_g1_i11	CATCGGATGGTTGGATTTTATATCAAGCACCACACACTAGACTAAATCACATATTAGGCCAATGTAACATAAACAAACTCTTCAATATAATGTCTCTAAAACTAAACAAATTAAAAGAAAAAGTAGCCAATCAATATGCATTAAAATCCTATAATTTGGTGGCAAGAAAATTATTAAAAAAACCAAGAAAACCTTCTTACCTACCTATACATCATGACTCTTTTAAGGACAAGTAAACCCAACTTGCCTTTTGCTAATCCAATACTTTGAATCAAATGATAAATGAATGAAGACAACAAGACTTCATTTCAGAGGAAATATCTTTTCTCTGACTCATTCAAGATTGAAAAATCTTTACAATCTACACAGTTTCTGACAAATATTTTATGACTGAAGTTA…	serine/threonine-protein kinase TOUSLED	9567	20	5.98e-115	94.79	7	F:GO:0004674; F:GO:0005524; C:GO:0005634; P:GO:0006468; C:GO:0009507; F:GO:0042802; P:GO:1900368	F:protein serine/threonine kinase activity; F:ATP binding; C:nucleus; P:protein phosphorylation; C:chloroplast; F:identical protein binding; P:regulation of RNA interference	EC:2.7.11	Transferring phosphorus-containing groups	15.9475	43.7244	27.4655	35.7963	6.16904	32.6242	30.189	18.0543	22.9932	15.9257	74.5523	139.695	30.189	18.0543	22.9932	15.9257	74.5523	139.695	38.3969	35.6041	129.285	181.405	65.4139	123.138	-	-	-	-	-	-	-	-	7.98	0.00199	-	-	-	-
TRINITY_DN7001_c0_g2_i2	GACGAAGAGCTACTAACATCGTAACCGCATGAATGCTGAAAAAGAACCTAATGGTAGGGAATCAATTTCGTATAAGTGTAGTCAAACTCAAACTTAATAAGACTAATTTATGAACCAATGTCTATGGATTGACATATTTCCATCCTAAGCCATCCAAACCGTGTCGATACATTAGAGCACCCTCTTTATATATTCTTTATAGAATTTGCTTTCTTTTTTACGGTCAAAGGGTCACAAATTAACGTAACTTGTAGGGCACATACCCAAATCCACGGCCTCCAATGAGAGAACCTTTGTTCGTTAGTTTAATGACTCATAAAGACTAGTTACAACTCTTACTGGCTTATTATATCAAAATAAATGTTGACCCAATTGAAAGTAAATAAATAGATTCTCAAC…	AAA-ATPase At2g46620-like	2426	20	0	90.55	3	F:GO:0005524; C:GO:0016021; F:GO:0016787	F:ATP binding; C:integral component of membrane; F:hydrolase activity	0	0	377.711	663.482	22.641	8.16486	7.15114	19.6496	839.13	703.882	42.0528	57.9184	30.5464	93.1125	839.13	703.882	42.0528	57.9184	30.5464	93.1125	1195.69	1621.99	169.847	290.805	145.239	158.986	-	-	-	-	-	-	-	-	-	-	2.46	0.00207	-	-
TRINITY_DN3530_c0_g1_i11	CTTTAATCACAAAATTAAATATTTCACTATATATCAAAGGATTCAATTAAATAATGAATTACTGGAACGACCATCCTAAATGGTAGAGCATCCTGAATAGTTTGATTTTTCATTGTCATGTTGCTTGATTCAAAAACCCTAGGTTTCGACGAAGCTCATTTTTCTCTTACAATCTTGATCCCTTGGATAGCTCCCTACTGGGGCCTAAGTTGAAAAAGCTGCAACTTTAATTCTTGCCGCAACAAGAGTTATTTCAATGGTGTCTGAAAATATTACACGCTTCGATGGTCACTATGATCATTGGAGTATATTGATGGATTTTTTTTGAAATCCAAAGAGTATTGGACTCTTGTGGAAACTAGCATCACTGGACTAGAAAATGAATCTGCTTTGACAGAA…	Retrovirus-related Pol polyprotein from transposon TNT 1-94	4696	20	0	72.23	3	F:GO:0005488; P:GO:0006259; F:GO:0016779	F:binding; P:DNA metabolic process; F:nucleotidyltransferase activity	0	0	0	2.14129	0	0	0	1.22629	20.9023	0	26.8713	0	15.6013	42.3811	20.9023	0	26.8713	0	15.6013	42.3811	0	13.8025	23.6101	37.7924	4.85161	11.232	-	-	-	-	-	-	-	-	-	-	-	-	-	-
TRINITY_DN4855_c0_g1_i8	GCCACACCCTTTTCATCCAATGGTTTGGTTTTGGTATCTCAGATTCTGCCGCCTTCTTCTTTCTCCTCTTCATCTTTCCGTCCCTTCAAATTGAATTGGGTGTTTTTCCTACAGTGACAGATCTTTCAAAATTTACACTTGAGATATGAGCCCCTAATTCTTCAGATTTTTTTAATTTGTGTTTCTATAGTTGTAGTTTTTTTTCCTACACTGATTTGATTTTGGATGAGAGACACTTGCATGGTGATTTTTGTTGAAAATCTAGTGCATACACAAAAAGCTCGATTATAACTATGGCTTGTTTCTCAGTGTCAGATCTACACTTATTTTATTTTATTTTTCTTGTTTTTTTGTTGTACTGATTTGATTTTGGATTGGGAAATAGTTACATGTTGTTTT…	hypothetical protein MTR_3g067865	3655	2	1.73e-07	77.42	0	0	0	0	0	4.73106	3.85298	8.73351	2.98065	4.37005	1.54183	2.02414	9.69702	20.8802	12.1301	52.2563	13.4735	2.02414	9.69702	20.8802	12.1301	52.2563	13.4735	4.05821	0	1.63414	8.76892	6.94076	8.13566	-	-	-	-	-	-	-	-	-	-	-	-	-	-
TRINITY_DN967_c0_g2_i2	TTTAAAGCAAAAATTTGATGAATAGAGTGTTGATGAAAAAAATGAAGTCACGTGAAATAATGAGTTGCGATTTGGTTATTTGCTAGTTGCTGCATTGAGTTGGGTAAAGTAGGTTGTTGAAGGTAATTACGTTAATTTTGCATGTTAGAGAGAAAAGGAAAAAAGAGAGATGATAGAAGTTCTACAAAGTATGCAATGTCATGTAAAAGAGTGCTAGAATACTGTCACATATTGAAATACTTTCTCATTTGTTTATATTTGTGGATGTAGATTTGATATGCAAATACATAAGACTTACTCTGTAAACTCACTCAATAGTACTTCCTCCTAACTATATGATTACAAGAATCAACTCTATAATATAGCAATATAAATACTCAACGGAATGGATGAAGGTAG…	plant/F18G18-200 protein	1738	20	4.06e-95	93.43	0	0	0	0	0	20.1842	19.6336	295.5	486.182	441.168	381.007	15.6232	23.0893	426.928	275.882	724.981	302.746	15.6232	23.0893	426.928	275.882	724.981	302.746	19.7857	19.215	72.1835	86.1978	87.7271	107.917	-	-	-5.17	6.85e-08	-6.31	1.08e-15	-	-	-4.44	5.72e-13	-	-	-	-
TRINITY_DN3878_c0_g1_i2	TTTTGATCCAAATGTAGCTCCAAAAATGATTTATATACTGATGATTTTTATAATACTACGGCATAAACCAGAAGCAAACAAACAAAATAACAGCTACCCAATTTTTGTCTTTTTCCTAACAATATGAAACCAGACCCTCCATCCAGCAGGCCGTAACGCCTTCTACGTCACTAACCATGCGCCAATAGCACAATATTTTTCTAATAAACTATAAAAAATATTATCCAAAAAACTAATTAAAATAATCTACTACAACTAGTTCTAGTTTATGTTATTTACAATTTGCGCGTGTATACACCAAAACAAAAATACTCACATCATGGAACAAGCATTTGGGTTTTCATCGCTAAACATTTGTGGAGGAGGATGATTTGGATGCAAATAGAATGGAGGTTGTTG…	heavy metal-associated isoprenylated plant protein 6	1929	20	7.13e-86	68.85	2	P:GO:0030001; F:GO:0046872	P:metal ion transport; F:metal ion binding	0	0	1731.09	2908.83	212.206	353.655	66.7904	210.355	2987.77	2379.71	406.331	406.807	303.417	688.676	2987.77	2379.71	406.331	406.807	303.417	688.676	3647.5	3941.41	1116.5	1519.18	1009.46	1654.23	-	-	-	-	-	-	-	-	-	-	2.68	1.15e-05	-	-
TRINITY_DN14559_c0_g2_i1	CAAATTTGGAAGATTAAAATGAAAGACAAATCGATGGAGCAAAAAGTAAAATAAAATAAAAAGAAGATACAAGAACATAACATTGGCTAGCACTAGTAAAGGGATATTATTTCTCCACAATAGTTGCTAGACATTATTTAGACATGACATTAAAAGAGTTCCATATTTTATTATGGTTGGTTGGTAGTACTAATTGCAATGATTGATCATTTGGCTGATCACTATGACATTAAAAGAGTTCCTTCTTTTTTTTCCCTAGTTTTGTTTGCTGCTTTTTTTTTATGAGCCCAACCTGGAGGAACTTCCTACCGTTGAATTATCATTGGGTGGGAGGGAAGATTGATCTGTCCCGGAAGGTGAGTCCAATCTGAAGGAACTTTCTAGCCTTGATTTCATTCT…	---NA---	971	0	0	0	0	0	0	0	0	1	0	0	1	1	1	16.2014	17	14	18.2126	3	22.568	16.2014	17	14	18.2126	3	22.568	37.4588	31.7925	58.4386	87.1742	26.1491	17	-	-	-	-	-	-	-	-	-	-	-	-	33.2	1.41e-06
TRINITY_DN18448_c0_g1_i4	CAAATTTCCACTCTGTAGGGGGTGTTGTGGATCGGGGAGGTGTGGCCAAGAAAAAGTGTTAGGCCTCTGCAATGAAAGCCCAATGGTTATGTTGCTGCTTTACATTCAGAATAGGGGAGATGCAGTGGTAAGAAGAGTGTGTGATGTAGCAAAATCCGTGGGCTCAACCTTGGAGGCCTAAAGTGTGTAGGAATTGGAATCTTTGTGTTGTTGTTGATTAGAGGAGTGGCTTATAAAGTGTGCAGAGTATGCAGGGAGAGACTTAGGCTATTCTCTAATTGTGGAAAGCTTCAAGGTGAAGCTTGCACAATCGTGGAGGATGAGAGAGCTCTGTAGTGAGCTGAGAGGAGAGAGTGATGAATTACAGGGAGATAGGTGAACTATTGACGGTGAAGTTGC…	---NA---	2229	0	0	0	0	0	0	0	0	1	3	11	9	35	12	0	0	0	0	0	0	0	0	0	0	0	0	0.991914	0	0	0	0	0	-	-	-	-	-	-	-	-	-	-	-	-	-	-
TRINITY_DN8141_c0_g1_i5	CAACGTTCCAATGTGAGACCCGCCACCACCACAGTCCAATAAATGCACGCTTCATCCTTTTCAATCTTTCTCAATTCTCACTTTTCATTCTTGTTGATAATAGTAATAACAATTATCCTAATTCCTATGGATGTGATGTCTGCTAACAGTAGTAACTGTGGAAATGCTTCAAATCCTTACCATCAATGCACACAAGCTTGTTTTCAAAAAACAAAGGGAAACAACAAAGCACAGTCTAATAGAAAAACCAGTTCAAGTTATGGGCGAAGTTTTACAGATGGTGATTTGGGCAAAAAGGTAATTAATGGAGAAAGACGAACTTATCCTGGTTGTCCTAAAGCTTCTAATCCTTATCATACCTGTGATGCCAATTGCAACAAATCATCATCCAATTCAGGT…	plant phospholipase-like protein	1610	20	0	70.29	2	F:GO:0003682; P:GO:0010468	F:chromatin binding; P:regulation of gene expression	0	0	76.3942	65.382	9	0	0	0	135.908	101.317	15.6656	7.50968	9.65782	4.08916	135.908	101.317	15.6656	7.50968	9.65782	4.08916	450.928	291.739	38.9033	94.5398	37.8111	47.5809	-	-	-	-	-	-	-	-	-	-	6.21	4.18e-12	-	-
TRINITY_DN23174_c0_g1_i3	CACGCACTTAACACTATATAAGCAGTTACTACTACATATAGACAAGACAACAGCATTTGCATATTGATTACTTGTGACAAAATGGAGACACAAAGCCAGCTCCATGTTTCATCAAATTCAAATCAGCACAAAGAAGGAACCTCTTTTTTCAAAACTTGTTTCAATGGACTCAACACCTTAGCAGGTATGGGAATGCTCTCAATGCCATATGCAATTTCACAAGGAGGTTGGATAAGTTTTATGCTTCTGATTATTTTGGCCGTGATATGTTGGTACACAGCTTTACTTCTAGGAAGATGCATGCACCAACAACCACTAATCAAATCCTATGCTGATATAGCTGAGGTTGCTTTTGGTTACAAAGGAAGAACTTTCATTGCAACTTTCTTATATCTAGAG…	amino acid transporter AVT1I	1473	20	0	87.51	4	P:GO:0003333; C:GO:0005886; F:GO:0015171; C:GO:0016021	P:amino acid transmembrane transport; C:plasma membrane; F:amino acid transmembrane transporter activity; C:integral component of membrane	0	0	0	0	11	13	7.80563	26.7001	0	0	27.1714	13.431	81.0814	92.5372	0	0	27.1714	13.431	81.0814	92.5372	1.93335	0	24.1061	3	18	39.4641	-	-	-	-	-	-	-	-	-	-	-3.02	0.0014	-	-
TRINITY_DN1274_c0_g2_i3	CCAACTTACTCAAAAAAAACCCAAAACATCCACCAACCACAAAAACCTCAAACCAAAGAAAAATCTCACATTTGCCTCACATCACCTTCTTTCTTATTATTGCTCTATTTATACTTTTTAGAATTGTTATTATTGGTTTATATTTATATATTATATATAGCATTTCTAAATAATAAATACCTCAAATCACTATTCAAAACTTTACAAAACCCCAATCATAAAAACAGAGCAAATTCATTCATTCAACAAAAAAACAGAACAAAAAATAAAATAAAAAAAACAGAGCCAAAAACAGAGCATCAATGGCTTCTTCAGCTTCTACAAAATCAATTTTCCCTTCACCTTTGATCTCTTCTTCTTCATCATCATTTTCAGAATCAAGATCTTCAAAAATCTCCA…	D-3-phosphoglycerate dehydrogenase 2, chloroplastic-like	2761	20	0	93.11	5	F:GO:0004617; P:GO:0006564; C:GO:0009570; F:GO:0051287; P:GO:0055114	F:phosphoglycerate dehydrogenase activity; P:L-serine biosynthetic process; C:chloroplast stroma; F:NAD binding; P:oxidation-reduction process	EC:1.1.1.95	Phosphoglycerate dehydrogenase	40.6837	13.8246	204.761	186.14	440.848	685.96	35.2791	17.2481	123.154	28.2383	236.465	301.165	35.2791	17.2481	123.154	28.2383	236.465	301.165	29.4543	29.0906	77.1936	88.696	432.178	209.823	-	-	-	-	-	-	-	-	-	-	-	-	-	-
TRINITY_DN3833_c0_g2_i3	TTTGCTGCGCAATAAAATTTCCCATTCCACTTCACACCCAACAACAATATTTGTTATTTCCACACCGACCCATCCTTCAACCATACAAAACATTCATAATTTTTTTTTCCATTCCACTACCATGATAGGTCAAATACACGGCATGAATAAAAAATAACAGAAACTAAAATTCCATTCCACAAGTCTTTGTTTCTTCACATGAGAATCAGAATCATCATCAAACATTTTCATAGTAAAAGTAAACACGTTTTTGTTTGGTCATAGGTAATGTAACACAACCACAAAAATCACTAATCACAAACCCCTTCATCACCAAACACTATATTTAAGACTCTCATTTCCAATTCCCAAAAGCCATAACTCATCAATTCCAAACACAAACACACCCTTTTCTTCCTT…	omega-3 fatty acid desaturase, endoplasmic reticulum	3284	20	1.49e-115	86.66	4	P:GO:0006629; C:GO:0016021; F:GO:0016717; P:GO:0055114	P:lipid metabolic process; C:integral component of membrane; F:oxidoreductase activity, acting on paired donors, with oxidation of a pair of donors resulting in the reduction of molecular oxygen to two molecules of water; P:oxidation-reduction process	EC:1.14.19	Acting on paired donors, with incorporation or reduction of molecular oxygen. The oxygen incorporated need not be derived from O(2)	17.5002	54.6138	0.483371	89.1584	116.438	128.423	29.0093	0	99.9903	202.454	141.602	80.5959	29.0093	0	99.9903	202.454	141.602	80.5959	0	0	0	105.794	23.0837	63.6919	-	-	-	-	-	-	-	-	-	-	-	-	-	-
TRINITY_DN1155_c0_g1_i3	TATAATTTAAACTTCTTATGCATTTCAAAATTTAAACTTCTTTTACTAAACTATACTTTTAAATTTGACCACCTCTAGGCTGAACTTTTTACTCCATATCTTACTATATACATTATAGAACAATTGAATGAAGTCAAGAAAGAACAAGCTTCATATATGTATCACACTTTAGATAAAATGAATTCTACTAATAAAAAACAACATAAATTTTTTTAAATGTATTAATCAAACATCATCCTTGCTAAGATTGTATAATTCTGTAAACTTATACCTAAATAAACTTGTGGAAGTATTTCTGGAGAATAGGGGAAACAAGTTTTTTGTAAACAGATTCAGTAGGGTGAAAACTGTCCCAAAACACATAATCCAAATCATTGGAACATGTGACATCCAAACTGT…	GDSL esterase/lipase EXL1-like	1844	20	9.86e-88	90.11	4	F:GO:0004806; C:GO:0005576; P:GO:0006629; C:GO:0016021	F:triglyceride lipase activity; C:extracellular region; P:lipid metabolic process; C:integral component of membrane	EC:3.1.1.1; EC:3.1.1.3	Carboxylesterase; Triacylglycerol lipase	26.1033	18.6342	302.088	401.013	414.694	399.398	37.5977	12.1141	311.67	260.889	481.55	655.787	37.5977	12.1141	311.67	260.889	481.55	655.787	27.4403	10.6531	322.354	285.849	103.973	299.417	-	-	-	-	-	-	-	-	-	-	-	-	-	-
TRINITY_DN11728_c0_g1_i1	TTTTAGCATATTGTAATGATTTTTACACTATTCTTTCCAATTTGTAAGCATATCAATCAAACAATGTACAACACAAAATTGTGTCTCCAATGCATATACCAAATGTACAAAACAAAAATATTGTCCTATGAGATAACACAATTATTACACAACTAACTCCTTCTTAAGCGATCTATATACCCTTTTCTATCAACCCTGCATACATAATGGAGACCAACAAGGAGTTCAACAATGGCAGCTTCAGTTTTTGTTTGGTTTGCAAAATAAAGAGTTTGTACAAGTAAAACATTTGCTTTCAAACAAGTATGTTCCTTCTCAAAATTCCTCTCACAATGCCACTTTACCATATTGTTTGCAAGTGGAGCTAGCCACTCCAATATCTGAGTTATTACCACATTC…	plant/T32M21-140 protein	1920	20	0	74.91	0	0	0	0	0	122.986	114.719	17.3695	22	7	27.6366	124	50.7782	17.3438	17	0	69.4166	124	50.7782	17.3438	17	0	69.4166	261.807	141.519	88.9667	43.2245	107.462	140.293	-	-	-	-	-	-	-	-	-	-	-	-	-	-
TRINITY_DN8291_c1_g1_i14	ATTAAATCACACTTTTTTTTGTTGCTGCCATGATAATCAATTCTTTATAATAATCGAAGTGTTAGACTAAGTCTTCCTCGATATTTAAAATTCTCATTAGGACAAACCTCAAATAAGCTTAAGTCTTCCTTTGCTTGATCATATAAGGTTCTTATTAGGACAATCCTCAAATAAACTTATTTAGCATAAGCTTATTTAGCTTATTTCAATGTGACGAGGACTAGCCTATCTATTTATATGATAAAAATAGTACACAAATCAAAATTAGTGTACCTCTAGTTTTGATTTATCTTGTACACTCATGGATAAATCTCAGAACACACTTCTATGACATGTGTTGTGTGCATCTTTTGTTTCAACTATTCAGCAGTTTAAAATTATATTGCTAGTTTTTATTGC…	sucrose synthase 2	4661	20	0	94.63	2	P:GO:0005985; F:GO:0016157	P:sucrose metabolic process; F:sucrose synthase activity	EC:2.4.1.13	Sucrose synthase	13.2593	5.64683	17.3381	33.9194	50.9947	84.6672	9.58845	5.52802	19.4182	0	121.969	159.336	9.58845	5.52802	19.4182	0	121.969	159.336	11.9554	4.7644	95.4218	38.0759	151.843	265.074	-	-	-	-	-	-	-	-	-	-	-	-	-	-
TRINITY_DN7351_c0_g2_i1	ATTACAAAGAACTACATTACATTAGAGTAGAAAATTACATTACTTGAAGACGTTTGTTGCAATTAATGCAAAAACTAGTAACAATACAAACACTAGTGCCAAACCCAAACAATGACCCATATACTTAATCTTCAACTTCATTAAATCTTCGTTTTTCTTTGTTTCTCTAGTTAAATCCATAAGCTCATAATTTATCTTTCATAGATCTAATCACATCCTTTGCACAGTTGTTCATGTCTTCATCAAACCATTCAAAATAGTTATACCATTTCTCCTCATCAACTTAAAATGATCACAACCATAAAATATTTTTCCGAGATTCTCGTAAGTCCATGATGTCATCAATGGAGACTTAAGCTCACACCAACATCTATTCTCTCTTCTTCTTAGACCGGACTG…	GRF zinc finger protein	611	18	1.34e-08	58.09	3	F:GO:0008270; C:GO:0016020; C:GO:0016021	F:zinc ion binding; C:membrane; C:integral component of membrane	0	0	0	0	3	15	4	15	0	1	11	8	3	4	0	1	11	8	3	4	0	0	6	2	2	1	-	-	-	-	-	-	-	-	-	-	-	-	-	-
TRINITY_DN4005_c0_g1_i3	CAGGACTCAGATTACGCAACTTATAGATGTTAAATATATACTTTTTTTAACATCTCAACTAAAAAAAAAAATCAGTGTAGTGATGACAGCATATAAAGACTTCCCAAACCCATCACCATCTTTACTTAATTTCCACACAAAATATACAAAATTTTCTTTTATGAGTTACAGTACAATTATAATTTCAATTTTTTATATGTTATGATTCAAAATCCAATCCAAAAACACTAGTGCTTCAGAATTACTGGTCTATGAACAAACAAAGAACTGAATAACCACTCTAGCCAAGACCAAAATTACAAAGCCAGAACAAAAAGAAACAAAATTCATAGCGAAAATAAAGGAGCTAGGTATATAGATATATAAATATTTAACATATTTAAATAATAATTTACTGAT…	FCS-Like Zinc finger 5-like	1405	20	2.31e-59	68.44	1	C:GO:0016020	C:membrane	0	0	8.12851	15.8007	110.173	201.826	111.435	136.033	4.26625	11	0	0	11.5315	0	4.26625	11	0	0	11.5315	0	0	0	0	0	0	0	-	-	-	-	-	-	-	-	-	-	-	-	-	-
TRINITY_DN8712_c0_g1_i1	AAAAGGTTGGCTACAATTAACCACATGCTGAATAAGGAAAGGTACAAACATAGAAATGTTTTCTTAAAAGAAAATAAAAATCTTAATTACTAGTAAAATTTTTATTAAAATTAAATGTGGATCCCACTCCTATATCCACCCTCTTTCCTAGCCATCACACTATCTAATCCACTCACGTAATATAAACCCCTCACAAATCTTCTCAACTTAGTCACTAACTCACTTTTTTTTCTCTCTTCCCCATTTCTACTATCAACCACCACATATGGCGCTCGTCCACCGCCGCCGCCATCCCAACCTCCGTCTCCCAGAGATCTCCGACCACCGTCCTCGTTTCTCTGTCCCCCTTCCTCCCAACATCTACAAACAATCATCTTCCTCCGCCGGCTGTGACACCCT…	mitogen-activated protein kinase kinase 9	1481	20	0	83.75	3	F:GO:0004674; F:GO:0005524; P:GO:0006468	F:protein serine/threonine kinase activity; F:ATP binding; P:protein phosphorylation	EC:2.7.11	Transferring phosphorus-containing groups	74	137	12	49	34	91	99	110	45	41	146	262	99	110	45	41	146	262	181	196	209	123	331	478	-	-	-	-	-	-	-	-	-	-	-	-	-	-
TRINITY_DN2833_c0_g1_i4	TTAGATCAAAGGTGTACCATTATTCGAAATGTATAAAAGCGCAACAGAACCAACGTAGAGAAGTGAATATCAATATAATGTCAAACAGAGAAGGATAAAACATTGATTACGATCCACACCACTGTATCTAACCAGCCCAATATGGACACACCACAAGAATCAAAATTTGTACTCCACATAATACCCCAAACTGCATCTGCTTTCATTCAAAATATGCACAAGAATTATATACCGTTCCTTTAACCACAACCTGTATATTCTCTTGCAAACTAGGCAAACACACTTTTAAGGGTAACTTTATTGACTTATATACAGTACCATTAACTAGCTTTACAATGTTCTTTATTGCCTACAATTTGGAAACCTATTTTCCATACCTTATCAGTTACAAGAAACAAA…	hypothetical protein LR48_Vigan01g268600	1636	3	6.63e-15	91.26	1	C:GO:0016021	C:integral component of membrane	0	0	21.8432	27.604	59.4116	88.9235	68.3808	98.3677	6.76707	5.77917	37.3507	30.9229	58.205	10.1004	6.76707	5.77917	37.3507	30.9229	58.205	10.1004	17.0011	10.7142	12.4629	10.8171	4.21542	15.1228	-	-	-	-	-	-	-	-	-2.93	3.31e-06	-	-	-	-
TRINITY_DN5254_c0_g1_i9	ATCAACAACGGTGGCGGATAGCACTGATTTAAGCATGTCAAGGAAGTGAACAAGAAACTGAGATTAGGTAACATATTCAAGATACTTTAAAAAAGCTGTTTCAATCTCATTTGAACTGCAATCTGATCGAACCGGATTGTTTGCTAAAATATTATGATGATTTAAGCATGAGCAAAAATAACAAAGGCTAAGAACTAAGAGTAGACAAGAAATTCTAAAGAAGAAAATCAGATATATAATGGAAAAAATTTAGAAGCACGAGGAAAAGAAGACAATAAGTGAAGAGGATACATATTGGAAGCAATGTCAGAACACATCCTCCACCACCAGCTCCTGTCAACTTAGAAGCTAACTTGTACTTCAATGTTGTTTGAAGAACAGTTTCTATTGTGGCATGAC…	mevalonate kinase	1904	20	5.42e-103	90.26	7	F:GO:0004496; F:GO:0005524; C:GO:0005829; C:GO:0016021; P:GO:0016126; P:GO:0016310; P:GO:0019287	F:mevalonate kinase activity; F:ATP binding; C:cytosol; C:integral component of membrane; P:sterol biosynthetic process; P:phosphorylation; P:isopentenyl diphosphate biosynthetic process, mevalonate pathway	EC:2.7.1.36	Mevalonate kinase	0	0	11.2578	8.2272	0	5.06662	3.68467	3.35178	0	0.00376023	14.7988	37.0693	3.68467	3.35178	0	0.00376023	14.7988	37.0693	0	14.2387	0	2.74791	25.0163	10.0741	-	-	*	0.000557	-	-	-	-	-	-	-	-	-	-
TRINITY_DN854_c0_g2_i2	TTTTTTTGCACACATTAAATTTCATAAATTATTATTGATCATATAAATAGGACCATACATATAATAATAAGTAGTAGTTTATTCTCTTAACTAGATTTATTTATGAAATTAATTGTTTATTTGATTGCAAGAGAATACATAACTGCATTACAAATACAAACATATGAATTTCATTTTGAAACTAAGTAAAAAAAATGAGGTAACCCTTTAATCCCTTAATAATTATGCAAATCACTAGCCAAAACAAATGAGTATATGTTTCTTCAGACCCTTGAACCATCAGTCTTGAAGTATATCTTCAAAGTTCAGTAATTACCATCTCAGCTTTGCAGGAAAATACTTCTCGATAAGCGAGAGATAATACGGCTTCACTTCTTCGACATCAACAAGAACTTTGCT…	inositol oxygenase 2-like	1486	20	0	77.4	5	F:GO:0005506; C:GO:0005737; P:GO:0019310; F:GO:0050113; P:GO:0055114	F:iron ion binding; C:cytoplasm; P:inositol catabolic process; F:inositol oxygenase activity; P:oxidation-reduction process	EC:1.13.99.1	Inositol oxygenase	0.00985572	3.58579	1.79044e-07	0.0228366	0.0122785	0.20439	4.05977e-08	45.6195	6.90833	18.4412	0.00987982	6.04695	4.05977e-08	45.6195	6.90833	18.4412	0.00987982	6.04695	135.469	134.974	1.16247e-06	2.66323	0.0292904	21.6769	-	-	2073.74	1.13e-09	-	-	-	-	-	-	-	-	-	-
TRINITY_DN7010_c0_g1_i3	TTTTGACATTAAAATTTAATTTAATATTTATAACATAAGCTAATACTACAAAATTTGAGGAAATTAAAAAACAAAATTTACATCATACAAATGGTAAAGCCCTATACAAGAGTATTACATATCAATTTCCTCAATATATTACATTACAACACCCAAAAAAAAAATACAGAGAATTATTGTTACTGTTATCTTGGACCAGAAAGACGAACTGCTGAAAGATAAGCATCACTATTACAATCTGATGGACCAGAAGAATTTCCTCCTTCACTAGATGATTTAAACACAGTTGAATAAAGCCTAGAACCCAAATAAGAACTAGTTGGTGGTTTAGGAACCGTACAAAGACCCTCCAACATTTGAACAACCTTTGTCATTGATGGTCTCATTGACATGTCTTCT…	G-type lectin S-receptor-like serine/threonine-protein kinase SD2-5	3237	20	0	84.83	11	F:GO:0004601; F:GO:0004674; F:GO:0004714; F:GO:0005524; P:GO:0006979; C:GO:0016021; P:GO:0018108; F:GO:0020037; F:GO:0030246; P:GO:0055114; P:GO:0098869	F:peroxidase activity; F:protein serine/threonine kinase activity; F:transmembrane receptor protein tyrosine kinase activity; F:ATP binding; P:response to oxidative stress; C:integral component of membrane; P:peptidyl-tyrosine phosphorylation; F:heme binding; F:carbohydrate binding; P:oxidation-reduction process; P:cellular oxidant detoxification	EC:2.7.10; EC:2.7.10.1; EC:2.7.11; EC:1.11.1.7	Transferring phosphorus-containing groups; Receptor protein-tyrosine kinase; Transferring phosphorus-containing groups; Peroxidase	214.795	80.2526	116.17	153.42	192	287.05	60.6862	87.885	118.42	79.3816	277.839	309.594	60.6862	87.885	118.42	79.3816	277.839	309.594	224.651	161.066	352.48	245.6	246.864	489.329	-	-	-	-	-	-	-	-	3.02	0.00407	-	-	-	-
TRINITY_DN11287_c0_g1_i1	CAATGATCTGAGATCTTTGGCTAGAGCTGATAATCTTCCTTACGGAATTGATTTCCCTGATGGACCTTCTGGTAGGTTTTCCAATGGGAAAACCACTGTTGATGAAATTGGTAAGACCCTTCTTTTTCTTAATATTGCATGCACATATGTAATAATCATCATGATGGGTCAATGACATCAGTATAGACTAAGGTCTTTACCTAACTTTCTAAATTTTCTGTTTGTTGGTAAGTTGCCATAAACTATACTTGTAATATATTTTTGCATGTTATCTTTCAGTGGCATTCAACTGATTGGAAAACCAAATTTACAAACTTTCTCTTATGAGCGGGTAATCAATTACACCGTCCATTAACAAGATCCGGTTGAAATAAATTTGTTCAGCACATAAATTGTTAG…	GDSL esterase/lipase At5g45670-like	826	20	4.94e-12	83.49	1	F:GO:0016788	F:hydrolase activity, acting on ester bonds	0	0	4	0	26	30	13	27	2	0	29	9	35	43	2	0	29	9	35	43	1	0	12	3	7	34	-	-	-	-	-	-	-	-	-	-	-	-	-	-
TRINITY_DN8402_c0_g1_i1	GAAATTGTAATTTGTGATACTAACAACACCATGTGTCAAATAATTCATATAGAAAGAGAACATATAAATAGCAATCGAGTACGTAACACCAAGCAAAGTCATATACATTCTCTATACCTTCAAATTCTTGTTCCAATTAATCACTATGTTGTTATTCTCTGGTAATTTTGTTGCTGAAAAATGGTTAGGATTTGTGACAGCAATATGGGTACAAACAATATGTGGAAACAATTATACATTTGCAAACTATTCTGATGTGTTAAAGTCTCTAATGTTTCTGACTCAGATGCAGCTTAACAATCTCTCTGTTGCTAAAGATGTTGGCAAAGCTTTTGGTATTTTCTCTGGTCTTGTTTCTGATCGTTGGCCAACTTCTGTTATTCTCATCATTGGCGCTAT…	protein NUCLEAR FUSION DEFECTIVE 4-like	1901	20	0	86.59	1	C:GO:0016021	C:integral component of membrane	0	0	83.9739	148.339	12.9723	20.8488	3	19	106.743	95.0837	8.73799	11	17.7036	38.0412	106.743	95.0837	8.73799	11	17.7036	38.0412	83.976	91.2611	69.5775	91.031	37.3782	66.9294	-	-	-	-	-	-	-	-	8.14	4.1e-05	-	-	-	-
TRINITY_DN8129_c1_g1_i3	CAAAAGTTCATCACCTCTTCACCTAGATTTGTCTCAACTTTATACACCAATCTACACCAACATAAATTGAGAAAAGAAAAGAAAAGAATTGACAAGAAAAAATAAGATTGAGTCAAGTCTAATGAACTTTCTCCTCATTTTAAATCTAAAATATTCATAAATCAGATCTCACATTCACGTAATCTACGCATCAATGATAGTTCGATTAAAATCGAATTGTTTAACAAAAATATAAAATTTTATTTCTTGATTAAAAATAGTAAATTACAATTCAGACCATCTAAAACCATACACCGATATCTGATATTCTGATAACGTGATTGTAAAGAACTTCGATAAAAATAAGTTTTTTTTAATGGAAATGGTGGTGCTGCTGATCAGGCCATGGCCATAAACTTT…	homeobox-leucine zipper protein HAT7	3629	20	1.22e-82	86.64	4	F:GO:0003700; C:GO:0005634; F:GO:0043565; P:GO:0045893	F:DNA-binding transcription factor activity; C:nucleus; F:sequence-specific DNA binding; P:positive regulation of transcription, DNA-templated	0	0	1.66636	42.6074	78.0496	89.1992	175.511	82.6903	62.2077	0	51.3455	58.0149	84.1325	94.3396	62.2077	0	51.3455	58.0149	84.1325	94.3396	7.23784	3.775	74.3741	29.0256	0	0	-	-	-	-	-	-	-	-	-	-	*	2.74e-38	-	-
TRINITY_DN5388_c0_g1_i16	CCGAAAATGAACAGAATGAAGGTTTGCAGATCTAGATTCTTTCTTTTTTTCTTTCTAATGCTTATGCATTTTCGAAATTCTCTTGTTTAATTTGGTTTTCGAAACTCTTGGATCGTGTTTTGAGGTATAGGCGCATGGCTATTGGATATGAGTATTCGAAAATGCCGATTAATTGGTGTTTCCTTTTCATTTTTGCCATACCTATTCAATTTTCTCATTTGTTTATTTGAGTTTGACGCTGTTGTGGATAGTTTAAAAGCGTAATCACTGGATTTTGCTTCATTTATGATGGGAAACTAATAAATGCTATCAATTATGTGGATACTTTGTTATGGCATTGTTGAGTTTTTATGAATCACTTAACATTTGGAGTTTTTATTCAAACGACTTGGTGAGTTA…	K(+) efflux antiporter 4 isoform X1	1544	20	0	97.04	3	F:GO:0015299; C:GO:0016021; P:GO:1902600	F:solute:proton antiporter activity; C:integral component of membrane; P:proton transmembrane transport	0	0	2.9626	2.67587	5.02649	2.3739	14.8101	9.03673	2.41618	1.9947	10.2428	4.61086	15.3302	15.4329	2.41618	1.9947	10.2428	4.61086	15.3302	15.4329	2.47164	0	16.1673	11.9737	16.4722	15.8267	-	-	-	-	-	-	-	-	-	-	-	-	-	-
TRINITY_DN10706_c0_g1_i2	GAAAATCAAAGCAGGATTTGGTTGTAAATTGTAATGACTAAAAGGATTCAAGAGATAAATATTGTGATGTTGAAATAATTCATTAATCATAATGAATATCGAAATACAGTTAAACCAATAGAATGCTAGACCTAGGAAAAACCTGGGAAATGACATTCTTATGCTAGTTACCTTGTTATAACTTATAACGCAAGGCAAACATAGCTGCACGTGTATAAATGGTCAGAGTAGAAAAAACTGGATTTTTTCTTGCAGAAACTATGTGCTTAATTCTGCTAAGAATTGTGTCCATATGAGACATATTATAGGAAAGTTCCCTACTTAAATGAAACTGCATTCCTCCACTGCAAATCCAATTTTGGACTGCTTGGCATCATATATTACCCTCTGATTCCTTTG…	aspartyl protease family protein At5g10770	1959	20	0	88.27	5	F:GO:0004190; P:GO:0006508; C:GO:0016021; F:GO:0016740; P:GO:0030163	F:aspartic-type endopeptidase activity; P:proteolysis; C:integral component of membrane; F:transferase activity; P:protein catabolic process	EC:3.4.23	Acting on peptide bonds (peptidases)	19	7.57848	286.067	395.49	499.527	694.792	16.0483	11	458.333	226.055	842.561	1069.55	16.0483	11	458.333	226.055	842.561	1069.55	24.998	17	352.699	110.427	265.826	659.216	-	-	-3.06	0.00364	-	-	-	-	-	-	-	-	-	-
TRINITY_DN228_c0_g2_i5	TGTTTAACAACTTGAAAAGAAGAGAAGGATATACAAAACACAAAAACAATTCCTTAGAGAAATAAACAAAATGTACAAAAGATATTATAGTTCAGTCACCTCCAAACTGCTATATTATCTATCGAAAACTAATTTCTCAGCAGAATGGGCGAATTAAGAGACATCGAAAAAGTACTAATCAGAAAGAACAAGATTCGAACTCTGAAAGTAAAAAGTAACATACCCCGCTAACATTTGCTTATAGAAGAAAAATCTATCCGGAAAACACCATAAACAAAACTTAACTCTGCTAAGGATTATACATCCTTTGACATATAACCTCAGTTTGTCATTGTTCCAAAACTGCACCGGTAGTAAAACTTCTTCTGTTCAAGTACCAAACTAGATAAGACGGCGGAA…	plant/F9H3-4 protein	2175	20	5.65e-127	79.56	0	0	0	0	0	0	0	2.06531	7.82746	4.45526	4.30675	0	3.13565	0	5.23837	12.0408	1.36548	0	3.13565	0	5.23837	12.0408	1.36548	15.7558	0	7.44697	0	6.51476	25.1016	-	-	-	-	-	-	-	-	-	-	-	-	-	-
TRINITY_DN1584_c0_g1_i3	ATTTACTGCCTCTGCCACAGTATTCATATAAGTAAAGTATTGTATTGATTCACACTCACATCACACCTAACCAACCTCATTTGCCGCTTCTTCTTTCTCACTTACCATTACTATTCTTACTTGTGCCTCTGCCTTTACCACCTCTAGTACTCTATTCTACTGCTTTTGCTTTTGCTGTTACTGTCTCTACCTCTACCTGCAAACTCTTCAATGGCCATTCCCATGCTTCGTTCTTCTTCTTCTTCCTCTTCCATCCCTTCTCTTCCTCCACCTTCTCCTAAGTCTCCTCCTGAATATCCAGATTTGTATGGCAAACGCCGTGAAATGGCCAAGGTTCAGATGCTTGAAAGAGAGATAAGTTTTCTAGAGGTTTGTTTTCGGTTTTATGTATGAATGCTT…	guanine nucleotide-binding protein subunit gamma 3-like isoform X1	1015	20	1.17e-07	97.03	2	P:GO:0007186; C:GO:0016021	P:G protein-coupled receptor signaling pathway; C:integral component of membrane	0	0	1.2962	0	7.93983	15.7	8.78433	23.138	1	0	43.5934	0	20.6031	0.990418	1	0	43.5934	0	20.6031	0.990418	4.4261	0	4.41353	0.0282542	0	27.2106	-	-	*	0.0012	-	-	-	-	-	-	-	-	-	-
TRINITY_DN3557_c0_g1_i6	TTAGAAAGGAAAAAAGAACTTTATAATGTAAAGCCATAACAATAATCTTATATCTAATGATGCACAAAAGACACAACATTATGACAAGTTCATTTGCAAAAATGATTAACTCATATGTCTCGGTTAATTAAAGAACAATCCTTGTAAACATAAAAACTGGAGAAAATTGAAGTAAATGAAAACAAAATAGATAGTCTCCCATCAAGTGAAACCATAACAAAAGCAAACAAGACCTATTTCTTCTTATCACCAGCTCCACCAGCCCTCATCTTCCTTAGAACATTGGACATCTCCTCTCTCTTCTTCTTGGCGCGCTTGTGGGTTCCAAGCTTTCTCTTGGCAACTTTCAATGCCCTCTTGTCCTTCCCAACCTTGAGCAACTCGGTGATACGCTTCTCA…	60S ribosomal protein L36-3-like	732	20	1.82e-69	98.14	3	P:GO:0002181; F:GO:0003735; C:GO:0022625	P:cytoplasmic translation; F:structural constituent of ribosome; C:cytosolic large ribosomal subunit	0	0	2495.31	2903.64	4036.34	8649.94	6894.72	9619.94	1853.08	1642.43	5351.01	2819.71	12837.8	7713.85	1853.08	1642.43	5351.01	2819.71	12837.8	7713.85	3705.57	3860.65	4595.86	3055.97	6124.89	9355.46	-3.59	0.000658	-	-	-	-	2.16	0	-	-	-	-	-	-
TRINITY_DN10778_c0_g1_i3	TGGTGATTTAAAGTTATGGTATAGGGAAGCTTTAACCCGGTAAGGGGGATAGTTGAATTTTTTAAAATTTTGAAAAATAAAAATGAAATATTTAGGGCCCGTTTGAATCAGTTTTGCTTTTCACTTTTTAAAATATGTTTTATAAAATTGTTTTGGAAAAGTATTTTTAAGAAGAGAACTATTAAAAAATTTATTTGGTAACATGACTTTTCAAAACTGTTTTAAAAATGAGAAAATAGAAATATTTGTTTGGTAAATTATTTTTAAAAACAGTTTTAAAAATGAGAAAATAAAAAATGATAACTCAAGTGAAAACAGAAATCCAGAAATCCAAAATTAAAAATGAAAAACATGTTAAACCTGTTTTTGTTTTTCACTTTTAAAAACAATAAAAATGAA…	acidic endochitinase	1728	20	0	91.3	4	P:GO:0000272; F:GO:0004568; C:GO:0005615; P:GO:0006032	P:polysaccharide catabolic process; F:chitinase activity; C:extracellular space; P:chitin catabolic process	EC:3.2.1.14	Chitinase	56.353	108.4	18.3156	27.4612	14.0834	5.28053	119.286	80.297	34.4137	45.2167	18.6062	11.132	119.286	80.297	34.4137	45.2167	18.6062	11.132	161.782	216.419	109.563	153.449	81.8517	35.9427	-	-	-	-	-	-	-	-	-	-	-	-	-	-
TRINITY_DN3558_c0_g2_i2	GTCGCCAAGTTGTGGGGCACCCAGGAACACAAATTCATTCATTCATGTCTGTTTCTTCCGCTTCTTCTTCATCATCTTCTCAAAATCATAATTTTCTTCTCATTCTCTCTTTCATTTTTCACATCAACAAAAAAAACAACAAAAACGTTGTAATGGGTCTTTTACTTTCAAGGAGTTTGGCTTGCAAGTTCTTTTACCCTTTGCTTTTTTCTAAGGATGTTCATAATGATTTCTTTCCTCAACAATTGGAAAACATGATCAGTTTGGTCTCTCCTCGAACTGGAAGACATTTGCAGCGATATGAAAAAGGGTGTCGCCAAGTTGTGGGGTGTGTTTCTCTATCTCTTTTTTCTTTCTCTTGTGATTTGTTCTTTTGGGGTTTCTTAAAAATTGGATTTT…	nudix hydrolase 18, mitochondrial	2474	20	1.36e-43	66.06	2	F:GO:0016462; C:GO:0044424	F:pyrophosphatase activity; C:intracellular part	0	0	96.2815	268.136	16.9965	44.7909	13.5769	95.2549	13.3357	95.1003	41.0862	33.9423	57.628	252.258	13.3357	95.1003	41.0862	33.9423	57.628	252.258	220.67	196.697	113.75	128.127	54.4575	163.951	-	-	-	-	-	-	-	-	3.22	3.16e-12	-	-	-	-
TRINITY_DN21061_c0_g2_i2	CAAAATCAGAAATCTTATCTTGGGCTTCATAACATAATCCAAACAATTAAGTTAGAATAACACCAACTACAATAGCTAACAAACCAGTCATAAATGACACCAAAACAGATATGTCATCAACATATGAACATAGCATACATAAATCTAACAGAACTGAACAATAAAATCCTGAAATTTTTAAAAAATGTGCACCAATTAAGCATTCTACAGATATCATGGGAACTACAACGGCTAACTTAAGCATTCAACAAATAACATGGTGACTACAAAAGCTAACTTAAGCACTCAACAAATACTATGTCAACTACAACAGCTAACTAATAAAATACTCATAGTAAACATGCGGGTTAACTAATATCCCAGAGAACAGCTACACATGTCATAATTAGAAAGGGGAAA…	---NA---	605	0	0	0	0	0	0	0	0	1	0	3	1	3.99852	13.7709	1	0	9	4.13718	26.1133	16	1	0	9	4.13718	26.1133	16	0	1	1	2	3	4.80052	-	-	-	-	-	-	-	-	-	-	-	-	-	-
TRINITY_DN2092_c0_g3_i4	CCAAGATAGATGTAGGGAGAAATGACCACACTCTTGGCACAAAGGCCCATCCATAGCAAGGCCATTTGATCCTACAATGGGTTGGGGGTGCAATAGGAAATCAGGGTGTAAAGTTGAGCAAATCCATGGGCTTAGGGGGACAAGCCAAGCCCAATGCACAATGTTAAGGGAAAGTACATGGCTTCACGTGGATTTCAAAAACCCAACGTCGTTGAAGCAATGACCACTTCTCAGACATCTGACTTGAGATCCACCGCATCCGCCGCGTTGGAAATCGCCTTCGACGGAGGCGGAGAGATAAACTATGAAAATCCTATGTCAATCCACTCGTTTCTTCGTCTTCAATCCATATCTGTAATCCATTTTACATAAATTCCAACCTAATGCCCAAACCGAATC…	---NA---	2138	0	0	0	0	0	0	0	0	14.6909	10.3588	32.0626	32.9291	35.6866	56.7138	7.88531	13.7034	41.4309	47.6227	110.4	61.9221	7.88531	13.7034	41.4309	47.6227	110.4	61.9221	19.1084	10.6379	67.3594	36.6875	22.767	28.1321	-	-	-	-	-	-	-	-	-	-	-	-	-	-
TRINITY_DN3109_c0_g1_i1	TATATATATATATATATATATATTTATGTTTTTTTTTGGAAATGTAACATCTCACTCTTTTGTATTCATGAAACATTGAGTCTTTGTTGGTATTTCTAACTTTTTCAAATCTCGAACCTTTCTCTCCGATCTTTTCCTGTATGTATCTCTTAATATTATACTCTCTCTTCAAAACAAAATAATTTTATAATAGAAAAGAGAGAGTGAGATTAAGAAAATTAAAAAAATTAAGAATAGAATAAAATAAAATTCAGAATGATCTTCTATTAGATTACATAACACATAGAAGGTGGGACTCAATTTTATTAAAGTGAGTTAGATTCAACCTAACATAAGCCCAACTATAATTTTAAAATATTTAAAAAAACTCATCTTATTTAAAACATTGTCTTTTAGATA…	probable NAD(P)H dehydrogenase (quinone) FQR1-like 1 isoform X2	1296	20	1.03e-37	90.33	3	F:GO:0003955; F:GO:0010181; P:GO:0055114	F:NAD(P)H dehydrogenase (quinone) activity; F:FMN binding; P:oxidation-reduction process	EC:1.6.5.2	NAD(P)H dehydrogenase (quinone)	1.02701	0	13.2137	20.5462	113.516	116.552	1.062	1.16332	15.907	8.91232	82.4522	102.601	1.062	1.16332	15.907	8.91232	82.4522	102.601	1.0808	4.41847	4.33632	3.27446	42.1039	49.8518	-	-	-	-	-	-	-	-	-	-	-	-	-	-
TRINITY_DN5135_c0_g1_i2	ACTTTTTGTCTAAATGATAATAATGATAAGTAGGTATATTTTTTCCTAAATATTTCTAAAATATGATCTTGTTCCATTAGTCAAAACTTCTAGATTCATCATGTACATAGTGGGTCCGCTGTGGCCTATAAAAGAGATAGTCAGAGGGTGAAAATCTTAGCCAACAAAATAACAAATCTAATGAAAAGTCCACATCTTATAAAAGAAATGAAGTCCATCTTTGCTTTCTTCATTCTATTTTATCTCTTTCTGGTTGCTGACCTCTCTTATGCAAGTAAAGACTTGGGAGATTATTGGAAGAATATGATGAATGATGAACCTATGCCTGAAGCAATCAAAGAACTTGTTCAAAATCCAGAGGTAACAGATGCTGGGAAAAATAATAACTTCATTCTAGAC…	organ-specific protein P4	942	20	2.45e-42	76.62	0	0	0	0	0	48	60	8	14	3	8	102	70	43	28	21	31	102	70	43	28	21	31	192	158	91	104	74	77	-	-	-	-	-	-	-	-	2.75	3.68e-06	2.9	5.24e-12	-	-
TRINITY_DN12512_c0_g2_i6	TTCCAGTATAATACATTTTTTTCAGACAAATTCATAACTCTTTTAGCAAGTCTTCCAGAATTAATTTTGATATAAATCGGATATCTTTTGTAAAGTCATCCGATAAGGAAAAAAAACATACCGGATGTCATTTTCAAAGCCTCCCGATGCGAATGTGAAATGGTGCAATTTGATTTTCGAAAGTCTGAAATAAATAGTAAAAATTAAAATGGTACGGATATAACTCAAGGAATATGAGTTAAAATTTTCTTCCGTCCAAATCCATTTGGATATTGTTGTCTTGATCCAGTTTCCGTTTGCTTTGTAACATCACATTTACAACATCAATCTATTTTATAAAATTAAAATGCCCATAAAAATAGTTATAATTGAACAAAGAAAAGAAGATTTCTTGTGATT…	NADH-ubiquinone reductase complex 1 MLRQ subunit	1403	20	1.21e-29	84.02	1	C:GO:0016021	C:integral component of membrane	0	0	15.393	2.96084	33.1844	33.9828	1.55803	53.8677	0.247462	9.6738	0	1.17326e-06	20.5275	5.07291	0.247462	9.6738	0	1.17326e-06	20.5275	5.07291	6.6193	40.2747	31.9689	42.2064	12.9481	10.6248	-	-	-	-	-	-	-	-	63400000	1.19e-08	-	-	-	-
TRINITY_DN551_c0_g1_i12	TGCCGATTAAAACATGAAAAATGTTTAAGAAACCTCATGGTAAAAAAATATGTCGATATCATATTTGAAGGAATGACAATATTTGTCGCCTAAAAATTGGAGGTTAAGTAAAAATGCAACACAGGCTCTTTACAGAGTTAAAACCATTACATACATTCCTTAATTGTACATGTTAAAATCCACAAAACACTTATCCTTTTTTGGAGCACCAAGTCCACCAATATATATCAATAAAATCTGAAGGGCTTTAAGTCCAACCCTGCCTAAAAACCAAGAGTTTAAGAAAACCAAGGTAAAATAAGATCCAACTACTTCCAATAATACTAGCTTATTTTGGGTTCTTAAGAACAATGATGACAGAATCTCCACGAAGAAACATCTTGCTGATGAATCTATCCT…	small nuclear ribonucleoprotein Sm D2-like	2379	20	4.68e-56	96.82	6	P:GO:0000387; C:GO:0005682; C:GO:0005685; C:GO:0005686; C:GO:0046540; C:GO:0071013	P:spliceosomal snRNP assembly; C:U5 snRNP; C:U1 snRNP; C:U2 snRNP; C:U4/U6 x U5 tri-snRNP complex; C:catalytic step 2 spliceosome	0	0	34.6837	34.1927	123.387	153.829	129.495	144.002	55.9874	34.5897	118.588	94.9068	160.096	176.08	55.9874	34.5897	118.588	94.9068	160.096	176.08	46.8813	51.5576	116.902	86.7721	68.2139	170.453	-	-	-	-	-	-	-	-	-	-	-	-	-	-
TRINITY_DN1203_c1_g1_i13	TCGATTGCACCTACTTCTATTGGAGCATCTTCTTCTCTCAGATTTAGGGTTTCACCATTGGCGCTGCATTTTGGCAACTCTGTTCTAAACAGGTTTGAGATTTTGAAAAAGCATGAAGAATAATAGCTATCGTCCGTATTTTGCTGCGCCAGACTCCTCCTCGACCAGGCCTGCCTCTTCCTCGATTGCACCTACTTCTATTGGGGCATCTGCCATTGCTGCACAGATGGCAACTAATGTTGACATTAGTGACTCAAAGCTTTGGCCTGATTTTGTAACTAAAGTTTTCATTGACATTATGGTTGATGAAGTTACAAAAGGAAATATGCCAAATGGTGTGTTTCATAATAGAATATGGACCTCAATGACTACTAAGTTGAGTTCCATAACTAATCGATC…	protein ALP1-like	2552	20	0	80.75	0	0	0	0	0	355.758	425.221	49.0004	100.949	73.5369	109.687	77.0661	95.3921	39.0681	46.5592	0.935788	0.6342	77.0661	95.3921	39.0681	46.5592	0.935788	0.6342	128.456	110.946	31.0391	15.7616	25.7762	24.1505	-4.34	1.08e-07	-	-	-335.82	9.54e-13	-	-	-	-	31.8	8.47e-10	-	-
TRINITY_DN20802_c0_g1_i1	CAATTTTATTGATGAATGTTCAATAGAGATTAGACTCTTATTTGATTAATACAGAAAAATATTTACAATCATTTGTACAAGCTTCATCATTAAAAACAGAAGCAGATTAAACAATTAGCTCTTTAAAACATGAGCTAATTCATATCAAGTACAAATAAACAAAAGGTGAAGAAAATTTATATAGTATTACCATATCTACAATTCACAATATCACTAAAAACAAATCAAAGAATACCCGGGCTGAAAAAATACACCGGGCTTAATAAATTTACCATACATGAATGAATTGTTCACGTGGAATAACTGATGTCTTGTAGTTAGAGGATCCCCTTTCATAAAAATCATGAAGGACCCTTATAAGAGAACTTGCCTTTTTGCCTGCTCTAGAAGTTCCTTCAC…	U-box domain-containing protein 19-like	2408	20	0	81.74	6	F:GO:0004842; C:GO:0005634; C:GO:0005737; P:GO:0016567; F:GO:0016746; F:GO:0016874	F:ubiquitin-protein transferase activity; C:nucleus; C:cytoplasm; P:protein ubiquitination; F:transferase activity, transferring acyl groups; F:ligase activity	0	0	7.01797	15	33	41	22	72	16	12	59	50	65	40	16	12	59	50	65	40	18	9.65266	12	17	9.73993	7.34363	-	-	-	-	-	-	-	-	-3.76	4.64e-12	-6.15	0.00423	-	-
TRINITY_DN2296_c0_g2_i2	ATGTTTTGTTTGTTTTTTTTTTTTTAAAAACTTTACAATATCAACAATTTAAATGACAATAAAGTGGACAATTTGGAAATTAAGGACACACTTGAAACAGGTTTTATGACTAAAATCATGACGCATGAAGGCTGCGGATTTCTGCAACGGCTTTTAAGCGTACAACCTCAACCAAGCGGGATTAAATCAATTATATAGCACAAATGATAAAATACAAAAAAAAAACAGGCCAGGAATTAAAAGTAGAATACAACTCAATGGCAATTAATCCAGACCAAAACCAAAAAATTGAAACAACGAACATGACATAAACAGAGTTGGAGAGAAATGACTCAGATTTACCGACACCGCTTAGTCAAGGATGCTGCTGCAAATCGTTGAGGTAGAGCTCCTTTGTTT…	---NA---	1164	0	0	0	0	0	0	0	0	13	16	86	284.51	116	224	8	10	233.704	177.641	388.562	215	8	10	233.704	177.641	388.562	215	14	14	140	153	97.6577	180	-	-	-	-	-	-	-	-	-	-	-	-	-	-
TRINITY_DN5480_c0_g1_i3	CAGCAGAAAGTTGATGATGTCTGTGAAGGTGAGATAAGAATCATGGGTGCAACATCTTTGGCTGGAAAAGTTACTAGGTTTTTGTCGTGTCGGCGACAAGGTAGTGTTGAGTCTGAAGAAAGTGTTTGTGATGTTGAGTTTGATTTTCTTGATGATGGTGAAGTTTTCATGTCGAGTTCTAGCAGTGATGATCAATGTCATTCACTTGAAATGGAATTGGATGATGATGATGATGAAGATGATGAGAAAGATCTGAATGGTATCAATGAGATGAATCGAAGCTTTTGGGACAGTCAACATCAAGGATTGCAGACGAATGTATACAGAACAAGTTCTTTGGAGACAAAGATAAGAAGTGCGACGAAAGAAGTGATTGAGGAAATAAGCGCTTCTGGAACA…	DUF506 family protein	1216	20	1.51e-148	76.06	0	0	0	0	0	16.9829	7.76958	15.0324	22.4186	39.9772	1.71318	38.2138	9.28287	30.8271	34.2402	200.37	72.803	38.2138	9.28287	30.8271	34.2402	200.37	72.803	117.408	84.8765	53.9253	14.371	362.209	337.534	-	-	-	-	-	-	-	-	-	-	2.56	1.04e-07	-	-
TRINITY_DN5778_c2_g1_i18	AAAAAACAAAAATAACCAAAACAAACATTTCTCTAATCTTTAGAATCTTGCACCAAGTCATACATCAACAAAAATTGTATTCATGTAAGAAAAAAATTCAACCACTTTGTTCATGTAACTTGTACCAATAAATCATTCATGGAACAAAAATATATCTATATATAAGATCCACCCTATCAATAAAAACTGAGAGTTCACTTGTTTCATGATCCAAATCTAGAGAGAATGAATTTTCCTTGAGATTGTTAATCTTTTTGAGGTAATCTTCAGAAGCATCCATTTTTTTAGTTAAATCTTCAGTAGTCATAACCTTTGAGCAACTTCCGTTAGTGCTCGTACCCACAGATTCTACATGCTCTTTTATAAACATCTCTTTAGGCCTCTCGGAGCGGAGCTCCA…	DUF4050 family protein	1743	20	3.48e-40	78.13	0	0	0	0	0	8.55234	9.26161	7.66853	5.35426	6.82187	21.7166	9.63469	11.7783	11.4594	1.97985	7.07922	86.3293	9.63469	11.7783	11.4594	1.97985	7.07922	86.3293	17.9103	17.0115	35.0479	17.8239	32.077	55.481	-	-	-	-	-	-	-	-	-	-	-	-	-	-
TRINITY_DN8139_c0_g1_i16	GAGGGGAAAAGAATATCAATACCGCAAACCGGATACTGATAACTGCAAAGAGGGGATTACATCTACCGGTTTGTAGGCAGAAAACCACGGAAAAGTAACCAGTCATCATCGGGATGAGCACAAAGGGTTAACTCCAACAAGGGGATGAAAGTGGGATTTTACAACTACCAGCTAGTGGGTAGAAAACCACAAAGATAGGACTTACAACTACCGGTTTGTAGGTAGAAAAACCGCAAAGATAGGACTTACGACTGCTGGTTTGTAGGCAGAGGGCCACAATCTGGTGGGGATAACCACAAAATTAGGGTTTACATCTACCGAATACGGGGTAGAAGACCAACAACTCCGCGTGGGGATAGAACAAATCACAAATCCGCACGGGAAACCAAAATAGGGTTT…	---NA---	1629	0	0	0	0	0	0	0	0	0	8	1.80652	7.2467	5.07749	0	16.8407	0	3.94435e-07	27.0254	10.6738	0.004041	16.8407	0	3.94435e-07	27.0254	10.6738	0.004041	21.8823	0	15.7996	22.1352	4.60295	0	-	-	-	-	-	-	-	-	-	-	-	-	-	-
TRINITY_DN9394_c0_g1_i1	TGAAGTTTTACTTGGAAGATCCACTCAATTTTGATGAACTTTCTCTCAGTTTCAACAAGTATGAATTTCTATTTTTTTTCCTTTCATTATTCCTTTTGGTTATGAATTATCATTATTAGGTTAACAAATGTGTATTCATTTTGATGCAATTGAGATAAAATGATTTAGGGGCTTTTGAGTCCTCTCGGGTAGAAAATTAGGTTGAGGGATGTGTTGATTGAAAGGATCTGAATCTAGGTGAAAAATTCCAGAGGGTCCCCTGACCTTCTTAAGTTTTCGAAGGCCCTTTGTAGGTCAGCTACAGTTTAAGTGTGGAAAAACTAATAGGGCCCTATTTTGTCAAGTTTAACCGTAGGATCCACAATTAGGTGTTGATTGACACCTATGTTTCTCATGCAA…	---NA---	709	0	0	0	0	0	0	0	0	1	1	9	23.0788	22	39	2	1	18	17	36	31.0215	2	1	18	17	36	31.0215	2	1	1	10	2	8	-	-	-	-	-	-	-	-	-	-	-6.7	3.14e-05	-	-
TRINITY_DN7290_c0_g1_i10	TAAGAATTCAATCCAAAAATATAGTAACAAAACTTATCCTTAATGATTTTGTAACAACTAGAGAGAGAGAATATAATGAATGATATATATAAAGAGAAAAATAATAGAAGAGAGAAAACATTGAACACAAATATTTCCACTTTATTATATGCTTAAAACTTTGCAAGAACTAAAACTCACACAATCTAGCTTAATTATTAAACTAAAATTCAAACAACAGACTTAATAAACTCAGCATCATTAGCCTCAGCTTCAACAAACACAACTTGAAAGGACTCATGCTCAGTCAAATTCAACCTTCTTCCAGCTTCATCATTATCAAATCTTCCAACATCCAAACAAGTAGGAGAACCCTTAATACAAAATCCAAGCTTATAGCCAAATCCAGATTCATGCTTC…	kunitz-type trypsin inhibitor-like 2 protein	985	20	3.49e-125	87.53	4	F:GO:0004867; C:GO:0005576; F:GO:0008233; P:GO:0010951	F:serine-type endopeptidase inhibitor activity; C:extracellular region; F:peptidase activity; P:negative regulation of endopeptidase activity	0	0	1.89511	2.71259	32.399	3.72836	253.047	145.054	23.2426	11.5154	62.6513	20.0762	1005.24	1112.26	23.2426	11.5154	62.6513	20.0762	1005.24	1112.26	25.4669	35.3341	28.3837	28.9203	540.673	557.28	-	-	-	-	-	-	-	-	-	-	-	-	-	-
TRINITY_DN343_c1_g1_i2	TTGGTAAACAGATGATGCTTTAATATCTAATTGTTCATTCACATGAAAATTTCAACATGCTGTTCATAGAAAGAAAAGAAAAAAACACAGTTAACATGTAAAAAGGTAACAAACATGCCTTCCTCAATAAAACAAAAACAAAAATATATAAAATGTATAAAATATAAAGTACAAAGTAGACATTAAAATGAACAACAAAAATACAGATAATAATATCCTTATGAAACAAACTATAGTTCAAACTAAAACAAATTCTAATAATCTGTTTTATAAAGGGTAAATAACAAAACCCAAGTTGAAGCTGTCTGTAATCTGGAAAGACATTTTTCCAGCCTATGGAATAGCAATGCATGTGCTTTCCACTATAATTTCTTTGTGCCATGTTACAATACATGTGAT…	GATA transcription factor 11 isoform X2	5221	20	6.66e-83	67.82	1	F:GO:0046872	F:metal ion binding	0	0	8.69551	17.4547	100.841	164.343	195.59	202.86	27.1421	11.4184	122.529	120.547	292.571	192.734	27.1421	11.4184	122.529	120.547	292.571	192.734	12.9265	17.6676	90.9305	123.517	55.2581	96.3572	-	-	-	-	-5.28	0.000315	-	-	-	-	-	-	-	-
TRINITY_DN1758_c0_g1_i6	TTAAAAATGAAAATATATATATTATTTTAACACAAAGGGGATAGTCGAGTCGATCTAGAGCATGGAGAATCTCTTTAAATATTACAGACATTGTTAAAGATTGTCATGACAAAAATCCATATATCCATAAAAGTATTATCTCGAAACAATAAGAAAACTAATTATATTATTTCCTTTCAAAGATTTATTATCAAACAACAGTAACAAGCATCAATTATTTTGTCAATTCTTGAATCAGGGACACAAGATTAGTATAAGATGACCCATTATCCGTTAAAGCAACTCTACATTTTTCACTCATCTCTTTCACCTTCTTCCTAACCTCATCACTACCGTTCATCAACTTACTAACACCATTCTCAACTTCTTCCGCCCGCACCAGATCACTACCCACCCTAT…	UDP-glycosyltransferase 43	1948	20	0	85.04	1	F:GO:0016758	F:transferase activity, transferring hexosyl groups	0	0	25.0419	133.879	124.846	276.135	377.44	493.35	29.6783	39.6046	290.743	259.126	1349.17	622.634	29.6783	39.6046	290.743	259.126	1349.17	622.634	52.6036	103.824	125.051	21.2439	208.657	302.955	-	-	-	-	-7.57	0.00287	-	-	-3.76	4.06e-06	-	-	-	-
TRINITY_DN5261_c0_g1_i3	AAAATGTCAAATTGGTCGCTGTCTTTTCAAATCGCTCTCAAACATGTATGAAAGTTTGAAGAACTAACATTGAATCTAAAACAAAGGAAGCTAAAAGGAATTCAAACAAGAAAAACAACTAGACTTGAATTAATTAGTCTTCTTATTCTAATGTTTGACTCATTCTTGTATCAATTTTCACAAATCCTATGAGCCTTTCAGTCAAAGAATAAGTTTGGGAAGAACCTTGAATGTAAAGAACTAACTAATACAAGAAATCTGATTTTACTTTTGTCCAAATAACAATAATGTATACAAATCTAAAACAAAACAGTAATAATCTCATCGACGCTTGTACAAACAAGGTTTAAGTGACGGCCATTCTATTTCCTTCCTTTTCGAATTTTGCTTTCCCTTTTT…	ribosomal RNA-processing protein 8 isoform X1	2849	20	2.2e-165	88.71	4	C:GO:0005730; P:GO:0006364; F:GO:0008168; P:GO:0032259	C:nucleolus; P:rRNA processing; F:methyltransferase activity; P:methylation	0	0	0	4.56559	23.1446	27.7207	16.4019	57.4949	20.9866	0	26.5831	9.69666	14.4285	18.4335	20.9866	0	26.5831	9.69666	14.4285	18.4335	17.5089	5.5761	35.5151	11.0809	0	13.8607	-	-	-	-	-	-	-	-	-	-	-	-	-	-
TRINITY_DN2296_c0_g2_i1	AAAAATTTGATTTAAAATATAATAAGCTTTAAAACACCAACAACTCAATGTAACATTTACGTAGCATCCAAAAAGTCAGCAGCAACCCAATTATTTGTAATGTTTACATTATACTACTATGTTAAGAGACAAGTATAGCTACCTCAACATCTATCATGTATCACACAACAAAGCAAAAACAATGCATCAATACCCCCATCATACACTAGTTTAATCATGTAAGCTGAAACCAAAACAACGGAAATCACCCAATCGGTTTATACAGAAATGGGGTTAAACATCAACCAAAATCAATCAATAATTACAAGTCTTCAAAATTTCAAATGGACACGTAATCGAAGCTCACAATACAAGAGATATGTAACATGACTAAATCAGAAGTGGAACAAATATCAAAGT…	---NA---	1562	0	0	0	0	0	0	0	0	9	3	55	98	65	217	15	4	175	73	339	323	15	4	175	73	339	323	8	9	111	35	156	210	-	-	-	-	-	-	-	-	-	-	-	-	-	-
TRINITY_DN3831_c0_g1_i3	AAAATGTCATTTTTTTTCTCTTGAAAGTTTCCTTCTAGTATCCAAGTAATTATAAATTATATTAGATTTTTAAAGTTCATTAAACCTTTTCAATTATTAAGGTTGTCAATTCTCATTTACTCATTGACCTTTTCAATTTTTAATTTCAACCATTTCCAAAATGTCATTTTTTTTATAAAAATTATCCTTGTAATTATAAACATATTAGATTTGTAAAAATCATTAAACTTTTTCAATTATTAATGTTGTCATATGTACTTATTGACCTTTTCAATTTCTAATTTCAACCTTTTCCAAAATGTCATTTTTTTTCTTATTAAACTTTTTCAATTATTAATGTCGTCAATTCTAATGTTTCCGTAAAAAAAAAATTAGTTAAGATACTTTCACTTATGATTT…	F-box protein At1g61340	3247	20	3.33e-39	65.77	0	0	0	0	0	396.247	911.26	61.5197	57.1221	70.816	158.477	906.404	665.642	34.1691	86.7951	124.203	347.428	906.404	665.642	34.1691	86.7951	124.203	347.428	1173.17	1633.21	207.282	273.678	221.703	316.89	-	-	-	-	-	-	-	-	-	-	-	-	-	-
TRINITY_DN7096_c0_g1_i3	AAACAACAAATAGAATATTAATGCTAGTGGCCATTTTTTTATCATAAAGAATGTAACATTTTTTAGCTATATATAAAGGTTGCAACCAAGGTTCAGTCCTCATCAAACATAATACCTCAAATTGTAACAACCTTACCTTAAACCTTCTCAACCCAACAAAAACAACAACATGGGCAGTGTTGAAATTCCAACAAAGGTTCTTACCAACACATCTGCTCAAATTAAGATGCCTGTTGTTGGAATGGGATCAGCACCTGACTTCACATGCAAGAAAGACACTAAAGAAGCAATCATCGAAGCCATCAAACAAGGTTACAGACACTTTGATACTGCTGCTGCTTATGGCTCCGAACAAGCTCTTGGTGAAGCTTTGAATGAGGCTATTCAACTTGGTCTTGT…	NAD(P)H-dependent 6'-deoxychalcone synthase	1377	20	0	96.03	6	F:GO:0000166; F:GO:0004032; C:GO:0005829; P:GO:0009813; F:GO:0033808; P:GO:0055114	F:nucleotide binding; F:alditol:NADP+ 1-oxidoreductase activity; C:cytosol; P:flavonoid biosynthetic process; F:6'-deoxychalcone synthase activity; P:oxidation-reduction process	EC:1.1.1.21; EC:2.3.1.170; EC:1.1.1.2	Aldehyde reductase; 6'-deoxychalcone synthase; Alcohol dehydrogenase (NADP(+))	1641.29	1280.37	653.112	896.847	587.68	658.145	1381.64	818.837	1503.12	1513.97	1025.63	899.6	1381.64	818.837	1503.12	1513.97	1025.63	899.6	3608.14	3072.03	3447.81	5238.33	2280.43	2295.9	-	-	-	-	-	-	-	-	-	-	2.38	0	-	-
TRINITY_DN8631_c0_g1_i1	TAATAGATGCAAATATCATATCTCTAATTCCATGCTTTAATTAGTTGAATTCTCAACAAACGAATAATTGCATCCACTTATGTTATTACATTCACACTTGTTCAATGCTTTAATTAGTTGAATTCTCACCTAGTCAAAACATTATAAACTTACTTCATATGAGCATTGTCTGATACTTTTTACACAAAAATTACAAATATTAATTATCTAACTTCCACTAATATATATTGTTCACATATTTTTAAGCCTTGTGATTAAGTATTTACAACTCACACATTATAGTATCTAAAACTTATAACATTCACTAAAATTATAGTAAAATTCAGACTACTCTCTAAATATTATCCAGCTTCAAGAAGTCAATATTATCTAATCTTGGCCTAGAACTATGATGCTCCT…	G-type lectin S-receptor-like serine/threonine-protein kinase At1g34300	3341	20	0	85.1	7	F:GO:0004674; F:GO:0005524; C:GO:0005886; P:GO:0006468; C:GO:0016021; F:GO:0030246; P:GO:0048544	F:protein serine/threonine kinase activity; F:ATP binding; C:plasma membrane; P:protein phosphorylation; C:integral component of membrane; F:carbohydrate binding; P:recognition of pollen	EC:2.7.11	Transferring phosphorus-containing groups	644	1220	189	284	144	315	664	543	305	329	335	538	664	543	305	329	335	538	1750	2062	1094	1491	565	673	-	-	-	-	-	-	3.16	0	-	-	-	-	-	-
TRINITY_DN422_c0_g1_i1	CCATAATGTCATAACATAAATGTATATTCTTAAAAAAACAAAGAAAAATAAATATATTGCATGACCCGTGAGCTTGCAGGATCAACTAATTATTGAAGTCTCATCAATTCAATCAACATGAATAAAAAGGACATAGCTAGCTATAGGTACATATACCATTACAAAGCTACAAATATAACTCACCTTTAGAAATTAAATCCACACAATATAGAGTTCTTAGCTCAAAATCACCATAAGCTAAAATTAAATCCATCAATATAAATAAAGTACAAATATTACCATTACCCGAACAAGTCTTCTAATGTCATATTGACATAAGATTATATGTGGTGAACATTTTATTAAGTACATAGCTCACGAGCAACTCCAACCCTAGAATTGGGGACGTCGAAGAGGAGA…	aspartyl protease AED3	1680	20	0	93.65	4	F:GO:0004190; P:GO:0006508; F:GO:0016740; P:GO:0030163	F:aspartic-type endopeptidase activity; P:proteolysis; F:transferase activity; P:protein catabolic process	EC:3.4.23	Acting on peptide bonds (peptidases)	18.6859	11.3239	47.1818	55.7286	384.692	364.149	11	7.71328	55.3262	25.6498	1400.76	719.643	11	7.71328	55.3262	25.6498	1400.76	719.643	33	31	93.7947	25.3929	585.151	482.931	-	-	-	-	-	-	-	-	-	-	-	-	-	-
TRINITY_DN6205_c0_g1_i12	CTTGCATCCTAGACCCAATAGAGCTCGCCTCGACGGATAACTCATCCAATAGAATAGGATTAAACTGAAGCAGCTGATGAGTCAAGTTGATAATGCCAACCAAAAATAATACGGAGACAATATTTGATTGAGATTCGAGAGGTAGCACATTTATGCCTGATCGAGAGGATTATGATCTAAAATTTGCTAATCAAGTCTGATTGTCGTCCATCACCGATAAAAGAGCATTCGGATTGTGGACCGTCACATTAAATTACTATATTAAGAGATGATGGTCACTAGAAAAAGTATATACACAACTCATAACAACATTCAAATGCAATTTACTAATCTTGGCTTGTAAGAGTATCATTAGTGGCCTTTTCCGATTACAGTTTCTTTGATTTGTTTTTGCTTTCG…	COBW domain-containing protein 1	1521	20	4.32e-35	94.31	0	0	0	0	0	1.77918	8.44901	0	0	9.54026	0	2.21858	1.50113	8.5414	5.84759	15.1039	9.43469	2.21858	1.50113	8.5414	5.84759	15.1039	9.43469	8.61329	8.49387	5.95771	4.76456	1.38719	4.38406	-	-	-	-	-	-	-	-	-	-	-	-	-	-
TRINITY_DN7059_c0_g1_i3	GTTTTTCTACACAATTTTTTTCACAATTTTCTTACACCAAACATTACATAAATAAATATTCAAATACTAAGTTGAATTATATAGTTTCCAACCTAACCAAAAATCCAAGAGAGAAACATCGAGAAGTGTTCCCTCCCTCAAATAATTTATTAAGATAGTAAAAAAAAAAAGAATAGAACAGAATTAGGTCTTTATATATATCATATCACTCTCACTCACTCTTTACTTTCTATCTATGAACTGTCTCTCTGCACCTCTCTTTCACAACTCATAATCAAAAAAAGCATATCCTAAGTGTGTTTGTTAACTTGTCCATCCATCTATCAATCAATCAGTTCAATCAAAAGACCAATCATCAATACCGAATATAATCTATCATATCATATCATGTCCTCCTCT…	protein YABBY 4-like	927	20	5.03e-106	92.02	6	C:GO:0005634; P:GO:0009944; P:GO:0010154; P:GO:0010158; P:GO:1902183; P:GO:2000024	C:nucleus; P:polarity specification of adaxial/abaxial axis; P:fruit development; P:abaxial cell fate specification; P:regulation of shoot apical meristem development; P:regulation of leaf development	0	0	0	4	26.4972	28.9243	64.8113	81.1201	5	0	40.9723	18	193.367	128.122	5	0	40.9723	18	193.367	128.122	3.77912	6	41.717	5.58115	61.977	102.637	-	-	-	-	-	-	-	-	-	-	-	-	-	-
TRINITY_DN5575_c0_g1_i4	TGCCTACCCAAGAAATGCCTAGAAAGTGCTGTAAAGCATACGTTTAAGATAATTTAAACATTAATAACACAATACTAAGCTGTCAAATATTTACTTTAATAATTCATTTAAACAAAAATACAAAATTTACGAATACATTAAATTGAATAATATTAAATTGAATAATAGTGTACATACATACAAAACTAAAAAGGAATCAAAAATGTCATTGAGGTGCAGATTTAGTGGCCGTAGTAACAGAATTCCAAATCTGAGCAATAGGTGAAATAATACGAGGCAATATAGCCCCAAATCCATTCAGAGCTGCACCAGAAACAACACCAATTGCAAACGTCTCAACATAACCAGGCTTAGTATCCAACTTCATGTCAAGTACCGCAAGTCTATTGTTTACCAAAT…	ribosomal-like protein, putative	1323	20	7.3e-82	87.88	3	C:GO:0005840; C:GO:0009535; C:GO:0009941	C:ribosome; C:chloroplast thylakoid membrane; C:chloroplast envelope	0	0	16.5463	20.3895	166.391	168.337	195.287	200.916	44.6286	22.9009	316.002	182.77	380.914	362.227	44.6286	22.9009	316.002	182.77	380.914	362.227	28.1696	57.172	147.35	118.518	68.7092	171.52	-	-	-	-	-6.22	4.09e-07	-	-	-	-	-3.09	0.000177	-	-
TRINITY_DN3475_c0_g1_i1	TTGATATTCAAAATCAAAATGCTTTCCATCCGTGGGCTACAGCAAGGCACATCTTTAAGGGGCAATCCGAATTACAATGACGTGGCAAGTCACTTTCATCATTAAATAACTTACTTGTTTCCACAAGCAATCTATCAAATCAATCAATATATAAACAACAACAAACTGGCTAAAGCTTAACCATTTCCAAAGCTTGAAAAAGTAACAGTCATGAAACTCCAAACCCTAATTCTTCTCACAGTTCTTCTAATGGCCTCTGCGGCTACAGCAAGGAAGCAATATCCGATTGGTGGTTATAGCCCCATCACAAACATCAACGATCCTCACGTCATCGAGATCGCCAATTTCGCCGTCACTCAGTACGACAAGCGAAGCGGTGCGAAGCTCAAGTTTAAGAAG…	cysteine proteinase inhibitor 5-like	672	20	2.18e-50	82.33	2	F:GO:0004869; P:GO:0010951	F:cysteine-type endopeptidase inhibitor activity; P:negative regulation of endopeptidase activity	0	0	485.62	377.637	100.776	159.872	101.148	287.776	123.14	66.0318	163.517	88.6903	336.156	392.473	123.14	66.0318	163.517	88.6903	336.156	392.473	576.253	554.921	343.546	193.659	838.778	1267.13	-	-	-	-	-	-	5.98	0	-	-	2.89	0	-	-
TRINITY_DN46009_c0_g1_i1	GACAGTTCACATTCGTGCACTAGGATCTCAGAAACTTTTTTCAATATTAGGAAAGACTTACATGGCAAAATTGACATTCATTACAATGTAGAGTCTTAACAAGGTTATCCTCCCTAATGGTTCTAAACTAGAGTTACAATTATGCAGCAAAGCTTGATATATTGTAGTAAAATACAAACAAACACCTTGATATTATTCTAAATTAGAGTTACACCTTGAGATTTAGAGTTAGAGCTTATCCATCCACTCAAGCTTTCTTCTCCTTAACTGGTGACATAAACACAAAGCGATAAACCAAAGCAGCAAGAGAAGCTCCAATCAAAGGACATATCCAAAAAACATAAAACTGCTCCCAACTATTATGCTTATTGTTGATATAAGCCCAACCAAAAGCATTAG…	aquaporin SIP1-2	1162	20	1.87e-121	87.36	3	F:GO:0015267; C:GO:0016021; P:GO:0055085	F:channel activity; C:integral component of membrane; P:transmembrane transport	0	0	3	3	23	33	49	48	1	0	44	10	89	67	1	0	44	10	89	67	3	4	16	0	20	33	-	-	-	-	-	-	-	-	-	-	-2.94	0.00196	-	-
TRINITY_DN18344_c0_g1_i1	ACAGTTTTGGGGACCTCCAAAAATTTTAGGCTATAACTGATAATTGAAAGTAATTTCATCCTTGAATATGATCAAACTAGGAGTGCTTGTTTGTTCCTTGACTTGCTTTGTGGAGTCCATAGCTCAGTTTTTTTATGCTTCAGCATCCAAAGAAAATATAATGAACTTGAAGAAAGAAGATGCATCAACCATTGCTAATGCTGCAGCCCAAAAGCACTTTCGACAAATCCAACACACATGCTAATAGGGTGTTATATAATTAACAGTTTTGGGGTAATATATAGTATTTAGGAATCACTTCTTATCTTGTTAGAATTTTGAAATTTGGCAACTGTATTTCTGTTGTTCAACCTCAAATTGATGGTTATGTGGGTGGTTCTTGCAATATAATAAGTATGT…	potassium channel SKOR	732	20	5.26e-19	86.49	4	F:GO:0005249; C:GO:0016021; P:GO:0034765; P:GO:0071805	F:voltage-gated potassium channel activity; C:integral component of membrane; P:regulation of ion transmembrane transport; P:potassium ion transmembrane transport	0	0	10	10	0	1	1	0	14	8	12	5	4	8	14	8	12	5	4	8	43	51	18	38	18	5	-	-	-	-	-	-	4.27	0.000152	-	-	-	-	-	-
TRINITY_DN11045_c0_g1_i1	ATTTCAGTTACATACAGTACCACTTTACTACTACTAATAATGATAATAATATTAATAATAAATAATTAATATAATTAATGATATATAAAAATAATTATAAACCGTGTTTTACACGGAGCAAGTAACGAAAATTCTGATTGGCAGAGCCACGTAGATACATATCCATCCATCCACAGTTTTGAATTAGAGTTTTTCCTAATTCTGATTAGTGGATAACCAAAACCATTACCATTGTTTAATCGGAAGGTTAATAGTAGTAAGTTAGTTCATAATTCACACACTTACACCAAGATGATGATACATGACATGACATACCTAAAAGGAAAAATTAAAAATTAAAATAAAAAATAAAAAATAAAAATAGCGCAGACGTATCACGTAGTAGCAAGCAAAGCATAG…	zinc finger protein ZAT10-like	1783	20	2.01e-105	62.85	1	F:GO:0003676	F:nucleic acid binding	0	0	112.699	1008.29	0.0375402	0.050516	0.0127105	0.0514503	116.795	645.701	467.749	0.00535223	0.00963329	0.0666332	116.795	645.701	467.749	0.00535223	0.00963329	0.0666332	829.554	757.359	111.401	505.34	0.0346913	366.194	-	-	-	-	-	-	-	-	-	-	-	-	-	-
TRINITY_DN5001_c0_g1_i1	ACACTGTTGATTAAATAACATTAGAATAAGCCTGCCAATAAAATAGTCCAATATGAACTTGAAAGATAGCTCCAAAAAGAGCATTTGCTTACAAACTAGGAATAACATTAAATTGATCATCATCGATGCATGGTTGACAAAAAAAACTTCAAACTCTAAATTGACCCGACAAGACAAACAACATAGGAGGCTGGAATTTTAAATATTCGTAAAAGAAACCTAAGACTATCTAACCTAAAAGCAATATTGAATTGGCAGCATAATAAACAACATGCATGCAAAGCATCAAAATATGTCTTATTAAGGAGTAGCACCACCACCCAAACCACCACTACCACCTCCCAAGCCTCCATCTCCTCCAGGCCCACCACCCATACCCAAACTACTAGAACCACCACC…	glycine-rich cell wall structural protein	1404	4	4.15e-12	69.37	1	C:GO:0016021	C:integral component of membrane	0	0	2	2	9	33	91	132	0	1	26	6	198	106	0	1	26	6	198	106	2	0	13	0	57	84	-	-	-	-	-	-	-	-	-	-	-	-	-	-
TRINITY_DN9526_c0_g1_i1	TTTTTTTGCATATCTCAACATATTCACAACAAACTTTAATAAAATATGATCAGAGTTCGAATCTTGACCGCCACATAATTTATCCTAACAACCAAACCACTAGATTGTAATACAGTAATTGGTACAAATTTAAGAATGTGAAAGTCAAAGTTTTATATATATATTACATAAAGTTTCAAATGAAAAAACTACAAATCAGTACACACCAACATGTGGTTCGTCTAGGTAGTAAGGATTAAGTGATTTGGGCAACTTAAACAAGTGGTCAGAGGTTTGATCTAATTCTTACATCGGTACATGAATCCAAAATGCAGTATTGATCGGTGGACTGTCATGGACAATGGGATATCCGAATCCGAGTAGCCGAAGATGAATGAAGATAAACAGACACTAGCATGA…	probable beta-1,4-xylosyltransferase IRX9H	2764	20	0	81.05	7	C:GO:0000139; P:GO:0009834; P:GO:0010417; F:GO:0015018; C:GO:0016021; F:GO:0042285; P:GO:0071555	C:Golgi membrane; P:plant-type secondary cell wall biogenesis; P:glucuronoxylan biosynthetic process; F:galactosylgalactosylxylosylprotein 3-beta-glucuronosyltransferase activity; C:integral component of membrane; F:xylosyltransferase activity; P:cell wall organization	EC:2.4.1.17; EC:2.4.1.135	Glucuronosyltransferase; Galactosylgalactosylxylosylprotein 3-beta-glucuronosyltransferase	8	0	192.748	138.267	475.22	418.725	0	1.84181	96.1876	31.6373	437.094	274.276	0	1.84181	96.1876	31.6373	437.094	274.276	9.75897	10	35.3728	10.022	170.061	235.767	-	-	-4.95	2.33e-09	-	-	-	-	-	-	-	-	-	-
TRINITY_DN6240_c0_g1_i9	GGCAGGTAGAAAACCTAACTAACCTTCTTTTCTCATTAAGATTAATAAATAGAGCCTTATGCGGATTGGCAAACACACATAATATTGCAATTTCTATTTTCCTCGAATGGCAAGTTTTCAAATTTTTTTGGGTACAAATCCAATGATACAACAGAACTTACATGTCTAGGTCTAGGGATACAAAATGAAACAACAGGTCATAAAACTAAACACTAGAAATTCTCACCTTAAGGACATTTATGTTAAGCCTTGCAGTTAAATGGCTCAAAATCTACTGCCAGAAATACTAGAATACACAAAAATGCACACAAAATTCAAAACCGCGTAGTACAATAGAATTTCAGGTCTACGAGATGATTATCCATCCGTTGTTAGCGTGAAAGCAAGAACAACGATGGT…	plant inositol phosphorylceramide synthase	2050	20	0	80.76	5	P:GO:0005975; C:GO:0016021; F:GO:0016758; P:GO:0030148; P:GO:0030259	P:carbohydrate metabolic process; C:integral component of membrane; F:transferase activity, transferring hexosyl groups; P:sphingolipid biosynthetic process; P:lipid glycosylation	0	0	2.14228	0	29.0669	19.2357	0.000340352	21.6156	0	3.39704	9.84515	0.0038602	49.9988	85.4285	0	3.39704	9.84515	0.0038602	49.9988	85.4285	2.5571	0	1.35119e-06	18.1103	35.3971	43.3403	-	-	-	-	-	-	-	-	-	-	-	-	-	-
TRINITY_DN5790_c0_g1_i3	TTTTAAGATAAAAAGAAAGTAGTATGCATTATTCACCAAGGAGACATGGCCTATTTTTACCACAGTGAGTTTCGTGGCAGTAATTGTGAACCAATCACATTGACCCACGTCTCATCCCTCGCCCATTTCCTATATAAACCATCCCCGATCTTCTCTCGTTTCACCATTTCACGATTCTCTCCGATTTCTTCTCTTCTTTCTCCTTTTCTCTCATCGCGCGATTTCGGGCCGGGTCCTACATTTCTGGAGCCATCACCGAAATCTTCCGTCGACAGAGGAAAATGACAGGATCACTACTTTCAAGATTGATCCTCCGCCGATCTTCACAGCAGCAGAACCGATTCATCTGGCAACGAGGCATTTCTCAGTCGGCAGCGGAGAGGACGAAAGACTCCCTCC…	alanine--glyoxylate aminotransferase 2 homolog 3, mitochondrial-like	2463	20	0	91.89	2	F:GO:0008453; F:GO:0030170	F:alanine-glyoxylate transaminase activity; F:pyridoxal phosphate binding	EC:2.6.1.44	Alanine--glyoxylate transaminase	32.3465	7.35651	107.661	123.901	677.95	576.801	11.2203	13.676	137.742	17.421	1049.76	503.656	11.2203	13.676	137.742	17.421	1049.76	503.656	33.9834	33.8859	104.684	34.4828	596.553	550.647	-	-	-	-	-	-	-	-	-	-	-	-	-	-
TRINITY_DN7288_c0_g1_i9	TTGTGATTCCGATTTCATCGACTTTCCCTCCATTTTTCGTCAATCTTCTACTTCTTCTCGTTTCAGTTTCAAACTTGATCAAGTTTTAAACAAACGCGCGCGCAAATTAGTGACGTTTCTTTTGTATATACTTTGTTTGGATAAATGGAATTAGATGGAACGGGAATGGAATGGAAGGTGATGCATTGTTTGTATCGGTCAATTTTATTTCATCCCTTACCAAAAATTCAAACATACAACTTTGAAGTTTCAAATTCGAAATAATTTGATACAACAATATATCCAATTATTACTCGCAACACAAACTTTTGAAGTTGTAGTTACATTACAAATCCAAAATGCTAAAATGAAATGGAATTAAGGCAACACCAAGTTATTCATGAGCAAGTAAAACCACTT…	nuclear speckle splicing regulatory protein 1-like	4625	20	4.18e-135	92.99	2	F:GO:0016491; P:GO:0055114	F:oxidoreductase activity; P:oxidation-reduction process	0	0	29.4219	12.8819	34.2854	38.7347	0	92.3657	23.4363	4.36424e-05	56.7982	0	0	23.504	23.4363	4.36424e-05	56.7982	0	0	23.504	75.8099	32.476	55.2641	0.000482035	39.1369	0	-	-	-	-	-	-	-	-	-	-	-	-	-	-
TRINITY_DN3389_c0_g1_i6	CAAGAAATGAATCTAAAACACCAGGAGGCATTAAAACTAGTGCAGCCCTCACAAGATTTTACAAAAGTTCTCATTTTTTAAACAGATCTTACAATCCATTCACAAGTCCAAATGAAACTGTTCTCTGTCTTGACTCATACCAAAGTATGTATTCACAACTTCTATGTGGTCTTTGTCAAAACAAGGAAGTCTTTCGTATCGGTGCTGTTTTCGCTTCGGGTCTCATTCGGGCCATTGGGTTCATCGAGAAAAATTGGTCACTTTTTTGCGATGATATAAGAACAGGAACAATTAATCCTCTCATCACTGACATTTCAGTGAGAGAGGCTGTTATGAAAATTCTTAAATCTGACAAAAATCTTGCTGATTTTATCCATAGTGAGTGTAGCAAGGGTTCTT…	indole-3-acetic acid-amido synthetase GH3.6	1129	20	0	86.01	3	C:GO:0005737; F:GO:0010279; C:GO:0016021	C:cytoplasm; F:indole-3-acetic acid amido synthetase activity; C:integral component of membrane	0	0	3.68385	0	10.6431	9.75928	36.3716	71.9656	0	0	15.2501	5.16723	115.048	88.5628	0	0	15.2501	5.16723	115.048	88.5628	0	2.86742	13.3861	0.407679	52.0649	32.2087	-	-	*	0.000366	-	-	-	-	-	-	-	-	-	-
TRINITY_DN9072_c0_g1_i11	TAGTGAACTATTCTTTCGCCTTTTACTAAAGAATACCGTGTCAGTGTTACAATTAGCGGCATATGCTAGTTTTTGGAAGAGTAAAGTCCTCTAGATTGAGGGCTTTGCAATTTAGTTCGAATTTATCAATTTTCATTGATGATTTTTAAGCTTAGTTTATTTTTAAAATTTTAGAAACTTTAATACTATGATTGACAAAAATTTAAATTTTATAGGTATAATGCATTATTAGGGTTCCATAAAACTAGTTGGATCATATTTCTGTGGTGTATTGTCCTTGGAACAAAATTAGCTATTTCTCTTTTTCTAGCATTTTGGGCACTTGATGTTATGGTTTTGTGGCATAAAACAAAAACTTGTGATACATTACCCTGATGTCTTTCCATAACAGTATCTTGC…	DUF241 domain protein	2786	20	3.18e-144	87.69	0	0	0	0	0	0	0	15.5503	0	0	10.9111	0	0	10.8659	0	32.1698	16.2744	0	0	10.8659	0	32.1698	16.2744	0	0	0	5.90302	6.76692	0	-	-	-	-	-	-	-	-	-	-	-	-	-	-
TRINITY_DN1362_c0_g1_i13	CGAATCACTGCTTACTTTAGTCCAGAGTGCTGTATCTTTTATTATATTAAGGAAAATAGATATTAATGTTAAAAATTAAAAAGAGAAAAAGGGTGCATGAAGAAACATTTGGAGTAGAGTTCGTATACAACGGGTTTGGGCCTCCATTCACGCAACCCGACCCAACCTAAAGAACATTTGACCCTTCGATTTTTGTTTTTTCTTCGTTTCTGTTCCCATTCTCAATTCTCGAATATTTGAGACGCTTCTCGAATCATTCAAAACCTCAATATATATACCTGAATCTCACTCTACCAATTATAAATTTTCTGTTTCAATATTTCAAAGTTTTGTTCTTGATTCACAAAACCCCTATTTTTGTACTGTGTTGTGTTTCTCTCTGTTTTTTTTTTATTTTGG…	hsp70 nucleotide exchange factor FES1	4840	20	0	92.28	3	F:GO:0000774; C:GO:0005783; P:GO:0050790	F:adenyl-nucleotide exchange factor activity; C:endoplasmic reticulum; P:regulation of catalytic activity	0	0	45.7655	75.3162	22.7502	23.6732	30.0831	0	75.2251	104.838	21.3459	67.027	38.9485	38.3659	75.2251	104.838	21.3459	67.027	38.9485	38.3659	228.239	186.601	0	26.8276	18.5446	57.5001	-	-	-	-	-	-	-	-	-	-	-	-	-	-
TRINITY_DN2606_c0_g1_i11	TATATATATATATATATATATATTACGGTCTCACGTGAGGAAACTCTAAGTCATTCATGCAGAAAGTTAGCTAGTTCAACCCTGTTTCCCTGAAGGATGACAATGATCTCCACTACAAAGTCCAATATACAAATTATTACCTTAAGAGACGATAAGGATCTTCGTCATGTCCAACATGCAAAATATTACCTTAAAAGATGGCGAGGGTCTTTGTCATGAAGTCCAACATACACAATATTGCCTTAAAAGAAGACAAAGATCTTTGTCACGAAGTCTAACATACAAAATACTATCTTAAGAGACAACCAAGATATTTTGCGTGAAGTCCAACATATAAAATATTGCTTTAAGAGGCGTCGAAGATCTTCGCCATGAAATCTAACATACAAAATATTGCCA…	---NA---	1826	0	0	0	0	0	0	0	0	0	0	0	0	0	0	1.86149	0	101.107	36.7367	267.848	85.4702	1.86149	0	101.107	36.7367	267.848	85.4702	16.3304	0	65.4043	15.3599	42.2231	124.211	-	-	-	-	-	-	-	-	-	-	-	-	-	-
TRINITY_DN6257_c0_g1_i2	CTCTTTCACACCACAAGATCTCTTTCTCTCATGTAACTTTCCTCTCTCTCTCTTTCACATTCTTGAAAAAGGAAATGATATAACACTACTCACTCACTTCTAAAGATATACTCAGAAAGAAAAAAAAAGAGGGAGGAGACTTTTTTTCTTCAACCTCAACATTTACATATTTCATCACATAACCTTCAACAACTCAAAAACACACACATCTTCAACATAACTACTCCCTCCGCCATTTTTCCGAATGATCTGCAACCTTAAGCATCATCTCCTACCTCACCTCAAACCCATCATTCCATAGCCACCCAAGGCCTCTATGTCTCTGCTCCGTTCCGTTACCGACGACCATCCAGATCCGACAACAATCAGTGACAACATGGAAACGAATCACTAGGGGTT…	---NA---	1804	0	0	0	0	0	0	0	0	26.6842	56.1347	130.278	150.548	46.2192	122.469	64.1797	31.8182	182.106	215.049	161	182.541	64.1797	31.8182	182.106	215.049	161	182.541	121	156.491	217.783	210.718	155.158	283.261	-	-	-	-	-	-	-	-	-	-	-	-	-	-
TRINITY_DN10149_c0_g1_i1	TTTCCTTTTGCCGAGAGCTAACCTAGAAATAAATAATGAGATGGGAATATTGAGCAAAGTATGATATGAGATATCATAATACTATAGAGTAAATCCAATAGTGCTTACATGAAATGGAAACATCTCATTTACAAGATAAAAGATTCTGCTTAGGAAAATAAAAAATTTGATGTGGAAAATCTAACAGAGCTGTCATTTGGCCATTGGCGCATTCTACAACTTAAAGCATAAACCTTTTATCGTCTGAGGCATAAGTAGCAAGATGGAAGTGAGAGACATGGAGAAGTGGCAATCACAATAGAGTTGAAATTTGAAAATTGGCAATGTAGTCATTGATAGAAAAACATTTTCTTCAACATTTAACAAATTAGGAAGAAAAATGCTGAACTTTTACCACAA…	diphosphomevalonate decarboxylase MVD2, peroxisomal	1653	20	1.43e-133	97.14	5	F:GO:0004163; F:GO:0005524; C:GO:0005829; P:GO:0016126; P:GO:0019287	F:diphosphomevalonate decarboxylase activity; F:ATP binding; C:cytosol; P:sterol biosynthetic process; P:isopentenyl diphosphate biosynthetic process, mevalonate pathway	EC:4.1.1.33	Diphosphomevalonate decarboxylase	0	1.76208	5.49154	5.845	51.1257	50.5144	0	0	16.0232	14.4413	64.9636	62.625	0	0	16.0232	14.4413	64.9636	62.625	2.01761	4.22085	3.46863	0	5.75666	12.2599	-	-	-	-	-16.78	2.44e-08	-	-	-8.78	0.000308	-7.08	2.27e-12	-	-
TRINITY_DN10222_c0_g2_i1	TTTTCTTAAGATCTAAACCTTCCTCTTCACCTATATAAACCCCCACAATCCTTCTAACTAACTACAAAACCACTCCTAATTAAATTCCTCCATTAAAGAAAAACCAAAAATGGCCTTCAACAACTTTTCCATTCTCACACTCTCCATTTTTCTTTCACTTTCCATTTTGGCATCATTTCCATTATCTTCCCTAGCTGATAAACCTAACATCCCGCCACAAAAAATATGCGAGTCCACCGTAGACCCTCGCTTCTGCAAAACTCTACTTGCTAACCAAAACGGTACCGTAATCGACTACGGTCGTTTCTCCGTCAGAAAATCCTTATCTCAATCTCAAAAATTCTTAAACCTAGTTCTTTCACACCTTCAAAACAAATCATCTTTATCACAAACCACAAT…	pectinesterase/pectinesterase inhibitor	2424	20	2.13e-174	88.9	6	F:GO:0030599; P:GO:0042545; P:GO:0043086; F:GO:0045330; P:GO:0045490; F:GO:0046910	F:pectinesterase activity; P:cell wall modification; P:negative regulation of catalytic activity; F:aspartyl esterase activity; P:pectin catabolic process; F:pectinesterase inhibitor activity	EC:3.1.1.11; EC:3.1.1.1	Pectinesterase; Carboxylesterase	12.8773	6.79076	10.226	8.02701	0	0	108.257	88.7334	7.21467	17.3239	13.6689	13.6266	108.257	88.7334	7.21467	17.3239	13.6689	13.6266	194.73	109.78	42.2426	73.3144	23.6625	39.9103	-	-	-	-	-	-	-	-	-	-	2.33	0.000875	10.02	0
TRINITY_DN7646_c1_g3_i1	CGATTCGTGTTTTGCTGGATTTGTGGCCGAAAGAGAAGAAGAGGTGTGATCGATGGTGAACGGCGGCTGAGGGTTTTGCCGTGGAGGGTTCGTGAAGGTGAGTATGAAAGTTGTGTGGGTTAGAATTCGCAGTGGTGGAAATCGTGGAGGGTTTAGTGATGAAGATGGCGGTGAAGATGCGAAGGTTAGGGTGGCAAATGGTTTTTGAAGAGGAAGATGAAGAGCGAAGGGTGTGTGTCAGTGAGTTGGACGGAGGGTTTAGCGGTGAAGATGAAGAGAGTTAAGGGTGGATGAAGAGGAAACGAAACGGTGATGTTCACAGGTGGATGGTTGAAGGAGGGTGCGCGTGGTTTTGAGGGTGGAGGTTGGACGGCGGTGAAGTTTTTGGAAAGGAAGAGG…	---NA---	593	0	0	0	0	0	0	0	0	0	1	15	10	9	9	1	1	31	16	46	51	1	1	31	16	46	51	2	1	23	7	14	17	-	-	-	-	-	-	-	-	-	-	-3.13	0.000823	-	-
TRINITY_DN1390_c2_g1_i4	TTGCTTTTTCTGTTGCTCGATTCTTCCCGAAAGGTGGAAGTGTACATAATTACTCCATGTATCATGGAGGAACAAATTTCGGTAGAACTGCTGGTGGTCCATTCATTGCTACAAGCTACGACTATGACGCACCTTTGGATGAATATGGATTGCTGAGGCAACCAAAATGGGGTCATCTGAAGGATTTACATAGAGCAATAAAACTCTCTGAACCTGCTTTAGTTTCGGGAGATCCTACCCTTACACGGATCGGAACCTATCAAGAGGCTCATGTGTTTAAATCGAAGTCGGGAGCTTGTGCTGCGTTTCTTGCAAACTATAATCCAAAATCTTTTGCAACAGTGCCATTTGGAAATATGCATTACAACTTGCCTCCTTGGTCTATAAGCATTCTTCCCG…	beta-galactosidase 1-like	1050	20	0	93.72	3	F:GO:0004565; P:GO:0005975; F:GO:0030246	F:beta-galactosidase activity; P:carbohydrate metabolic process; F:carbohydrate binding	EC:3.2.1.23	Beta-galactosidase	2.90669	0	0	0	3.63938	12.0137	0	0	5.31299	5.82569	12.3089	19.4074	0	0	5.31299	5.82569	12.3089	19.4074	0	0	12.6074	0	15.0814	0	-	-	-	-	-	-	-	-	-	-	-	-	-	-
TRINITY_DN6629_c0_g1_i3	ATCCATTTTTGATATCAATAGAGTCGTGTGAGTCAACATATACTGTCTTAGTCGGCGAGCAGCCCATGCCAAAGCGCGGCAAGTTTTCTCGAGCAATGAGTATCTTTGTTCACAGTCGGTAAACTTTTGCTAAGGTAGTATATTGCATGCTCTTTTCGACCTGACTCGTCATGCTGACCGAGCACACAACCCATTGACCTTTCTAACACAGTCAAGTACATGATCAACGGTCTTTCCTCTCGGCCTGTAGACTGGCCCCGATCTTGATCTCTTTCTTGTCGTCTGCGGTACCGATGTTGACGGTCTCAATCACCTCCTGATAAGGTGTAATAGCTCGGTCCTCCTGTTTCAACAATCTGGCTAACCCTTCAGGCAATTCACAATCTTCCTCAACCCCTT…	gag/pol polyprotein	5203	20	0	56.97	3	P:GO:0006807; P:GO:0043170; P:GO:0044238	P:nitrogen compound metabolic process; P:macromolecule metabolic process; P:primary metabolic process	0	0	19.3002	0	0	26.921	0	0	18.6815	22.6938	20.7233	0	19.8839	51.6426	18.6815	22.6938	20.7233	0	19.8839	51.6426	0	10.505	0	29.1177	10.0783	19.141	-	-	-	-	-	-	-3.94	0.00457	-	-	-	-	-	-
TRINITY_DN1970_c0_g2_i2	TTGTTAACATTATAAAATAAATTTACTTTTTCAACAAAAAAAAAAAATCACCGACAAACGACAACAGTATTAGCTCTTATTAGTTTAAAGAATATTCGATTTGTTTTATTTAGCAGAATTCTACCACAGCCTTTAAATTTGTTGGATTTTTAGCAGAATACTAAAAACAAAAATCAATTTAAAATTTTAATTAATTAAATATAAACAGACATGACATGATGGATTGTTAGATGTTAGTACTATACCAAAAAAATTCAAAGAGTGGGGGAGTGTTCACATTACTGTCCTAAAAAAGAGAGTCAAAAACAATTTGGTACAGATTTATACCAAATACATTGCATATATTTAAAGCTAGTAGTGTACTTGATGATTGAGGGTGGGGATTTTGTAAGAGATTTC…	calcium uniporter protein 2, mitochondrial	4223	20	4.43e-86	84.52	5	C:GO:0005739; F:GO:0015292; C:GO:0016021; P:GO:0051560; P:GO:0055085	C:mitochondrion; F:uniporter activity; C:integral component of membrane; P:mitochondrial calcium ion homeostasis; P:transmembrane transport	0	0	112.232	283.859	160.605	211.713	172.256	96.6432	301.069	191.263	171.146	111.647	116.257	74.0954	301.069	191.263	171.146	111.647	116.257	74.0954	513.244	484.173	61.302	116.036	15.2304	23.92	-	-	-	-	-	-	-	-	-	-	-4.86	0.00236	-	-
TRINITY_DN21396_c0_g2_i1	TTCGATTCTATTAGCACTTGGAATGACTATTTGTCCAGAGAGTCCTCGATGGCTTTATCAGGTTGCTCTGCAACACTATGATGTCATTTGTTATGGATACAATACATTTACATATCATTTTGTCAAGTAAACCAACTGTTTTGTTGTGCTTACAAAGCAGTGCAAAACTTACCAACTCAAGCTTGCTTTTCTTATATAAAATAGTACTCTTAGAATATTCATATGACAAACCTATGGTGACAATTTTCCATATAAACTATTAGCTTTATAAATTTATATCTTAAATCTCTTAAGACACTGTTGGCTTCCTTATTTATGGTTTTTATTTTGTGTAATGTGAATGCAACTTGAACAGACATGTATCCGTATATGACGCCTTGTTTTCTTCGAAGTATATAT…	hypothetical protein LR48_Vigan10g204400	514	1	0.000949	84.62	5	F:GO:0005215; C:GO:0016020; C:GO:0016021; F:GO:0022857; P:GO:0055085	F:transporter activity; C:membrane; C:integral component of membrane; F:transmembrane transporter activity; P:transmembrane transport	0	0	0	0	2	4	2	2	1	0	6	2	4	5	1	0	6	2	4	5	0	2	2	2	2	8	-	-	-	-	-	-	-	-	-	-	-	-	-	-
TRINITY_DN23745_c0_g1_i1	GAGAACCGCTCCTCCATAGCGGAGGGTCACCGCTCCGGGACGCTATCCCGGGATAGCGCCCGCTATCGATAACTCTGGCTTTAGCCTTTATGTATTCAAAATAGTTAGTTTTTTCTTTTTTCTTTTTGATCTCTGACATGGGAAAATGATGTATCCTTTTTTTTATATCAATCCTTTTTTCACTGATATGACCTTTCAACACACATTCAAGAAGTTAGGAGTGAGGTTTTATTTTATTTTTTATTGCATACACAAATCCTACCCTTTGTTTAAAATACTTTGGTATGTATGTTTTTCTTATATTGTTCACATGCCACGTATAGTAGTCAGTGGGTAGTACAAGGACTTCTTAATGGACTTACATTATACATATGACATTTTCGGACTGCTGTGTTGGCA…	ARM REPEAT PROTEIN INTERACTING WITH ABF2-like	886	20	6.27e-12	95.14	9	P:GO:0008285; C:GO:0009526; P:GO:0009658; P:GO:0010027; P:GO:0015031; C:GO:0016021; C:GO:0031261; P:GO:0072598; P:GO:2000104	P:negative regulation of cell population proliferation; C:plastid envelope; P:chloroplast organization; P:thylakoid membrane organization; P:protein transport; C:integral component of membrane; C:DNA replication preinitiation complex; P:protein localization to chloroplast; P:negative regulation of DNA-dependent DNA replication	0	0	3	0	0	3	1	3	4	6	3	4	4	11	4	6	3	4	4	11	5	5	5	7	1	10	-	-	-	-	-	-	-	-	-	-	-	-	-	-
TRINITY_DN1151_c0_g2_i2	CTCCTCACAACAATTCATCTCACATCTAAAACTAATCAACCATTCTTTCTTCTTCTCTTTACACAACAAAACATCATCCTAAAAATACACAAAATGAAACTCCTATCTACCAAAGCAACTTGTAATAGTCATGGCCAAGATTCTTCATACTTCCTAGGTTGGGAAGAATATGAGAAGAATCCTTATGATAATGTTCACAATCCCAAAGGAATTATTCAAATGGGTCTAGCAGAGAATCAACTTTCTTTTGATCTCTTGGAATCATGGCTAGCTAAGAATCCAGACGCGGCTGGATTCAAAAGCGGAGGAAAATCCATATTCCGCGAACTTGCTCTCTTCCAAGACTACCATGGTCTTCCATCGTTCAAAAGTGCATTGGTAGATTTCATGGCTGAGATC…	1-aminocyclopropane-1-carboxylate synthase 3-like	1853	20	0	90.82	3	F:GO:0016847; F:GO:0030170; P:GO:0042218	F:1-aminocyclopropane-1-carboxylate synthase activity; F:pyridoxal phosphate binding; P:1-aminocyclopropane-1-carboxylate biosynthetic process	EC:4.4.1.14	1-aminocyclopropane-1-carboxylate synthase	0	19	4	20	5	25.0443	25.3062	43.0612	0	9	11.7034	61.956	25.3062	43.0612	0	9	11.7034	61.956	37.9001	75.8824	36.2019	40.6937	51.5506	63.0153	-	-	-	-	-	-	-	-	8.54	0.00198	-	-	-	-
TRINITY_DN22142_c0_g1_i4	GTTCCACAACAAAAGAAAAGGAAAAAAACAAAACAGAAAATTACATTGGCAGCCAAATTAAGCACACAGGATGATTATATAGTATACATAACAACACACTTGTTGATGATTATATAGTTTAGTTGTAATCAGGATGAGCCAAACAGTAACCTTCAAGAGCCTTGAAAATACCTTCACCTTTGGCTTTGCCATTCTTGATTTCCTCTTCACTAGGAATAGCATCACCTTTGGTGTAATATTTCACACTCAGCTTTGCAATGGATCCTCCATTTGGTCCTGCAGACAGTTTAGCCTCGAATGAGATCTTCTCAACTGTGTCTGGAAATCCAACACCACCAACTATGCTATAGTTGTAAGCCAAGTTAGCAACATCTACTAACTCCACTTTGTGCAACACAT…	disease-resistance response protein	660	20	2.78e-101	93.61	3	C:GO:0005737; P:GO:0006952; P:GO:0009607	C:cytoplasm; P:defense response; P:response to biotic stimulus	0	0	16.6679	8.93883	9.04496	16.66	5.70219	6.84457	17.1254	9.33543	17.8686	9.08159	30.0857	26.0074	17.1254	9.33543	17.8686	9.08159	30.0857	26.0074	29.3449	24.0061	44.4059	26.1081	110.165	93.3674	-	-	-	-	-	-	-	-	-	-	3.63	0	-	-
TRINITY_DN1351_c0_g1_i8	AGAGACTTATGTATAAAACCAACATCTTTTGTCAAATGAATGTTTTTATTTAATAATATAGTATTGCTTGAAGCAAAAACATGCTTTTATTTTAGAGAATAACTCTCTTGACTCTTCTATTTTTAGGAGAGAGAATCAACTTGTAAACTAAAATGATTCACTCTTAGTAACAATATCCTTCAACCTTAAACCTTCGCACCTGCCCACAAAATTGGACCATAGTCAACCCACAACAACCCCCACCACCAGTTTCACTACTTACTACTTACTCATCTCTCTCTCTCTCTCTCTCAAATTCTCGACAAGATTCAACAACAGCAACCTGTAAAGTTAAAGAAGGAACCACTGTTGTAACAAAACACAAACTTCAAAAACGGTTCCTTCTCAAATATTGACTAC…	ACT domain-containing protein ACR10	2162	20	0	91.07	1	F:GO:0008773	F:[protein-PII] uridylyltransferase activity	EC:2.7.7.59	[Protein-PII] uridylyltransferase	0	2.41878	11.3485	6.99444	2.09977	2.181	0	4.24491	0	2.62866	10.3503	35.0494	0	4.24491	0	2.62866	10.3503	35.0494	10.2479	0	67.3551	22.8487	41.1961	19.1612	-	-	-	-	11.51	7.35e-05	-	-	-	-	-	-	-	-
TRINITY_DN182_c0_g2_i4	AAATAAAGGAGTAGTGGAAAAAGCAAAAGTATAGTACTGTACAACTCCAATTCCATTTCCAATTGGAATTCCATTTACAAAAGCCATGCGTATTTGCGTTGAGTTGTTGTGAGTGATGGACGTTTTGATTCTCACATAGCCCTCTTCCACATGCTCCATCTTCTTGTTCTTCCTCTGCCTTCGCACGATTCACAGTCACAGCAGAGAAGAAAATAAAGCAAATCAGTAAAGTGCTCATGCTCATGCTCATGCTCTTTCTTTGCTTTACCACACCTCTCTCATTCTAACGCTCCTCACACACCACTCTCTTTCTTTCTCTCCCTTTTACTTTTTCCACTACTCCTTTATTTTCTCTCTGAACCAAAACCCAACCCTTCCATTCTCATCATCATTATGCCT…	probable LRR receptor-like serine/threonine-protein kinase At2g23950	2660	20	0	91.14	7	F:GO:0004675; F:GO:0004714; F:GO:0005524; C:GO:0005886; P:GO:0007178; C:GO:0016021; P:GO:0018108	F:transmembrane receptor protein serine/threonine kinase activity; F:transmembrane receptor protein tyrosine kinase activity; F:ATP binding; C:plasma membrane; P:transmembrane receptor protein serine/threonine kinase signaling pathway; C:integral component of membrane; P:peptidyl-tyrosine phosphorylation	EC:2.7.10; EC:2.7.10.1; EC:2.7.11	Transferring phosphorus-containing groups; Receptor protein-tyrosine kinase; Transferring phosphorus-containing groups	41.5343	22.9765	72.2686	124.396	189.02	256.011	9.10278	12	133.843	90.9283	515.479	477.948	9.10278	12	133.843	90.9283	515.479	477.948	62.1171	37.6059	191.773	73.9161	261.985	389.485	-	-	-	-	-	-	-	-	-	-	-	-	-	-
TRINITY_DN3623_c0_g1_i3	TTTTTCCAATAGTTTATTGAATTTCAGTTGGTTTTTTCTATGGGCTAAACCCCCTAACTGCACCTATAAATTCTCTGAGAGTCTGTCATCTTTAGTAACAAAAATCAAACAATTCTTTCTTCAACTTGTCAAGAAATTAAGAGGATGGAAAAATTCATTATCTGTGTTGTTATATTGCTGATGAATTTAGTCACTTCAGAACTCAGAGTAGAATCTGCTGTTTGGCAACAAGCTCATGCAACTTTCTATGGTGGAAGTGATGCCTCAGGAACAATGGGTGGTGCATGTGGCTATGGAAATCTGAACATAGATGGATATGGAATAAAAACAGCTGCGTTGAGTACTGCTTTGTTTAATGATGGCAAATCATGCGGTGGTTGCTATCAGATAGTTTGTGAC…	putative expansin-A17	1138	20	6.33e-178	91.45	4	C:GO:0005576; C:GO:0005618; P:GO:0009664; C:GO:0016021	C:extracellular region; C:cell wall; P:plant-type cell wall organization; C:integral component of membrane	0	0	17.086	15.1167	9.99813	0	0	0	6.63516	9.26288	7.14719	21.9979	4.6685	14.4944	6.63516	9.26288	7.14719	21.9979	4.6685	14.4944	4.56939	0	14.2904	8.38501	12.2027	8.18689	-	-	-	-	-	-	-	-	-	-	-	-	-	-
TRINITY_DN2234_c0_g1_i4	GCAAAGCTTATCAAGTGGTTGAACAAACACTAGATCACAGCTCATTTTTATTATTTAAAAAAAAACCCTCTTTTTTTAGCATCCAATGAAGCAGAAAGGATAACGTAACCAAACAAAAAAATTGAAAGAGGATAAGACCAAAATAATAATAGTACTATGTTGATGATAGATACTTATCCACCCAAACTTTTTAACAATAAAAAACACATGTAATAATTATTATTTTTGTTTTCTTTGCCAAAATTATAAATATTCAAACAAATCCATAAATAACGCTATTACCGTTTCATAACTCGTTTCTATCTCTTTTTTTCTTCTCTCTTTATAGTTTCTTTCTTTGCTGTGTTTGTTGCGTTCATTAAACATGGGGATTGAAACGGTGTCGTTTCCCCGCGTGGC…	chitinase-like protein PB1E7.04c	2236	20	2.73e-95	77.58	1	C:GO:0016021	C:integral component of membrane	0	0	2996.32	3708.76	268.494	431.684	148.118	300.144	4336.89	3348.1	405.699	453.531	712.752	1447.3	4336.89	3348.1	405.699	453.531	712.752	1447.3	5650.12	6116.2	1751.88	1427.64	2223.22	2365.03	-3.49	1.32e-19	-	-	-	-	-	-	3.7	0	2.12	7.49e-05	-	-
TRINITY_DN3613_c1_g2_i3	TTTACATAGATTACTTCACAGCCACACACAAACACATGGCAAAGAAAACACTGTCCCCACTAACTCGTGTTCTTTTCATTACCGTTCCCTTCAAGCTTCTTATCTCATCCACTCATTCCCTTCAAATAACACCATTTTCCATTTTTGGCTTTAATATTTCTCTGTCTCATAAAAGGTATCACCACTATATATCCATTATACTTGAGCTTAGAGAGTGAAAAAAGTAATATGAAAATTCAGTGTGATGTTTGTGAGAAAGCTCCAGCAACGATGATTTGTTGTGCAGATGAAGCTGCTTTGTGTGCTAAATGTGATATTGAAGTTCATGCTGCTAACAAGCTTGCAAGCAAACATCAGAGGCTTCTTCTGCAATCTCTCTCTAACAAGCTTCCTAGATGT…	salt tolerance protein	1251	20	1.23e-128	85.83	4	C:GO:0005634; P:GO:0006355; F:GO:0008270; P:GO:0009640	C:nucleus; P:regulation of transcription, DNA-templated; F:zinc ion binding; P:photomorphogenesis	0	0	500.823	720.593	177.136	298.911	41.0417	184.087	215.526	193.295	205.233	158.435	174.708	246.925	215.526	193.295	205.233	158.435	174.708	246.925	325.726	433.467	762.912	644.79	698.803	776.612	-	-	-	-	-	-	-	-	3.87	0	3.5	0	-	-
TRINITY_DN7025_c1_g1_i3	AATATCTCTCACTTTCTTAGACCTAACAATCTTGTTAGTGACACGATCTTTGTACCTATCAATCATTTCCCTTGAGAAAAAATAGGTACGCATATATGTATGTGCTGTACTTATGTCCACTAAAGCGCATTGAGTACATTACTTATAAGTTATAACGAGTAATATTTCATATTCTTTCGCCAAACGTCGGCATCCTTTTCTTAATTTCATTTCATCAACAATAAATATGTCTTTAATGCATCCCTTGAAAATTCCGTACACGACTTCATTTCATCTACATGTTATTTAAGATCCAACCAGCTAGATAATTCATCTTTTCAAAAAATATATATATTTGTGACATCAAATTTTGTGTTGTCTTTATGCATGTGACTTTGCAGTAAAGCCTTTACTACCCTT…	heparanase-like protein 3	2488	20	0	88.4	4	F:GO:0004566; P:GO:0008152; C:GO:0009505; C:GO:0016021	F:beta-glucuronidase activity; P:metabolic process; C:plant-type cell wall; C:integral component of membrane	EC:3.2.1.31	Beta-glucuronidase	0	4.82015	23.4154	21.6707	59.6476	6.41493	7.39862	4.6231	100.633	141.587	221.984	147.575	7.39862	4.6231	100.633	141.587	221.984	147.575	13.6627	0	92.9573	56.4161	80.7918	143.955	-	-	-	-	-	-	-	-	-	-	-	-	-	-
TRINITY_DN13771_c0_g2_i1	CAGACATATTGTCAGTTTTGGCCCTTACTGCAGAAGGAGAACGAGTGAGTTTGCTGTATTTAGAAACTGAATAAATTTTTAGGCTATTGCCTTGATTGTGTTAAAGTTTGGGGGTGTACCTTCATAAAGACATTTTTAATACTCAAACCTGATTTTCCCATAGTCCGTTTTCCTACATATTCTCTCTTTTCCTTTCCAGTTGCATCACCCATATTATGTTTTTCTTTTTTTCCTTTCTATCTCCTTCTTCTTTAAACCTCTAAATCTAACACTCCACTGGGTTCTTCTGGTAGCCAATCTTTTTCTTTTGAAACCATTCCACAACAGTTTTCATCTAGCTGTTATATTGACCGTTTCCATTGAATCTGTCAGGAAAGTCTCAAATACAGATTACTAGGT…	26S proteasome non-ATPase regulatory subunit 2 homolog A-like	2038	20	1.77e-05	90.66	6	C:GO:0000502; C:GO:0008540; P:GO:0030163; F:GO:0030234; P:GO:0042176; P:GO:0050790	C:proteasome complex; C:proteasome regulatory particle, base subcomplex; P:protein catabolic process; F:enzyme regulator activity; P:regulation of protein catabolic process; P:regulation of catalytic activity	0	0	6.37193	26.9047	20	39	18.0064	38	20.9677	19.8914	43	46.4988	37	52.2249	20.9677	19.8914	43	46.4988	37	52.2249	22.6533	25.559	33.9922	44.4533	9.56031	17	-	-	-	-	-	-	-	-	-	-	-	-	-	-
TRINITY_DN8409_c0_g1_i4	TAAAAATTTAAAACAACCAAGTTTGGCACACCCTTAATTACAAACATACAAACATTTTAGCCTAACCTATAGGACTAGAATCACCTAATTTTACTTTTTCTCTACACAAAATATTCACCTAAATACATCAAAAAGCTTAAGTACTTAATTAACTATTGTCTACTGATAACATTAAAATAAAAAATAAAAAAGAGAATCTTAATCTAAAAAATCATGGATAAGGATTAAAAGTCCAATCCCATAAGAAAAAAACAGTATCAAGTCCTCTGTTCCAAGAATTCTCCATCTAAAGTTAAAAACATTACCGTCCTTCACGATCTCATCTCAACGTCACACACCACCGCTTTTCTTAATTATCCACTTTCATTTTTTCCATGCTGTAATGTAACACAGATAAAA…	mitogen-activated protein kinase kinase kinase 18	4068	20	0	78.82	10	F:GO:0004674; F:GO:0005524; C:GO:0005737; P:GO:0009658; C:GO:0016021; P:GO:0023014; P:GO:0031098; P:GO:0032147; P:GO:0045893; P:GO:0046777	F:protein serine/threonine kinase activity; F:ATP binding; C:cytoplasm; P:chloroplast organization; C:integral component of membrane; P:signal transduction by protein phosphorylation; P:stress-activated protein kinase signaling cascade; P:activation of protein kinase activity; P:positive regulation of transcription, DNA-templated; P:protein autophosphorylation	EC:2.7.11	Transferring phosphorus-containing groups	828	1475	415	693	153	489	1609	1439	533	489	645	1680	1609	1439	533	489	645	1680	2088	2863	1625	1681	1743	2375	-	-	-	-	-	-	-	-	3.23	0	-	-	-	-
TRINITY_DN3718_c0_g1_i1	TCAATGTAATACAACAATCTAACAAAAGAACGAATTAAGTAAGAAAAAATAAACCAAGATTAGTAGAGTTAGTGTAGAAATGAACCAAGAAAAATAAAATATAATTTCCAAGATAAGTATAAAGATGCATCTTAGTGGATGTCTCACAACCTTTATTATTTCCTAAAACTAGCGATGTGGGGCTAAATAAGCGAGACCTAGAAATTTTAGCCACCACTCAGCCATGTTTTGGTTTACGAAATGCTAGCTACAAACTTCAGTGCTTGGACTTTGTAGTAGAGTAATTGAAATTGCAGAGACAGAGCTTAACATTGTTGTTTACTTGTGACAATTAAAATTATGCATTTACATGATCCAACCAGAATACTACTCATTATTCTATATACAACTTCTTGTCCA…	senescence-associated protein DIN1	1917	20	2.53e-31	78.63	6	F:GO:0004792; P:GO:0006979; P:GO:0007568; C:GO:0009507; P:GO:0009611; P:GO:0009753	F:thiosulfate sulfurtransferase activity; P:response to oxidative stress; P:aging; C:chloroplast; P:response to wounding; P:response to jasmonic acid	EC:2.8.1.1	Thiosulfate sulfurtransferase	0	3.70359	20.4503	15.1902	0	8.49135	5.316	3.3653	8.33551	4.47821	9.04019	17.0089	5.316	3.3653	8.33551	4.47821	9.04019	17.0089	23.5056	16.3899	14.5293	17.1651	23.7105	49.1725	-	-	-	-	-	-	-	-	-	-	-	-	-	-
TRINITY_DN495_c0_g1_i1	CCCCCTTCCACCTTCTCACTTTCCACTCATCCCCAAATCACTCACCTCTCTTTCTCTCTCTCTCTCTCTTGCAATGGCTGCAATTCTTCTCCTCACCATTGCATCACTAACCTCACTTTTTGCTCCAACCACCGCTCGAATCCCTGGAGTTTACACCGGCGGCCCTTGGACCAGTGCTCATGCTACTTTCTACGGCGGCAGTGATGCCTCCGGAACAATGGGTGGTGCTTGTGGGTACGGAAACTTATACAGCCAAGGCTACGGCGTCAACACCGCAGCACTAAGCACAGCACTATTCAACAATGGCTTAAGTTGCGGTGCATGTTTTGAGCTCAAGTGTGACCAAGATCCACGGTGGTGTAACCCTGGAAACCCTTCCATCTTAATCACTGCAACAAA…	expansin-A1-like protein	2938	20	1.36e-90	96.52	4	C:GO:0005576; C:GO:0005618; P:GO:0009664; C:GO:0016020	C:extracellular region; C:cell wall; P:plant-type cell wall organization; C:membrane	0	0	46.7308	8.93155e-06	221.765	231.599	563.617	662.084	0.864143	0	101.589	52.3691	251.165	87.5067	0.864143	0	101.589	52.3691	251.165	87.5067	8.27589	13.6302	55.9185	40.4533	26.0848	69.2486	-	-	-	-	-	-	25.35	0.00334	-	-	-	-	-	-
TRINITY_DN19506_c0_g2_i10	GTACCATTTTCATTGCACCATGTCAATACATTCAATAGTCCAGATGGTTTGTGAGAAAATAAACATACGAATTAAAGATAGGAGTAAATATAATATTACGAGCTGCGCTAAAATCTATCCATCATATTATGCTGCATAGAGAGCAAATCAACTGTAGAGAGGATTGAAGGAGCAACAACTAAAAATGGTTATTTTTACAAAAAAAATTAGTCATACAAATACATCCAAACAAATAGCTGAATTCAGTCACCCATGTTTTCCGTCAAACAACTAAAGTAGCTTGCTTTGCATGCTTTTAAAGATGAAACCATAACTATTTGTTGAATTTGTAATTAAAAGAAACCTTTGTAACAAATAACACTTCTAAAAATGAGTCTTTAGTGTATGATTCCAGAATAA…	thiamine pyrophosphokinase 1	1883	20	2.51e-74	95.32	8	F:GO:0004788; F:GO:0005524; P:GO:0006772; P:GO:0009229; C:GO:0016021; F:GO:0016301; P:GO:0016310; F:GO:0030975	F:thiamine diphosphokinase activity; F:ATP binding; P:thiamine metabolic process; P:thiamine diphosphate biosynthetic process; C:integral component of membrane; F:kinase activity; P:phosphorylation; F:thiamine binding	EC:2.7.6.2	Thiamine diphosphokinase	46.0829	37.1244	11.2816	16.1686	3.82271	3.46939	50.0105	34.9727	19.0327	7.36199	15.4377	33.5668	50.0105	34.9727	19.0327	7.36199	15.4377	33.5668	147.874	164.835	47.7324	50.6255	9.52304	56.8717	-	-	-	-	-	-	3.68	2.69e-11	3.73	0.00108	-	-	-	-
TRINITY_DN7341_c0_g2_i6	TTTTGAAATTATTTGAAATGTACAAAATCGGATCCTAACCTAGAAACGAACGCGGGAGAATCGCAGCAAGAGAAAAACAAAAACACGCATGGAACAACCGATGGGTGGCGCACGGAGACGACAATGGTGGCACAACCAGAGGCCGATCTGCGACGGTCTTTGCGAGGTACAATTACAAACTCCAACCCGCAGCACACGTCGCAAGCTCGGAGGAAATGGAACGTCCGGCATAGCGCCGGCGACGCGAATCGGGAGTGGAGATCTACAGTAGTGGCGACGCGGCCAGAGTAAACAGTTTATAGCGCATACGTTGCCTCGGAAATGGTGAATTGCACCAACAACATGCAAATGGTCAAATTTGAGTATTTCTCAAACAAAATGGATAGTGGTAACCAGGTT…	mediator of RNA polymerase II transcription subunit 15a-like isoform X1	2361	20	4.23e-146	51.95	1	F:GO:0031490	F:chromatin DNA binding	0	0	0	0	9.40597	7.96358	6.48232	0	0	0	9.12407e-05	0	0	0	0	0	9.12407e-05	0	0	0	0	6.51205	0	11.7227	0	6.3127	-	-	*	0.00147	-	-	-	-	-	-	-	-	-	-
TRINITY_DN3539_c0_g1_i4	TTTTTTTCCAAATAAATTAGGATAATAATATAATTTCTTATTAAACGCGTGGACATATATATATATAGGAATAGACATATATTAGTAAAGAAACTAACTAATTCCTATAAAAAAGAAAAGAAAAAACCTAATTATTTTATTAATCTAAACACAACAATTATCTCAACAACAAAACAAAAATTGAAACATAATTATGAGGATTTCATTTTAAGATACAAATACTTATGCACTTTGAATTCTTGAAGAAGTTCCACTATCCACTCTTACTTTTCATAGTTAAAATCCCTTCAAAAATTGGATAACTAAGAGCCATGACGTAACTTACTAAGAAAAGTTGACCAAACATATCTTCGAAATCTCTTATTTTGAAAAGCCTCCATAAACCACCAAAGAAACAAA…	cellulose synthase-like protein G1	5714	20	0	90.82	8	F:GO:0004565; C:GO:0005802; C:GO:0005886; P:GO:0009833; C:GO:0016021; F:GO:0016760; P:GO:0030244; P:GO:0071555	F:beta-galactosidase activity; C:trans-Golgi network; C:plasma membrane; P:plant-type primary cell wall biogenesis; C:integral component of membrane; F:cellulose synthase (UDP-forming) activity; P:cellulose biosynthetic process; P:cell wall organization	EC:2.4.1.12; EC:3.2.1.23	Cellulose synthase (UDP-forming); Beta-galactosidase	33.7571	0	105.867	49.1111	810.139	1095.41	0	0	29.7895	5.65027	383.001	440.867	0	0	29.7895	5.65027	383.001	440.867	0	7.82877	5.24353	0	41.8733	37.493	-	-	-	-	-	-	-	-	-	-	-10.38	2.25e-114	-	-
TRINITY_DN4078_c0_g1_i1	AGCTCCTTAACATAGAGAGACAATGACTTTATTCCTTTGCAAAATATTACAAGGACCTTAAAAAAATTGGTCCAATTTCATTTTGTACAATATATACATGAGTATATAGGCAAATAAATAAATTAAATTACCTACGTGAATCAATGGAAAAGAATGAAAAAAATTCTTATGCCTTCTCTATTTACACAAATGAATAAAAGAACTTGACGCAGGAATAAACTTAGTTGAACTCTTCCTAAATTCTGGAATTTCCCTGTCTTAGGTGCAATGCAATGCAGACATACTTTCAATTTCATTCAAATTGGCCTTCTCCATAATTGAGTCTTCAACACTAGCTTCTTCATCCTCCAAACCACTCATGTTCCCACTTAAGTCCTCTTCAGATAAGTGAATTTCATC…	IQ domain-containing protein IQM2	1474	20	0	84.55	0	0	0	0	0	89.1465	200.1	6	1	1	0	261.863	271.633	7.84969	20.0958	26.348	54.3551	261.863	271.633	7.84969	20.0958	26.348	54.3551	656.697	721.046	61.4972	87.2353	99.8182	102.754	-	-	-	-	-	-	2.58	0	-	-	2.51	9.2e-06	-	-
TRINITY_DN3666_c0_g1_i17	AGCTTTGCCTCTCACCCAATGACTGTAATAAAATATCAAAACAGACTCAGACAAGGAGTGTTCAGCTTCAGAAAACCAACAACTAGTTAAACCCAGGGTGGATTTAATACGATAGAATGAATAGATTTAACCACCATAGTCAAATGCACATTATACCATTTATTTATATACTAGTTTTGAAATCAACCAACGTGATATTCAAAGAGCAACCTAATTGTAAAATGAGTTGAAATTTGAATACTTATTTACGGAATGGATACATTTAGATTTTTAGAAAAATTGCTTGAGATCTATCACGCGCATCAACTTATTTTTAACAATGCTTGTCAAATGTTATGCGACTGTACAGGAGTTGAAGATTGAAGTTTTGCAGTTTAACTTTAAACTGTTATCTTTTTG…	Pollen-specific protein SF21	1436	20	2.83e-49	56.44	4	C:GO:0016020; C:GO:0016021; F:GO:0016787; P:GO:2000012	C:membrane; C:integral component of membrane; F:hydrolase activity; P:regulation of auxin polar transport	0	0	7.16219	6.08946	0	6.8951	3.51614	9.15675	3.69291	0	10	0	2.64766	10.7341	3.69291	0	10	0	2.64766	10.7341	0	3.78212	2.50088	2.673	4.60341	2.05327	-	-	-	-	-	-	-	-	-	-	-	-	-	-
TRINITY_DN4644_c0_g1_i10	TTGATCGTGTCATTTTATTTAAATACCTACTCATCCTTAATCAAATGTCATTTTATTATAATAATTAATTAATTGATTTAACTAAAATTTTAGATACCACCTAAAACACAAGAGTACCTAATCGATTTACAAAAGCCATAAATAATTAATATCATTAATTTCATGTTCATTTTACTCATTCACAATAAAAACAAACAAAACTTGGAAAACGTGACTGGTTTGACCAGTCAGTGTCGTAAAAACATTACAGCATGTTTTAGGAAAGAACTCATAAATTAAACCAAATACAATAATACTGCTACTGCACCATTTCTTTGACTATTGACAAATAAAAAAACACAACATCTCATTCTTCTTCTTCTTCTTTTGCTTTTCATTTTCGTTTTCGCTTTCCATAAA…	MACPF domain-containing protein At4g24290-like	3163	20	0	89.21	2	C:GO:0005886; P:GO:0009626	C:plasma membrane; P:plant-type hypersensitive response	0	0	174.297	242.779	60.1482	103.303	38.3702	73.0395	528.997	770.758	203.505	337.628	238.492	405.73	528.997	770.758	203.505	337.628	238.492	405.73	1751.94	1852.77	731.525	915.28	524.574	626.014	-	-	-5.39	0.00729	-	-	-	-	-	-	-	-	-	-
TRINITY_DN11810_c0_g1_i12	TGTTAAGATACAATAACAAAAAAATTAGAACACATAAATATACTATATTGATATTTGAGAAAACCACAAATTTCATTCAAAACCGTATAATGAAAAAAAATGAAGTACCACGAGTATGGTACGAGTACCCGGTACGGGTATGTATCCGGTACCGGTACTTCAGCATTTTAGAAGTACCCATGCTTCAGAAATGCGGTCATATACCCATCCTTGAACGAAGAAATTATCAATGTAGTTCTTAGAATAGGTAATTTGTTAGTCATATTCGCCTCTTGGACTTATTTGATTAGCAAAATATAAATTCCTGGGTTGAGATTAAAATTCACATTCTAGGTAATGTCTACTGAAAGAGCCATTCTAGGTCTGCTAGTAGCAAGAATCTTATTTAGTGCCAAATGG…	ADP-glucose phosphorylase	3685	20	1.22e-46	88.85	6	F:GO:0008108; F:GO:0008270; C:GO:0016021; P:GO:0033499; F:GO:0043531; P:GO:0080040	F:UDP-glucose:hexose-1-phosphate uridylyltransferase activity; F:zinc ion binding; C:integral component of membrane; P:galactose catabolic process via UDP-galactose; F:ADP binding; P:positive regulation of cellular response to phosphate starvation	EC:2.7.7.12	UDP-glucose--hexose-1-phosphate uridylyltransferase	8.13515	13.1122	0	0	0.889875	0	0	5.18947	7.88754	0	12.7911	0	0	5.18947	7.88754	0	12.7911	0	10.66	13.4234	14.4219	0	21.9081	0	-	-	-	-	-	-	-	-	-	-	-	-	-	-
TRINITY_DN22113_c0_g1_i1	AATTGGCATAATTAACGGAATAAACAACTACCTGCGTGTTACACATGCCACACTACCATACCATGTGCGTGGAATCAATCAACCAATCATCTCTTCTCCATCTTCTTCCTCCATTTCTATTTCTTCCTTATAAAAACAACAACAACATATCCCATTCATTTCTTAACTTGCTACAACAAAAACAACATCCTTAATCATTCATTCATGGCCAACAAAAACAACAAACCTCTTCACATTGTCATGTTCCCATGGATAGCCATGGGACACATGTTCCCATGTTTCCAACTTTCCAAAATCCTCGCACAAAATGGTCACTCTATCACACTCATTTCCACCTCTTCAATCATAGATCGTCTCCCTAAACTCTCACAAACCATTTCACCTTTCATCAATCTCATC…	soyasaponin III rhamnosyltransferase-like	1804	20	0	87.57	8	F:GO:0004601; P:GO:0006979; F:GO:0020037; P:GO:0042744; F:GO:0046872; P:GO:0055114; P:GO:0098869; F:GO:0102241	F:peroxidase activity; P:response to oxidative stress; F:heme binding; P:hydrogen peroxide catabolic process; F:metal ion binding; P:oxidation-reduction process; P:cellular oxidant detoxification; F:soyasaponin III rhamnosyltransferase activity	EC:2.4.1.273; EC:1.11.1.7	Soyasaponin III rhamnosyltransferase; Peroxidase	19	3	75	81	623	687	2	1	75	40	1381	1012	2	1	75	40	1381	1012	8	10	46	13	241	422	-	-	-5.78	5.44e-06	-4.82	1.11e-09	-	-	-	-	-3.61	3.91e-07	-	-
TRINITY_DN34849_c0_g1_i1	TTTTTCTTCAACCATATAGTCTTGATTTCTTTCTTTTGTATCTTATAAAACAAACAAAAAAACAAAAGTGACCCAAAATCTACTCATTCACCCACTCATAAAAGGTATGAAACCATGAAATCCATTCATCATAGCTTCTTTTCATCTCACCCCGTTTATCATAAACATAGTCAAACCAATTTACACATCAAATCCTGTCTTGAACATCATACTTTACTTATATCATTCATATATTTCATTTACAAATCACATAGTAGCTGCAAAATAATATCAAAAAAAGAAAAAGAAAAAACTTGAAGAACTTACATAACTCTCTAATTAACAATATATTTATATAATGGTAGAACACTGAGAAGTCATAGGAGGGACATTCATAGAGGTTCCAATTCCAAAAGCCAC…	NDR1/HIN1-like protein 26	1029	20	1.15e-101	85.14	3	C:GO:0009506; C:GO:0016021; C:GO:0046658	C:plasmodesma; C:integral component of membrane; C:anchored component of plasma membrane	0	0	4	2	18	15	26	18	3	1	22	8	27	33	3	1	22	8	27	33	1	1	15	2	5	13	-	-	-	-	-	-	-	-	-	-	-	-	-	-
TRINITY_DN10222_c0_g2_i2	TTTTCTTAAGATCTAAACCTTCCTCTTCACCTATATAAACCCCCACAATCCTTCTAACTAACTACAAAACCACTCCTAATTAAATTCCTCCATTAAAGAAAAACCAAAAATGGCCTTCAACAACTTTTCCATTCTCACACTCTCCATTTTTCTTTCACTTTCCATTTTGGCATCATTTCCATTATCTTCCCTAGCTGATAAACCTAACATCCCGCCACAAAAAATATGCGAGTCCACCGTAGACCCTCGCTTCTGCAAAACTCTACTTGCTAACCAAAACGGTACCGTAATCGACTACGGTCGTTTCTCCGTCAGAAAATCCTTATCTCAATCTCAAAAATTCTTAAACCTAGTTCTTTCACACCTTCAAAACAAATCATCTTTATCACAAACCACAAT…	putative pectinesterase	1981	20	0	86.5	6	F:GO:0030599; P:GO:0042545; P:GO:0043086; F:GO:0045330; P:GO:0045490; F:GO:0046910	F:pectinesterase activity; P:cell wall modification; P:negative regulation of catalytic activity; F:aspartyl esterase activity; P:pectin catabolic process; F:pectinesterase inhibitor activity	EC:3.1.1.11; EC:3.1.1.1	Pectinesterase; Carboxylesterase	69.1227	66.2092	9.77403	37.973	12.5431	39	818.658	498.244	135.785	133.676	170.331	120.373	818.658	498.244	135.785	133.676	170.331	120.373	1708.42	929.384	366.692	411.484	204.345	314.675	-	-	-	-	-	-	-	-	2.89	7.74e-07	-	-	9.73	2.05e-08
TRINITY_DN8687_c0_g1_i3	CATACAAACCGAAAATCGTGTGCATTCATAATTTGCTTAGTTACAATTCTCTTAATTTCAACTATAAACCGAAATGTGTGATGACGGGGGTTGCGAGACATTCTGATGGAGTTTTAAAGAGAAATTGTTTCCATAACAATCCTCAAGTTTCAATTCAACCACACCATAACCATAAACTACTTTAGGAGAGTGTGATGTGATGTCAAGTTATCTACCTATCTTCTCTATACAACAATGCTCAGAGTTCTTTCATTCATTGCACTAAAAGTTGACATGCCTACCACCTTTGATTGAAAGAGGAGAACTACATAGTGAGCTATTATCGATCAGTTTACGATTTAGATATACAACGATTACTGTAATATCGTCATGGAAGTGTCTCCTCACTCCTTGTTCAAT…	probable protein phosphatase 2C 38	2047	20	1.64e-160	89.74	3	F:GO:0004724; P:GO:0006470; F:GO:0046872	F:magnesium-dependent protein serine/threonine phosphatase activity; P:protein dephosphorylation; F:metal ion binding	EC:3.1.3.16	Protein-serine/threonine phosphatase	0	0	6.60072	3.32536	6.37699	8.40949	4.6092	0	26.0776	15.0912	25.6728	20.2809	4.6092	0	26.0776	15.0912	25.6728	20.2809	0	0	4.78493	0	6.15328	8.24365	-	-	-	-	*	0.00638	-	-	-8.6	0.00172	-	-	-	-
TRINITY_DN22431_c0_g2_i1	CACACATCCACTTCTACTACCAGAAAAGTAACAAAACTGGTTTAAGGAAGAAAACAAAGTATCTTACGACAACAATGTCTCTTTCACATAGTTTTATCTTTCTCTTCTCCATCACACTCATGATTTCCACACAGTTATTAACAACTGCATGTGGAGTTTTCTCACAAGAATCCAACATCATATTACCCTCCGAACAACAAAAAACAGAAAAAGTAACACACATCCACTTCTACTACCATGACATCAGAAACAACGAAAACCCTACCATGATACAAATCGTTGACACACCAAAAAACGTGGCTAATGGATTTGGTTCAGTTTTTATGATGGATGATGCAATGACCGAAGGACCAGAGTTAAGTTCAAAGCGCATAGGAAGAGCTCAAGGGCTAATAGGTC…	dirigent protein 21	1015	20	1.22e-104	85.13	2	C:GO:0005618; C:GO:0048046	C:cell wall; C:apoplast	0	0	6	5	8	10	97	122	0	0	5	4	623	482	0	0	5	4	623	482	16	25	6	0	273	206	-	-	-	-	-	-	*	2.12e-05	-	-	-2.31	6.91e-05	-	-
TRINITY_DN604_c0_g1_i13	TTTAGGGTTCAGCCGTTTCTACCCCAATCCCTATATATACATAACACTGCTTCTTCTTCATCATTCCACAGCCCATATTGGATTCAATCTATTCGTATTTTTGTTTCTGCATCGTTATGTGAGTGCTTGATTTTATTTCTGTGTTGTAGATTCAATTATGTTTTTATTAAGCAGGGATAGTGTGTATCGGTGTTGTGCTATGAATATTGCATTCTTCCGAAAGTATTCCCATGCGATATCGATTTGAGAGAATGGGCAGTTGTGTTTCATTTCATGTTGAAAATCACAACAATCATTTTCTCTACATCTTTCTATTGAGTTTTTAAAGGGACTGGAGTTTGGCTCTTTGGCTTATAAATCATGTGCCTTTGAGATGAATGCAGATCCCAAAATCAAAAC…	DNA repair-like proteinRadA	5705	20	0	86.96	5	P:GO:0000725; F:GO:0003684; F:GO:0005524; F:GO:0008094; F:GO:0047693	P:recombinational repair; F:damaged DNA binding; F:ATP binding; F:DNA-dependent ATPase activity; F:ATP diphosphatase activity	EC:3.6.1.3; EC:3.6.1.8; EC:3.6.1.19; EC:3.6.1.15	Adenosinetriphosphatase; ATP diphosphatase; Acting on acid anhydrides; Nucleoside-triphosphate phosphatase	0	53.8328	86.8055	78.1652	154.464	318.425	14.9249	1.00411e-05	71.1422	73.855	444.197	403.895	14.9249	1.00411e-05	71.1422	73.855	444.197	403.895	37.6887	78.1201	143.88	34.1505	182.595	133.213	-	-	-	-	-	-	-	-	-	-	-2.69	9.83e-24	-	-
TRINITY_DN18733_c0_g1_i8	CTTATGTTAATTGTTTAATTATCTGAATATAGAAGATGACATGTTATGTTCTTAAGGATATAAGTATGTATTTAATTAATTTTGATGTTCAATACATATCTTTCTAAACTAATTAATGTCAAGGTTTTTAACTCATTACATGTTTGATTGATTTATATAATTGAGGATGTACTTAATACAAATATTTAGCTTACATTACTTAATAGAAATCTCTGGTTCATAATCACTTTATGATTGTATAAACAAAATACAAAGGGTAAAAAAATATGTATTGCTGAAAAGTTGTCATATTTTCCTTTTTTTCTATCTTTTATGAGTAATTTTCTTTCTTATCTATCAAATGAACGGATTAAAGTGATTTCTGATATAGGTTAATCTTTTGAAGGTTACACATCTCTA…	---NA---	813	0	0	0	0	0	0	0	0	2.02741	0	0	1.24106	4.81741	0	2.26671	1.67137	0	4.62294	0	0	2.26671	1.67137	0	4.62294	0	0	2.16782	0	0	0	0	0	-	-	-	-	-	-	-	-	-	-	-	-	-	-
TRINITY_DN3799_c1_g1_i17	TTTTAAATTTGACCAGAAACAAAAACAAAAGAAAAACCACGCGGCCCGAGAAAACGACAAAGAAACGGAAACCAGGTGTACTGCACGTTCTATAAATGAAACCACGTCTCCCTCGTCTTCATCCTCCGCATCACATTCTCTTTAAGTCTCTCATACCTAACCAACCACTAACAAGAAGAACAAGAAAATGGGTACAGCTACCTGCATCGATATCATCGTTGCCATCCTCCTTCCACCTCTCGGCGTCTTCCTCAAATTTGGCTGCAAAGTAACTATTAAACCTCTTTCCTTCATTTTCCTTTATATCTCTCTATGCTCATTTTTTCATGCTTAATTGTTTGTTTGTTTTGTGATGTTAATATATATAGGTTGAGTTCTGGCTCTGTTTGGTGCTCACCC…	hydrophobic protein LTI6B	1511	20	1.27e-15	97.8	1	C:GO:0016021	C:integral component of membrane	0	0	8.12229	28.0723	3.56234	2.74733	7.49319	24.9388	21.3487	15.8838	9.4722	6.86142	17.0595	31.3277	21.3487	15.8838	9.4722	6.86142	17.0595	31.3277	51.4814	65.1679	17.2282	10.797	32.4958	24.9482	-	-	-	-	-	-	3.13	0.00265	-	-	-	-	-	-
TRINITY_DN16970_c0_g1_i1	TTTTGAACTCTAAGTTTGCCATCAAAATACACTTCAAACACTAATGTAAGCAAATCTCAACCATTGAATCAAAACATTAGATAAACAATACTCTAACTTCAACCAAATCAAAATTCACATGCATAACCATAATACAAATTGTTCAATCTAAATCCATACATCAAAACTTATGATCATAGTAATGGCAAGACACTAAATCTTCACCCATACATAATCCAAAGACAACCAACGATCAACACACGAAACACAAGACATGTTACCTTAAAGAAACCTCAGCATGCAGAAGCAGGGTAAGCACTAGTTGTTGGAACCTGAATTACAGAAGAACATTCCCTATTATTGTTACTCTTTCCACTTCCATTACTTCCAAGTTGCAATTCTGAAACACAGCCCATTGTT…	protein LATERAL ROOT PRIMORDIUM 1	1448	20	3.53e-126	68.39	3	F:GO:0003677; C:GO:0005634; P:GO:0045893	F:DNA binding; C:nucleus; P:positive regulation of transcription, DNA-templated	0	0	9	6	71	93	48	72	8	5	130	106	110	115	8	5	130	106	110	115	11	7	77	60	55	88	-	-	-	-	-	-	-	-	-	-	-	-	-	-
TRINITY_DN4693_c0_g1_i13	CTATATATCTGAAGTCGTGCACAAAAAAAGAAGGGAAATTTAAGCTGATCCCACAATTGGTATAGGAAAAAGTATTCCATCCCAGCAAACAGAAGATGAATATCAATTACTTTATTTTCATGTAAACCAAATTCTTCATTCAGTTACAATCACAGAAGAGACAAATAATAAGATAAAATACAATTTACTTAATCTAGAGCAACTTTTTGGGTCAATAATGATAATGCAATATCTGTTAATCAAATGAGTAGAAGTTATTTAATGAATGAAAACGGCACCAACAAGCACAATCTCCAGCAGCTATTATTTCTGAAAACTTGCATCGTTTTACAGACTCTGAAAGCACCACTTCATGAATATTGAAGTTAACATTCCTTCACCAATACATTCTCATTTGAA…	NAD-dependent protein deacetylase SRT2	5546	20	1.56e-46	85.2	7	C:GO:0005759; P:GO:0006471; P:GO:0006476; F:GO:0008270; F:GO:0016740; F:GO:0034979; F:GO:0070403	C:mitochondrial matrix; P:protein ADP-ribosylation; P:protein deacetylation; F:zinc ion binding; F:transferase activity; F:NAD-dependent protein deacetylase activity; F:NAD+ binding	0	0	0	11.5258	0	37.6513	0.518375	16.7259	12.9507	0	9.55558	6.15951	0.057461	9.66593	12.9507	0	9.55558	6.15951	0.057461	9.66593	0	6.57589	73.8559	123.64	11.7291	0.879611	-	-	-	-	-	-	-	-	-	-	-	-	-	-
TRINITY_DN5593_c0_g1_i9	CAGCATTCTTCTTCCTAAACTCTGATAAGCAATAAAGAAAGTGTTAAGGTCTGCCAAATACCGCAGCCACAACAAATGATTCTTCCATATGCCAAGTTAGTACAGACATTAGTCAAATCCAAACAATCACACATACTTTTTCTTATTATATACAAGGGTCCTGTGATATAACATAAATTTCTTTTAAAATCTAAAAAAGTAGTGTCACAAGTGATTCAAAAACGTACTCCAAGAAATTTTCCCAGCCCTCTTTGTAGCTAAAAATCAAATATTATCCACTAGCTGGTCACGCTTGTTAGTGCAGCATAGCACTGAATAACATGCAAGATCATATTTTTCCCCATGCTTAGAGTTGGTGCAACACAGCATAGAACAAGCTCAGTTTTAGGCTTTTAGCTA…	DNA polymerase epsilon subunit 3	1591	20	2.74e-24	93.61	5	F:GO:0003887; C:GO:0008622; F:GO:0046982; P:GO:0070869; P:GO:0071897	F:DNA-directed DNA polymerase activity; C:epsilon DNA polymerase complex; F:protein heterodimerization activity; P:heterochromatin assembly involved in chromatin silencing; P:DNA biosynthetic process	EC:2.7.7.7	DNA-directed DNA polymerase	0	1.55907	0	12.6373	8.18024	8.51526e-07	0	3.97531	35.5701	22.9726	1.45303	6.126	0	3.97531	35.5701	22.9726	1.45303	6.126	6.82487	0	9.46812	15.0647	0.72781	12.676	-	-	-	-	-	-	-	-	-2.39	0.00414	-	-	-	-
TRINITY_DN3878_c0_g1_i1	TTTTGATCCAAATGTAGCTCCAAAAATGATTTATATACTGATGATTTTTATAATACTACGGCATAAACCAGAAGCAAACAAACAAAATAACAGCTACCCAATTTTTGTCTTTTTCCTAACAATATGAAACCAGACCCTCCATCCAGCAGGCCGTAACGCCTTCTACGTCACTAACCATGCGCCAATAGCACAATATTTTTCTAATAAACTATAAAAAATATTATCCAAAAAACTAATTAAAATAATCTACTACAACTAGTTCTAGTTTATGTTATTTACAATTTGCGCGTGTATACACCAAAACAAAAATACTCACATCATGGAACAAGCATTTGGGTTTTCATCGCTAAACATTTGTGGAGGAGGATGATTTGGATGCAAATAGAATGGAGGTTGTTG…	heavy metal-associated isoprenylated plant protein 6	1940	20	1.37e-85	68.88	2	P:GO:0030001; F:GO:0046872	P:metal ion transport; F:metal ion binding	0	0	230.968	593.417	9.59204	5.00656e-07	21.7229	19.2053	0	0	0	5.92054	0	0	0	0	0	5.92054	0	0	4.97973	0	0	0	0	0	-	-	-	-	-	-	-	-	-	-	-	-	-	-
TRINITY_DN1377_c3_g1_i2	TTCCTAACAACTTCAACAACCTCCATATAACTGATAACTGAGGCTTCAGCCGGGGGGTTTTCTTCTTCCATCTCCATCACAACCCAAAACTCACCCTAACGACTTCACTCTCCATCACAGTTAACAGAACCCTTCATCAACCTTCAACCATACTTATCCATCTTTAACACTTCAACATCTCCAACCGTAACCTCCATCACCATTCAACCAATTCTTCTTCTCTAACACAACCTGCAAAATTTAGAAAAGGAACTCTTCAATCCCTAACACAACTTCACTACTCTTCTCACACGACGTCACCCTCAACCAAGCTCCAAGTCGATTCTCCATCACCTTCAACTGAATTCTCAGCCTTCAATCGTCAACTTTTTCCTCGTCGTGACGTAACCGTTTCTTCAA…	---NA---	1382	0	0	0	0	0	0	0	0	83	149	124	373.598	193	163	49	56	169	160	209	151	49	56	169	160	209	151	162	275	192	107	123	294	-	-	-	-	-	-	-	-	-	-	-	-	-	-
TRINITY_DN6437_c0_g1_i1	AAATAATGTAACCAAATAGAGTCTAAAGAAATTGGATAAAAGAGTGAAAGAATTATATGCTGAAATAACAATAACAAATATTCCTTTTTTTTACTACTATACCAATTTTGTTGTACTTTGTGAAAGTAGAATGGATTTGGTTCCAAGATTGGAAGACTCTTTTCACATGGGAACTTTTCCACCCTCTCAAACACGTGCCCGTAACTTACACGTTATTCACCGTGTCCCTGCCGATCCCAACAATCAAACAAAAACCATCACCACTCTTTCTACCCAGATCCTTCATTTCTCCATTTTCACTATACATTGATAAATTAATCTTATAGTTTCACTTTTTGCTATTTTTTTATAATGGTGGAAAGAGCTTTAAGTCTCAGAGATTAAAAAAAGAAAAGAAAA…	cyclin-dependent kinase inhibitor 7	3104	20	3.03e-92	71.93	5	F:GO:0004861; C:GO:0005634; P:GO:0007050; F:GO:0016301; P:GO:0045736	F:cyclin-dependent protein serine/threonine kinase inhibitor activity; C:nucleus; P:cell cycle arrest; F:kinase activity; P:negative regulation of cyclin-dependent protein serine/threonine kinase activity	0	0	16	8	106.732	112.626	247.832	260.443	11	4	135.483	69.1338	468.51	411.771	11	4	135.483	69.1338	468.51	411.771	32.0752	26	142.703	52.239	307.753	388.608	-	-	-	-	-	-	-	-	-	-	-	-	-	-
TRINITY_DN4444_c0_g1_i10	CTGACAGGTCATGAAGTGGTTAGCACACCGCAATCGATTATAACAACAACAAAATTATAACATCAAGGTTACCACAAGTGGTTATTCTGCAGGGTGATGGTGTGAGCGTTGTAAATTCTAGAATACCAATTTGATTCTTACTAATAAAAAACAATCATCAAGCTAAATGTGGAAAAAGTAATAAGGAAAAAAATGTATTACAAACATAAACCTACTTACAAAATACAAACACAAACAAGAGACATGGTACATTACCTCAAAAATAAAATAGTAACAATACAATTGTTACAAATTACAAGCATGCATTTCATAGATGAAGGGACAAAGCCAAACAACAGTTACCTTTCTTTGACTGAACGGTTAATAGACTTGCTCAATTCCCATGATGGCCACTTCGAC…	deSI-like protein At4g17486	1822	20	3.51e-146	92.66	0	0	0	0	0	0	0	0.0102637	8.27926	6.28792	0	0	2.75573	5.59617	7.48938	7.85839	25.2312	0	2.75573	5.59617	7.48938	7.85839	25.2312	0	0	0	0	0	0	-	-	-	-	-	-	-	-	*	0.00637	-	-	-	-
TRINITY_DN3698_c0_g1_i5	AAACGCTCTCTTTTATAGAGGTTCCCACAAAACTTTATTATAAGATGTATATTCTGCCATCTTTCTTCAACAATGTTGATATGATTATTCTAGAACATGGTTCACTATGTCTTGTATGAACGGTAAGAAAGTGTTTATGTCACATTATTTTTGCTAATTTATCTAACAAATCATTTAAGAAACTAAAACAACAACTTCACTAATTTCACTTCTAATTAGAGTTCTCAAATATTTACTATAAACTGCACATAATTTAGAGATACATAACCAAATATAAAACCTACAATACAACACATAATTACAATCCAAAACACTGCCCTGTGTTTTTTTTTGGTCTAGCAGTTAATTCCACACACCTCAGCTTTAGGACCAGTGACTCTTGTAGTAAACGGATCAACT…	cellulose synthase A catalytic subunit 3 [UDP-forming]	4056	20	0	94.83	6	C:GO:0005886; C:GO:0016021; F:GO:0016760; P:GO:0030244; F:GO:0046872; P:GO:0071555	C:plasma membrane; C:integral component of membrane; F:cellulose synthase (UDP-forming) activity; P:cellulose biosynthetic process; F:metal ion binding; P:cell wall organization	EC:2.4.1.12	Cellulose synthase (UDP-forming)	28.6381	72.8844	39.2256	67.5181	88.378	107.086	42.1116	62.3507	16.8622	18.2144	116.366	154.155	42.1116	62.3507	16.8622	18.2144	116.366	154.155	110.189	94.564	81.7781	27.0341	264.451	226.766	-	-	-	-	-	-	-	-	-	-	-	-	-	-
TRINITY_DN17714_c0_g1_i11	TTTTGAAGGTTCTTTTCAACCAACTACCATATGCTCTTGTCATCTTTCCTCATAATCAAAACACCATCAATACCTTCCGCTGCTAGAGTATTGTCATATACGAATTTTACCATGTTCGTCATTGAGGATTTCATGTTGACAAATAAATCTCTTCTACCAATGTGTGAAGAACATCCTGAGTCCAAATATCATTGGTCCTGAAATCTTTCTTCATCTCTTGTTGTGACCATTCAAGTAAATTTAAAATGTGAAATTTGAATTGTCACTATGTTTAGTTAATTTTAAATTTTTGTTTCTATTTAAACAAGTTTAGTTTTAATGTTAACTAGCATATTGCGAATAATAATCTAGGCGTTACAGCATCTAAAAAAAACAGGAAAACACCACAACAAAAAGAAA…	la-related protein 6B isoform X1	1574	20	3.53e-138	71.31	1	F:GO:0003676	F:nucleic acid binding	0	0	38.8353	77.0538	39.5319	19.4157	20.7269	18.0304	44.828	42.6253	64.7781	40.737	22.1636	29.6461	44.828	42.6253	64.7781	40.737	22.1636	29.6461	59.6851	76.1857	18.13	33.224	27.3382	36.3168	-	-	-	-	-	-	-	-	-	-	-	-	-	-
TRINITY_DN5307_c0_g1_i11	AGAAGTGTGATGCTTTATTCCATTTATTTCTTTCATGTGCATCACTCTTTGCACTACTAGAAGTGTGATGCTTTATCCCTTAAATTACAGCGTCACTAGTAATATAGTTACCATCCACACGAAGATCAAGACCAGTGACAAAATCAGAATCATTAGATGCCAAAAACAACACAGCATCTGCCACATGATTCGTCCTTAGAACCACTCCTTTCAACATCGAGAATTTTGAAAATATCTCTTCCACTGTCTTTGCATCTGCATCTAGCAATTTCTCAGTTAATGGTGTTGCTAATCCATTTGGCGACACTGAGTTCACTCTTATACCATATTTTGCAAGTTGGACACTCGCTGAGCGCATTAACCCTAATACCGCATGCTTTGACATCGAGTAATCTGTCC…	(-)-isopiperitenol/(-)-carveol dehydrogenase, mitochondrial	1092	20	0	84.9	2	F:GO:0016491; P:GO:0055114	F:oxidoreductase activity; P:oxidation-reduction process	0	0	4429.32	6394.58	569.599	730.951	567.667	805.938	8614.61	6315.6	1726.38	2287.41	1934.56	2346.38	8614.61	6315.6	1726.38	2287.41	1934.56	2346.38	12920	15371.4	4665.46	6095.9	4421.05	5022.17	-3.88	3.51e-17	-	-	-	-	-	-	-	-	2.21	0	-	-
TRINITY_DN1050_c1_g1_i1	TAAAAAGACCCAAACAATGCGAGGTTTCAATCCACATTCCATAGACTTTTAAGTCTTATTCATAGAATTCAGGTACCAAGTATGGAATTCCAAAATGGAGATGATGTTGCTTCCAATTTGCTCAAAGCTCAAAGCCACATATGGAATCACATTTTCAACTTCATGAATTCCATGTCACTTAAATGTGTTGTTGATTTAGGCATACCAGATATCATACACAACTATGGCAAACCCATGTCACTCTCAAAACTCATTTCTTCACTACCAATCCATCCTTCCAAAAAACCTTGCATTTATCGCTTGATGCGAATCATGACTCATTCTGGTTTTTTCTCTCAACAAAATATTACAGAGAATGAATTAGAAATTGAGTATATGTTAACGGATGCATCTAGGTTA…	probable O-methyltransferase 3	1456	20	0	83.39	7	C:GO:0005829; F:GO:0016206; P:GO:0019438; P:GO:0032259; F:GO:0046983; F:GO:0102084; F:GO:0102938	C:cytosol; F:catechol O-methyltransferase activity; P:aromatic compound biosynthetic process; P:methylation; F:protein dimerization activity; F:L-dopa O-methyltransferase activity; F:orcinol O-methyltransferase activity	EC:2.1.1.6	Catechol O-methyltransferase	17	6	342.959	412	945.632	1219.92	4	6	184	67	865	1669.92	4	6	184	67	865	1669.92	29	27	172	76	372	825	-	-	-3.72	0.00271	-	-	5.6	0.000461	-	-	-	-	-	-
TRINITY_DN995_c0_g1_i2	AAAGAATATCATCACATAGGGAGGTATATTTCTCATTTCTTACCAATGATCCTTCCTAATTTTCATTTCAATTTCTTGAAAAGTTTTTTTTTTTAAATGTGTTTAATTTAGTAAACTTAGAAGATTTAATTAATTGATTCTTTATGCATTATATATATATGTCATGTGTTGCAATTAATTGATTCTTTATGAATTGGAATGCATGTGTCATCTTCATAGCTTGGGTTGGAAAGTCTAATGTTGATGTGACGATTCAAATAGGTGGATGCATTGAATTTGAATCTCCTAATGTCGTATACGCTTTCAATTTCTAAATTTCTAAATGTTGAGCATTTTCTTAATTGATTTCTTGTGGACCCCTTGAAAATAAGTCTAGTGTAGTGATCAAAGACTTTGAAA…	E3 ubiquitin ligase BIG BROTHER-related	1419	20	6.65e-75	78.25	1	F:GO:0061630	F:ubiquitin protein ligase activity	0	0	3.64184	2.53104	20.0637	21.4422	15.9781	35.8233	2.64676	3.72219	30.4468	16.7748	43.5749	30.7555	2.64676	3.72219	30.4468	16.7748	43.5749	30.7555	0	0	15.1684	9.44652	1.95033	11.1411	-	-	-	-	-	-	-	-	-	-	-5.68	0.00436	-	-
TRINITY_DN9879_c0_g1_i1	CAAAGCTATGTTCCATATTCACCAGTACGTGGATGATGCCAAATTTGACAAAGTTTATGCTCCAATGAATACAAAATAGGCTTAGGACACATTAGTACAATGTCATGCTGAAGATGAAAAAGTTAAGAAGGTGAAGGTCCAATCATCAAGTATGAACTTATGTAAATGGAAGAACATGATAACAAAAATTCTTATCAAGATTAGAATCATTACAAACTAGGGAAACGAATGGCCAAGTTCTCACATATTAGCAAATTTGTAAAAGAATTAGGAACGTAGGGATATTCATACATAACATATAAGGTTTGTCAAATATGCTTGAAATCTCACATATGAAAGAATAGCAAATATGAAGAGACGAAGTCTTTACAAGTGTAGGTTTCTCCCAAGTCTCTTGTA…	esterase OVCA2-like	1651	20	3.59e-143	85.06	5	F:GO:0004146; C:GO:0005634; C:GO:0005737; F:GO:0016787; P:GO:0055114	F:dihydrofolate reductase activity; C:nucleus; C:cytoplasm; F:hydrolase activity; P:oxidation-reduction process	EC:1.5.1.3	Dihydrofolate reductase	98.1133	68	153.241	215.803	266.819	251.278	47.9178	26.1281	186.017	96.2638	330.825	277.341	47.9178	26.1281	186.017	96.2638	330.825	277.341	152.637	114.185	355.735	408.797	367.674	339.443	-	-	-	-	-	-	-	-	2.71	0.00522	-	-	-	-
TRINITY_DN4357_c0_g1_i29	CTTTAGTGCCCTAAAAAAAATGAAGTCTATGTGCTTTTAGTTATCCACCATTGAAATTTCAACGAAATAAAGTGCAACAACAGTACATGCATATTCTCTCTCCTTGCCCAATTTCTCAACTCATTCCAAAATCAAGTTTTGAACCCAAAATAAACATTATTCTGTCTTTCAAGATGCTATCTAAGATCTTCTTTACTCTCTCAATCATTGCATTTACTTGTTTCAATTATGCACAATCTAAACTTCCTCAGCAAGAGCTTGATGCTCTTGAAGAAATCACTAGTACAATGGGTTCAGCATATTGGAAATTTGATGGTGATTCATGTCAAATTAAGGTGTTTGGTTTAACTCAAAAGCCACCTGATGGATGCGAAAGTAGCATTGCTTGTGATTGCTCTT…	probable LRR receptor-like serine/threonine-protein kinase RFK1 isoform X1	6103	20	0	87.44	5	F:GO:0004674; F:GO:0005524; C:GO:0005886; C:GO:0016021; P:GO:0046777	F:protein serine/threonine kinase activity; F:ATP binding; C:plasma membrane; C:integral component of membrane; P:protein autophosphorylation	EC:2.7.11	Transferring phosphorus-containing groups	88.0046	22.317	89.3743	95.8065	65.9431	93.8306	57.0245	31.5789	123.383	26.9805	307.355	215.659	57.0245	31.5789	123.383	26.9805	307.355	215.659	192.296	192.861	139.604	112.469	192.438	431.181	-	-	-	-	-	-	4.35	1.37e-10	-	-	-	-	-	-
TRINITY_DN7178_c0_g1_i1	AATTTTATGTGTTATTGGTTTTTTTTTAAAATGAAGTTTTTTTCATTAAAATAGATACATATCAAGATGAAGATAAGATGTACATCTCAAATCATTAAATAAAATTAAACCAAATTCAACAAAAACCAATAACACATAAAATTAAAATGATCAATAATAATCATTGCACTGTCTCTTCCCTAGCCCATGAAACCCAAAACCAAAAACAAAGATCCCATCAAAATACCAACACCATTAGAAACACCGACAGCTCCACTATCCTTTGGTGGTGGTGGAGAAGTTGTATTTGTCTCAGAAGATGGGGTTGATGGAGTGGTTGATGGTGTTGTTGATGGTGTTGTTGACGGAGTAGGAGTTTTGGTTGTTGGAGGGGTGCCACTTGGAGTTGGGGTGGTGCTA…	plastocyanin-like domain protein	1010	20	4.49e-72	73.03	3	F:GO:0009055; C:GO:0016021; P:GO:0022900	F:electron transfer activity; C:integral component of membrane; P:electron transport chain	0	0	45	27	292	331	1575	1135	31	11	145	63	3057	1030	31	11	145	63	3057	1030	108	88	213	24	1772	1113	-	-	-	-	-	-	-	-	-	-	-	-	-	-
TRINITY_DN18770_c0_g1_i9	TTAGAATCATACATACACAAAGTCATACCATTTCAACCCAACTCCATCTCATCCAAAAAATCAGAAGAAAAGATCTCAAGATGGAAGTTAGCCAAAACCAGTTTACCTCACTCTAACGGTAACAACTATGGCTTGTGAATTAGATTGGGGGATGTTTCTCCATGTTTCCCCTAAATATTTCAAACAGTTGATTAACAAGAAAATTTGGAGATAAATTGAAAATGCGTTGGCTTGAGATTGTAAAGTTTGAAACAGACACCAGAGGTGGATTAACTACTGCCCATCTGAAATACAAAGCACTTCCTGTGCCCTGGAAGCCACAAAAACTGTTCTATCAACAATCCAAGTAATGATACAAAAATGGCACCCGACCAACTATCACCATACTTCTTGTTCATT…	transmembrane protein, putative	3172	20	1.37e-30	87.85	1	C:GO:0016021	C:integral component of membrane	0	0	0.337219	1.75516e-07	0	0	0	27.0655	0	5.80771	24.4086	21.3901	24.4866	44.2196	0	5.80771	24.4086	21.3901	24.4866	44.2196	15.9065	9.33017	50.4827	21.9217	52.6257	81.4851	-	-	-	-	-	-	-	-	-	-	-	-	-	-
TRINITY_DN1494_c0_g2_i5	GTAACATCTGACGTTCACCTTATTTTCCCTCCATTTGGATTGGATACTCTTTTTGTCGGGTAGCAAATTTCGTAACTAAAATCACCACCTTTACAATCTCAATAACAATTTCAACAATTTAGTCAATAATATTCATTGCCATTCTCACTCTGTAAATCTATACTTTCATTTTCGCATTTGCATGATGAAGAACTCCACCACCATCCTCACCTACATCAAATCTCGAATCACTCCTCTTCTCGTCGCCGACCGACGGAAACCTAATCTCACCGGTCTCCATCCAGGCCGCCGCTTTAACTCCACCACTGCCGCCAATCCTTCCGTTCACGATCAGGATATAGATTTTCCTGGAGGAAATGTCAAATTCGTTCCTCATATGAGGTTTTTATCTGAATCAAC…	cation/H(+) antiporter 15-like	5735	20	0	89.4	5	P:GO:0006885; C:GO:0012505; F:GO:0015299; C:GO:0016021; P:GO:1902600	P:regulation of pH; C:endomembrane system; F:solute:proton antiporter activity; C:integral component of membrane; P:proton transmembrane transport	0	0	0.00453706	18.1509	3.31186	10.8062	0.0424348	0.000177183	48.8355	0.000602995	0.604167	0	0	0	48.8355	0.000602995	0.604167	0	0	0	87.644	53.4102	36.7384	0	0.111987	0.00278863	-	-	-	-	-	-	-	-	-	-	-	-	-	-
TRINITY_DN1580_c0_g1_i2	AAAAAATCGAACCAACCGAATCAACCCAAACCTCATTGATTTGATTTGGTTTGGTTTGGTTTTATTTCTAAAAGTCAATCGAATCAAACTGAACCGCATGTTTTTTTTCTCTTACGGTTCGGGTGTTTTATATCGCAAAAACCGCTCAAACCGCACCGCGAACATCCCTAGTGATGACCATACAAACAAATATTCATTAGGTAAAAAGAAACACAAGACAAATCCAAAACAAATCCAGTGCCACACAAACTTAAATTACTAGAAATAATTAAATTAAACTGCATAATGTTGAATCAATTCTTTTCCGTAACAATCTCTTGAAGCTTGTTGCAGAAATCATCAATATAAGATGATTCAAGATCTTCATTAAGCAACATCTCTCTAATCTTAGCATGATTA…	UDP-glycosyltransferase 79B30-like	1749	20	0	83.16	4	F:GO:0033838; C:GO:0043231; F:GO:0080043; F:GO:0080044	F:flavonol-3-O-glucoside glucosyltransferase activity; C:intracellular membrane-bounded organelle; F:quercetin 3-O-glucosyltransferase activity; F:quercetin 7-O-glucosyltransferase activity	EC:2.4.1.239	Flavonol-3-O-glucoside glucosyltransferase	56.848	8.25	305.119	350.334	509.438	708.942	10	6.53103	321.707	175.625	908.813	714.366	10	6.53103	321.707	175.625	908.813	714.366	25.0389	15.4034	200.059	65.6509	339.366	316.166	-	-	-	-	-5.68	0.000241	-	-	-	-	-2.48	7.11e-08	-	-
TRINITY_DN4295_c0_g1_i9	AACGAGATATCAAATTTAATAACACGACACTTTAAATATTTTTTTAGCGCATATTTTTATAATAAAATTTATAGTATTATCGTATAAATTATCTTTATAAAATTTAATATCAATCAAAAATCATTTGATAGATTAAAGAAAATGATCAAAATTAACAGTTTTATAAAATGTTAATTTTTATGTATCTAATTGACATATCAAATAATTTTTTATTGATATTAAATTTTATATAAAAGGTCTATATAATAATAATTTTTAATCAAATGGTCAATTTTATTATTCGAATGTGTGACGAAGAGATATCGAAAATGACATATTATTAAGTTATCGAAAATCATTTGATAAAATTTTATATATACGAAAAATATCAAAACAATTTATAATAGAATAATTTAGAAA…	protein ECERIFERUM 3-like	1224	20	4.54e-87	87.5	6	F:GO:0000170; F:GO:0005506; C:GO:0005789; P:GO:0008610; C:GO:0016021; P:GO:0055114	F:sphingosine hydroxylase activity; F:iron ion binding; C:endoplasmic reticulum membrane; P:lipid biosynthetic process; C:integral component of membrane; P:oxidation-reduction process	0	0	2.43146	0	0	8.64413	5.81545	21.7566	0	0	9.36701	0	26.9366	3.26212	0	0	9.36701	0	26.9366	3.26212	0	0	12.5229	8.47243	8.94255	8.26894	-	-	-	-	-	-	-	-	-	-	-	-	-	-
TRINITY_DN19043_c0_g1_i3	TTTTAAAAGATAATAATAAAATCATAAACTACTATTGAAATTCTTGCACTACTACCACCGTCTACTCAATCTATTCACTTCTCCACCTCAATTTTATCAAATTAATAATTACATGGTATGGTTTTATTTGAAAATAAAACGAGGGCCATAGAATGAAATAATGGAACAGTCTTTCTTCGCAGAATTGCGAAGAAGTTGAAAATCATGGGACTCACATCTCAGCTCTTCTCTCTTCTGTCGCTCTATCTTTTCTATGTTTCTCGAGAAACAATCAAACCACAACCAAATAGACTTCAATTTTAATTGACAAGAGCTTTAGACTGCACTTCAGTATCAAGAAAATAGCTTAAGATTAATGTTACTATTCTTTATGACATTATTTTTCTAACCACATATTCT…	early light-induced protein, chloroplastic	614	20	3.29e-16	94.56	2	C:GO:0016021; C:GO:0031969	C:integral component of membrane; C:chloroplast membrane	0	0	5.76344	0	19.1947	33.7537	3.62399	12.8043	4.36107	1.5517	34.8653	19.8116	3.15113	15.7747	4.36107	1.5517	34.8653	19.8116	3.15113	15.7747	7.5929	1.97548	35.1458	21.5423	18.3212	18.2177	-	-	-	-	-	-	-	-	-	-	-	-	-	-
TRINITY_DN1201_c0_g2_i1	CGAATATACATCTTCGGACTAAATTATGATAAAAATGAAGGTATGACTCAATTATGAAAAAATGCGGTGTATATAATGTGCGTATGGAAGTATCCATTATCCATCCAATTGGAATATATGCCTGATTCACTTTGGGTTACACCCAATGTAAATGTAATTGTAATTTGATTATGTCTTCATATCTTCCATCAAGTGAACTCGTAAAAAATGTGGGGATTGTTGAGATTTTCCTAGTGAAGCCTACACAACTCTTTAAACTTTCATTATAAAAAAATACACATACAAAAGAGAAACATCACAACAGCTAAAGAAATTCTACAATGCCACCATAAGGAAAAAGATAAATCACTGCAAGAAATTCTACTTGCCTCTCTTGGTAAAACGAGAAGGTATACTTTG…	reticuline oxidase-like protein	2127	20	0	84.71	3	F:GO:0050328; P:GO:0055114; F:GO:0071949	F:tetrahydroberberine oxidase activity; P:oxidation-reduction process; F:FAD binding	EC:1.3.3.8	Tetrahydroberberine oxidase	23	4	241	223	548	628	5	3	292	126	1008	538	5	3	292	126	1008	538	11	10	243	44	180	321	-	-	-3.97	4.04e-07	-5.2	0.0021	-	-	-	-	-	-	-	-
TRINITY_DN967_c0_g1_i1	GACCACAAGCAGGATCTTCTTCACCACCAGAGTTATGTATCACAATTTCACCTTCTGGATAATCGGCTCTAAATCCACAAGCAAACGATTCCCAACCATTACTACCATACATAGTTTGAATTGGAATAATACCATAATCACTTTTCTCATTAGTTGGAACCACAGACACATTAAGTTTCTCTTCTTGTGCACATGTACGTGCTGCACTAAACGTGATTGAGTAAGTTGAACCTTTATTAAGCTTCACTTTCTGCTTAATATAAGCTTCATTCCCAAGCCTAACAGCATAAGCACCTTCTGGTACAACCAAAAGCATGTCACCTTGTTTTTGTCCTGATTTTATGTATTCTACCATACCTGAAATTGTCCAATTTGGAATACCATCGTGGGTTGTTACTA…	plant/F18G18-200 protein	1428	20	1.85e-96	91.22	0	0	0	0	0	11.0873	16.5429	150.078	183.411	154.027	207.516	13.688	16.1145	240.74	154.76	506.741	414.253	13.688	16.1145	240.74	154.76	506.741	414.253	11.1742	21.8028	107.197	67.8198	147.456	197.367	-	-	-	-	-	-	-	-	-2.26	4.08e-05	-2.67	8.38e-12	-	-
TRINITY_DN133_c0_g1_i1	TTTTTATAGCTTTTGTCATAAAATAAAAGTAAGGTGTGATCAGGATTATTTGTCTGAGTGTGTTTTCGCAGTACTTTTGTTTTGCGGTGTTACTGGTTGTTACTATTACTTACAAGTACTAGTATACTACTAGTACACTCCAAGTAGAAGAAGAAGTGTGTTGAGTGAGGCGAGGCTGCTGATTCCAAGAATAGGCGTTGATTCACCGCGGACGCGTACAATCACGGAATCAAAACCCTCTCTCTCAACTCAACACTTCTTTCAAAACCTTATTTTATTACAATCAGAATCAATACTATGGAGGATGCAGCAATTAGGGTTTCATCCCCCTCTTACTGGTTGGATGCTTGCGAAGATATCCCTTGTGATGATTTCATTGATCTCCATGTTTCTTCCATC…	endoribonuclease Dicer homolog 1	6410	20	0	86.96	18	P:GO:0000911; F:GO:0003677; F:GO:0003725; F:GO:0004386; F:GO:0004525; F:GO:0005524; P:GO:0009616; P:GO:0009880; P:GO:0010228; P:GO:0010267; C:GO:0010445; P:GO:0010599; P:GO:0016075; P:GO:0035196; P:GO:0035279; P:GO:0048317; P:GO:0090502; P:GO:2000034	P:cytokinesis by cell plate formation; F:DNA binding; F:double-stranded RNA binding; F:helicase activity; F:ribonuclease III activity; F:ATP binding; P:virus induced gene silencing; P:embryonic pattern specification; P:vegetative to reproductive phase transition of meristem; P:production of ta-siRNAs involved in RNA interference; C:nuclear dicing body; P:production of lsiRNA involved in RNA inter…	EC:3.1.30; EC:3.6.1.3; EC:3.1.26; EC:3.1.26.3; EC:3.6.1.15	Acting on ester bonds; Adenosinetriphosphatase; Acting on ester bonds; Ribonuclease III; Nucleoside-triphosphate phosphatase	118.774	255.6	444.048	522.583	486.284	611.696	86.4118	47.7158	522.878	262.565	752.335	793.178	86.4118	47.7158	522.878	262.565	752.335	793.178	192.594	129.094	736.334	280.095	624.381	896.039	-	-	-	-	-	-	-	-	-	-	-	-	-	-
TRINITY_DN17489_c1_g1_i2	TTTTGTTTTTTTTTGGTACATAATAAATTGCTGTTGATATTATTTGTGTCAACATTATAGGTACATAATAAATTGCAGCCCAAAATTCAGTATCAGTACACTTTAACACATACACAGAAACATAAGTGATTCTGCCATCTTTTGACAGTGAAATTCATTGAAAGCTCATAAACACAACAGAAAGCTAAAAACCTTAAAATATTCACTACTATACTATGTTACATAGAAATAGAAAATTAACTTAATCTAATAAGCTATTAAAATACAGAAACATTACAAATAACAACAAGTCTACATAACAGAACAAGCATTTGGATTTTCATCACTGAAAATCTCAGGTGCATAAGCATAATCAATATAATCTTTTGATGGCCAATATTCACTACGCTTGATTTCAGT…	heavy metal transport/detoxification superfamily protein	1522	20	2.21e-85	88.85	2	P:GO:0030001; F:GO:0046872	P:metal ion transport; F:metal ion binding	0	0	10.3391	18.4976	30.2153	36.6749	163.601	236.723	14	6	41.547	22	312.09	246.156	14	6	41.547	22	312.09	246.156	38	35	28	14.2811	138	165.366	-	-	-	-	-	-	-	-	-	-	-	-	-	-
TRINITY_DN2636_c1_g1_i1	AAAAAAAGAGAAAAAGTGATATTGTAATGGAAGGGACCCATGTCGTTCACGAGTGTTCACCATCTATCTTCTTTCACTTTCACTCAGATTATCGTCTTTGGCTTTGGCATTGCTTTCCTCCACTCAATACAGAATCTCACAGGTATAAACTGCATTTGTAAGTTGCAATCCACTTAATTAAAATCTATTCCACATTTTGCTTCATGCACTTTTACTTCTATTTTCTCATTCTCATTTAAGATTTTTAGGTTGTTTGTGTCTTCTTTTCAGTTTTTCACTTCTAAGATAATAAACCATTGCAGATGTTCATTAGTCATAGATTATGTGATGAGAATATCCTCTCTTTGCATAGAATAGACACTAAAATAATGAGTCTTCTTAAGATAAAAGAATGAGAGT…	chromatin modification-related protein EAF7 isoform X1	1513	20	5.9e-32	66.16	1	C:GO:0016021	C:integral component of membrane	0	0	0	2	1	1.32025	22.334	23.8238	2	0	5.40068	2	55.0791	33.1279	2	0	5.40068	2	55.0791	33.1279	1.11066	0	1.23865	0	7.13947	4.05206	-	-	-	-	-	-	-	-	-	-	-7.88	0.00477	-	-
TRINITY_DN18113_c0_g1_i1	CAGCGTTTGGTTCAGTTCTTCTTTTTTATCAGGTAGATCCGAAGTGTGAGCATTCAAGGTATCGCCGTCGTGTATGATCGATCGCATTTTGTTTTTAATTATCCGATCCGTATTGTTTACATTATTTAATGCGTTTTTTAATCTAAATTCTCATCCATGCGTTGATCTATAGATCTGAGATTTTATGCATGCTAATTTATACTCTGATTAATCTTTAAACAGCTCGCGGAATGGTTTTATTAATCTTCGTTTTTTGCATTCTGTTATTTGTGGATTTAATCTGCTGCATGGTGATGTCGGAACTTGAATTGTTTATTTATTATTTCTGTGAATTGAATTGAATTGAATTGAATTGAATTGAATTGGTTTGAAGGTTGATGGTTTATGTTATTTGGATGC…	---NA---	450	0	0	0	0	0	0	0	0	2	1	2	5	4	4	0	0	3	1	7	8	0	0	3	1	7	8	2	0	2	2	0	2	-	-	-	-	-	-	-	-	-	-	-	-	-	-
TRINITY_DN12015_c0_g2_i4	TCATTTTCTATGAGATATGATGGATATCTCAAACTATTTGACGCAGCATAAAAAAACGTCATCATATCAGAGTCACCTCATAAAATATGGCGTCAGATACATAAAACTAACATGGAAGAAGTTTTTTTATAAAAATTAAGTAGAGAACTAAAAAATTGGATTTTTTTACAAGTGACTAAAAATTAAAAAATTCGAAATAAAGAGCCAAAAAAATACAATTCAATATATTTAGAGATGGTTGAGTCAACACGTACAAGCATTCAAAGTTGAACATATTGTGCATTAATGTCATTGACATTGACCCAATACAACCAACTCTTCAACCCTATTTTACTTTAAGGATATCATATTTTTATTAATGCCCATCTCATATAGAATGGTACACTGCATTTCATTTGA…	isoflavone-7-O-methyltransferase 9	2079	20	0	85.48	6	C:GO:0005829; P:GO:0009717; F:GO:0030746; P:GO:0032259; F:GO:0033800; F:GO:0046983	C:cytosol; P:isoflavonoid biosynthetic process; F:isoflavone 4'-O-methyltransferase activity; P:methylation; F:isoflavone 7-O-methyltransferase activity; F:protein dimerization activity	EC:2.1.1.46; EC:2.1.1.150	Isoflavone 4'-O-methyltransferase; Isoflavone 7-O-methyltransferase	12.4068	20.9608	3.60162	9.07097	0	2.19319	18.3637	16.9365	3.62957	2.5535	2.1893	10.7831	18.3637	16.9365	3.62957	2.5535	2.1893	10.7831	36.9431	30.8563	20.2394	17.6397	12.1109	27.6275	-	-	-	-	-	-	-	-	6.13	0.000758	-	-	-	-
TRINITY_DN29338_c0_g1_i1	TTAAAATTAAAAATTAAAAATCAACTCTAAAAGTTATTAAGCTTTAAAGCTTCCACTCACCCATTAGAATTTATTGATTTTTCCTAGAGAGTAGAATGCTTAGGGAGAATTAGAAACCATGAATCATCTTGGTATTACCCTATTGACCCTCTCAATCTTATTCATCAATCATGTTAGAGCGCAAATATCAAGTTCATCTTCACAAGATGCTGTTTCAAATTTCCAACCAAGTCTTGTTGTTGTCATATCAATCCTAGGTCTTATGTTTGCATTAACATTCATTCTTCTCATTTTTGCCAAAGTATGTCATCGTAGACAATTACTTCCTCTTGGTGATGATCCAAATAATCAATTATCAACATTCATGAGATCAAGGTCAAGATTTTCAGGTATTGACAA…	E3 ubiquitin-protein ligase ATL42	1416	20	0	68.62	1	C:GO:0016021	C:integral component of membrane	0	0	51.9377	39.905	7	16	4	5	106.481	47.2687	22	13	21	26	106.481	47.2687	22	13	21	26	66.9483	86.4922	55	68	38	29.3161	-	-	-	-	-	-	-	-	3.51	0.000407	-	-	-	-
TRINITY_DN921_c0_g3_i3	GGTGCAAGCAAGCTGTGTCTGTGTGTACCAAGTCCAATAAATGACAGATGAGTTGTACTTGTCTTTCTCCACTCCTCCCCCAATCTATCTAACTACCAAACCGAACTCTCTCACCATTCAATTCAAAAATAAAAACCTCCCATCACGTCTCACTTGTGTCTTCTTAAATATATATATATATATATATTATATATATATATTACTCCCTCATTAATTATTCTCATTTCTATTACCTCTTACCGTCTCTTTCTTTTCCACACCCCACTTTACTACTACTACTACTCTGGCTACCAAAAACTGTTTGAAAATCATTACAACCTTAATAGAACAATTAACGTTGTTATGGCTGTTGGAGCACTTGATTCCAAACATGTTCCAATTCCAAGTGAAGAAGATAAA…	IMP dehydrogenase/GMP reductase, putative	2360	20	1.42e-33	77.09	2	C:GO:0016020; C:GO:0016021	C:membrane; C:integral component of membrane	0	0	160.63	202.004	11.4635	21.0908	7.8768	20.4597	338.383	226.049	21.5079	19.9195	22.8003	46.6565	338.383	226.049	21.5079	19.9195	22.8003	46.6565	285.246	308.026	92.9752	74.5945	17.463	55.4089	-	-	-	-	-	-	-	-	4.04	1.02e-08	-	-	-	-
TRINITY_DN2816_c0_g1_i10	TGATGCTAAACACATACATACATAGATGCATGATATGCATAGTTGCACATAGAGTAACATGACATGGCATCGGGTGTCTGAGAAGAGAGGAAAATATCATAGCCACGTATGCAGTCGATCTAGGCTTCTCATCTCAGGGCTGTAAAAGATCTTCTCTCTCCACTTGTTTTTTTTCTTTATCATCTCCATTTTCCAACTATAAACTTACCACCACCACCACAACCCCTTCTTATTATTTTCTTTCATTCTTCACAAATCATTCTAACTCCAATTTTTCTTCTTTTACAACAATATTCTCATCTCCACTGTTACATCTCTTAACCCTCCTAATTCAGAAAATTCCATTATTTCTCCAGAAATTAGCTCTAAATACAGAAGCAAAACAAGAAGGGAATAGTT…	protein GIGANTEA isoform X1	3347	20	0	96.25	1	P:GO:2000028	P:regulation of photoperiodism, flowering	0	0	21.5962	20.889	10.8092	5.35359e-05	1.49664	4.59782	0.0767059	53.0399	0	28.4577	0	44.4978	0.0767059	53.0399	0	28.4577	0	44.4978	5.14375e-06	4.44081	0.24038	0.00685989	23.2101	42.6099	-	-	-	-	-	-	-	-	-	-	-	-	-	-
TRINITY_DN3221_c0_g1_i7	AAAAACTCAAAAATAAATTGTACCATTCCAGATGCTTGAAAGACTTCAAAAAAGTACAAACCAAAAACTCTATTTTTCTCTTTAAGGAGTAGAAATGAATGTAAGTGATTCAGTTTTACACAAATACAAAACTCAAATAGAAAAAGGTCAATTTAGGTTATGTGAAAGCAAAGTTAGTGTTCTCAAATTATTTTAAAGTTGGTTCCGTTCATTCTTCACCTTACTTCAAAGTTAGTGTTCTATGATGGGAACACTATCTTGCTTCTGCATGTTTTTGCCACACGACAAATCTAGGAACACTCCAATGTTGAAAATCAAAACCCTAAATCCAATCCCAAATTTCAATTCTTCTCTCTCTTTGAAATGCTACTCTTCAACAACTTCCCAACAAAACCAATT…	putative transcription regulator mTERF family	2482	20	1.53e-168	73.1	2	F:GO:0003690; P:GO:0006355	F:double-stranded DNA binding; P:regulation of transcription, DNA-templated	0	0	1.57726	2.45812	7.03145	22.2299	24.6937	22.9671	0	4.92301	35.8749	10.8983	42.4153	34.9836	0	4.92301	35.8749	10.8983	42.4153	34.9836	5.77544	8.78752	29.3903	21.0188	6.55079	19.7868	-	-	-	-	-	-	-	-	-	-	-	-	-	-
TRINITY_DN536_c1_g1_i17	TTTTTTTTTTTTTTTTTTTTTTTAAAATTTTTTTTTTTTGCAGAAATGGAAAATCTTCCCAAAATATGTGTAGATACTACTGATGCGTTTATGACGACGGAAAGATTTGGTACACGAGAAGAGGTTATCAGATGGATTAAAGAGGTTGGAATCGACAATAAAGTAACTGTTATTATCAGTCGTTCAGATACTGAAACGGGGAAGAGAGGGAGAAGTAACAAAATAATATTTGGTTGTGATAAAGGTGGGAAACACAAGATTAGTGATAGTGGTACCCAAAGTGCGTCGAAGAAATGTGGATGTCCATTTAAAATCAGGTCGACTCCGGCGAAAGATGGATCTGGTTGGAAGATTGATGTAAAATGTGGGTTACATAATCATGGTTTACCTGATAGATTA…	PKS-NRPS hybrid synthetase CHGG_01239-like	5436	20	0	65.68	1	P:GO:0006355	P:regulation of transcription, DNA-templated	0	0	15.8198	33.6169	5.73466	24.0594	0.282951	0.586555	0	0	32.5122	12.9064	0.0234683	29.0856	0	0	32.5122	12.9064	0.0234683	29.0856	14.122	0.872577	0.00566449	6.22849	30.5688	26.713	-400.44	0.00456	-	-	-	-	-	-	-	-	-	-	*	0.00158
TRINITY_DN2415_c0_g1_i7	ATATTCTCTTCGTTGTTAATCGAGGGTGAACGGTAACTGTATATTCTCTTCGTTGTTAATCGAGGGTGAACGGTAACTGTATATTCTCTTCGTTGTTAATCGATGGTGAATGGTACTCGAGCTTGACGACTCTCCAATTTTTTAGATATCGTATAAGTATTCAATTTAATTTGTAGATCCACGAGAAATATGTCATTGTAGATCTGAAATTAAAGTGGAGGTTTTGCGTCATTAAAATACACAAATATAAGATGGAGTTATGTAGTCATTCTGATTTGTGTAAAGAAAATAGAATGAGAGACCATATTTATAAAATTATAGAGCAATAAGGATCTTACAAACATGATTATATATGCATGAAAGAGACTTTGGAGATACATATTCAAATCCGTTTTTTTA…	scythe protein ubiquitin-like domain protein	7808	20	1.54e-179	86.93	0	0	0	0	0	16.8447	17.3311	39.0421	100.844	37.5978	76.857	0.000134636	0	71.6613	121.214	96.1567	205.417	0.000134636	0	71.6613	121.214	96.1567	205.417	0.00681781	105.44	191.696	253.334	62.9235	139.249	-23600000	7.75e-07	-	-	-	-	-	-	-	-	-	-	-253838	2.36e-07
TRINITY_DN1917_c0_g1_i1	TTTTAATCCAAATTTTCAAAAAATAACATTCATTCATTAAGCTTCCTTACAGTCCACTTTGTCAAGTACAAATCCAAACTTTTATAACCTTCCATAAAAAATCAAGATTCCATAAACCATTCAAAATCACATTTACAGGTTAATATACAATCCATCTACATCCAAATTTTATAACATCTAATACACATTAACAATTCAATAGTTTTCCATACACATGGAATACAATTAACATTCCATCAATTTTCCATAAAATAACATTCACATTGCCATTCTCATGCGTTTCAATCATTGATTCCAATACACCTCCAATTCAAATTGACTCCCAGTTGGAAATAAAAGGAAAAGAACATCATGAGGTTCAACATTGTGTTGTGAGAACAAATGATCAACTACACTCAA…	PHD-finger family protein expressed	1878	20	7.57e-23	52.99	3	F:GO:0003676; F:GO:0008270; F:GO:0046872	F:nucleic acid binding; F:zinc ion binding; F:metal ion binding	0	0	5.65617	13.0932	75.0885	68.992	78.7734	69.3987	9.7556	22	53.3097	47.196	144.154	147.856	9.7556	22	53.3097	47.196	144.154	147.856	2.70759	5.12785	73.6411	68.8177	25.5374	90.193	-	-	-	-	-	-	-	-	-	-	-	-	-	-
TRINITY_DN8934_c0_g1_i3	TAACATAACCATATTGAATTGACAATTTCAGTGAGAATTGGTTTTTAGTCTTTCAATTGTGAACGTGGAAAATTGATTTCTTGAGTCATGCTTTTTAAATCGTAGTCCCCATTAAGTATAGTTCATATTTAAATGTATAATCATTTGCTTTTTCAACTACTAATTGCTCATCAATGCATTATGTTCGTCATTTCCATTCCTTAATGTTAATGCTGTCGGATTATCACATTTACACTACATTGTACACAATAGCTGTATTACATAGAAATGACATTACCCGTATCATAAACAACAAGAGGGAAAATTGGGGAGAAATAGAGACGTGATACACATTCGGGATGATTCGTGTTTTCCTGGAATCAGCAGGTCAGCATAATTCTATCTAAATATGCAAACCAT…	guanine nucleotide exchange factor SPIKE 1	7341	20	0	97.91	2	F:GO:0005085; P:GO:0007264	F:guanyl-nucleotide exchange factor activity; P:small GTPase mediated signal transduction	0	0	49.77	114.569	125.059	402.781	638.581	577.406	54.4406	64.4887	136.25	223.654	1071.98	728.775	54.4406	64.4887	136.25	223.654	1071.98	728.775	22.8697	0	416.118	408.878	486.293	550.339	-	-	-	-	-	-	-5.2	5.78e-06	-	-	-	-	-	-
TRINITY_DN3796_c0_g1_i1	AAAACGTTGTATTGAGCATTGATGCAGACAAAACCGACGAGGTTGAGCTTCAGAATGCGATGGCAAATGCTGTGACACATTTAGTACCATTCGGCGCAACGGTGTCGGAATACACAAGCTATGCAGACACAACAACAATTCCAGGACACTATGTCCTATACTGGGAACTCACACTGAACAAATCAACACAAATTCCACCTTGTGTTTTTGAAGATTGCTGCTTAACAATTGAAGAGTCACTAAACAGCGTGTATCGACAGGGCCGTGTCTCCGACAAATCGATCGGCCCGCTCGAGATAAAGATCGTCGAACAGGGCACTTTTGATAAACTAATGGATTATGCCATTAGTTTAGGTGCTTCAATTAATCAGTACAAGACACCAAGGTGTGTCAAGTTTG…	indole-3-acetic acid-amido synthetase GH3.6	816	20	5.24e-113	96.08	2	C:GO:0005737; F:GO:0010279	C:cytoplasm; F:indole-3-acetic acid amido synthetase activity	0	0	24.1779	43	69	135	62	78	14	29	100	108	121	111	14	29	100	108	121	111	53	54	135.425	148	71	105	-	-	-	-	-	-	-	-	-	-	-	-	-	-
TRINITY_DN5546_c0_g2_i2	TTTTACCTTTTCAGAATGATGAGTATATTTGACAAAATGGCTGATACTGTTCATTTGAGCTTATCTTATCTGATAGTTGGTGTGATTGTGACTTTTTTTTTGTCTCAATTATTATAAGAATAAGAACCCCTTTTGTGTCCCTCATGATTTTCTCATTTCTAGTTTAGGTTAATTTAACTATTATTAGGTGTTGTTATAATATTATGGAATTGGGTTTATGATATATCTACTTTTGTTAGCTTCCTACTTAAATATATAGTTTTGTGATTATTTTTAGTTTAATAACTGTTTGATAGGTAGGAACAGGACATGTGAATGTGGAATTAATGGTGTTCTATTCAAATGTCAGATTAGCTTAAGTCTTTAGTTTTAATGTTTTTTAAAGAAATCCAAACTGTG…	E3 ubiquitin-protein ligase RMA1H1-like	2680	20	2.42e-132	76.5	10	F:GO:0004839; P:GO:0006511; C:GO:0016021; P:GO:0016567; F:GO:0016746; C:GO:0036513; F:GO:0044390; F:GO:0046872; F:GO:0061630; P:GO:0071712	F:ubiquitin activating enzyme activity; P:ubiquitin-dependent protein catabolic process; C:integral component of membrane; P:protein ubiquitination; F:transferase activity, transferring acyl groups; C:Derlin-1 retrotranslocation complex; F:ubiquitin-like protein conjugating enzyme binding; F:metal ion binding; F:ubiquitin protein ligase activity; P:ER-associated misfolded protein catabolic process	EC:6.2.1.45	E1 ubiquitin-activating enzyme	396.512	782.8	293.181	393.78	324	454.82	514.865	463.34	384.66	296.603	606.031	1581.9	514.865	463.34	384.66	296.603	606.031	1581.9	816.735	798.289	1343.31	1138.9	707.782	1462.9	-	-	-	-	-	-	-	-	3.64	0	-	-	-	-
TRINITY_DN6398_c0_g1_i11	TTTTTTTTCTATAATACCTTTGAATTTTAAATAAATTATATAATGACCTGAACTGGCCATGGTCCATAAAAACCGGCTCAATCTATAATCAAATCCAAATACACAAGCGCATCAACCAATGACATATCAGTGGATATACATCTACAAGCACCACACAAAAGCACACCCTCCTTCCATCAAAACCGTTGATATGCATCCAATGTTAATCTCTCTCCACACTAGAAAATCTAGAGACAATTGTATGTGTCCTCCGTGTATAAGTGATTTTGAGTCACAAACATTTACAATTTCACTCATACTTGCAAAGTTCCACTTATTGGTATTCTAGTTGAACACGAGTGTTAACTTTTCTTTATACCCTCTCCTATAATCTAGAGACATTTTTTTTTCTTCTAAAAG…	oxysterol-binding protein-related protein 3A	3259	20	0	96.94	6	C:GO:0005829; F:GO:0015248; P:GO:0015918; C:GO:0016021; F:GO:0032934; C:GO:0043231	C:cytosol; F:sterol transporter activity; P:sterol transport; C:integral component of membrane; F:sterol binding; C:intracellular membrane-bounded organelle	0	0	44.5675	70.2147	19.5899	49.1011	22.2974	37.5636	71.1034	36.9899	43.9676	49.3447	56.4977	80.9618	71.1034	36.9899	43.9676	49.3447	56.4977	80.9618	61.0012	93.4409	64.6109	49.8824	27.7435	52.9309	-	-	-	-	-	-	-	-	-	-	-	-	-	-
TRINITY_DN333_c0_g1_i1	AACCACTTTAATAACCGAACTATTAATAGATCAAGGCTTAATCAATTGAACCGGCCGGTCGAGTTCAGATTATATTGATAGGTCATATGTAATATTGCAAAATAAGGCAAAATACATACAAGAATGATAAATGATATAGTTGCAAGACAATTGCTTCATTATAACTTACATGTTTTGGTCCTAAAGAAAAATGTGAGTGGAAGAAAGAGCTAAACAAATGGATTCATTGAATATATGAAAGTAGTTAACAATACAAAAACACTAAGTAACTTAATATAACATGTACCTCTAGCTTTTATTCATCCATGGCAAACTTTCATTGACAACACAATTATGAAAATGTGTATCTGATGAACTTGGTATCTTATTATCTTTCTTAGACCATTGCCAAATCTTTGA…	RING-H2 finger protein ATL47	1868	20	1.68e-123	66.17	1	C:GO:0016020	C:membrane	0	0	5.62726	5.65206	5.04319	21.7644	11.8242	26.2596	0	0	18.2522	17.6694	29.7172	39.5306	0	0	18.2522	17.6694	29.7172	39.5306	7.77098	22.1395	5.44143	25.8134	0	10.2984	-	-	-	-	-	-	-	-	-	-	-	-	-	-
TRINITY_DN6763_c0_g1_i1	AGGTTGTGAGGCTTGGGTTTCAAGGTTACAAGCACTTGGGAGATTCTGCTCAAAGAATGAAGGAAGCTCTCCATTGGTTGAGGGTGAGCATCATGGATATGGTGGAAGAGGATTGAAGAAAAAGATGGAAGAAGATTTGAAGAATTGAATGAAGAGGTTGAATTGGAGAAGAATTGGAATCTGCAGGCAAAAAAAATCCTCTGGAAATCACAATGAGGTTATCTTTTATAGTGTGTGAATGCTTTGAGGATGTACTAGCTTGAATGCCTCTGTTATGAGCTAATTGATGCAGGTCCTGTTAAATATTGATTCAAAGTTAGATTAAATATTGTTTATGTGACAAACTGTTGAAAAGATTAGTTAGCAATTATTGTAGTTAGCTAAGTACAATTTGTTAAG…	---NA---	1225	0	0	0	0	0	0	0	0	28.1761	30.7235	31.7922	53.3134	77.4389	51.1107	31.0571	31.7262	48.5125	37.0316	85.8758	29.0088	31.0571	31.7262	48.5125	37.0316	85.8758	29.0088	23.3841	54.4188	32.4568	31.3091	23.2713	36.6333	-	-	-	-	-	-	-	-	-	-	-	-	-	-
TRINITY_DN9045_c0_g1_i2	TCAAAATTCACATTTTCGAATCAAACTCTGTTTTTCCGCTTCCAAATATGTGAAGCTTGTGCTGCTTCATTTGTCTGTTTTTTATGCAGGTTATGTGCTTGTTTCAATTGGAATTGGATTTTGGTTGATTGTGGTATCGAAGGGTTCCGTTCGGTTCTTGGTTAAAACGCAGATTGACGACACGAACCGGCAACTATACCGACGAAGTTTTCGGTTCAGATCAGCACTGGAACGGTTGAGCACAAAGTCGAACTCCAAATACGATTCGGAGTCATTAGTTCCTGAGAAAGCCCGAGTCGACGCCGCAGAAACGGTTGGATTTTCCTTTTAAATTTCGTCTCTTGATTCGGTTTAATGTTTAGGTTTATTCTGCTGTATTTTTGATATGGTCATGTTGGA…	---NA---	970	0	0	0	0	0	0	0	0	1	1	3	9.08036	7	3	1.21825	1.38475	8.47773	0	7.69526	22.539	1.21825	1.38475	8.47773	0	7.69526	22.539	0	2.78536	3.48769	1.63644	4.66803	12.7797	-	-	-	-	-	-	-	-	-	-	-	-	-	-
TRINITY_DN2016_c0_g1_i2	CCACACTCTCAAAAACCTTCAAACCCTAAACCCTCTCCCAAACTCACCTCCGCTCACCGAAACCCTCACCAATATCCGTTAACCTTCATCCGCCACCGCACCTCTTTCCGACCACCACAAAACCCGCCATCATCAATCGTCTCCATCGCTCCCCTAGATTCACTCCGAATCTCCACTCTCAAACATCGCCGCCGTCAACCCTCCGAAACCCTCTTACCTTCACTAATCATCTTCCCCCATCAAAACTCACCATCGATTCTCCACCACCCTCACTCGCCACCGCCATCTCAATCGCTACCACCACCACATTCGAGTCGCCTTCACCGGAGAAATCAACGACAACGAATCACACCTTCAAGCACCATCTAAACCCCTCGTATCCGGCGAACCACCAACAAC…	---NA---	609	0	0	0	0	0	0	0	0	2.09962	3.24593	19.9762	57.5254	22.0234	79.6346	2	0	19	6.01814	37	25	2	0	19	6.01814	37	25	5	8	6	6	16	13	-	-	-	-	-	-	-	-	-	-	-	-	-	-
TRINITY_DN3575_c0_g1_i13	ACCATCAAAACCTTTTTCTTTTATACCTAGTGATGTTTGGGGCCCTAACCGTACAAGTACACTCTCTCTCAAGAAATGGTTTATCACATTTATAGCTGTAACACCTCAAAATTTGCCCTCCTCTCTTGGGACTAGCTTTGCATTTTTTACATATCATTTGTAGGTCATTAAACATTGCATATTGCATATCATGTGGTAACATGGAGCAAGTCATCCTTCTAGGTCTTGTTCAGAAGATAAGAGGTTGAGATTCAAGCTGAGGGTTTCATTGATTGAATGGACTGGATCATTAGCCATCTGAGGGTGTGTGATTCAAATTAGGGTTTCATGATTTCTCAAGAAGATTGAGCTTGATCTTGGTTGCTATGATACATCATCATCATCATGGTCTTGCTATCA…	formin-like protein 20 isoform X1	3538	6	0.000269	84.44	3	C:GO:0000943; F:GO:0003676; P:GO:0015074	C:retrotransposon nucleocapsid; F:nucleic acid binding; P:DNA integration	0	0	3.25672	7.35644	0	2.52451	3.32677	4.20576	3.77288	0	2.21864	5.13879	0	4.57857	3.77288	0	2.21864	5.13879	0	4.57857	0	11.7456	6.0329	8.29209	2.86392	7.95739	-	-	-	-	-	-	-	-	-	-	-	-	-	-
TRINITY_DN1667_c0_g1_i5	TTTTAAGAGAAAGAACCATTTTTCATTGATTAGATCACAGTAGACAGATACAACAATGACAAAACCAAGACCTATAACTATTCAGGATAAAAATAACAGACACAAGAAGCATCCAACATACTTTCACCATCTTTTAACATGCAAAATCCCAATCTAATAACAGTAGTTAGTAGGAGTGAAACCTCAACAGACAGGTCTTTAGTCCACTTCCTCCATCTTGCTCTCCTCAGCCTCATCCTCATCCAACTGAGGCATATCAACATCATCCACACCAGTCTCTTCCTCATCAATGCTAAGACCCAACTTCAACATCCTATGAATCCGTCCAGCAAATGCGTTGGGTTCATCAAGGCTAAAACCTGATGTCAAAAGAGCTGTCTCAAAAAGCAGCAGCACAAG…	heat shock protein 83	3188	20	0	96.66	10	F:GO:0005524; C:GO:0005829; C:GO:0005886; P:GO:0006457; C:GO:0009986; C:GO:0032991; P:GO:0034605; C:GO:0048471; P:GO:0050821; F:GO:0051082	F:ATP binding; C:cytosol; C:plasma membrane; P:protein folding; C:cell surface; C:protein-containing complex; P:cellular response to heat; C:perinuclear region of cytoplasm; P:protein stabilization; F:unfolded protein binding	0	0	18.5811	43.4783	2.10702	0	0	0	27.6765	39.2615	11.3033	9.54286	2.91457	7.66522	27.6765	39.2615	11.3033	9.54286	2.91457	7.66522	59.8642	57.5044	9.30527	19.0972	2.06919	6.63355	-	-	-	-	-	-	-	-	-	-	-	-	-	-
TRINITY_DN1291_c2_g4_i2	TCACTCTCTGCAGACACTCACTCTCTCAAATCCACTCACCCACCACACACTCCACTCACTCTCTCTTCCCTCCACTCCCCAACGTCTCTCACACTCAGCAGAAAAGACAAAAAAACTCTCCCAAACTCTCACAATATATCTCTCTCTCACAAACCTCACACTACTGACTATTCACTCACTCTGAATCTCTCCAAAACCCTAAAACCCTCACTCACTTTCCGCCTCCACCCTCTCTCTTTCTCTCGTTACTCTTCCCATCACTCAGAAAAGCCGCACATCTCTCACACTCCCAAAATCATCACCACGGAAACCTACTACCGCCGCCGTTCCTCACCGTTAACCACTTTCAACCTCACAAAAACCCAGCCCACCGCCGCTCTCACCAAACACCCCAAAACG…	---NA---	1582	0	0	0	0	0	0	0	0	182	156	703	920.768	415.909	839.731	66	83	523.979	432.661	491.925	480	66	83	523.979	432.661	491.925	480	157.863	214.96	395	454	298	434.751	-	-	-	-	-	-	-	-	-	-	-	-	-	-
TRINITY_DN8712_c0_g1_i1	AAAAGGTTGGCTACAATTAACCACATGCTGAATAAGGAAAGGTACAAACATAGAAATGTTTTCTTAAAAGAAAATAAAAATCTTAATTACTAGTAAAATTTTTATTAAAATTAAATGTGGATCCCACTCCTATATCCACCCTCTTTCCTAGCCATCACACTATCTAATCCACTCACGTAATATAAACCCCTCACAAATCTTCTCAACTTAGTCACTAACTCACTTTTTTTTCTCTCTTCCCCATTTCTACTATCAACCACCACATATGGCGCTCGTCCACCGCCGCCGCCATCCCAACCTCCGTCTCCCAGAGATCTCCGACCACCGTCCTCGTTTCTCTGTCCCCCTTCCTCCCAACATCTACAAACAATCATCTTCCTCCGCCGGCTGTGACACCCT…	mitogen-activated protein kinase kinase 9	1481	20	0	83.75	3	F:GO:0004674; F:GO:0005524; P:GO:0006468	F:protein serine/threonine kinase activity; F:ATP binding; P:protein phosphorylation	EC:2.7.11	Transferring phosphorus-containing groups	74	137	12	49	34	91	99	110	45	41	146	262	99	110	45	41	146	262	181	196	209	123	331	478	-	-	-	-	-	-	-	-	-	-	-	-	-	-
TRINITY_DN1808_c0_g1_i3	CTTAAGAATTGTATTAAAAAATGAAAACCACATGCTCTTATTCTTTGGATTTGTAATCCTTATCTTCAAAATGGAATATTATTTTGTCTATATATTCAGTTTGATCAAGTATACAAAGATCATATAGTGAGCAAACCAGTGCTAGCTAACTTATCAGTATGGCTATCCAAGAAACTTTGATAGACAAGCCTAGAAAATCCATTCCCAAAACTTTCTGGTTAATCCTCTCTTTAGCTGCTATCATAGGCTCATCAGCCCTTATTGTTTCTCATCTCAACAAACCTATATCCTTCCACCTCTCATCAGCTCCCAATCTGTGTGAGCATGCTCTAGATACAGAATCATGCTTAACTCATGTATCAGAAGTACTTCAAGGCCAAACCTTGGCTAACACAAAAG…	pectin methylesterase	2634	20	0	90.04	9	C:GO:0005576; C:GO:0005618; C:GO:0016021; F:GO:0030599; P:GO:0042545; P:GO:0043086; F:GO:0045330; P:GO:0045490; F:GO:0046910	C:extracellular region; C:cell wall; C:integral component of membrane; F:pectinesterase activity; P:cell wall modification; P:negative regulation of catalytic activity; F:aspartyl esterase activity; P:pectin catabolic process; F:pectinesterase inhibitor activity	EC:3.1.1.11; EC:3.1.1.1	Pectinesterase; Carboxylesterase	58.2822	39.8049	238.041	384.114	1159.79	1291.84	50.9623	21.0032	159.328	103.94	2119.1	1753.39	50.9623	21.0032	159.328	103.94	2119.1	1753.39	161.216	106.135	644.853	200.933	1608.31	2226.43	-	-	-	-	-2.62	0.000106	-	-	-	-	-	-	-	-
TRINITY_DN2116_c3_g1_i2	CTCCATTCTTTTTCTCATAGTCCCTTTCAGATCTGAAGCATCCCTTTCTACTTTCTGTGCCTACAATATCACATTTTCATTCAATAAAATAGAATACTTAACAAATTGTAGCTTGCTTAAAATCAACTTCTAGGATTGGATGCAACGAATTTTGAATAATTACAGAAAATCAATGGACGCAGAAAAATAAGTTATTCCAACACCTTCAATCATAATAAGAAAAATGCATCAAGTTTAATACAACCACTATAGCTAATCAATCATAAGTAGAACAAACAAGTTGTTTAGGGACTTTAGTCTAAGATAATTTTCGAAGCAAGAATTTCAATGTAGATATGTTTTGTTTATAAACTAGGTATCCAGCCCAAGGTAATGTAGATATGTTACAATGCTATTTAG…	hypothetical protein MTR_8g094555	837	9	2.97e-08	84.29	0	0	0	0	0	7	16	10	16	10.5277	33	4	9	11.9356	10	24	71.9008	4	9	11.9356	10	24	71.9008	16	15.5305	54	47	49	82	-	-	-	-	-	-	-	-	4.6	6.07e-08	-	-	-	-
TRINITY_DN33382_c0_g1_i11	AGTTTCATCAAAGGTTTCTTAATTACTGGTTTTCTTCAGATGATATTTGCTACCAGAAACATATTATTTTTCATTTTCACTTCTTTATAATAACAGGGTATGGTTGCTTGATTTGGTAAGAAAACAATTTAAGTTCATAATCCATTTAAGTATGTAAAATTTTATTTGAAGAAAGAAAATACATTTGAATTTTGCTATTGATGTATTTTCCATTTATAAATTGAGGTAGAGAGAAATGTCAATACATTCTTGGACTTCGTGTTTCAACACTTTTGTTTGGTGAAATCCCACTTAATAGAGTATTGAAAAGAGAATGTCAGATTGTAAATATTCCTAGTATTTCTCTGTAGATGTACTGCTTGTAAGCCTTGAGCCGTTTTCACTTTTAGGTTAAATTTT…	PH, RCC1 and FYVE domains-containing protein 1-like	3110	20	0	76.79	3	F:GO:0004674; P:GO:0006468; F:GO:0046872	F:protein serine/threonine kinase activity; P:protein phosphorylation; F:metal ion binding	EC:2.7.11	Transferring phosphorus-containing groups	0	0	0	0	0	6.77213	0	2.22023	0	0	15.6037	10.1094	0	2.22023	0	0	15.6037	10.1094	0	3.23462	9.39383	23.1639	0	5.78709	-	-	-	-	-	-	-	-	-	-	-	-	-	-
TRINITY_DN5234_c0_g1_i1	GTACTTTATTCCTTTAGTGGATCCATTCGTGATACTCTCTGGACAAGAATAATTGTGAGAACTGATTCCAAATAAAATAGTTTACCGATTTTGTACTGATTCTATCAAACTAAGTAAAACGTAAACAATTTACTGTACAGGTTCAGTTATCAATTCTAGTTGCCTTCTGTTATAACGGAACAAGATGAAAAGAATAAAGAATAAAATGTACCACTCGTTAAATTAATAAATAGATTACAAAATTAATTAAATTAATAAGTCATCCCAGATCAAATCAAATCATAAAAAAAAAGTAAAAAATTCACGATCAATGTATATTCGTGATTGAAAACAAAATAGATCAAATTAAAAAGCAAGTAGCTCTCTACATCATCAAAACAGCGGCGAAAATCACAACAG…	classical arabinogalactan protein 1	969	7	1.86e-06	81.51	0	0	0	0	0	69.793	90.8689	79.0517	172.923	95.7991	198.815	77.9096	71.831	148.286	102.379	218.218	148.035	77.9096	71.831	148.286	102.379	218.218	148.035	224.647	249.708	112.976	116.104	199.411	276.917	-	-	-	-	-	-	3.17	0	-	-	-	-	-	-
TRINITY_DN24210_c0_g1_i1	CTCGCCCTCTTTTTCCTCAGCATCGCTTTGAAAATTACTCAAAACTCACCACCACCATCTTCAAAACTCATTGCCGGGAAGTGTCGGAAATGTTATTATGAAACCCAAAAACCACATATTTAACCACCCAACACTCCAAACACTACAACAAAAATGCAACAACCTTAACAACCTTAAACAAATCCATGCCCAAATCATAACAACTGGTCTTTCACTTCAAACATATTGCCTTAGTCACCTCATTAACATTTCCTCTAAATTTGATTTAACCTATGCTTTCACCATCTTCAATTACATCCCAAACCCAACAATTTTCCTCTACAATACTCTCATTTCATCATTGATTAATCATCAAAATAGTGAAAATAAAATCCATTTAGCATTTTCACTTTATAGTAA…	pentatricopeptide repeat-containing protein At5g43790	2395	20	0	84.35	1	F:GO:0008270	F:zinc ion binding	0	0	8	14	35	64	45	58	6	6	44	39	74	90	6	6	44	39	74	90	15	8	34	36	29	48	-	-	-	-	-	-	-	-	-	-	-	-	-	-
TRINITY_DN10616_c0_g1_i13	TAAAAACTCAAATTGTAAACTCTAAGGGGCATGGATGTGATGGGTGTGCACGAACATGGAAAATGGATCATGTGTCTGTAGGATGAGAAGCAATTCTATTAATAAATAACCTGTTAAGATCTTTTTTGATCTAGTACATGTGTATGAGCAGATCAAGGATTTCTACAGATACTTAAATGGATGGTGTGATTCATGTTCCTCCAACAGAAACAAGCCTAACAATACTTGTAGTTGTTGCTTTAGCATCGCAGCAGTACTGCACACGTGCAAATGGTTATGTTTTTTTTTTGTTTCTTATTAAAACACATTTTAGGTGAAGTGTTTGCATTGAAAATGTTATAATCATGCAAATGAGAGAGAGTATGAGTTGGGAGAGATTCCATGGAGGAGACACAGCTC…	DUF241 domain protein	1474	20	6.93e-133	84.33	0	0	0	0	0	19.1012	16.6917	10.8648	12.4819	11.6282	9.74718	12.8522	16.167	2.3094	8.02794	7.50936	17.95	12.8522	16.167	2.3094	8.02794	7.50936	17.95	20.3224	23.8734	6.55096	24.8937	1.18702	4.39427	-	-	-	-	-	-	-	-	-	-	-	-	-	-
TRINITY_DN8373_c0_g1_i3	TTTTAAGTGAAATTATGCATTCATATAAAATATCAGAAAATATCACAAGATATTCGTATAAATACATGAGAAGAGATGATAAACTCACAATCCAATCATCTCAAATTGTAGTTTTTCACAAAGATAATAAAATCAACTATAGAGTATTATCGACAATCCATTACATCCAATACAGCTTGGTTTCTTTAAGATATTGTAGAAAAAGTAATCAATTTTTCATCTTTAATCCCATAAAGATCAAGCAAACTCCACACAGAACATTATACACGACCAAACAAAGTTTGAGAATGACAAAATTCAGAACTGCAAGCCCAAAAGCATTGTTTACATAACTTCAATCAAATCACCATCCGAGGACCGAACATCCATGTTTTCTTTTTCTCCAGCACTTGTAGTAGG…	hypothetical protein TSUD_193170	1575	20	0	72.19	0	0	0	0	0	24	28.4545	19	23	80.8098	47.7399	8.41187	22	20.3113	0	71.4326	11.558	8.41187	22	20.3113	0	71.4326	11.558	16.1227	15.1697	51.564	42.6136	33.3661	48.2412	-11.18	0.00163	-	-	-	-	-	-	-	-	-	-	-	-
TRINITY_DN9535_c0_g1_i1	TTTTAAATAAAACAAAGGACTATCTTTGTCGTATATGAATAAACCCAACCTGCTTCCAACCTGTGAATTCTAACCACTGCACTACTTGACCAAAAAAAAAAAAGAATAAACCAAGGCAACATGTTGAATAGATTCCCAAGGCACCAAGAAAATCAATTCTACAATAAACAACAATATCTTAAGTAACAAGATAACAACTTTGAAATCCACCACACAAAAAGTAAAGGTTTTTCAATATCCTTGCAATGTATAAAATGGTGCACAACAATCTAGTTTTGTTATACCAATCATTAACCAATTCATTTTTGTATGCTTTAAAAATTAGAGCTTATTGGAAATTATTCCCTTGTACAAAAAAAGCATATATGTATGTCCATCTACCATTTTACAAATATGCAT…	retrotransposon-related protein	3224	20	4.19e-10	57.43	4	F:GO:0003676; F:GO:0004190; P:GO:0006508; P:GO:0015074	F:nucleic acid binding; F:aspartic-type endopeptidase activity; P:proteolysis; P:DNA integration	0	0	28.0313	69.1873	33.1036	41.2122	19.0642	34.0565	60.3502	53.201	46.346	77.2595	61.2264	74.3939	60.3502	53.201	46.346	77.2595	61.2264	74.3939	108.422	103.465	72.3667	113.639	15.037	35.2153	-	-	-	-	-	-	-	-	-	-	-	-	-	-
TRINITY_DN11711_c0_g1_i15	TGTAGATGACATAATCATCACTGGTAGCTTGTGTATGTAGATGACATAATGGTAGCTTGTGTATGTAGATGACATAATCATCACTGGTAGCTTGTGTATGTAGATGACATAATGGTAGCTTGTGTATGTAGATGACATAATCATCACTGGTAGCTTGTGTATGTAGATGACATAATGGTAGCTTGTGTATGTAGATGACATAATCATCACTGATAGCTCCAAGTCCTTGGTTCAGGACATCATCACCAAACTAAACCTTGTTTTTTCTCTCAAACACTTGGGAGATCTTGACTATTTCCTATGCAATCCACCTGCAAACTCAATAAAACTAGCTCAACAGCTCTCTCAGATCCCTTTCTCTATAGGTCAGTTGTTGGTGCTTTACAATATGCAACCATA…	2OG-Fe(II) oxygenase family oxidoreductase	2800	20	2.92e-109	92.24	4	F:GO:0009815; F:GO:0046872; F:GO:0051213; P:GO:0055114	F:1-aminocyclopropane-1-carboxylate oxidase activity; F:metal ion binding; F:dioxygenase activity; P:oxidation-reduction process	EC:1.14.17.4	Aminocyclopropanecarboxylate oxidase	536.131	614.434	542.993	765.079	342.306	452.714	875.571	572.501	974.074	776.937	637.406	769.515	875.571	572.501	974.074	776.937	637.406	769.515	1042.2	888.467	1167.34	1405.94	317.031	709.673	-	-	-	-	-	-	-	-	-	-	-	-	-	-
TRINITY_DN3294_c0_g1_i11	GTGACATGGCGATTTCTTAAGCACTAAACAATAACACACGTTGCAAAATCAGATCAGAGGGTTAAAAATACCCATGAATCAATCATCTTCCGATTCGATTTCCACCCAACAACAACGCATGAGATGAAGCTTTGCGTTTCATTTTTCTTCTTCTTCATCCTCATCATCTCCACCTCCATCGCTCATGATTCCATCTCCCTATCCCAACAACTCTCTCTTCCCAACGACACAAACGGTTTCTCTCCTTCCCCTCTCGTTCTTCCACCATCACCAAAACCTGCCACGGCGCTCGTTGCTGCCCTAGACGGTACTGTTTATCTAGTTGAAAGTGCTTCCGGGAGGGTAATTTGGTCTTTTTCAACTGGATCCCCAATCTACCATTCCTCCGCCAACACTCCG…	serine/threonine-protein kinase/endoribonuclease IRE1a isoform X1	4234	20	0	76.66	11	F:GO:0004521; F:GO:0004674; F:GO:0005524; P:GO:0006397; P:GO:0006468; C:GO:0016021; P:GO:0036498; F:GO:0051082; P:GO:0070059; P:GO:0090501; C:GO:1990604	F:endoribonuclease activity; F:protein serine/threonine kinase activity; F:ATP binding; P:mRNA processing; P:protein phosphorylation; C:integral component of membrane; P:IRE1-mediated unfolded protein response; F:unfolded protein binding; P:intrinsic apoptotic signaling pathway in response to endoplasmic reticulum stress; P:RNA phosphodiester bond hydrolysis; C:IRE1-TRAF2-ASK1 complex	EC:2.7.11	Transferring phosphorus-containing groups	56.259	98.7163	8.39808	33.2024	25.7353	45.0852	93.5655	76.6634	15.6869	29.1779	34.296	34.0835	93.5655	76.6634	15.6869	29.1779	34.296	34.0835	200.862	161.957	69.5235	104.333	32.7288	28.8346	-	-	-	-	-	-	-	-	-	-	-	-	-	-
TRINITY_DN1374_c1_g1_i2	GAGGGAAAGTTTGAGTTTTGTTGTGAGTGAGTTGTCTCGGGCTGGGTCACGAGCGAGTCGTGCCAAGACTAGTTTTTTATAGTCTTTGTGATGTTCATTCAAAAGGGTTTCTCTTGGGTGTATGAGAATGGAGAAGGAGTTTGAAGAATTTGAAAAGGGTTTGTGTTATGTTGGTGAGGCGGAAGAGGAAAGGATGGATGGAGGAGGGTTGTTGGTACGACCGATGATTTCAAGTGGAAAACGGAAGAGATGAGGAAGATGGTGGTGTGGGGTTGTTTATGTATTTTCCGGTGGTGATGGTGAGTGGAGAAGATTGAGGGAGGTAAGTGGAGAGAGACGGAGGGTTTGGATGTGGACGGCGGCGGGTTTAGGGTTGTTGAGAGGTGAAGGAGAAGGTTG…	protein ASPARTIC PROTEASE IN GUARD CELL 1-like	3282	20	9.47e-93	85.35	5	F:GO:0004190; P:GO:0006508; P:GO:0009414; P:GO:0009737; P:GO:0030163	F:aspartic-type endopeptidase activity; P:proteolysis; P:response to water deprivation; P:response to abscisic acid; P:protein catabolic process	EC:3.4.23	Acting on peptide bonds (peptidases)	854.429	2016.01	681.373	1422.03	1592.18	763.894	543.626	725.89	616.045	656.275	1552.81	1440.67	543.626	725.89	616.045	656.275	1552.81	1440.67	672.159	707.784	702.327	562.329	648.397	986.474	-	-	-	-	-	-	-	-	-	-	-	-	-	-
TRINITY_DN1032_c0_g1_i6	CATTTTTATAAAAATCATTTTTGAAAATATGAAGAAAAAATCTATTTTTTTAAAGCTAAAACAAACAGACCCATTATGCTTTGAAAAAAATCAATTTTTAACTTTCTGAAAAATAGAATGCACAATCCAATACAAAGGTTCTAACTTGAGTATATACTAACAAGTGCCCTAAGGGCACATGCTAGCGTTTCCCATAAAGAATAGTTAGAATGTTGAAAACCAGACAGACATGTGAGATACACTTATCCTAAACAGTAACAAATTTCAAGGCCATATAAAGATGAACTTCCAAAACATCAATCACTTTGTTTCATTTATTTGTCGCTTTAGATAACCACAAAAAGTATTAATTATTTTTCTCCAATTTGATCCTAGTCTCTTGGGTGTTTCCACTAAGCA…	dnaJ homolog subfamily C GRV2 isoform X1	8680	20	0	94.88	2	P:GO:0006898; C:GO:0010008	P:receptor-mediated endocytosis; C:endosome membrane	0	0	48.1824	142.195	90.7754	197.242	184.565	152.942	83.1201	163.765	220.51	163.247	307.95	470.986	83.1201	163.765	220.51	163.247	307.95	470.986	85.093	180.589	301.485	630.137	115.204	248.376	-	-	-	-	-	-	-	-	-	-	-	-	-	-
TRINITY_DN8141_c0_g1_i5	CAACGTTCCAATGTGAGACCCGCCACCACCACAGTCCAATAAATGCACGCTTCATCCTTTTCAATCTTTCTCAATTCTCACTTTTCATTCTTGTTGATAATAGTAATAACAATTATCCTAATTCCTATGGATGTGATGTCTGCTAACAGTAGTAACTGTGGAAATGCTTCAAATCCTTACCATCAATGCACACAAGCTTGTTTTCAAAAAACAAAGGGAAACAACAAAGCACAGTCTAATAGAAAAACCAGTTCAAGTTATGGGCGAAGTTTTACAGATGGTGATTTGGGCAAAAAGGTAATTAATGGAGAAAGACGAACTTATCCTGGTTGTCCTAAAGCTTCTAATCCTTATCATACCTGTGATGCCAATTGCAACAAATCATCATCCAATTCAGGT…	plant phospholipase-like protein	1610	20	0	70.29	2	F:GO:0003682; P:GO:0010468	F:chromatin binding; P:regulation of gene expression	0	0	76.3942	65.382	9	0	0	0	135.908	101.317	15.6656	7.50968	9.65782	4.08916	135.908	101.317	15.6656	7.50968	9.65782	4.08916	450.928	291.739	38.9033	94.5398	37.8111	47.5809	-	-	-	-	-	-	-	-	-	-	6.21	4.18e-12	-	-
TRINITY_DN5779_c0_g1_i1	AAAAAATTGGGTTTTGAAAAATAGTGAGAATAAAGGGGTGAAAATGTAAAATGAGAAAAGTTATAGGAACAACACAAACAAGTATTAGTTGGTGATGATGATTTTTACAATCAAGCCACAACAGCTTCAACAATAAGAGACAGGTAGTTGAAGAAACGAACCCTAACATAAGAGAGAGAAAGTTAACAGCTTTGCTTTGATTTCAAGCCCCTTTTACCATTTGCATTTAGGGATCTCGAATCTTCAATCTACAAAGGCGAGTTTTTCTCTTCTTTATTCAATTTTTTTTAGGTTCTTTCTTTTTGTTTCGGTGTTTTCTTAATTTTGTATTTTTGTTAGTTTGTGAAACGAATCTATCACTTTTTTGTATCTTCAATTTCATCAATCACCTGGAAATTG…	bZIP transcription factor	3234	20	0	84.24	3	F:GO:0003700; P:GO:0006355; C:GO:0016020	F:DNA-binding transcription factor activity; P:regulation of transcription, DNA-templated; C:membrane	0	0	17.6218	25.845	39.2784	30.6816	80.5967	26.0787	129.217	90.7082	353.774	288.601	576.313	437.852	129.217	90.7082	353.774	288.601	576.313	437.852	184.553	211.44	335.772	304.94	250.664	379.075	-	-	-	-	-	-	-	-	-	-	-	-	5.06	6.37e-12
TRINITY_DN5966_c0_g3_i1	TATTGACGGTATAAAATATTTTATAGATGATTTTGATGCATATAAAATTTTTTATACCAACAATTAATCCCGTACCAATTAATAAAAAAGAAACTCGAAACTCTTCTTTTACCGTCGAACAAAACCGTCGCAATTTGTCTGAGAAAGTTTGATGAAGAACCTCCACCACCACCTCCACGCTCTCCCCTTGAATCAACACCACACTTTCCTCTCCCCCGACACCCAAATCCTCCACCTCTTGAAAAACGGCGCTCTCTCTCAAGCCCTGAACCTCCTCAACACTTCACAACCAACCCTCTCTCTCAAACCAGTCATCTACGCTTCCCTCCTTCAAACCTGCGTCAAAACCTCCTCATTCCACCACGGCACCTCCGTCCACGCCCACGTCCTCAAATCCGG…	retrotransposon-related protein	7732	20	0	83.18	4	F:GO:0003676; F:GO:0004190; P:GO:0006508; P:GO:0015074	F:nucleic acid binding; F:aspartic-type endopeptidase activity; P:proteolysis; P:DNA integration	EC:3.4.23	Acting on peptide bonds (peptidases)	24.4092	55.8988	90.5189	179.331	152.856	174.107	32.0167	25.8387	215.664	148.46	353.317	250.241	32.0167	25.8387	215.664	148.46	353.317	250.241	85.45	76.7206	166.383	119.34	87.1825	224.327	-	-	-	-	-	-	2.8	0.00151	-	-	-	-	-	-
TRINITY_DN69_c0_g1_i3	CAAAGTTTTATACTAGTATACAATATTTAAAAATTGTGAAAAGTAGATAAACCCAACACCGAATTCGGCATTGTAAGTTGCAAAACCTCGTGGTTTCCGCAGACAAGTAACTCAACTCCCAACTGTTCCCTTCCCTTGTTATCTCCGCCTCCCCCAAACAAAACCTCACTCCCTTCTCCCAATCATCTCACCACAGTCACAATGTCAGTCTCCCGCCTCCACCTCCAGCTCTTCACACCCCCACACACAACCTTCCACCACCACCACCACACCAACCACCTCCCATCTCCCACCCTCTCCTTCCCCCCTCGCCGCTTCCCCATCATCCGCGCCTCCTCCACATCCCAAATAATCGCCTCCGACTCCAACGGAGCAGGGCCGGGAGTTCCACCAGATCTA…	pyruvate kinase isozyme A, chloroplastic	5260	20	7.3e-145	89.41	5	F:GO:0000287; F:GO:0004743; P:GO:0006096; F:GO:0016301; F:GO:0030955	F:magnesium ion binding; F:pyruvate kinase activity; P:glycolytic process; F:kinase activity; F:potassium ion binding	EC:2.7.1.40	Pyruvate kinase	197.81	298.32	235.662	313.676	147.446	200.87	95.762	110.813	241.938	256.513	179.774	211.882	95.762	110.813	241.938	256.513	179.774	211.882	211.447	252.595	342.148	460.358	102.152	182.149	-	-	-	-	-	-	2.25	0.0013	-	-	-	-	-	-
TRINITY_DN6247_c0_g2_i5	CCCTTCCATGTGACACCATTATCATTTTGCTTCATGAACAAGAAAGCCATTTTGCACCAAGTTTGCCATACCTTGAACTTTGCCTTGCCCTTAGTATGCATTTTTCTCCCAGCAACATGGTAGAACCAGCCCAACAGGTCATGAACATACCTTTTGCACACACCTTGGCATAACCTACAACAAGCCTACAAAACCATGCAATGTCCATACAAAAAATGACCTGCAATTTCCAAAGACACGACCTGCATTTGAACCAAGACCTATGCAGCAAGTCATCACCATTTTTCAATCTATAGCCATTCCACTTAGATAACCTGCAACAGCCAGTCAATAACTAACATTTCAAATCAAAATTAACTAACATTTCAAAACTGAACTAACAGAAGCAGGTTGAACCAA…	---NA---	1282	0	0	0	0	0	0	0	0	0	7.21541e-06	0	35.5305	41.3047	30.8619	0	0	38.6938	27.3401	64.032	44.1072	0	0	38.6938	27.3401	64.032	44.1072	12.6371	0.00159635	15.7696	1.05999	31.6509	22.7644	-	-	-	-	*	1.57e-15	-	-	-3.92	0.00426	-	-	-	-
TRINITY_DN3994_c0_g1_i10	GAGATCTTTGCTTATATTATTATAAGAAAGTTCCGAGTTTGTAGGTTTTTAATTCCCTTCCCCAATCTGCCAAAAAAAGACTTGTCCACTACTTTCCAGCGTCCATACCCAAACACTATGACTAGCAAAGTTTCTCATATCCTAGTAGAAGAGATAAGTGTAACTATCATGTAATGGTAACATGTGATTCATGATACAAACACCTAGACACCAAGATGGCAGCATAAACTAAATGTAGATAAAAGAATTAGAGAAAATGAATTCATTTCATGCTATTCATCTCAAACAAAAGAAAAGCTTTCTTCAGGAAATAAAAGATGTGATAGTGAAAGATTAAGGTGTGGCGTGTCACTAGTTTGACGTCTAAGAATGTAAAATGACATGGTATTATGTTGAAGA…	protein LIKE COV 1-like	569	20	5.07e-14	90.1	1	C:GO:0016021	C:integral component of membrane	0	0	1.17998	0	1.06649	5.20405	1.11177	5.84055	2.19921	2.72395	2.91753	8.03305	14.7678	10.8584	2.19921	2.72395	2.91753	8.03305	14.7678	10.8584	9.32194	6.57194	6.10769	15.9311	2.68661	10.1734	-	-	-	-	-	-	-	-	-	-	-	-	-	-
TRINITY_DN3394_c1_g1_i18	ATTTTTCAACAAACATAGGTAGGTGGTTGGGATTTTATTTAGTGCACACCAAAAAAAAAAGAGATCTTGTTGACCAAACTCAAGGAACAATATATACAACACATAATTTATCATGGTTAATAAACACTAGAAATATTTGAATTAGTAGTATAAGGTAGCATGAAGTGGAACACTTCATCTCTTCATTCAATTCTATATCACACCATGTTCTTTTTTATTCAAGGGTTAAAACACTCAACAAGCATGGAAAGTGAAGCCTCAGAAAATAGCAACCTAGGCTTGAAAAACTGGACGGTTGAAGCCAATATCCCAGTTGAAGTGGTGTTCTTTGGCTGGCTAGTTTCATGTTGAGTGGAGGCAGTAGAATGAATACTCTGAATTTGAAGCTTTTCCTTTTCC…	serine/threonine-protein kinase SMG1	18470	20	0	88.14	5	P:GO:0000184; F:GO:0004674; F:GO:0005524; C:GO:0005634; P:GO:0006468	P:nuclear-transcribed mRNA catabolic process, nonsense-mediated decay; F:protein serine/threonine kinase activity; F:ATP binding; C:nucleus; P:protein phosphorylation	EC:2.7.11	Transferring phosphorus-containing groups	0.000222611	2.74286e-05	0	5.75932e-07	3.30686e-07	4.01248e-07	0.00558772	34.5553	6.9205e-08	17.234	6.47606e-08	2.94949e-07	0.00558772	34.5553	6.9205e-08	17.234	6.47606e-08	2.94949e-07	42.5192	64.8889	0	0	0	0	-	-	-	-	-	-	-	-	-	-	-	-	-	-
TRINITY_DN1050_c1_g1_i1	TAAAAAGACCCAAACAATGCGAGGTTTCAATCCACATTCCATAGACTTTTAAGTCTTATTCATAGAATTCAGGTACCAAGTATGGAATTCCAAAATGGAGATGATGTTGCTTCCAATTTGCTCAAAGCTCAAAGCCACATATGGAATCACATTTTCAACTTCATGAATTCCATGTCACTTAAATGTGTTGTTGATTTAGGCATACCAGATATCATACACAACTATGGCAAACCCATGTCACTCTCAAAACTCATTTCTTCACTACCAATCCATCCTTCCAAAAAACCTTGCATTTATCGCTTGATGCGAATCATGACTCATTCTGGTTTTTTCTCTCAACAAAATATTACAGAGAATGAATTAGAAATTGAGTATATGTTAACGGATGCATCTAGGTTA…	probable O-methyltransferase 3	1456	20	0	83.39	7	C:GO:0005829; F:GO:0016206; P:GO:0019438; P:GO:0032259; F:GO:0046983; F:GO:0102084; F:GO:0102938	C:cytosol; F:catechol O-methyltransferase activity; P:aromatic compound biosynthetic process; P:methylation; F:protein dimerization activity; F:L-dopa O-methyltransferase activity; F:orcinol O-methyltransferase activity	EC:2.1.1.6	Catechol O-methyltransferase	17	6	342.959	412	945.632	1219.92	4	6	184	67	865	1669.92	4	6	184	67	865	1669.92	29	27	172	76	372	825	-	-	-3.72	0.00271	-	-	5.6	0.000461	-	-	-	-	-	-
TRINITY_DN1875_c0_g1_i4	GTCAACCTTAATTTCAAAACTCATTCATTCTCTTCTATCATCAAACAAATTGCTGTTTTGTTCTTCAAATCATGACATTGACATTGTTCACTAACATGAACCGCATTGAGACACTTCTCAATGCACCCAACACCAATACCAAACACAAGAAAAGATGGCATAATGCTTTCATTACTATCTATTGTTCTAGAGCTTTCAACTCGCCTTTCACCAACAAACCTAAAATCACACCAATACCATCTTTCACTGTCGTTGATTTTGACTCACCACACTCTTTTACCATTGATCAACAAACTCTCGTTGATCTTGTCAAAGAGAAAAACATTGAAACCCTTCGTAGACATGTTGGAGGACTTGAAGGTGTTGCTTCATCTCTTCAAACCAACACTGAGTTTGGTA…	putative calcium-transporting ATPase 13, plasma membrane-type	3359	20	0	88.39	5	F:GO:0005388; F:GO:0005524; C:GO:0005887; F:GO:0016787; P:GO:0070588	F:calcium transmembrane transporter activity, phosphorylative mechanism; F:ATP binding; C:integral component of plasma membrane; F:hydrolase activity; P:calcium ion transmembrane transport	EC:7.2.2.10	n/a	575.657	531.21	95.8583	114	52.137	41.853	1720.65	473.963	93.4989	109.269	76.2679	83.7291	1720.65	473.963	93.4989	109.269	76.2679	83.7291	1508.08	1032.39	116.471	359.339	63.5585	58.786	-	-	-	-	-	-	-	-	-	-	-	-	-	-
TRINITY_DN1607_c0_g1_i10	TTTTAATAAATAGCAAATGAAATGCTGGTCATAATTATATTATTTTAATAAGATGGTACATGTTGAATTCTAAACAATTTTCTCATGCTTACATAAAAAAAAATCAAGAAAAACATGAAAATAAATATAATTAAGAATTTCATATAGCCACACTGCGTAGAACAACGGTCTCAATGGTAAGTCCAGGTCCAAAACCGAATAGTACACCCCATTCAAGTCCTTCTCCTGTTGTGTTCAAACCATCTTGAGTTGATTTCTTTCTCATTTGATCCAAGATAAACAACACACAAGCACTTGACATATTTCCATACTCACTAAGTACTTCCCTAGTGGCCCTCATCTTTTCAGGCTTCAAGGCTAGCTTTTGTTCCACTTGATCTAGAATTGCAGGTCCACCTG…	chalcone and stilbene synthase family protein	1237	20	0	98.23	3	P:GO:0009715; P:GO:0009813; F:GO:0016210	P:chalcone biosynthetic process; P:flavonoid biosynthetic process; F:naringenin-chalcone synthase activity	EC:2.3.1.74	Chalcone synthase	9.40911	7.4476	6.19261	6.86121	0	5.21932	0	8.02944	7.92606	0	0	17.9536	0	8.02944	7.92606	0	0	17.9536	24.5475	23.9536	25.3656	11.0026	41.0657	43.7253	-	-	-	-	-	-	-	-	-	-	4.72	0.000606	-	-
TRINITY_DN906_c0_g1_i5	TTGTCCCTGCTACCGATTCGGGAAGAACATGAAGCGAGCTGGTCTTGGTTCTTGTTATATTCAGGCGTTTGTATATTTTGTTGTTGCCATCTGTGCGCTTTTCAACTTCATAGCCTTTATCGTCACGAGACATCACTACTTTTTATACCTGGCAGTCACCTTCGTTGTTACTGGCGGAGCATATTTAGGATTCTACCGAACTCGAATGCGGAAGAAATTCAACATCAAGGGTAGCGATAGTTCGGTGGACGATTGTGCTTACCATTTTGTCTGTCCTTGTTGTACATTGTGTCAGGTAATTCAAGATTCTCGCTTTTGACTTCTTGTTAATGTGAGATATAGCTGGCTATATTGATGACGGTTTTTTCTTCGTCAAAATTTCACATTTCACGGTGACAA…	cell number regulator 5	1276	20	3.58e-59	80.71	1	C:GO:0016021	C:integral component of membrane	0	0	12.4301	0	5.27762	0	0	9.84866	142.327	4.39775	22.5957	0	4.39226	0	142.327	4.39775	22.5957	0	4.39226	0	70.0643	238.33	0	25.5252	0	22.4285	-	-	-	-	-	-	-	-	-	-	-	-	-	-
TRINITY_DN4014_c0_g1_i3	TGTTGCAAGAGTTTAGGAAGAATAGGTGTATATAAAACATTTTTCTTAGAAATACAAGAAGTTAATGTAGAGTAGCCTAAGCACTACATCTTAATTAAGTTTAAGCACTACATCTGTTTCAAAAGCATTCAAATCAAGAAATTTGAAAGCCATGCTACACAAAAACCTACTCTGAATTATTTTATATAATTTACAAACAAAAACCTATTGCATCATGAAAGCCACTGGTAGTATAATACTCTTCCTATTCTGCATTTCTAATCATCCATTACTACTCATCAACTATCCAAGGAAAGTATCTTCTTGGCCGTGGCCGAGTTACTGGCGCGCAAAATAAGATATACTATGAATGCAACATATGCAGCAGTTACTACAGACACTATAGCACCAACCATCATT…	metal transporter Nramp3	2216	20	0	80.14	9	F:GO:0005384; C:GO:0005774; F:GO:0015086; C:GO:0016021; P:GO:0042742; P:GO:0055072; P:GO:0070574; P:GO:0071421; P:GO:2000379	F:manganese ion transmembrane transporter activity; C:vacuolar membrane; F:cadmium ion transmembrane transporter activity; C:integral component of membrane; P:defense response to bacterium; P:iron ion homeostasis; P:cadmium ion transmembrane transport; P:manganese ion transmembrane transport; P:positive regulation of reactive oxygen species metabolic process	0	0	0	5.36968	84.0868	139.122	10.0253	12.6398	12.8516	0	134.712	159.722	6.89734	27.1746	12.8516	0	134.712	159.722	6.89734	27.1746	12.9441	8.83647	80.877	126.7	0	30.9906	-	-	-	-	-	-	-	-	-	-	-	-	-	-
TRINITY_DN644_c0_g1_i2	GTAAAATAGTAAATGCAGTATATCATAAACAGCATCTCCTTTTGCGCGAGTACATATGCATAGGACCGTTGAAGGAGGGTAAATTGGGAAAGAAAATAATTCAAGAAAAGGTTGAAAGCACGCGACCATAATGCAGTGAAGGTGAAGGGAAAATGATAGTGGTTGTTGTCCTTACAGTTACTGGTCATGCTCTCTTATGAGTCTCTCTTTTCTTTCCACAACTACCCCTATTCTCTCTCTAACTCCACCACTACTTTCTCTCTCTAGCACTATCGAAAACTCTCTCTACTTCAGCTCAGTCAATTGATCTTTGTTCATACCTCTCTCTGATTCATTTTCTTTAGTTTCTTTCTTCCCCATGGAAGCAGGGGAAAACTGTTGCGTAAAAGTTGCGGTTCA…	kinesin-like protein KIN-4A isoform X1	4126	20	0	94.31	6	F:GO:0005524; C:GO:0005871; C:GO:0005874; P:GO:0007018; F:GO:0008017; F:GO:0008574	F:ATP binding; C:kinesin complex; C:microtubule; P:microtubule-based movement; F:microtubule binding; F:ATP-dependent microtubule motor activity, plus-end-directed	EC:3.6.1.3; EC:3.6.1.15; EC:3.6.4.4	Adenosinetriphosphatase; Nucleoside-triphosphate phosphatase; Plus-end-directed kinesin ATPase	36.3915	19.3191	238.767	254.762	576.651	711.152	23.2657	25.7449	301.339	192.794	1617.63	1343.92	23.2657	25.7449	301.339	192.794	1617.63	1343.92	91.8714	171.174	371.16	75.9893	824.759	1192.24	-	-	-	-	-	-	-	-	-	-	-	-	-	-
TRINITY_DN4375_c0_g1_i10	GATCCACTTCCTTGGAATTGCGACAAAACTCTAGACATACTATGGATTCTATCTTGCAGCGTTCCTCCACAGATTTGGAACGTGCTGCACGTAGAAATCCTCTATATAAGCTAAGTACTTGCTTTTGCATTCCAGAAAGCTTTTGCCCTCTGGTTCCTCCCATTTCCTTTCCTTTTCTCTGCGACAAGATACACTTCATAGTTTGCTCAACATTAGGAATTGGATTTGTTATCGCAAAGCAGAAAATACAATTGTAGTAGATTAATAGAAATTAACACGGGCCATAATTATGAATTGTAAGAGATTTTTAGAAATTAACACAGGCCATATGGATGAAGTTGCTTTGAAAAGCAATACACGAGGGATCATAACAACAAATTAGCACATGGCTCAAAAGAC…	succinate dehydrogenase assembly factor 1, mitochondrial	1925	20	1.24e-19	87.04	0	0	0	0	0	38.0809	49.1994	184.948	232.183	288.856	341.142	65.6003	23.2591	181.508	179.044	209.651	192.585	65.6003	23.2591	181.508	179.044	209.651	192.585	53.1571	77.9938	120.756	128.325	72.0503	112.281	-	-	-	-	-	-	-	-	-	-	-2.18	0.000241	-	-
TRINITY_DN448_c0_g1_i13	TATCATTATAATAATTTCAATACTAAAAATATATTATTATTAAACATTCAATCTATTAGAAAATCAATTACCAAATATTTGTATAAACATGAACATGACCAAAAGGAATATAGAAGTCAAGAATGTCGTATTTTGGTTTTTCATTTCAAAAGCATATTTTCTAAGCCGGGCGTATTTTTATAATTTATCTCCTTGAGATTTAACTTCTCTCTTGACACCAATAAGCATATATAAGTTTTCATAAATTAAGAACCATAAGTTTATTATAATTTATAAATAAATAAAAAAGCTCTTGTAATCTAGACCCTACTAGAAATCAAGCAATCCTTCCATTGTGCCTTATAATCTAGAACCTAATATAAATTAAGCATTTCTTCCATTGTACCTTGATGATTTTTT…	protein phosphatase methylesterase 1	7607	20	2.42e-147	90.75	3	C:GO:0005773; P:GO:0006482; F:GO:0051723	C:vacuole; P:protein demethylation; F:protein methylesterase activity	EC:3.1.1.1	Carboxylesterase	1.58487e-05	0.000432221	0.835202	4.32472	42.324	54.6619	0.0384123	1.15827e-05	2.07103	0.000651162	1.09401	9.0935e-05	0.0384123	1.15827e-05	2.07103	0.000651162	1.09401	9.0935e-05	0.00228447	0.00568708	0.0124223	0.00102786	2.44024e-05	4.70851e-07	-	-	-	-	-142.48	1.17e-17	-	-	-	-	-	-	-	-
TRINITY_DN972_c0_g1_i1	AAACAGTGGGCTACTACAAAATACAATGCACGCAACCAACTAAAACATCTCCTAATCACACGCTTAACATAAACGCCGATCCTCTTTCCGCCACGTCACCAACCCGGTTTTCAATTACAACTTTTCATTTTACTCCCATCATCAAAAAAAGGACGTCTCATTTGACTTCTTTTTTTCTCAACCAAAATTTCCACACAATATATAAACACTAAAAACCTCTTCTCTAGCCACATTCTCATTTTTTCTTCCATTTCTCTTTCTTCAAAATCTTTTCATTTTTCTTCATCTTCCCTCTCCCACGCTACAATGGCGGATGCTCAAACACAAATCGAATCTATCAAGAAATGGGTCAGCCAACACAAACTCCGCACTGTTGGTAAATTTCTCAACAATTTCCTT…	hypoxia-responsive family protein	2417	20	3.35e-17	51.99	4	C:GO:0016020; C:GO:0016021; C:GO:0031305; P:GO:0033617	C:membrane; C:integral component of membrane; C:integral component of mitochondrial inner membrane; P:mitochondrial respiratory chain complex IV assembly	0	0	191.151	361.772	149.645	327.058	188.431	452.006	306.399	235.401	280.571	256.53	348.127	1211.51	306.399	235.401	280.571	256.53	348.127	1211.51	697.334	866.923	703.299	959.155	424.021	751.974	-	-	-	-	-	-	2.89	3.82e-10	-	-	-	-	-	-
TRINITY_DN6480_c0_g1_i12	CACCATTCCAACCGCTTTGCGGTGCCGTTATAACGGATTATGGCAGAAAACCCCACAGTACCGGCCAATAGGCATTGACTACCATAAACAATGTCTGTATGTGTGAGAGAGGTGCACTATAGTATTGACCAATTTAAGTATATTATTAGTAGCTTCACATGGGGACATAATTGATGCACAAATTTTATATATGCTAGTAACTATAAAAATGGGGCATATGCTCTGTCAAAAAAACACAAAAAAAAAGGTATATGCAATGGAAGTCACCGCCAGCTTAGCACTAAGAGTAAATAAGTTGATCTGTTGGAGAAAACCAAAACGTTGCTTCTTGCAACACCTCTCTTAAACTAGCACATATGTCTATTTTAACAATATTGCATCTCTCTCTGATCATAAACT…	extensin-2-like protein	4663	20	4.67e-16	76.35	4	F:GO:0005199; P:GO:0009664; F:GO:0034061; P:GO:0071897	F:structural constituent of cell wall; P:plant-type cell wall organization; F:DNA polymerase activity; P:DNA biosynthetic process	0	0	16.7215	68.2129	79.1563	172.36	99.5582	127.69	20.7246	16.755	152.466	91.8971	207.791	246.639	20.7246	16.755	152.466	91.8971	207.791	246.639	50.9999	45.9306	161.208	168.255	146.159	175.456	-	-	-	-	-	-	-	-	-	-	-	-	-	-
TRINITY_DN13781_c0_g1_i1	CTTTTGTAAGCTATTTTTTTTATTCATATCATAAATGGAATAGAAAATATAACATCCTAATAATGCCTTGAAATTTAGCTACCAAACAGAATAATCTCTAGAAACATATCTATGTTCATACTGTCACTATTATAAACAAAGATTACATTTTTAGATTTATTGAATAATTTGTATCTCATCTAAATATAGAATAGATACATTAATTATTTGCTTATAATAACTATCAGAGTAGGACAACCATAGTACAAAGCGCGATAAGGCTTCTGCAACATGTTGCAACTGCAATCTTGGTCGCATCGGCTGAATTTTACCACAGTATAAAGATTCGCATCCTAACAGCAACCGCGACTGCAAGCACAATTTAATACCACGATCCTAAGTGAAATATACTAAAATGAG…	uncharacterized protein At3g17950 isoform X2	3045	20	7.23e-42	85.83	1	C:GO:0016021	C:integral component of membrane	0	0	3.12286	6.22291	0	0	25.6012	61.4025	0	0	21.8503	6.08357	47.3374	43.1845	0	0	21.8503	6.08357	47.3374	43.1845	1.38671	1.37966	12.2763	0	15.7361	25.1691	-	-	-	-	-	-	-	-	-	-	-	-	-	-
TRINITY_DN4375_c0_g1_i8	CCTTGATTAAAAATCTCACGGAAATCCGCTAAGATTAACAGATCCTTGATTAAAAATCTCACCGAAATCCACTAAGATTAACGAATAATATCACCATAAGCCTAATTAATATTTGATAAAATCTAATAAACTTGGCAACATAAGATTTAAATATACCATAGAGCACATGGATACTTGACTCGGAGACCACGAAGTAGCTTAGCAGCAATAACAAGTAAAACATTATTTTAAAAATAAATAAACCATAAACAACATAATCAAAAGGAAAGTACACATCATTTATTTTTCTGTATAAAAGGCAAGCATCTCAATACGAAGTTAATTATGAATATCAAATTGACAAGATCTTTGTAAAAAATATTTTATAGTTTCACTTTGAAAAATCAAGTTGCAAAGAAG…	succinate dehydrogenase assembly factor 1, mitochondrial	2067	20	3.23e-42	85.35	0	0	0	0	0	2.74951	0	1.4875e-07	7.61115	66.0517	18.0289	0	1.41716	114.251	13.2616	204.56	49.8317	0	1.41716	114.251	13.2616	204.56	49.8317	3.99824	0	18.8022	28.6418	13.2154	4.39006	-	-	-	-	-	-	-	-	-	-	-	-	-	-
TRINITY_DN11953_c0_g1_i2	AAAACACTTGTGAGAGTTCTACTCCAAAAAAACACACACACTTGTGAGAGTGAAACACTGCCACTCGCCAACACTGCGAGTTCATCACTCACTCCCGCCAAACTCAAATCCCAAACCCTAATTCAGGGTTTAACCATTTCGAAAATCAAACAGAAATCAAACCCACCATGAGTTTCGCCGCATACAAGATGATGCAATGGCCAACCGGCGTCGACAACTGCGCCTCCGGTTTTCTCACCCACTCCCGCTCTGATTTCACACCTCGTATCTCTTCTCTTCAACCCGACGACGACCTTGACTCTGATTGGGTCCCGCAATCCCACAACCTTAGTCCCGTTCCCAATCTCGTAGTCACTGCCGCCAATGTTCTCGAAGTTTATATGGTTCGTCTTCAACATG…	cleavage and polyadenylation specificity factor subunit 1	5065	20	0	92.52	4	F:GO:0003676; C:GO:0005634; C:GO:0005829; P:GO:0006378	F:nucleic acid binding; C:nucleus; C:cytosol; P:mRNA polyadenylation	0	0	154	315	395.141	752.656	1044.74	1305.66	119	93	605.949	312.431	2193.39	1971.97	119	93	605.949	312.431	2193.39	1971.97	271	214.36	782.412	207.22	1147.14	1616.94	-	-	-	-	-	-	-	-	-	-	-	-	-	-
TRINITY_DN6542_c0_g1_i19	GCAACGCAACGAATACAAGAGGCGGATGCAACGCAACGAATACAAGAGGCGGATGCAACGCAACGAATACAAGAGGCAACCTTGCCCCATAAGCCGACGCGAACCCTAAACATACTTTGAAAATTTTAAAAAATATCCAAGTATCAAAAAATTGTTTGTAACCCTAGATCTAGTTTTTATGAAAGGCAGGCAACACGTGGGTTGGGAGGGACGAGAGGGGTTGGGAGGGACGAATCGAAGCGACAAGGGCTGAATCTCAGTGGATCGTGGCAGCAAGGCCACTCTGCCACTTACAATACCCTGTCGCGTATTTAAGTCGTCTGCAAAGGATTCTACCCGCCGCTCAATAGGAATTGCGTTTCATAGTGTCCCGCAAGGCTCATCCACCTTACAGGGTAC…	hypothetical protein GLYMA_13G021700, partial	7991	20	0	97.17	0	0	0	0	0	309.038	148.152	0.139217	24.6056	1.67753e-05	163.234	4.47901e-05	3.63034e-06	2.04426e-06	68.3803	66.1785	1.98092e-06	4.47901e-05	3.63034e-06	2.04426e-06	68.3803	66.1785	1.98092e-06	72.8702	70.9194	68.0862	89.4988	66.8824	2.87133e-07	-	-	-	-	-	-	2.96902e+06	0	-	-	-	-	-	-
TRINITY_DN7066_c0_g1_i3	TATTCAAATGGACGGTGAGATTGCTCCGGGATTAGTAAGTATTCAAATGGACGGTGAGATTGCTCCGGGATTAGTAAGTATTCAAATGGACGGTGAGATTGTGTCAGGCAGGATTAGTCAATTTTTGGATCGAATACCAAGTTTTAAAACAAAACATAAAATGTTAAAAATAAACAAAACCAAATGGAGAAGAGGAATTTCAAGAGTCCAATTACGCACAAATTATCACACACAAATGGTAACAAGACAATGATCAAACCCAAAGACACTTGCACTGATTCATTAACAAGAATTCTTAAACTTGTTTTTTCTAAAATTCAATTCATGGCAAGTGACAAATAACAATCACCAACCATTTTTGAGAAATTACCTTAAAAACTAAGAATGAAAACAACACAA…	CBL-interacting serine/threonine-protein kinase 6	2347	20	0	90.58	10	F:GO:0004674; F:GO:0005524; C:GO:0005634; C:GO:0005737; P:GO:0006468; P:GO:0007275; P:GO:0009414; P:GO:0010540; P:GO:0035556; P:GO:0042538	F:protein serine/threonine kinase activity; F:ATP binding; C:nucleus; C:cytoplasm; P:protein phosphorylation; P:multicellular organism development; P:response to water deprivation; P:basipetal auxin transport; P:intracellular signal transduction; P:hyperosmotic salinity response	EC:2.7.11	Transferring phosphorus-containing groups	706.854	812.457	1424.45	1987.2	2017.76	2003.72	1187.33	803.166	3887.06	3210.98	7309.51	4947.01	1187.33	803.166	3887.06	3210.98	7309.51	4947.01	1706.18	1493.58	3395.17	3163.98	1914.07	3757.2	-	-	-	-	-	-	-	-	-	-	-	-	-	-
TRINITY_DN875_c2_g1_i4	TTTGTCATATTCTTCAACTATTATATAAGAAATATTAATCTCGATAACAGATTTAGATTTCTCTCTATAAAACCTTTCAATTTTCTTTGGTCATTGACACATAGTTGCAAAACTCTTAAATGAGTTGAACATAATCTTAGGAACAAAGAGAGACAAAAAAAGGACAACAGAGGAAGAAGTTTAGCTTCAAACCAATATTCTTCCACTTCAAGAAAGTCATCGAGTATTTCCATAAAAGGAAGCGAAAATGGATAGTAATTTAAGTCGAAGTATAAGTCGGAGTTTGAGTAGATCAAGTTGGAAAATGGAAGAAGTGTTTGCTAGTGGAAGATATTCAAGAAGAACTTCCCAAGTTGATGAAGATGAAGAAGCACTTAAATGGGCTGCAATTGAGAAATT…	ABC transporter G family member 36	4928	20	0	93.62	8	F:GO:0005524; C:GO:0005886; F:GO:0015419; P:GO:0015709; C:GO:0016021; F:GO:0016887; F:GO:0102025; P:GO:1902358	F:ATP binding; C:plasma membrane; F:ATPase-coupled sulfate transmembrane transporter activity; P:thiosulfate transport; C:integral component of membrane; F:ATPase activity; F:ATPase-coupled thiosulfate transmembrane transporter activity; P:sulfate transmembrane transport	EC:3.6.1.3; EC:3.6.3.25; EC:7.3.2.3; EC:3.6.1.15	Adenosinetriphosphatase; Sulfate-transporting ATPase; n/a; Nucleoside-triphosphate phosphatase	5356	8173.57	1366.87	2441.48	1932	2425.07	3364.29	2516.79	2031.85	1594.89	2701.44	2987.63	3364.29	2516.79	2031.85	1594.89	2701.44	2987.63	7427.1	6604.72	3669.64	5044.32	2469.74	3761.45	-2.25	0.000324	-	-	-	-	2.39	0	-	-	-	-	-	-
TRINITY_DN2260_c0_g1_i8	CCGATCTTTTTTTTAAGCAGCAAAAGAATCCATATTATTTCTTCCATACACAAAATTTTTGAACAAACTTTTCACAAAAAAAAAACTAACAGAGGATTCCTGGATATAGCTTATTATGCTTACAAAACAGGATATTTGATTTCTGATTACAATGTCTGACTTAAAATAAGTATAAGTATTCTATAGAGACTAAAAATACTCATTTGTTATTTTCCTGATCCCATCCATTTACAACTGAGAATCATATCCATTACTTTTATTCTTCTGAGGATAATCCACATTATCATAATCATCTTCAATAAACTTCTTCCAAAACCAATGCTGCTTCCACACTCTCTCTGTCATTTCTTCAATTGGTATGTTCTTCGTCTCAGGCACCAAGAAAAACACAAAAGCAGA…	sugar transport protein 13	3136	20	7.77e-129	92.5	4	F:GO:0005351; C:GO:0005887; P:GO:0034219; P:GO:1902600	F:carbohydrate:proton symporter activity; C:integral component of plasma membrane; P:carbohydrate transmembrane transport; P:proton transmembrane transport	0	0	305.939	513.873	109.82	204.44	94.6832	322.966	148.205	147.297	68.2933	52.2414	205.145	805.805	148.205	147.297	68.2933	52.2414	205.145	805.805	610.493	542.99	644.417	639.84	571.097	1177.94	-	-	-	-	-	-	3.9	0	10.65	0	-	-	-	-
TRINITY_DN2409_c0_g2_i7	CCTTAATCTAACTACACAATTTCACATTCATTTCTCATAAAGCATTTAACCACTTTTAATACAATAAAATCACTCATTACATTCAATTTCAACCATTCTAATTCCATAGCATTTAACCATTTTCTTACCAACTTCCAGTTACATCTCCAATCCATTCCTAAATGAAATACTTCATTACATTTAAAACCAAATTCAACATTTCCATTATATTCAATCATCACGTTACATTCTAATTTCAATTCATTTCAAACTAAGAGTATATATGTTTTCACATTACATGGATCAATTCTCACATGCATTTCGTTCTCCATTTCAATTCAATTACAACCATACATCATTTCAAAGTAACATAACAATTAATACATTCCAAGCTAACCCACTGAATTTCCATTAATAAGC…	---NA---	2208	0	0	0	0	0	0	0	0	0	13.4278	0	37.3919	2.34787e-06	2.63823	20.3711	25.7746	40.7769	18.669	10.9157	45.1479	20.3711	25.7746	40.7769	18.669	10.9157	45.1479	62.8395	121.774	48.7739	17.8727	0	69.2951	-	-	-	-	-	-	-	-	-	-	-	-	-	-
TRINITY_DN5529_c0_g1_i2	AACAATTCTCATGGATCATATTATTTGACAATATTTTGGTACACTTGTCAAAAGTATACATCATATTATAATTTATTTCGACCACATAACAAACAAACATAAACAATAAACCTAAAAATAAATTGAACTAGCAAGAAAAATAATTTCGTAGAAACGACTCTCCTAGGGAAAAAAGAAATTACAACTAAAAATGATGACAAAACGACAATGACGACAACAATATCAACAACATAAAAAGTAGAAGATTGTGATACAATGCAAAAGCACACAATGATGAAAAATTAAAAAAATATAACACAATCGAAGAGCTAAAAACTAGAAGTCCAAACAAATCAAGGGTACCATCAACCATTATTATAAAGTGCAATTAAAAAGGCGTCTAAAACATGAAACGAGTAA…	Cysteine synthase, chloroplastic/chromoplastic	1504	20	0	90.62	7	F:GO:0004124; C:GO:0005737; P:GO:0006535; P:GO:0009567; P:GO:0009860; F:GO:0016829; F:GO:0030170	F:cysteine synthase activity; C:cytoplasm; P:cysteine biosynthetic process from serine; P:double fertilization forming a zygote and endosperm; P:pollen tube growth; F:lyase activity; F:pyridoxal phosphate binding	EC:2.5.1.47	Cysteine synthase	240.653	91.5	2177.68	3439.99	7358.52	7355.3	159.482	93.0056	2526.55	1042.02	12691.2	9211.48	159.482	93.0056	2526.55	1042.02	12691.2	9211.48	228.476	196.434	2518.1	367.011	4527.97	5824.86	-	-	-3.83	2.15e-19	-	-	-	-	-	-	-	-	-	-
TRINITY_DN1338_c0_g1_i10	AAGCATTCCAACCAGGGGGTGCACAACCGAACGGGCCTCAAAGAAGAGACCTAAGAACTCTTCTATGACTCATAAGAATGGGGGGTGCGCGAGAAATGGACCCTGTGATGTCAAGCCCACAACTGGAAGCCCACTCCAGAAATGGTCTAAAGCCAAGTGAAGCACCAATGGACAGCTGGCTGAATCTCCCAATGCATGGAGACACCACTGCCATTACTGTGCTGGACAACCGAAGCCTGGCAGCTGGTACCAATGATGAGAATTCCAACGGAAGGAAAACGGTGATGTGTGATTGGCCACTTTATTCACCTGGTCAAAGATTTGAGCCAATAGGAAGAGGACGACGCATCCTCTCCTTCTCTCAGTCAAAAGAAATCAAACCTAACATTAACTCCCCCA…	Non-lysosomal glucosylceramidase	3289	20	1.76e-100	72.38	5	F:GO:0004348; P:GO:0006680; P:GO:0006821; C:GO:0016020; P:GO:0055085	F:glucosylceramidase activity; P:glucosylceramide catabolic process; P:chloride transport; C:membrane; P:transmembrane transport	EC:3.2.1.45	Glucosylceramidase	31.8741	111.652	15.8312	45.3589	30.6012	15.2921	59.2098	22.5749	32.0062	49.5831	37.243	55.3251	59.2098	22.5749	32.0062	49.5831	37.243	55.3251	71.0093	62.5373	59.5252	132.556	25.4919	41.2182	-	-	-	-	-	-	-	-	-	-	-	-	-	-
TRINITY_DN3394_c1_g1_i19	ATTTTTCAACAAACATAGGTAGGTGGTTGGGATTTTATTTAGTGCACACCAAAAAAAAAAGAGATCTTGTTGACCAAACTCAAGGAACAATATATACAACACATAATTTATCATGGTTAATAAACACTAGAAATATTTGAATTAGTAGTATAAGGTAGCATGAAGTGGAACACTTCATCTCTTCATTCAATTCTATATCACACCATGTTCTTTTTTATTCAAGGGTTAAAACACTCAACAAGCATGGAAAGTGAAGCCTCAGAAAATAGCAACCTAGGCTTGAAAAACTGGACGGTTGAAGCCAATATCCCAGTTGAAGTGGTGTTCTTTGGCTGGCTAGTTTCATGTTGAGTGGAGGCAGTAGAATGAATACTCTGAATTTGAAGCTTTTCCTTTTCC…	serine/threonine-protein kinase SMG1	18913	20	0	87.93	5	P:GO:0000184; F:GO:0004674; F:GO:0005524; C:GO:0005634; P:GO:0006468	P:nuclear-transcribed mRNA catabolic process, nonsense-mediated decay; F:protein serine/threonine kinase activity; F:ATP binding; C:nucleus; P:protein phosphorylation	EC:2.7.11	Transferring phosphorus-containing groups	0	0	0	0	0	0	5.84345e-06	0	0.00571668	27.4097	0	0	5.84345e-06	0	0.00571668	27.4097	0	0	5.76184	7.94445	11.5693	0	0	0	-	-	-	-	-	-	2.34697e+06	0.00832	-	-	-	-	-	-
TRINITY_DN5943_c0_g1_i9	TTTTTTTAGAAAAAAAAGTTGTTCCATTCTAAAAACCAAAATTTAAGAGACTCATTTCATGAATGATTTAAAATAACAGAACCAAAACATTAACTTACTAAAAACTAAAAGAAATAAAGCCTAAGGTTGTGGCATTGCATTGTCTACCACTCTGCATAAATCATTCGGAACAAATCCACCATCAACCCTAAGATCAAGACCTGTAATAAACTCAGCCTCGTTAGAAACCAAAAACAATACAGCATTCGCCACGTGTTTTGGCGTGAGCACCACTCCCTCGAGCCTCGCTAAGCTTTTATAAATCTCTTGTGCATCTTCGTGACTCTTTCCCAACAACTTACAAGTCAAAGGTGTTGCCAATCCATTTGGTGAGACACAGTTCACTCTTATCCCGTGTGT…	(-)-isopiperitenol/(-)-carveol dehydrogenase, mitochondrial-like	1159	20	3.35e-116	86.4	2	F:GO:0016491; P:GO:0055114	F:oxidoreductase activity; P:oxidation-reduction process	0	0	0	5.23866	5.67104	11.9904	21.718	0	0	0	0	0	13.3547	0	0	0	0	0	13.3547	0	0	0	0	0	0	0	-	-	*	0.00898	-	-	-	-	-	-	-	-	-	-
TRINITY_DN2067_c0_g1_i8	ATTTATTAAATTGGAATGTAGTTAAAACAGGAACACATACATTTCCTCTTTTGTTGCACTATGTACTATTTCAAATCATAACAACGGAACACAAACAGGAACAAAAACAACTCAAAATTTGACAGAATTTGTGGTTACACCAGAATTTACAGTAAATAAAGTCCCATTCTAACGTTAGTTAAAACAGGTTCAAGTAACTTGCAAATTGCCTACACATTACAAAAACCTAGGTACACTCTTCAACCCTCAAGATAAATACATATTTTTCACTTTTCTTCTTCACTTAAGAATTATTAAAAAAAGACAAAAAAACAAATCTTTGCAAGAGCAAATTATTCTTCTTGGATTCATTGTCTGTTAAACCCTGCTGTTAGCCGGTAAAGGGAGAACACCATCAAA…	SNF1-related protein kinase regulatory subunit gamma-1	2057	20	0	93.28	4	C:GO:0009505; F:GO:0016301; F:GO:0019887; P:GO:0045859	C:plant-type cell wall; F:kinase activity; F:protein kinase regulator activity; P:regulation of protein kinase activity	0	0	1273.87	1575.52	447.835	547.397	486.693	378.303	1360.99	1039.75	579.423	541.253	1093.95	704.572	1360.99	1039.75	579.423	541.253	1093.95	704.572	2437.02	2209.54	905.895	549.85	1609.16	1989.5	-	-	-	-	-	-	-	-	-	-	2	0	-	-
TRINITY_DN2821_c0_g1_i12	AATAGAAATGTCATAATATTGAATATGCATATATCATTAGTATATATATCAAGTAGAATAATATGTGCAACATTTCTAAAAGTTCTCACCTCAGATTTTCAAGTAATGTGACCGAATTTAAGCATGTGGCGATGATATGTTGCGACGGAATTTGATGCTTCTCATTTAATAAAATTATAAATAGATAAATCACATGACAAAAACTCTTCATTTTTATTAAATCATTGTACTAAACAAATCCTTCCTGCGTCCATGATTGCATACATTTGATCTTCATTAAAGACCCTATAACCTTCCTCGAGCAACTGCCACACCCACACTCCATGAATTTTGATTAATTTTATGTATGTATAATGTACATGAAAATCATCATTTATTATCTTAGTACCTAAGTTACCC…	transmembrane protein, putative	4490	20	1.56e-67	82.22	2	C:GO:0009507; C:GO:0016021	C:chloroplast; C:integral component of membrane	0	0	0	0	0.218076	0	0	6.23582	0	0	0	0	12.9919	64.7438	0	0	0	0	12.9919	64.7438	0	0	8.35048	12.7343	5.1632	67.8009	-	-	-	-	-	-	-	-	*	0.00021	-	-	-	-
TRINITY_DN3896_c0_g2_i1	TTTCATTCCATTTTCTCCTCAATCAGACGCCTTCATCTCACTCTCTTGACAAACTCCCTTCGCCGGAAATCACTCTGCCATGCTGAAGGCGGCGGTGCAACCCAACTTAGCCTAAAACCACCAACATTTTGCTTGGCTTTTTCCCCTTTATCCACCTCTCACATTCAAATTACCTAAATTTCAATGAACTCTCCAAACCACTAAAAAAATCACAAGAACCCTAACTCTCCTAAACCAAAATTAAATGACAAAGGAGGGGATTCAAAGCATGATACCTTGGGGCTTTGGTTCCCCTCAATATCCTCTACATCTTGGTAACAACTTTAAAGCAGAAAAAGTAAGAAGTGGAAGATCCTACCTACAAGGACGTGATTTTCCCTGGGAACTATTGAAGGGTTT…	---NA---	2278	0	0	0	0	0	0	0	0	16.8696	11.7171	58.6106	96.8426	52.8701	151.42	42.9566	18.9869	117.212	59.3061	198.563	173.632	42.9566	18.9869	117.212	59.3061	198.563	173.632	50.4314	30.3239	99.3924	74.8026	54.7401	142.998	-	-	-	-	-	-	-	-	-	-	-	-	-	-
TRINITY_DN3544_c0_g2_i4	TGGGACTATTCTATATACAAATATTCTAACACTATGTATTTACAAATATCAACAGATACCATTGAAAATAATTTTTTCCATTGAGGCATTAACCTTTTTGAATGATGTAATTTGCATCATTAAAAGGATTTGTAGCCTTTGGAGCCGTGGAGGTTGAGTAGTGTGAGCTTTGAGGTCCCTTCAGCAATCATAATTTCTGACATTGAAGAGAATAAGCAAAACAAAGGAGGCATTCACCAAAAATGGAGTATCTCAGAATGTGATTTCGACCACAGAAACCGAAGGAGGAGAGGTCAGCAATCAGACAGGGAAAAAATAGAGGCGACCACCGGCCTTGAAAGAGATGCATGGCTGTCAAGTGCCGGAGACGTAGCTGCACGGGGGCTTGAGGCGTCAGAG…	probable beta-1,3-galactosyltransferase 14	2398	20	1.94e-138	86.1	5	C:GO:0000139; C:GO:0005783; P:GO:0006486; F:GO:0008378; C:GO:0016021	C:Golgi membrane; C:endoplasmic reticulum; P:protein glycosylation; F:galactosyltransferase activity; C:integral component of membrane	0	0	18.0218	23.9977	28.9996	54.5849	0	37.8049	19.1989	0.0115141	35.8556	53.9878	39.508	141.228	19.1989	0.0115141	35.8556	53.9878	39.508	141.228	15.2689	35.768	142.809	69.1597	116.64	140.273	*	1.85e-08	-	-	-	-	-	-	-	-	-	-	-	-
TRINITY_DN3208_c1_g1_i6	ATGCAATGCAAGATACAATAACCTCAAATACAAACCTCTATATAAAGCTCAACAACTCTACCTTCACATCTCAAGAAATTCACTACTGCAACTTCTTTTTCATTCTTTCTTTCATAATCATTTATTTTCACTTACCATTCTCTCAAAATTCTAGCTACCTCTACCATTAGTATATCAACTAACTAAGATGGAAGCAGTAGCAGCAGCCATTACAGAAAACAACAATCAAACTTATGATTCTTTCTGCTTGACAAATGCGATAAATAATAACATGAAAGTGAATAGCACGGATCCTTTGAATTGGGGCGCGGCAGCGGAGACAATGAAAGGAAGTCACCTGGATGAGGTGAAACGTATGGTGGAAGAGTATCGGAAGCCGGTGGTACGTCTTGGTGGCGA…	phenylalanine ammonia-lyase	1316	20	0	94.52	4	C:GO:0005737; P:GO:0006559; P:GO:0009800; F:GO:0045548	C:cytoplasm; P:L-phenylalanine catabolic process; P:cinnamic acid biosynthetic process; F:phenylalanine ammonia-lyase activity	EC:4.3.1.24; EC:4.3.1.25	Phenylalanine ammonia-lyase; Phenylalanine/tyrosine ammonia-lyase	50.2695	104.243	7	4.91028	13.4298	34.6615	19.2655	33	3.71715	9	27.5743	32.4941	19.2655	33	3.71715	9	27.5743	32.4941	74.7021	83.8194	76.1841	74.6671	79.2767	82.2404	-	-	3.99	2.45e-07	-	-	-	-	11.86	0	2.69	0	-	-
TRINITY_DN15195_c0_g1_i2	CTAAAAATTACAAGACCTATGCCAAAAATTCCAGATGGATGTCTAGAACAAATGTTTCAATTTTCACTTAATTTGGATGTATTATGTGGTCTATGGAATTAAAACGGTAATGTGTATGGAAATATGTACATGAAAAGGACCTCTATGTCAATTCTAAAAATTCCCCAAGCACATATATATTTTTTCATTTTTATAAAATAGTAGAGAAAAATTAAAGATCAACAAAAAAATCCCTGCATTTTTTGGATTAAATTTGAATATTATATGAATTTTTTAAGTCTTAAAATGATTATTTAATATTTATTTGGAATTAAAATGGATTTCATTAATTGATTTAGGATGCAGTGGCACAGATGTAATCATGTAAGCAGATGCCAAAACGCTGTAGCTCAACTAATC…	---NA---	1335	0	0	0	0	0	0	0	0	9	10	10	22	14	17	19.47	3.71752	28.945	20.7287	14.3521	5.45829	19.47	3.71752	28.945	20.7287	14.3521	5.45829	10.89	18.6867	17.436	32.2302	3.79105	1.29079	-	-	-	-	-	-	-	-	-	-	-	-	-	-
TRINITY_DN14947_c0_g2_i4	ATCACACCCTCTTTGTAATTTTACAACCAAAGTTAAAGTGTTGTTTCACACTATAAATCCACACACTCTCTCTTCTCAAATCTATGTTCTCTTCTCTCCACTTCCACCTTTGACCACTGTCCAACAACACACTCTCTCTCTCTCTCTCTCACCAACTCAAAACACAACTCCTAAAATTTTCAAGCAAAGGAAGTGTTTTTTTTTCTTTTTTCCTTTCACTAATGTTGTCAAACCAAAAAAACAACAGTGGCAAAGGTTGCATCAGATCTCCTTAAAATGGTCAAAAAATCCACACATTACATTCACTTCATCACTTCTTGACCACCCTTTTATAAAAATCCAATTTTTATAAAAATTAACACCTACCCTTTTATCCAAATCCAGTTTTTTTTGAACCTT…	ABC transporter B family member 19	4487	20	0	97.86	7	F:GO:0005524; P:GO:0006855; F:GO:0008559; C:GO:0016021; F:GO:0016887; F:GO:0042626; P:GO:0042908	F:ATP binding; P:drug transmembrane transport; F:ATPase-coupled xenobiotic transmembrane transporter activity; C:integral component of membrane; F:ATPase activity; F:ATPase-coupled transmembrane transporter activity; P:xenobiotic transport	EC:3.6.1.3; EC:7.6.2.2; EC:3.6.1.15	Adenosinetriphosphatase; ABC-type xenobiotic transporter; Nucleoside-triphosphate phosphatase	43.7364	36.2873	997.982	761.187	1293.5	1725.55	144.678	139.176	1157.57	815.747	3445.08	2948.17	144.678	139.176	1157.57	815.747	3445.08	2948.17	191.914	272.549	794.812	522.836	1914.99	2522.39	-	-	-	-	-	-	-	-	-	-	-	-	-	-
TRINITY_DN1205_c0_g1_i13	CATAGATACTCAACTTAATCAGATTCTGTTGTTAACATCCTCGGTTTCCGTAGCGTTGATAGCAACTTTTTGAAATATAATGGCATACTAAAATTTCAATCACAGGATCAAGCCTTTGTCAAGCTGAACATATTTCCGTAAAATTTCGCCTGCTTTTTATTGTACTCCTTTATCATTTCCTTCAAATTCCTGTACTCCAGCTTTACTTCCCTGTTGTCAGGTTCAACCTCAAGAGCTTTTTTAACATCAATTTCAGCCAAATCCAAGTCACCCAACTGCATACTTGCCTGGGCCCTTCTATAGAGGCCTTTCACGTTTGTGCTCTCGATATCCAACACCTTGGTACACAATCTCTCTGCATCTTTGTACTCTTTCAACTTCAACTTGCAAGCAGCATTG…	peptidyl-prolyl cis-trans isomerase FKBP62-like	8464	20	0	92.98	6	P:GO:0000413; F:GO:0003735; F:GO:0003755; C:GO:0005840; P:GO:0006412; P:GO:0061077	P:protein peptidyl-prolyl isomerization; F:structural constituent of ribosome; F:peptidyl-prolyl cis-trans isomerase activity; C:ribosome; P:translation; P:chaperone-mediated protein folding	EC:5.2.1.8	Peptidylprolyl isomerase	5.18033	5.14686	0	5.18612	4.88101	0	10.1011	15.4596	10.2753	10.0223	9.5256	19.007	10.1011	15.4596	10.2753	10.0223	9.5256	19.007	25.6079	20.5852	5.0188	9.9526	0	14.4834	-	-	-	-	-	-	-	-	-	-	-	-	-	-
TRINITY_DN10718_c0_g2_i7	ATATAAAGCTAATCACATTTTCATATATCAATGTAACTAAACAGCATATATGATATAATCTATTTAAAGTTGGACTTTTCTTCAGAAATTTGACGGATGTTCACCCAACAGACAAATCCATAGAAAGTTGGTGAATTCATAAAAACACCCCTAAAACTGACAAATTCACACGTCCGACACCATACAATTGTACTAATTACTAGTAAAAAGAAACAATAAAAGGTAATTATATGAATTGACCCCATCACCAATAACCATGTTTCCAAAATTATTTGTCAGCCGAAAAGGATGCTTATCCAAATGTGGGACGATAGAGAGGTAAATCATCAAATCCAATCGCCATAAATATGGTTGATCTTGTTTAATTTCTTCCAAAGTAATTCCTTCTTGGTCTTCTTC…	zinc finger CCCH domain-containing protein 39	4013	20	1.84e-110	69.08	1	F:GO:0046872	F:metal ion binding	0	0	25.3495	39.5857	30.1012	43.4127	25.3805	59.0183	8.65895	4.06669	31.6558	32.5382	36.2336	66.5123	8.65895	4.06669	31.6558	32.5382	36.2336	66.5123	21.6746	29.767	70.4846	79.4686	65.7412	91.2064	-	-	-	-	-	-	-	-	2.34	0.000866	-	-	-5.1	4.79e-06
TRINITY_DN15770_c0_g4_i1	TAATCCCATTGAGCTAGAGATTATCTTTAAACCACTTTAGAGCTCCATTTGCCACAGACCTGCAAGTTTCAGTGGTGGTAATTTTTAATCAACTCGTCAGATGCACAAAACAATTACCAAGGTTTGATGAACAAGGATACTTTCAACCTAATCAAGGGCTAAAATTAATAATGAAAGTGACACCTTATCCTGTAAAATGACAATAAATGAATGACATAATATCCATTTTTGTTCAACAATAATTTCCAAGTCAAACCATTAGTGAGGACTCAACAATGAAAAAAATATCCAATGGAAAATTTCAGCTATTATGTATCAACTCAATGACAAAAATTTATACAAAGAATCAGATTTTGTTGAAAAATAGAATGCGAGTACATAGGGAAAATGACATGACTT…	transmembrane protein, putative	1523	2	7.03e-06	64.43	2	C:GO:0016020; C:GO:0016021	C:membrane; C:integral component of membrane	0	0	0	3	14	25	7	9	0	1	22	22	10	13	0	1	22	22	10	13	1	3	15	21	4	8	-	-	-	-	-	-	-	-	-	-	-	-	-	-
TRINITY_DN6869_c0_g1_i1	TAGTTATAAGTTAGTTATGATTAATTGAAAATCGGTCATCATTAGTTATAAGTTTGTTATGATTAGTTGAAAATGGTTATGATTAGTTATATCTGATTGTTGTTATAATTAGTTGAATTTTGTTTAAATTAGTTATAAGTTAGTTAGGATTAGTTGAAATCGGTTATGATTAGTTGAAAATCGGTTTATAATTAGTTGAATATTGTTTAAATTAGTTAATACTCCAGTTAGTTATGATTAGTTGAAAATTGGTTATGATTAGTTATAAGTTAGTTATGATTAGATGAAAATTGGTTATGATTAGTTATAAGTTAGTTATGATTAGTTGAAAATTGTTGAGTGATTTTTGTATATACATGCAGGGTTTTAGAAAAGTTGATCCGGATCGATGGGAATTTG…	heat shock factor protein HSF30 isoform X1	1916	20	2.35e-169	78.36	4	F:GO:0000978; F:GO:0003700; C:GO:0005634; P:GO:0061408	F:RNA polymerase II proximal promoter sequence-specific DNA binding; F:DNA-binding transcription factor activity; C:nucleus; P:positive regulation of transcription from RNA polymerase II promoter in response to heat stress	0	0	2.9209	3.94469	0	0.838583	0	0.215621	1.56461	5.43664	0	0	0	0.495833	1.56461	5.43664	0	0	0	0.495833	9.27802	12.3193	0.0489785	9.32971	0	2.08071	-	-	-	-	-	-	-	-	-	-	-	-	-	-
TRINITY_DN371_c0_g1_i1	TCTGTATATTTATACATGTACATTTAGTTATGCTTGTGTTGTGAAGGATTAAAAAAAACAAAGGTTAGATAAAAGCCATATATAATATCAAACACTGTTTACAACTTATATTTCTCATTTTTTCAAATAAACTTATACTTGTCATCATTATCATTGATAGAAAAAAAATATATATATGCCGTTTGGTACAATTACCAAACAAAGTATGTACTATAAATTATATAGGTAAATCAAATTAAATCAGTACTTTAAACCGTGAAATAAGATTTAGAATTGAAAGGTACATCTATCTATAGGTGGAGGAGAATAGATTTTAGATTTTAGGTGTTTAAGCCAGCTACATATGCCACTCCCGTAGACGGCAACCATGTCGAGCCTGATATGAACTGAGCCACCGTG…	probable pectinesterase/pectinesterase inhibitor 34	4291	20	3.46e-152	95.18	7	F:GO:0004857; C:GO:0016021; F:GO:0030599; P:GO:0042545; P:GO:0043086; F:GO:0045330; P:GO:0045490	F:enzyme inhibitor activity; C:integral component of membrane; F:pectinesterase activity; P:cell wall modification; P:negative regulation of catalytic activity; F:aspartyl esterase activity; P:pectin catabolic process	EC:3.1.1.11; EC:3.1.1.1	Pectinesterase; Carboxylesterase	95.7092	79.7301	25.0822	111.083	57.4714	160.352	9.8438	25.7543	54.4174	43.5841	115.407	271.932	9.8438	25.7543	54.4174	43.5841	115.407	271.932	27.7832	22.3519	87.2528	187.956	186.647	189.784	-	-	-	-	-	-	-	-	-	-	-	-	-	-
TRINITY_DN3977_c0_g1_i8	TAGTATTTATTATAATAAGTCAAAAAGAAAGAAGAGAAAGAAATGGGAGTTGGCGCCTACATAACAGGTTGCTTGCTTACCAAGCCATCCCGGCTTTTAGCTCCTCCAGTTCTATTATTATTTATTCTTATTTATTGACTTATTATAATAAATACTACTAACTATCAAAATGAAAGACGATCGATTATCTACCCAAGAAGATAGAGAGTCCCACATACAAAAAAAGGTCACAAATAGAGTTAAACCAAGTAACATTGCAAAGGCATAATGATAAACAAATCCACTTTGAAGTTGACTTATCCGCTCGGCCAATCGTCGGAATGTGTACGATATACCATAAGGGCCCAATATCTCAATAGCACCTTTGTCTAAAGCTTCGAATGAGACTTCATATCCGAA…	NADH dehydrogenase subunit 5 (mitochondrion)	7250	20	0	99.13	5	C:GO:0005743; F:GO:0008137; C:GO:0016021; P:GO:0042773; C:GO:0070469	C:mitochondrial inner membrane; F:NADH dehydrogenase (ubiquinone) activity; C:integral component of membrane; P:ATP synthesis coupled electron transport; C:respirasome	EC:7.1.1.2; EC:1.6.99.5; EC:1.6.99.3	NADH:ubiquinone reductase (H(+)-translocating); Acting on NADH or NADPH; NADH dehydrogenase	16.7197	47.1065	0	22.2494	15.0627	62.139	61.1487	43.7226	69.4838	0.0222156	121.565	42.5389	61.1487	43.7226	69.4838	0.0222156	121.565	42.5389	55.1498	145.748	15.122	10.7745	45.9593	28.7104	-	-	-	-	-	-	-	-	-	-	-	-	-	-
TRINITY_DN3431_c0_g1_i3	CTTAAGACTTGTGCCAAAAGAGTCTCATAAAGCGTTTGAATTTAACTGAACTAAATCCCCACGTTCTCTTCTCTCACAAAATGCTTCGCAACAACATCATCTTCCATTGCCATCATTACATACCAAAACTCCCCATTCATTTTCCATTCCAATTTTCTCACAATTTCAAACTCTGCACCACCACTTCACATTCCGAATCTGATTCCGACTCTTTCACCGTCTCCTACCTCATCAACACCATCGGTTTCACTCGTGAAACAGCTCTCAAAGCTTCAAAACGAATTCGTATCAAGTCCCCAGAAAAACCCAATTCAGTTTTCACCTTCTTCAGAAACCACGGTTTTCCAGACTCCAGCATTAAGAAAATCCTCATAAAAGAACCATGGCTTCTTTCTACCG…	mTERF protein	1975	20	0	77.34	3	F:GO:0003690; P:GO:0006355; C:GO:0016021	F:double-stranded DNA binding; P:regulation of transcription, DNA-templated; C:integral component of membrane	0	0	29	40	86	136	84	100	41.2885	16.0925	151.358	85.5686	155.996	129.835	41.2885	16.0925	151.358	85.5686	155.996	129.835	19.8546	26.2953	77.904	103.768	45.3821	88.2774	-	-	-	-	-	-	-	-	-	-	-	-	-	-
TRINITY_DN2296_c0_g2_i1	AAAAATTTGATTTAAAATATAATAAGCTTTAAAACACCAACAACTCAATGTAACATTTACGTAGCATCCAAAAAGTCAGCAGCAACCCAATTATTTGTAATGTTTACATTATACTACTATGTTAAGAGACAAGTATAGCTACCTCAACATCTATCATGTATCACACAACAAAGCAAAAACAATGCATCAATACCCCCATCATACACTAGTTTAATCATGTAAGCTGAAACCAAAACAACGGAAATCACCCAATCGGTTTATACAGAAATGGGGTTAAACATCAACCAAAATCAATCAATAATTACAAGTCTTCAAAATTTCAAATGGACACGTAATCGAAGCTCACAATACAAGAGATATGTAACATGACTAAATCAGAAGTGGAACAAATATCAAAGT…	---NA---	1562	0	0	0	0	0	0	0	0	9	3	55	98	65	217	15	4	175	73	339	323	15	4	175	73	339	323	8	9	111	35	156	210	-	-	-	-	-	-	-	-	-	-	-	-	-	-
TRINITY_DN2990_c0_g1_i3	CAAACTACTAACTATCCCATTAACTACTAACCAACTACTTAACTAACAATAACAGACCTATCATATGGTGAGGCACAGTCTTTGATGATAGGCACTTACCATGGACGTGTAATGCTTAAATTATAAAGAACTTGAACTTAGTCAATCTCTGAGTATACAATTTTAAAGTAGCTATTTGATGTGATAATTGAACTTAGTCAATCAGGAAATATAGTGAGTTTGCCGACTTATTTCCCTTAGTCTCGTGGATAAATTTTTATATCCAAAGATATGTTAAGTCTCAACAAAAGGTAATGGCTAACCTAATGCGTATTCCACATTTAAGCTTAATGGGATTGTGAATTTGTGACATGTAAGTTGTAACTTCTTTAGCTAGTTACTGAGTTAGAGAATTAATTT…	conserved oligomeric Golgi complex subunit 5	2259	20	0	96.41	2	P:GO:0006891; C:GO:0017119	P:intra-Golgi vesicle-mediated transport; C:Golgi transport complex	0	0	2.07726	5.21547	21.6088	22.1861	15.9289	13.2343	7.74302	4.54848	40.0804	22.7199	29.9625	32.6031	7.74302	4.54848	40.0804	22.7199	29.9625	32.6031	9.83651	12.4012	13.4831	19.1733	6.69552	17.5453	-	-	-	-	-	-	-	-	-	-	-	-	-	-
TRINITY_DN4413_c0_g1_i3	TAATTTCCACCTCTTCCAACTTAGTAAAACACTACTAACATAAATTATAAAGTCAGCTAAAGTTGCCCACAATAAATCCGTCGCTGTTTCTAAACTCTACTAATCAAAACTTATTTTCCTTTCTATCTTTTAGAGATGTAGAGGGCTCAACAAGCTCATCATTTGGAAGCTATGCAAGTTATCTTGGCTCAAGCACCAAACCAAACTTATCAAATTCAGGTCAAGAAAATTGTGTTCTTAGTGACATGAGCAATAATACTACAGCAGCTCCTGTGAGATTGCCATTCAGTGGACAGTTTTCATACATTCCAAACAATTTCAACATAATGAATGATATGAAGCTTCAACCAGCAACAACAGCGATGAATAATAATAATAATAATAATCCACATGAAAACC…	protein SRG1	2579	20	0	87.33	8	F:GO:0008168; P:GO:0032259; F:GO:0046872; P:GO:0055114; F:GO:0102802; F:GO:0102803; F:GO:0102804; F:GO:0102805	F:methyltransferase activity; P:methylation; F:metal ion binding; P:oxidation-reduction process; F:thebaine 6-O-demethylase activity; F:thebane O-demethylase activity; F:oripavine 6-O-demethylase activity; F:codeine O-demethylase activity	EC:1.14.11; EC:1.14.11.31; EC:1.14.11.32	Acting on paired donors, with incorporation or reduction of molecular oxygen. The oxygen incorporated need not be derived from O(2); Thebaine 6-O-demethylase; Codeine 3-O-demethylase	38.0585	31.2218	156.545	203.033	299.094	276.311	30.2828	25.191	171.145	95.2531	457.773	375.736	30.2828	25.191	171.145	95.2531	457.773	375.736	61.2856	66.7309	161.559	108.719	242.386	273.014	-	-	-	-	-	-	-	-	-	-	-	-	-	-
TRINITY_DN9363_c0_g1_i39	CAAGCCAAAGTGCCGCAATTAAGGCGACTAGGGACGGACCGCAATTAAGGCGACAATTCCAACAATTATCAATTATTTTGACATGTAAAAATCAATAAAAAGCAAATAAATGTTTTGGATGTACTCAACCACTATTAAGTATTGACTTCAAAAGAGCATTGTTTAATGGTAGCCATCATCAACAATAAAAACAATATACAAGTCTCTTCTCACTGGATGAGATCAGCAGCACACATTAAATGATGCCATATACCTTGTGATGAATTAAATTCAAAGATGAAGTGCTTCTTCAAAAAAAAAAAGATAAATCAACCACCTCTAAATCTCTCTCAATGGTTGGCGTATAGTTTTTACTTATTTTCTATGCATTGGACTGTCACCTTACCTATTCAACAAGTA…	transducin/WD40 domain protein	4049	20	2.73e-104	86.06	0	0	0	0	0	0	0.0431779	0	0	2.70919	0	18.1842	0	0	0	21.5413	4.99377	18.1842	0	0	0	21.5413	4.99377	0	0	0	0	0	1.14923	-	-	-	-	-	-	-	-	-	-	-	-	-	-
TRINITY_DN21987_c0_g1_i1	CAGGCCCAATGAGTATGTACTCTAAGAACTCTGACTTGGGCCTGAATACAAGCACTATTCTTGAGGCCCAGCCAAAAAAGGGTGTACGCCATCAATGGAGGGTGTGAACCGGGAAATGCTTGGTCCTGTTATGGCCTCAATCCCAAACTCTACAGACTAATACATACACCAATGAACTCAATCCAAATCTAAGGGTATGTCAGCATCATTCGTTCGGCAACGCTTTGTTTCGATTCCATAAATCTGTCTTCGAGAAAAACTCAATCGCGAACCACACAACGCGTGACTCTTCTTTGGCCTAATCACTTCACAGGTTGTCGATTTCTGTTGTTAAACCTGCTTTGGCGTTTCGTGCTGCTATGCATTTCATGCTTTGGACCTCTCCGTTTGGCATTCCCA…	---NA---	606	0	0	0	0	0	0	0	0	0	0	2	4	3	2	0	0	0	2.69776	0	2	0	0	0	2.69776	0	2	0	0	1	0	0	1	-	-	-	-	-	-	-	-	-	-	-	-	-	-
TRINITY_DN499_c0_g2_i4	CCATTATGGGGCAATTTTGGTTCAAAAGTTTATTTTTTGAACCAAACTAGCAATTGCCGATTTAGTTGTTGATTCTTCTACTTTCTTTGACTTCAACCATCCTTTAGACCGACTTTAACTCACTTTGGTTCCAAACCAACCAATCCAATTCAACTTTTTCATCTTTTCTCTCTAACCAATGTATGATCACATCACATCCAATTCAAAATTCTTTTTTCTTTTTTCTTTTCTCTCACTTCTCACTTTTTACTTCCCTCTTCTCTCACTTCTCTCACTTCCAGAATCCTCTTTCTCTTCCGTCATCTTCATCAACAACATTTTCTACCTATTATCTTCATATGTCTCTAGCATCTTCATCTTCCTTTTCCAACATTTTGACAAATTCAATATATTTTTTAT…	Serine/threonine-protein phosphatase BSL3	3273	20	4.01e-13	82.53	5	F:GO:0004722; C:GO:0005634; P:GO:0006470; P:GO:0009742; F:GO:0046872	F:protein serine/threonine phosphatase activity; C:nucleus; P:protein dephosphorylation; P:brassinosteroid mediated signaling pathway; F:metal ion binding	EC:3.1.3.16	Protein-serine/threonine phosphatase	0	68.9435	9.80734	11.9872	11.8799	0	52.4048	44.1435	0	0	0	33.3241	52.4048	44.1435	0	0	0	33.3241	70.3323	112.918	30.2135	44.4648	0	9.7666	-	-	-	-	-	-	-	-	*	0.000302	-	-	-	-
TRINITY_DN8086_c0_g1_i3	TTCACAACCGATATAGATATCAGTTTACAGTCAAAGGGTGAGAGAAACCTCAATGGAAAAGATGTCTCAAATTGGATTGTTAGCATTATTAGTTTATGGCTTGTTACTTTCTATTTCTTTTAACTAGCATTGCTCTAGCTGTTGAATCAAGTGTTGTCAAAGGCACAAAATATATTGCAATAACATCTCAGGTGCTGTTGTTGCAATCGATCTCCATAATCAGCGTCCATTGCAATTTGATTCATCTTCAAGTATGGAAAATGGACCAAAGTGGTGAGCTAAAACCATCTTTGATGAAACTCAAGTCATTAAGCCATTTAGACTTGAGCTTCAACACATTTGAGGGAATATACCAATTCCTAAGTTCTTTGGATGACTTATGAATTTGCAATATCTGAA…	aminoacyl tRNA synthase complex-interacting multifunctional protein 1	3097	20	1.06e-114	85.88	6	F:GO:0000049; F:GO:0004825; P:GO:0006418; C:GO:0009507; C:GO:0017101; C:GO:0017102	F:tRNA binding; F:methionine-tRNA ligase activity; P:tRNA aminoacylation for protein translation; C:chloroplast; C:aminoacyl-tRNA synthetase multienzyme complex; C:methionyl glutamyl tRNA synthetase complex	EC:6.1.1.10	Methionine--tRNA ligase	5.11922	17.7236	43.6772	55.0435	85.2472	69.8306	21.8378	20.4285	58.4496	63.5465	84.0859	129.04	21.8378	20.4285	58.4496	63.5465	84.0859	129.04	22.897	52.4681	118.876	44.5506	61.1571	100.034	-	-	-	-	-7.37	0.00038	-	-	-	-	-	-	-	-
TRINITY_DN7082_c0_g1_i1	TTACATTACCACCTTTACCCCCTTTTCCCATGGCTGGCTTCTTACCTTGCCATGCCTTTTGCAATAATCCAAACCATCACTCCTTTTCAACCCTCTCTCTCACACACACTACATTTTTTTAGTATAGACATATACATGGTATTCACGTGGCTATGCTTGACCCAACCAACAATGACTAATACCAATACACATCCCTCACCATACAATAAAATACTCTTTACATAATAAGCTGCCACAATATCATATCATTCCTATTCTACTCTTCAATAAATCCTCACTTGTTTCTTTTTCTTTTATATTCTAAAAAAAGTGGGAATCTTATTACCGGCGATGGTTGATACTACCGTCGCTCACCTTCCGGAGGAGATTCTGTCTCAAGTGTTTGCTGCCATCACTGAT…	F-box protein MAX2	3003	20	0	85.17	12	F:GO:0004842; C:GO:0005634; P:GO:0009416; P:GO:0009926; P:GO:0009934; P:GO:0010016; P:GO:0010187; P:GO:0016567; C:GO:0019005; P:GO:0031146; P:GO:0042335; P:GO:1902584	F:ubiquitin-protein transferase activity; C:nucleus; P:response to light stimulus; P:auxin polar transport; P:regulation of meristem structural organization; P:shoot system morphogenesis; P:negative regulation of seed germination; P:protein ubiquitination; C:SCF ubiquitin ligase complex; P:SCF-dependent proteasomal ubiquitin-dependent protein catabolic process; P:cuticle development; P:positive r…	0	0	936	1538	359	696	274	402	767	614	472	463	621	936	767	614	472	463	621	936	1135	1246	1201	1231	885	1178	-	-	-	-	-	-	-	-	2.6	0	-	-	-	-
TRINITY_DN2637_c1_g1_i2	ATTGGCTTCAACGGCAACACAGCATTAAGCACATAATCAACAAGCAACACCATGTTTTTTTTTTAACTTTACAATATCAACAATTTAAATGACAATAAAGTGGACAATTGGAAGTTAAGGACATATTCGAAACAAGATTTATGATTTTAAACGTACAGCATCAAACAGCGGGATTAAATCATGTTCATCCAAAAACACCAGAAGAAAAATAATGCCGCCTACAAATAACTCAGAACATACCAACACAACCGTTTTGGAATCAAAATCCGAATGGTAACTACCACAGTACAACATCAAGGCAATTGAAATGCACACCGTTATCGTAACCGACACACAAAATTATCTACACATTCTACTTTGTGCAACAGAAATTTTAAACCGAAATGCTTCCACGATGTA…	---NA---	1386	0	0	0	0	0	0	0	0	56.0861	150.443	221.805	348.935	221.419	326.139	40.4187	72.9563	210.778	208.215	210.921	250.921	40.4187	72.9563	210.778	208.215	210.921	250.921	77.6864	60.5295	201.737	243.835	93.2791	134.62	-	-	-	-	-	-	-	-	-	-	-	-	-	-
TRINITY_DN7157_c0_g1_i2	TACATTCCTTGTGCAGTTGTTGTTGTTGGTTTCAGTGCCTGGACCATATCCTTTACTTGCTTGTGTCTCCATACTCCATGAATATCTAATACATATCCTTTGCTCTGTCTTCATCTTCATCTCCATCTCGTATTGTTGTGAAAAAGAAGGATGTGCTTCTATATATCTCTTTCATCCTGTCTCCTTCTTCCCTCGGTAACCTTGTGTGACTTCCATTTGCGCTTTGAAAAGTAGTTCCAACCAAAGTCTTCTATTTTGGTTGGTTATGCTATTATTTCAGACAAAATTTAAGTTGTTACACACTAACTGTTTTTGGTGGTTTTCCTGTACTATGATTGTAACATTGTGTAAAACTTCTTATAATTAATGCGAGAGTGAGTGTCACGCTTTAAAAAAACA…	ABA-responsive protein	1742	20	5.76e-101	88.94	8	F:GO:0004540; F:GO:0005509; C:GO:0005829; P:GO:0006952; P:GO:0009607; F:GO:0044373; P:GO:0090501; F:GO:1904408	F:ribonuclease activity; F:calcium ion binding; C:cytosol; P:defense response; P:response to biotic stimulus; F:cytokinin binding; P:RNA phosphodiester bond hydrolysis; F:melatonin binding	0	0	3025.49	3619.66	1350.49	1559.44	1127.85	1047.42	5418.56	4426.13	3422.43	2888.39	3807.41	3011.47	5418.56	4426.13	3422.43	2888.39	3807.41	3011.47	8546.14	8027.82	5028.7	5853.45	4717.98	4674.77	-2.37	1.91e-08	-	-	-	-	-	-	-	-	-	-	-	-
TRINITY_DN404_c0_g2_i3	TTTCAATTCAATGTTTTTAAGTTTAATAAACTTCATTTGTACAAAAGCAAAATCGGTGAACAAATAAGAGGCCAAAAAATAGTGATTCTGTTTATTGCCCGAGTACAAACTGTATAGACTAGTTAACAAATTCAAAATATGGACATTACTATGCAAAAATGGAGGCATATGAGACTAATCAATTTATGGTCACAATCTAGATTTCTTGGATGATAATGGTGATGGTGAGAGTGGTGAGAAAACTGATGATGGTGGATCGCATGAATGGCGCATTGGCGAGAATGTGGCGGATAGAGATGGACTACTATCATCTGATGATCGTCTTCTTTTTAGAGAACTTTTCTCACCATCCTTCACTTCACCTCTCATGACAAAATCTTTCAAGCGTCTTACATCTGA…	two-component response regulator ARR5-like isoform X1	1510	20	3.51e-115	90.71	1	P:GO:0000160	P:phosphorelay signal transduction system	0	0	570.011	453.883	138.819	120.603	55.749	95.6117	407.933	292.131	114.316	49.5209	167.501	385.332	407.933	292.131	114.316	49.5209	167.501	385.332	757.711	623.695	710.4	402.168	500.201	1061.09	-	-	-	-	-	-	-	-	-	-	-	-	-	-
TRINITY_DN3738_c0_g1_i3	CGTAGTTTCTTCCTTTCTTCTCCCTTACAGATTAAGCTTTCTCTCTTTATAAATATCTATTTTATTTTATTTTTTATTATTATTCTTCATTTCTTCTCTTCTTCTACTTTTCTATTTATTATTTAATTTTTTATTTTATATTATTGTGTCATTATATAACTCCTTCTTAAACCCAATTCCTGTGACATCATTTCAAACCGAACGCACTTTACCAATTGTTGTTGTTTTGTTTTGTTTTGTTGGTACGATTCGTGCGATTTTTGACTAACCTAGATGGATTTCGTGCAAAATCCTTGTCCTTCTCCTTCATTTTTGTTCGGTTCCTTCGGGAATTTCGTTGACAAGGTTAAACAATTTGGAACTCTCGCTGTTTCCGCGATCATTGGGAACATTTTCTCT…	NEP1-interacting protein 1	1669	20	1.9e-121	92.34	1	C:GO:0016021	C:integral component of membrane	0	0	53.1307	50.0597	10.3478	16.3368	2.55463	2.40607	42.3302	44.0436	1.99912	15.1574	39.3641	83.8482	42.3302	44.0436	1.99912	15.1574	39.3641	83.8482	104.697	115.037	31.8469	40.0028	31.3026	64.1246	-11692.1	2.16e-21	-	-	-	-	2.54	0.00169	-	-	-	-	-	-
TRINITY_DN2177_c0_g1_i2	ATATAAGTAGCGGTTTCACGTCATACTGAGCTGTGCGAGTTGCGAGAGTGCAAAGCAACGAAGAGACACTGAGAAATGGGTAGGTGCCGAACAGCAGCACGCTCCGCGGACGACGACCCTAACCAGAGGTTTCATCAACTTTTTCTATATCACTTTCTCATTTTTTGTTTCTTTTGGTACTTAGGAATAAGAATCTTGTATACTATGGAACCAATTTTCTGTTTGTTTCATGTTATTGTTATGTTTATGCCATTTTTTTCCGAAGAGAAGAGTAGTAGTAGGTCTAGATGCTCTGATATGATCAAGAAAGGCGAATGTATTTCCCTAGGTATTTGCTTATGAATTTTGCTATTTAGTTGCTAATGATTACTTTGGTGAAACTTCAATCTTAAATTGATT…	transcriptional adapter ADA2a	5095	20	5.28e-154	82.57	10	F:GO:0003677; F:GO:0003682; F:GO:0003713; F:GO:0004402; C:GO:0005634; P:GO:0006338; P:GO:0006357; F:GO:0008270; P:GO:0035066; P:GO:1903508	F:DNA binding; F:chromatin binding; F:transcription coactivator activity; F:histone acetyltransferase activity; C:nucleus; P:chromatin remodeling; P:regulation of transcription by RNA polymerase II; F:zinc ion binding; P:positive regulation of histone acetylation; P:positive regulation of nucleic acid-templated transcription	EC:2.3.1.5; EC:2.3.1.48	Arylamine N-acetyltransferase; Histone acetyltransferase	0	0	0	75.1637	0.00138182	6.11733e-05	0	0	25.2282	0.111162	0.00543026	127.458	0	0	25.2282	0.111162	0.00543026	127.458	1.28437e-07	0	0	70.016	2.87591e-08	74.773	-	-	-	-	33827.9	7.54e-10	-	-	-	-	-	-	-	-
TRINITY_DN984_c0_g1_i1	CTTTTTCCTGCTGCCAATGCAACAACCTTTTTCACTGACTTCAAACCATGTTACATTTCATTACCAATTCAGACCATGCTACATTTCATTACCAGTTCAAACCATATTACATTTCATTACCAATTCCAACCATATTATAATCATATAAAGCCAATTCATTCCAATTATATCAAGCCATAAATTGTTTGGATTCCACATCAACACATATCAAACCATCAAAGTGAAGCAGATCTAGCTATTGTCGTAGTGCCGCTTGAAATACGACATTTCATATTGTTGAAAACTTGATGTAACCGATCATGTATGCAAGCCCTTTAGCATTGGCAGAAATCTCATCAGTGCAAATAATTCAGAACCTGAAAAACTATTTGTTCTTCTCGACATGTATGAGATAATAAG…	exocyst complex component EXO70A1	1744	20	2.07e-10	79.1	3	C:GO:0000145; P:GO:0006887; P:GO:0015031	C:exocyst; P:exocytosis; P:protein transport	0	0	14.5082	6.79356	16.6353	22.3038	49.0628	59.5232	3.81587	0	26.2869	20.2661	56.5307	19.664	3.81587	0	26.2869	20.2661	56.5307	19.664	19.5974	40.4345	11.1744	36.1328	40.8976	21.8045	-	-	-	-	-	-	-	-	-	-	-	-	-	-
TRINITY_DN6147_c0_g2_i3	TATATATATATATATATATATATAAATTAAATCATTGAGTCAAGAACTATCAACAAGCAAGTTGGAGCTCTAACTACAATTCAACAACTTCATCTTCTCTACATTCCCCTACATCAATCACCATAGTTCCTTTCCTCTTTGTATCTTGAACCCTACAACAATTTCTTCTTGGAGACTTGTCCCATAAATGCGGGTTGGATTTTTTATAAACCATTACCACTTTGATTTGAGTTGGATCCTCCATTGTCCACTTGCAATCCGGATTCGTTTGAACCCTAACATATCGACTAGTAGTCCCGTTCGTATACTCATCTTGTATTGCATTAGACAAATAATAAATAAACGGTTTCTGGCAAACGTTTCGGCTGACGGGGCGCGTGTTAAACGGATAGGCAGTGT…	transferring glycosyl group transferase	1837	20	0	85.07	2	C:GO:0016021; F:GO:0033829	C:integral component of membrane; F:O-fucosylpeptide 3-beta-N-acetylglucosaminyltransferase activity	EC:2.4.1.222	O-fucosylpeptide 3-beta-N-acetylglucosaminyltransferase	68.4872	41.7225	130.662	177.294	289.647	521.784	68.1513	71.6065	165.381	105.141	696.868	873.358	68.1513	71.6065	165.381	105.141	696.868	873.358	201.593	170.997	583.797	231.548	818.757	1263.43	-	-	-	-	-	-	-	-	-	-	-	-	-	-
TRINITY_DN667_c0_g1_i1	TTTTAACCAAAATCAATTTATCATAATCAATTAACTCAAATCAATTTTCTGAAACATACAATAAGAGAGAAATTGGATGATCAACTTAGAGAGTTGAATAATTTTCACATCATTTTTGTTATAATAACTAGACAAGTACAAGGTATTTTACATTCTAAACTTCCCTATTCTGACAACTAAGTTGATCACCTATATCAAGAGAGTAAAAAAGAGAAAAATAAAGGAAGAAAGAAAATCATGAAGGATATGGCAAAAAGGAAAGTTCATGAATATTCTGTGTCACTACTATCTCTTCACATATATATTCCTTTTAGGCTGAACTTGCTCAACATCAAAAACCTCAAACATTAGTCGTCTCACTTCGCGTTTCCCATAAACTGCATACGAGAGCCCGTGAAG…	ribonuclease III domain-containing protein RNC1, chloroplastic	1996	20	0	87.56	8	F:GO:0003725; F:GO:0004525; C:GO:0005634; C:GO:0016021; P:GO:0030422; P:GO:0031053; P:GO:0031054; P:GO:0090502	F:double-stranded RNA binding; F:ribonuclease III activity; C:nucleus; C:integral component of membrane; P:production of siRNA involved in RNA interference; P:primary miRNA processing; P:pre-miRNA processing; P:RNA phosphodiester bond hydrolysis, endonucleolytic	EC:3.1.30; EC:3.1.26; EC:3.1.26.3	Acting on ester bonds; Acting on ester bonds; Ribonuclease III	62.8674	88.2595	140.462	251.317	82.7787	127.383	57.6024	47.6188	230.567	200.123	130.25	225.106	57.6024	47.6188	230.567	200.123	130.25	225.106	90.8993	143.369	355.058	187.201	147.374	185.366	-	-	-	-	-	-	-	-	-	-	-	-	-	-
TRINITY_DN21632_c0_g1_i1	TTTTTTAAAAAGCAAATATCTATCACATTAATTTCAATATTTCATATAATATATATAATATTTATACAAAGAAAAAGAGAATATAAAACCCTACATATCAAAGCTCAACAAATCATATTGAACATGTTCACTAATTAATGGCTCCACAAAGGATTGTCTTGAAAGAAACTCACTATAACCAGTCTTCGAAAAGGTATGATCTTGAAGAGGGACATGATTATGATCCACCCTCCATTGTTGATGAGTTGAAGAAGCATCCATATGCACTACTCTTTCATCATCCAAAGGCATAGTAGTAATTTCAGCAACATTAGAGTCTTGACCAGTTAACTCTTGCACAAGTGCTCTAAAATTTGAAGCATTAGTTTTCACCTTGACAGGACTTGAAATATATGTAAC…	sigma factor binding protein 1, chloroplastic	617	20	1.7e-57	73.02	1	P:GO:0051091	P:positive regulation of DNA-binding transcription factor activity	0	0	59	80	12	14	1	11	116	99	27	17	16	60	116	99	27	17	16	60	218	273	75	54	71	58	-	-	-	-	-	-	2.28	0.00627	-	-	-	-	-	-
TRINITY_DN1025_c0_g2_i2	TCATAACCGATTAATCCAAAAGATCAATCTCACCGACCACTAATAACATAGAATTTAATTGAAGGCAGAGTAAAGAGTAAAGTTCTGTATACACTAACTAACACAAAAATTATTAACAAATACCGAATTCGAATCTTCAAGACTATAACACTAATATAATAATATACACATTGGGCAACATAACAACAACAAAACCTTATCCAAATTCCAAACATGAAACCAAATAGAGTACACTTTCCAATTCCACATTAAAAATAAAAAAAATAAAAAAACATCAACTTGATAGATTTAAGGTGATGGTGTTAAACCTTTGTCTTGTTTGTTACTACCATTGTTGTTGTTATTGTTGATGTTGGAATTTGTCAAGTACCTGCAAAGAACCTTACATTTAACAGCACT…	IRK-interacting protein	2097	20	0	80.11	0	0	0	0	0	29	23.7502	159.711	239.824	263.044	319.571	17.0229	19.3685	243.38	146.631	421.844	441.882	17.0229	19.3685	243.38	146.631	421.844	441.882	42.3267	24	168.943	140.709	165.488	235.88	-	-	-3.67	0.000127	-	-	-	-	-	-	-2.15	1.99e-11	-	-
TRINITY_DN12128_c0_g3_i1	ATAAATCTCCTTTTTTTCCTTCCCTCTCACTCTGTACTCTGTCCCCAAACACTCGAACACGACACAACACCACACTTCCAACACAACAATCCTTGTCGTTTTCCTTTTGCTCCTGTTTTCACCTTTCTCTCATTTTTCAACAGTGCCAGTAACGAACATGGAAACCAAGTTCATCAAAACGACGACGTATCAAGATAAACCGGGTTCATCAAAGAATGCTGGTTTCCAAACGGAGATTGACACTTCAGTTCCGTTTGAGTCGGTTAAGGATGCTGTTCATCGCTTCGGAGGTGTTGGTTACTGGAAACCCTTTCACACTTCTCATCCTTCTAAGCACTGCATAGAAGGGCTTGATACGGAGAAACTGGAGGAGCAGGCGAGAGTGTTGGAGAAAGAACT…	WEB family protein At2g38370-like isoform X1	4301	20	0	77.56	4	C:GO:0005829; P:GO:0009903; P:GO:0009904; C:GO:0016021	C:cytosol; P:chloroplast avoidance movement; P:chloroplast accumulation movement; C:integral component of membrane	0	0	90.4133	114.307	30.351	60.0004	68	85.5435	68.0899	54.2586	51.1651	17.5171	119.011	166.142	68.0899	54.2586	51.1651	17.5171	119.011	166.142	127.622	115.822	162.63	117.523	169.787	243.126	-	-	-	-	-	-	-	-	4.08	0.00269	-	-	-	-
TRINITY_DN1792_c0_g1_i3	TTTTGCATCAAAATCTGTTTACTAGTAGCATGAAAGAGCACAAAATGATCTTTTCAATTTGGTCATATTTATGAGTAAACCAAATAGTGTGTTATTTCCCATAAAAATCATGAATAGAGTCTCTCCAAACTAGATTTTGTATTATTTACAATGGGGCAAGCAACAGAACCAATATATTAACGAAAAAACACAATAACTAATTTTTGGAGCTAACTATCTACAATGCTTTGATCCATGCTCAAAGCTGGTGTGGATTTATCATTTTCATAGTCAGAATCAGAGCTACCAGTATCCATTTCCTTCCCTGAACAGTCAATTTGGTCACATTCCACAACTTCATTGTTGTAATTTCCAAGATCATGACACCTATTTGAAGGTGCTAACGTTTCTTTCTTGACA…	triacylglycerol lipase SDP1	2801	20	0	87.64	6	F:GO:0004623; F:GO:0004771; F:GO:0004806; P:GO:0016042; F:GO:0102567; F:GO:0102568	F:phospholipase A2 activity; F:sterol esterase activity; F:triglyceride lipase activity; P:lipid catabolic process; F:phospholipase A2 activity (consuming 1,2-dipalmitoylphosphatidylcholine); F:phospholipase A2 activity consuming 1,2-dioleoylphosphatidylethanolamine)	EC:3.1.1.13; EC:3.1.1.1; EC:3.1.1.4; EC:3.1.1.3	Sterol esterase; Carboxylesterase; Phospholipase A(2); Triacylglycerol lipase	457.143	556.287	264.203	361.135	321.67	481.781	454.769	285.029	290.861	239.663	656.057	757.653	454.769	285.029	290.861	239.663	656.057	757.653	721.739	649.878	689.914	538.275	802.66	1206.05	-	-	-	-	-	-	-	-	2.32	4.75e-05	-	-	-	-
TRINITY_DN4458_c0_g2_i2	GTTCAATTTTGTGCTACTATATAATATCCGAATATCTCAATTTAATCCCCTGAAAAAACGTGGAAGCCACAGTGAACCACCGCGCGTAACGCTAAATCATAGTCAAAGTGTCAACACATTTAACCCTGATCAAACACAGCAGCCTCCACGTGTCACTCTTTACCCCCTCCACGCGTCAACTTCTCATTGTGCCGGCGGCATCTTTTAACTCTTATCCACTGTATCCTCGTCGCAGGAAATCGTAACCCTCCTAAATCCACACAGAGTAAGACGAGTCAATCATCATCATAATAGTTGTTATTCTCTCTCTCAACCAAACCAACCTCTGCTTATTTAAAAACTTTCAATCCTAACTCCCACCGCCGTAACGTTCTTTCTTTCTCTTTCTTTCACCGGAAT…	oxysterol-binding protein-related protein 1C isoform X1	3709	20	0	92.42	6	C:GO:0005829; F:GO:0015248; P:GO:0015918; C:GO:0016020; F:GO:0032934; C:GO:0043231	C:cytosol; F:sterol transporter activity; P:sterol transport; C:membrane; F:sterol binding; C:intracellular membrane-bounded organelle	0	0	390.677	550.763	276.801	490.9	327.565	363.246	486.339	443.145	570.181	666.896	757.309	650.577	486.339	443.145	570.181	666.896	757.309	650.577	826.838	928.254	878.63	1230.21	661.184	860.677	-	-	-	-	-	-	-	-	-	-	-	-	-	-
TRINITY_DN712_c0_g1_i21	CGCAAACGCTACCTTTCTTTGACCGCCAGCTCTTACCTTACCTGCTGCCTCCTCTAATTCCCCCTCTTTTTTAAGAGAAGAAAAAATATTTAACACAATACAAACACAAAACTTTGAATTCATCAAACTATTCATTAGAAAACTTATAGCTATTAACCTTCGAATTTGAACATTATAGATTCACATTCCTTTATTGATTTTCTTCTTATTCTAAATTGGAATTCAAAGTCTGCTCCTTAATTTTCTCATTTTTCATTCTTTCACGCGCCTTTGAAGGCACTTGTACAAACTCTATATATAAGCAACAATACCCACTGTGATAAACCATTCTTAATTCCTTTCTTCTCATCTCACATTTCAATTCAAAAGTATTCATTTCAACAAACAAATACGATTTGT…	IQ domain-containing protein IQM1	3204	20	0	80.96	0	0	0	0	0	26.1451	7.09854	55.6005	26.5053	0.00059259	63.9422	56.6173	20.0736	28.652	73.3781	58.8078	122.637	56.6173	20.0736	28.652	73.3781	58.8078	122.637	195.054	130.725	147.831	252.167	36.76	168.939	-	-	-	-	-	-	-	-	-	-	-	-	-	-
TRINITY_DN2987_c0_g1_i13	TTTTTATTGTAGTTTTCTCCTATTCAAGAAATTAGTCTTTGAAAAGTGGATATTAATTTTAGATCTGAATAAGTTGAGCTCGCCATAAATATAAATAGTGAATTTTGTTGTATTAATCATAAGATCTGATATCGATATATGTAAAATATGTTAGGCTAAAATAATAATATAATATTTGATAAGAAAGGGTGGTTGAAATGAAAGGGTGTATAGTATAGTATAGTATAGTATAAGTGTGTATATAAATGGAGGTTTTGGTGTGAAGAAGGAGGAAGTGCATAGAGATAGAGAATTGTTGGTAATAAAATCATTAATGCGGCAGAGAGGAAGAGGCTTTAACCGAAGATCAAGGAGTTTCTCAAGATCTCGCCTCGCTATTGAAGGCAGTTGAACTTTTCT…	phosphoethanolamine N-methyltransferase	4159	20	6.16e-175	92.52	3	F:GO:0000234; P:GO:0006656; P:GO:0032259	F:phosphoethanolamine N-methyltransferase activity; P:phosphatidylcholine biosynthetic process; P:methylation	EC:2.1.1.103	Phosphoethanolamine N-methyltransferase	0	0	0	0	0	0	0	0	0	0	0	0	0	0	0	0	0	0	0	0	0	0	0	0	-	-	-	-	-	-	-	-	-	-	-	-	-	-
TRINITY_DN215_c0_g4_i1	GTTCTCTTATAGATTCATCCCCTCCTCTTGGTTGTATGAATGGGAGTCTAAAAGAATAATATATTTATTATTTCTGATTCATAGCAAATACATTTAAAAACAAAAGAAGCATTGACCCATGATATGTTAATAGGAGAGGATATAGATGTAAACCTTAATTAGAATAAGAACACAAATATGATTTCTCTAAAATTAAGAAAACAAAACCGTATCTTAACCACCATGCTACAACATTGACCTGGAACATGCCTGCACTGCACCCCTTGGGGTTTCTTTACACATCTTGTCTTTTCTTATGTTTTTCAAAACCCCTTTTTGTTCAACCTTTGATAATTCTCCTTGTGAATAGAATTAAAAAAAAAGTTATTTCTTTCATGGGTGTGATTTCAAATAATTTCT…	cation/H(+) antiporter 15-like	4734	20	0	72.78	5	P:GO:0006885; C:GO:0012505; F:GO:0015299; C:GO:0016021; P:GO:1902600	P:regulation of pH; C:endomembrane system; F:solute:proton antiporter activity; C:integral component of membrane; P:proton transmembrane transport	0	0	693.533	1214.2	398.876	520.311	214.917	230.166	994.916	1319.16	809.809	1067.29	439.692	476.78	994.916	1319.16	809.809	1067.29	439.692	476.78	3472.26	2255.54	704.604	1202.75	298.698	496.816	-	-	-	-	-	-	-	-	-	-	-	-	-	-
TRINITY_DN2961_c0_g1_i11	CTCGGTTTTTGTTCGCTTTCTAACCTTTCCTTTGGATAAATAGAAGTGCGGTGGCGACTCAAATTGTATGATTTACTTTTGATTTAGTCAATAAATCTAAAGGTAAAGAATACCCCGCTATAGAAAAGTGGCGACTCTGCTGGGGAGGAATTTGCCTAGTGGGTTTAGCCTACTTTTTACCTTTGTTGTATTGTATGTTTATATTATTTGTGACATATTTTTTGTGCAAATTTGGGATGACTGTATTGTTTGTAATGTATGAATTGCTTGATATATCAATTGCTTGTGTGCTTGGTGGTCTCTTGTGAGATGAGTTCTATACCCGAACTCGAGTGCACTCTAGGATAGGAGAATGGCATAGTCTTGTTGACTGGTGTGGAGTATTCCTTAGCCAGTTGA…	coatomer subunit zeta-3	8487	20	0	66.56	2	F:GO:0004190; P:GO:0006508	F:aspartic-type endopeptidase activity; P:proteolysis	EC:3.4.23	Acting on peptide bonds (peptidases)	5.00289	21.3736	67.9585	99.2926	47.0288	29.2916	0	0	94.0957	46.9538	102.044	36.7447	0	0	94.0957	46.9538	102.044	36.7447	0	0	100.188	85.2448	31.5816	47.8609	-	-	-	-	-	-	-	-	-	-	-	-	-	-
TRINITY_DN1607_c0_g1_i8	TTTGTTACTATCTAAAGAATCCAAAACATCAGTTGATATAGGAATAGGCCGTAAGTGACTCGAAGGATGTGGAAGAGGAATCAATGCATCAATAATCTTGCTAATGTTGATGTTTCTTTACACAATTTTAATTGGTAGAATGACATTCTATAGAGGCTAGACATGTTTTCTATAGGGATAGAATTTGGCTTCTTAATTTCGGTTTTCATTAGTTGAGGGTTTTGCCACAGTCCCCATTCCTTTGTATCTTTTGGCTCCCTTTATTTATATATCATTGATTAAAACAAAAGCTCATGTTGAATTATGAGTTTTATTTTCCATACATAAAAATAAAGAAAAATTAAAAATGATAAATAAAACAAATATATTTAAAGATCTCATATAGCGACACTGTGTAGA…	putative naringenin-chalcone synthase	1751	20	0	97.47	3	P:GO:0009715; P:GO:0009813; F:GO:0016210	P:chalcone biosynthetic process; P:flavonoid biosynthetic process; F:naringenin-chalcone synthase activity	EC:2.3.1.74	Chalcone synthase	165.829	172.816	49.5848	40.0169	85.374	183.106	141.205	39.2257	54.504	30.7064	114.227	269.032	141.205	39.2257	54.504	30.7064	114.227	269.032	316.942	288.516	348.777	241.991	528.25	561.431	-	-	2.63	0.00045	-	-	-	-	6.93	2.89e-06	2.84	7.51e-08	-	-
TRINITY_DN3727_c0_g1_i3	AAATTAATAAGAAAACAAAAACAGTGTCCATTAGAGAGGTTACAGAGAGAGAGAGAGATATTTGGAGAGAGAAAGAGAAAGAGCGCGCGACGTCGTTTTCACTTGAGTTTTTATTTTGGTGCCAAATATTTTAGATTTTCCCTCTTCTTTCAAATTTTTTCTCTTCACTTTTAAACCTTTTCATCTTCCCTCTTCTTTTTCTTCTTCACAAAACCCTTTTCCGATAACAATTTTGCCATTTTTATTTTCTTCTCTTAATTTTAAATCTCCATTTTCTCTCAAAAATCTCACGTTTTCGAAACTCTACGATTCTCGTACTCTGAATCAAGTAGTTTATTTTTTAAAATTTTTTTAAAGGTTTTTTTTACAGTTGTTTTGAAACCCTAATTTGAAAGTTTG…	ubiquitin carboxyl-terminal hydrolase 20	2886	20	0	72.17	4	P:GO:0006511; C:GO:0016020; P:GO:0016579; F:GO:0036459	P:ubiquitin-dependent protein catabolic process; C:membrane; P:protein deubiquitination; F:thiol-dependent ubiquitinyl hydrolase activity	EC:3.4.19.12	Ubiquitinyl hydrolase 1	54.9756	80.9343	17.8697	22.0987	69.1864	33.3214	106.165	85.6139	32.8522	50.975	276.746	204.577	106.165	85.6139	32.8522	50.975	276.746	204.577	98.7952	115.136	81.6462	111.282	103.136	91.6665	-	-	-	-	-	-	-	-	-	-	-2.47	0.00265	-	-
TRINITY_DN2545_c0_g2_i3	ACCGCTTCTTCTTTCTCTCTTTTTCATTTCTCACAATTCTCTCTCACCTTACCCTTATTATCGATTTCTTCATTTCCCCTTTTTCTCTCAAAACCAAACCCTAAAAACCAAAATGTGTTCGTTGTTGGGATCGTAATCGAGTGCGGGCGATAACAGTTTCGTGATTCGCGCGCCTCTTTATCATTTCGATTTCAATTCCAATGGCCAAAGAAAGTGCTACATTGTTCGGTTTCGCGATTGTGCGAGATTGATTTTTTTTCTGATTCGGAAGGGTTTTTGTTTGTTGCTATCATGTGTGATTTGGTTGCTCGTACGGGTCGGCATCAGCAACGGTATGAGGACGGTTATCGTCTTGTTGCTGGGTAATGTGATTTTCCCTTCATTGCAATTCTTTTTATT…	nudix hydrolase 16, mitochondrial	3809	20	3.77e-43	93.27	3	C:GO:0005634; C:GO:0005737; F:GO:0016787	C:nucleus; C:cytoplasm; F:hydrolase activity	0	0	388.655	677.034	268.676	496.887	392.466	245.862	145.088	148.087	176.313	189.856	325.502	429.132	145.088	148.087	176.313	189.856	325.502	429.132	381.977	427.871	368.947	271.818	214.066	589.287	-	-	-	-	-	-	2.76	0	-	-	-	-	-	-
TRINITY_DN8473_c0_g1_i11	GTTTGAAATTTTCACTTCAATATCATTAATATTTATTTATATGTGCATTTATTCACTACCAATAATTATTATAGTTATATATTTTATAAAACTTTCAGTTAAAATATATAAATTATTTTTGAGCTCCATTAACAAATATTTCTAAATTTGCCACTCTTCAGACCCGAGTTCTAGCTCCTTAGATATTCCGGTAGACCAACCATCATATATCAACACCATTTAAGAATGTTCCCCTTTGTCTCCTTACTCCTCTATTTCTTCATTCATTCTTGTTTGTCATCTTACCTTTACATGCCATATTTTCTCCCACAACTACTACTTGTTGGTTGAATATGTTGACGCACAACATAAATGTGATTTTGTTGGCACTATTTTGAAATGCTATTTCTTCACACAAAT…	putative branched-chain-amino-acid aminotransferase 7	2463	20	1.53e-171	91.23	5	C:GO:0005829; P:GO:0009082; F:GO:0052654; F:GO:0052655; F:GO:0052656	C:cytosol; P:branched-chain amino acid biosynthetic process; F:L-leucine transaminase activity; F:L-valine transaminase activity; F:L-isoleucine transaminase activity	EC:2.6.1.42	Branched-chain-amino-acid transaminase	10.981	18.4867	24.4834	48.5276	103.587	120.267	9.41366	21.1862	0	19.8539	12.3197	8.27955	9.41366	21.1862	0	19.8539	12.3197	8.27955	7.3288	13.8878	21.3258	18.22	0	0	-	-	-	-	-	-	-	-	-	-	*	0.000307	-	-
TRINITY_DN1421_c0_g1_i7	TTCCCTTCTCAATTTAAAGATTCCTTTTTATTTTCAGTATTGCCTCTTACTTTTTTCACTGTATAAATACCTCTCTCTCTCTCTGTTTCAAATTCAACCCAAACTCAAAATTTGAGATCACTAATAAACACGCTTTTACCTTCTATTACTTCTCAACTTTTTTTTCCATTCCCTTCTTCACCTCTCAAAGAAAAGAATGTCTAATATTGTTGTTGTTTTCGATTTTGACAAAACCATCATTGATTGTGATAGTGATAATTGGGTTGTGGATGAATTGGGTTTCACCGATTTGTTCAATCACCTTCTTCCCACAATGCCTTGGAACTCCCTTATGGATAGGATGATGATGGAGCTTCATTCACATGGTATAACTATTCAAGAGATTGAAAAGGTTCTTCA…	inorganic pyrophosphatase 2	1197	20	1.56e-164	90.07	2	P:GO:0016311; F:GO:0016791	P:dephosphorylation; F:phosphatase activity	0	0	8.37483	3.36809	31.2794	45.6183	8.33542	16.2277	637.467	722.577	501.386	428.509	150.65	1378.34	637.467	722.577	501.386	428.509	150.65	1378.34	1307.51	1082.68	1334.88	929.485	341.703	1165.28	-	-	-	-	-	-	-	-	-	-	-	-	115.82	0
TRINITY_DN4557_c0_g1_i3	TAAAAATTCATCACATAATTAAAACTTGATACAAAACAAATAAAAATTAATTAATAATTGTGCATAGTGCGGTTCTTAATCCATGTATTATTTTTATTTTCAAATTAGTAGAGACAACATCACCGTATAAGAATGGAGAACTTTGCATAACTTTTATTTTTCTACAATCAGAAAACATAGCACTCCTTCGTGAAAACATATCTTAATTACCGGTGTTACATGTTATGTAGAGACCAGAACCTTCACATCTGTTTCTTTATCTCCAGAATATGTAGATCAGAGTCTTCCAAGGCATTAATACCCTATAACTTTGATGTCTTCTGTCTATCCAAAATTACAAGATCCTTTCTTAAGATCTTTCCGGTGGGTGACTTTGGAATTCTCTCTATAAAAGTCACT…	4-coumarate--CoA ligase-like 7	2241	20	0	79.79	3	C:GO:0016021; F:GO:0016491; F:GO:0016874	C:integral component of membrane; F:oxidoreductase activity; F:ligase activity	0	0	91.628	77.0248	17.1315	8.63641	7.47477	7.57756	72.4595	70.6776	73.4153	74.8882	48.8268	42.7997	72.4595	70.6776	73.4153	74.8882	48.8268	42.7997	227.03	212.769	242.443	319.124	110.528	116.251	-	-	-	-	-	-	3.07	2.42e-12	3.79	0.00634	2.48	0	-	-
TRINITY_DN3359_c0_g1_i10	TTCCCATATTCACATTTTTTTGATTTCACATATTACAATGAGAGACTGAGTATCAAAGTGAAGTAACAGAAATGCTTCATGTTACGTGTTTGAGAAAAAACCACGACATGATCGTATACAAGGGACTAAATAACCCAGCAAAACATAACATTCACTTGTGACAAAAACAAATGAAAGAATTATTATAGATAAAAATAACCTGCTACTTATCATGGTGGAATAGAGGATTAATAAAATTATAATTTTCATAGTCTCAAATCAAAACTCTATATAAAATTCCAATAGCCTCTCTCTCTTCTCTATGTATTCATGTATTATTATTCTCAATGTAGTTGTAAAACTCCTCCCATGTATACTTTTATCTGCAAAATTTCATGGTGGAGAGTATAATCCTATACA…	myb family transcription factor EFM-like	2858	20	2.03e-100	69.46	2	F:GO:0003677; C:GO:0005634	F:DNA binding; C:nucleus	0	0	5.59323e-05	0.104322	0.000602778	11.8108	0.760029	23.8245	8.37123	1.35513e-07	20.6116	19.5794	70.571	83.03	8.37123	1.35513e-07	20.6116	19.5794	70.571	83.03	1.28066	13.3776	36.9367	42.4796	37.2249	71.7393	-	-	-	-	-	-	-	-	-	-	-	-	-	-
TRINITY_DN14699_c0_g3_i1	AAAAAACCAAGGGCACGATCGTCCATAAAATCTCGTCCGTTTAATTTCACAAAAACGCGAATCGCGACACACGCAACACACACCCCTCACTCTCACACTCACTCTCTCTCTCCATTTCCACAATCACCAATTTCATTTTCATTTCGCTCTCTGCATAGCTTCTGAAACCCTTCTTCAAGAGCTAGGGTTTTTCATTTTCGCAACGATGGCGAGAGTAAGAAAAAAATCTACTCCCGAAGAAGATGAACAAGAGAAAATCCTAAGGAAAGGGAAACGGAAATTAGCTTCTACTGTTGACGACGATGACGAAGAAGACATGGATGAGTTTGAGGTGGATGGGTTTTTAGTTGGTAGTGATGAAGACAAGGAAGATAGCGGTGAAGAAGATAATCCTAAGCA…	transcription elongation factor SPT6-like isoform X1	4447	20	0	82.58	4	F:GO:0003746; P:GO:0006414; F:GO:0008270; P:GO:0032968	F:translation elongation factor activity; P:translational elongation; F:zinc ion binding; P:positive regulation of transcription elongation from RNA polymerase II promoter	0	0	12	15	77	123	368	425	11	12	146	49	844	858.958	11	12	146	49	844	858.958	35	30	183	25	433	580	-	-	-	-	-	-	-	-	-	-	-	-	-	-
TRINITY_DN5971_c0_g1_i1	TTTTAATATAGCTTAGCATCATGTGTAATTATTTTTCATTGATTCAACCAAATCTGTTTTAAAAAATGGAAAGTATGTCATTTGTGACAAATTACACTTAATGCTACAAACATATACATTTTTTTTACATTTGTATGAACTAACCAAATTCTACCAAAAATAAAAAACCCTATAATCTCCAATCTTCAATCCACTTCTTCATCACAATTTGGGATCCATACCTTCAAGGCTACATTAGGTTTTTAAGATCATCCTCAAGTGACCACATTCTTTCCAAAACTAATCCTTGTCAAGACTTAGAATTCACCATTCATACAAAAACCTAGAAGATTTCAAACTCCATTGAATCTTTTCTCCACCGATTTGGTACTTCATCACCTCGTGTTCGTGTCCTCTACT…	---NA---	693	0	0	0	0	0	0	0	0	27.2154	82.6249	59.5618	104.161	23.4676	42.6508	26.7907	26.8111	33.5798	23.1881	19.6272	50.1252	26.7907	26.8111	33.5798	23.1881	19.6272	50.1252	25.4776	17.0233	22.9656	18.1869	8	23.4631	-	-	-	-	-	-	-	-	-	-	-	-	-	-
TRINITY_DN2366_c0_g2_i4	AGGAGACACTGAGAAATGATCAATCAATTTCAAGATTCGTCTCTTTCTATTCATACATCCATGTCTGCTTTCAACACCCCTAGGTTGGTTCTTAACAAGTTCTTGGCTAAATCTCAACGTGAAGGTCAAGGTGCTATTGTTAGAAGAGGCATTGGAAGAGCTGAGTTGAAGAACTTTGATCCTTTTCTATTGCTTGATCATTTCTCAGTGTCTCCTCCCGGAGGATTTCCTGATCATCCACACAGAGGTTTTGAGACAGTCACCTACGTGCTAGAGGGAGGGATTACTCATGAAGATAATGCTGGTCACAAGGGTACAATAAGAAGTGGTGATATTCAGTGGATGACTGCAGGTAGGGGAATTATTCACTCTGAAATGCCGGCGGAACAAAACAACAAT…	pirin-like protein	792	20	1.73e-156	89.66	0	0	0	0	0	163.356	363.076	21.0257	51.9766	5.38292e-08	24.5694	407.275	108.392	44.2618	72.5531	16.8682	45.3142	407.275	108.392	44.2618	72.5531	16.8682	45.3142	323.222	339.54	214.701	424.152	29.0286	25.8205	-	-	-	-	-	-	-	-	-	-	-	-	-	-
TRINITY_DN17369_c0_g1_i4	TTACTATCTGGTTCAATGCTTCTCCATTATTCAATACATACCCATGTGCATCCAATAAATTCTTCTGTCCCATCAAATATAGAGTATACTAGTAGACATGGTACATAATTGTGAGACACAAACCTAACAACCTAAAATTCCACAATGTCATTAGTGTTAGACAAAATATATCTATCATCATATTCATCTAACCAAATTACTACATAATCAATCTTCTCATACTTCTTCAATGGCTTGCTTACATAGAAAAAACTACTTGGTGTCTACAAAATTAGCCAAAGCATCATCTTATAAAAGAGTTCTAAAGTAAGCTTCATTCTAAGAAGCTCATGTCATTGTTAGAAGGAAAATCCAACAAAAGCTGCAATGCAGTATCAGAAGAGTCTTCAAGATCATTAG…	transcription factor MYB41	1520	20	1.4e-162	77.93	4	C:GO:0005634; P:GO:0030154; F:GO:0043565; F:GO:0044212	C:nucleus; P:cell differentiation; F:sequence-specific DNA binding; F:transcription regulatory region DNA binding	0	0	7	4.19911	28.2511	42.3297	46.7997	66.5553	1.37726	1	26.7839	12.302	82.3311	107.418	1.37726	1	26.7839	12.302	82.3311	107.418	0	0	25.2848	3.07229	28.4233	46.713	-	-	-	-	-	-	-	-	-	-	-	-	-	-
TRINITY_DN2260_c0_g1_i8	CCGATCTTTTTTTTAAGCAGCAAAAGAATCCATATTATTTCTTCCATACACAAAATTTTTGAACAAACTTTTCACAAAAAAAAAACTAACAGAGGATTCCTGGATATAGCTTATTATGCTTACAAAACAGGATATTTGATTTCTGATTACAATGTCTGACTTAAAATAAGTATAAGTATTCTATAGAGACTAAAAATACTCATTTGTTATTTTCCTGATCCCATCCATTTACAACTGAGAATCATATCCATTACTTTTATTCTTCTGAGGATAATCCACATTATCATAATCATCTTCAATAAACTTCTTCCAAAACCAATGCTGCTTCCACACTCTCTCTGTCATTTCTTCAATTGGTATGTTCTTCGTCTCAGGCACCAAGAAAAACACAAAAGCAGA…	sugar transport protein 13	3136	20	7.77e-129	92.5	4	F:GO:0005351; C:GO:0005887; P:GO:0034219; P:GO:1902600	F:carbohydrate:proton symporter activity; C:integral component of plasma membrane; P:carbohydrate transmembrane transport; P:proton transmembrane transport	0	0	305.939	513.873	109.82	204.44	94.6832	322.966	148.205	147.297	68.2933	52.2414	205.145	805.805	148.205	147.297	68.2933	52.2414	205.145	805.805	610.493	542.99	644.417	639.84	571.097	1177.94	-	-	-	-	-	-	3.9	0	10.65	0	-	-	-	-
TRINITY_DN9394_c0_g1_i1	TGAAGTTTTACTTGGAAGATCCACTCAATTTTGATGAACTTTCTCTCAGTTTCAACAAGTATGAATTTCTATTTTTTTTCCTTTCATTATTCCTTTTGGTTATGAATTATCATTATTAGGTTAACAAATGTGTATTCATTTTGATGCAATTGAGATAAAATGATTTAGGGGCTTTTGAGTCCTCTCGGGTAGAAAATTAGGTTGAGGGATGTGTTGATTGAAAGGATCTGAATCTAGGTGAAAAATTCCAGAGGGTCCCCTGACCTTCTTAAGTTTTCGAAGGCCCTTTGTAGGTCAGCTACAGTTTAAGTGTGGAAAAACTAATAGGGCCCTATTTTGTCAAGTTTAACCGTAGGATCCACAATTAGGTGTTGATTGACACCTATGTTTCTCATGCAA…	---NA---	709	0	0	0	0	0	0	0	0	1	1	9	23.0788	22	39	2	1	18	17	36	31.0215	2	1	18	17	36	31.0215	2	1	1	10	2	8	-	-	-	-	-	-	-	-	-	-	-6.7	3.14e-05	-	-
TRINITY_DN14728_c0_g1_i2	CAAATCAGGAAAATCAATTTTCGTCCTAGAGGGGCGCCAAATGAAATATTTCCCGGCAAACATCGCGCGCGGGAAATATTCGAAAAACAAAAAGAAAATAAAAAACACTAACATGCAAATGTCGCTTCATAATCTTCCATTTCTCAATCATCATTCCCCTGTTCAGTTTCAGAAAACCCTAAACAAAAAAAAATGGATATCTCAGAAATCGCCAAAAAACTCGGATTCTCCGATTCAAAAATCCTCATCCGTAAAGCCGCCGAACTCCGTCGTCTCTGCGATGTCCAATTTGATTCCTCCATCATCGGTGTCGGTGAGGTTGCCAAAGCTATCATCTGCATGGAGATCGCGGCGACGAGGCTTGGTGTTCTTTTTGATCGATCGTCTGCTGTGAAACTC…	origin of replication complex subunit 6	1440	20	1.15e-161	92.31	3	F:GO:0003688; C:GO:0005664; P:GO:0006270	F:DNA replication origin binding; C:nuclear origin of replication recognition complex; P:DNA replication initiation	0	0	0	0	20	16.3203	108.081	60.9983	0	4	31	15	486	457	0	4	31	15	486	457	7	0	40	14	174	250	-	-	-	-	-	-	-	-	-	-	-2.22	2.77e-14	-	-
TRINITY_DN11622_c0_g1_i12	CAAAAATCAAGGACAAAAATATATTGTCTTACTAACCTTAACTAGGAGTTAACAACGTTAGTCCTAGTACTTTCCGAAAAAATGCAATGTATATATGTTGTGTATGGTTAACTCTCTTTTCACCTCAACCTAGTACGTTAGAATTGATTATTTGCTTAACAAATCAATCAGTTTTGCAAGAAAAAAATGTCTGGAGAGGAAATTTGGCCATCTGTTGAAAAAGAATGTAAAAAATCACTGCCTCAATTTGATAACAGTAGTGGCTATAATTCAAAAACAGGAATATATCACTCTCTTGAAAAGCTTGGCACCAAGCATGAAATCCCAACAGAGCAAAACCTTAACATAGCAAGTCTTGTCCTGTCACAGTTCCCACGAGCAGAACTTGCTGACGCGAAA…	4-coumarate--CoA ligase-like 5	7779	20	0	89.2	2	C:GO:0016021; F:GO:0016874	C:integral component of membrane; F:ligase activity	0	0	0	11.3312	13.8129	0.495289	0.113994	0	23.5169	0	4.53326e-08	0	0.727828	1.56511	23.5169	0	4.53326e-08	0	0.727828	1.56511	21.3807	0	0	0	0	4.14068	-	-	-	-	-	-	-	-	-	-	-	-	-	-
TRINITY_DN2606_c0_g1_i12	TATATATATATATATATATATATTACGGTCTCACGTGAGGAAACTCTAAGTCATTCATGCAGAAAGTTAGCTAGTTCAACCCTGTTTCCCTGAAGGATGACAATGATCTCCACTACAAAGTCCAATATACAAATTATTACCTTAAGAGACGATAAGGATCTTCGTCATGTCCAACATGCAAAATATTACCTTAAAAGATGGCGAGGGTCTTTGTCATGAAGTCCAACATACACAATATTGCCTTAAAAGAAGACAAAGATCTTTGTCACGAAGTCTAACATACAAAATACTATCTTAAGAGACAACCAAGATATTTTGCGTGAAGTCCAACATATAAAATATTGCTTTAAGAGGCGTCGAAGATCTTCGCCATGAAATCTAACATACAAAATATTGCCA…	---NA---	2655	0	0	0	0	0	0	0	0	27.7341	59.9192	74.2169	117.661	123.741	13.3464	13.1257	50.4437	177.372	110.404	335.331	206.151	13.1257	50.4437	177.372	110.404	335.331	206.151	54.3791	69.2124	64.274	97.7376	98.7831	68.9274	-	-	-	-	-	-	-	-	-	-	-	-	-	-
TRINITY_DN10714_c0_g1_i9	AGTATCCTTATTTTTTGGGTATACTACTGCATTGTATTGTTATCGTTACTGGATCTCTTCCACCATGATCAGAACCCACTGATTGACTGTTACCTGAAACCCCTTGTCATAATCTTCTCCACATGCTGCCGCACTCATAACACCTTGCTGGTGTGTGTGTGTCCTGTACCACCCTTTGTGCATCTGTTTGCGATGACACTTGTTCCACTATGCTCGGTTTTCTCTCTTGGTTCTCTGAGGTGTGTTTCTACCGTTCTTTTGCTTCTACACATTGATTTTCCACTATCTCGTCTGTTAGCATCAAATCTTTGAGTCCGTTGAGTCCACTTCTTTATCTTCTGGTCCGCTCGCTGGTGATATCCACCATCTTTGAACTTATATTGCATCACCCCTACTTCA…	Retrovirus-related Pol polyprotein from transposon TNT 1-94	3782	20	2.42e-102	66.65	2	P:GO:0006259; F:GO:0016779	P:DNA metabolic process; F:nucleotidyltransferase activity	0	0	0	0	0	0	0	16.8934	43.9704	0	1.2335e-07	15.9114	0	0	43.9704	0	1.2335e-07	15.9114	0	0	0	0	54.7111	0	0	0	-	-	-	-	-	-	-	-	-	-	-	-	-	-
TRINITY_DN1012_c0_g2_i4	CAAAGTCATGAGCATTTTATTGGAATCATTATTCCACAAGTGCAAATTGCATGCTTAAACTGAAATTTTACACTGTCTCGGATCAGGCATTGACAGTTGTAGCAGTTAAGCAAAAATTTAAAAGCTGCGACATGCCTATATTCACAAGAGTGAACTCGAGCAATTCTCCTCAAGTTTTGAGAGCAGACATAAGCATTCTTGCAATGGAAACACTTTCACCTACCAACTTCCCAGAAAAACTAACCCATTATTAGGACAATATAAAGGAAGCATGTCGATTAATTGACTCGTATGACACTCATCATTTGCATTCAAATGAGCAAAGTATCAGAATATACAGAGGAAAACACGAGTTATTGATTCAGCCCATCATATACATGAATTATTATTGGGCACAAC…	putative dual specificity protein phosphatase DSP8	2282	20	4.71e-90	86.68	4	F:GO:0004439; F:GO:0004725; F:GO:0008138; P:GO:0035335	F:phosphatidylinositol-4,5-bisphosphate 5-phosphatase activity; F:protein tyrosine phosphatase activity; F:protein tyrosine/serine/threonine phosphatase activity; P:peptidyl-tyrosine dephosphorylation	EC:3.1.3.16; EC:3.1.3.36; EC:3.1.3.48	Protein-serine/threonine phosphatase; Phosphoinositide 5-phosphatase; Protein-tyrosine-phosphatase	15.2	64.734	24.1896	41.8898	13.4278	37.506	38.6711	48.6537	9.15869	40.5555	6.54997	31.4284	38.6711	48.6537	9.15869	40.5555	6.54997	31.4284	82.2174	79.1438	49.4587	88.6363	21.7647	14.3115	-	-	-	-	-	-	-	-	-	-	-	-	-	-
TRINITY_DN1314_c0_g1_i11	CTTATAGCCCCCCATCCTTTTCTTTTTAAGTGTAATGTCGTGCAATGCAACAAATATACAAAAGCCTGTGAAGAATATTCACTTTCATGCCGTGCATCCAACTCCAAGTAAAAATAGATACCTACCTAAAAAAACAACTAGATATATAGCTATAATAACATGCTAGCTAGGAATAGTGGTAATTTCAGCTCTTAGCGTTATATCAAATATGGGAATGTAATCCTGACACAAAAACGAAGTTTCATAACCCAACAAAATACAACCGGTTAGTTAGCTATAGATAAATGTTAAGAGACTTAAACAACACTTAAAATAAAGATACAAAAATAGTAATACCCTCTTAACAGAAATTAGCATCAACATCAACATCAGTATCTTATCTATACCCCACAGGCATTC…	protein IQ-DOMAIN 14	3604	20	4.37e-98	76.06	1	C:GO:0016020	C:membrane	0	0	7.90032	65.6825	28.5512	79.7164	26.6884	36.1623	58.1913	23.8808	60.4715	105.99	12.2644	52.2224	58.1913	23.8808	60.4715	105.99	12.2644	52.2224	89.7113	41.8834	150.505	193.989	43.8576	134.815	-	-	-	-	-	-	-	-	-	-	-	-	-	-
TRINITY_DN2464_c0_g1_i14	TGACATTCCATCTAAATTAAAATATTCATAGAATAAATATAAACAATCATATAAAATATAATGAATTTTATCTTATTCCGCTCCATTCCATCATCTTTTAATAAATCAAAATCAAAATGATAATACACAATCTTATTTTATTTCATCATATTTAATAGAAGATAATCTAAAGTGAAATTTTAAAATTCATTATTGAAACTATTATCATAACTTAATCTTAACTCAAGGTCTAAGGCTCCACAAAGTCACCTATTGATGACAAGTGACACCCACATGAAGTTGGAGCAATGAGCAATCATTCAAGTAGCTGCCCAAGTTTGGTAGAATTTCATTTTCAAACCTGAGTGGTTCATTAAATATTCCTTGATATTATTCGTGCATAAGCCCAAAACAGTTGTA…	glucan endo-1,3-beta-glucosidase 14	3324	20	0	87.12	4	P:GO:0005975; C:GO:0016021; F:GO:0042973; C:GO:0046658	P:carbohydrate metabolic process; C:integral component of membrane; F:glucan endo-1,3-beta-D-glucosidase activity; C:anchored component of plasma membrane	EC:3.2.1.21; EC:3.2.1.39	Beta-glucosidase; Glucan endo-1,3-beta-D-glucosidase	2.89596e-06	0.0378037	2.48207	5.70133	0.368353	1.39923	87.8956	38.2829	20.4318	31.5177	7.73071	17.262	87.8956	38.2829	20.4318	31.5177	7.73071	17.262	108.496	102.91	40.6075	74.0168	16.3479	5.26847	695.85	3.16e-05	-	-	-	-	-	-	-	-	-	-	-	-
TRINITY_DN6744_c0_g1_i11	ACATCATAACATCATAACATCATAACATCATAACATCATAACATCATAACATCATAACATCATAACATCATGGCATTGTACTAACCATTTCAAGGATTTAGGGATTTAACTCTGCTAAAAAAAAAAACAGAAAAAACAAAAACAAAAGCAAAAACAAAAGAGAAAAGAAAAAAAAAGCTCTTTTTGTTAGTTTATGCAAAGTTAAATCCCGAAAGTCCTTGAAAACATTTCATACATTGCATTGCATCGCATAACAGGTATTCTAAAGGATCAGTGTTCTCACGATTTTCCTATCAAACAGATTCCAGCAGATTCAAACAGATTGAACAATGGCTCTCGAACAAACTGTCAAAGATCTCCAGGCCCAGAATGCTCAATTCCAGGAAATGATGCTGAGCT…	gag/pol polyprotein	9398	20	0	89.61	6	F:GO:0003676; F:GO:0004190; F:GO:0004523; P:GO:0006508; P:GO:0015074; P:GO:0090502	F:nucleic acid binding; F:aspartic-type endopeptidase activity; F:RNA-DNA hybrid ribonuclease activity; P:proteolysis; P:DNA integration; P:RNA phosphodiester bond hydrolysis, endonucleolytic	EC:3.1.30; EC:3.4.23; EC:3.1.26; EC:3.1.26.4	Acting on ester bonds; Acting on peptide bonds (peptidases); Acting on ester bonds; Ribonuclease H	123.481	166.858	25.4703	51.8894	131.498	43.3182	105.442	126.267	111.914	152.648	237.317	87.1125	105.442	126.267	111.914	152.648	237.317	87.1125	212.843	281.382	131.72	189.857	94.3668	143.031	-	-	-	-	-	-	-	-	-	-	-	-	-	-
TRINITY_DN1151_c0_g2_i2	CTCCTCACAACAATTCATCTCACATCTAAAACTAATCAACCATTCTTTCTTCTTCTCTTTACACAACAAAACATCATCCTAAAAATACACAAAATGAAACTCCTATCTACCAAAGCAACTTGTAATAGTCATGGCCAAGATTCTTCATACTTCCTAGGTTGGGAAGAATATGAGAAGAATCCTTATGATAATGTTCACAATCCCAAAGGAATTATTCAAATGGGTCTAGCAGAGAATCAACTTTCTTTTGATCTCTTGGAATCATGGCTAGCTAAGAATCCAGACGCGGCTGGATTCAAAAGCGGAGGAAAATCCATATTCCGCGAACTTGCTCTCTTCCAAGACTACCATGGTCTTCCATCGTTCAAAAGTGCATTGGTAGATTTCATGGCTGAGATC…	1-aminocyclopropane-1-carboxylate synthase 3-like	1853	20	0	90.82	3	F:GO:0016847; F:GO:0030170; P:GO:0042218	F:1-aminocyclopropane-1-carboxylate synthase activity; F:pyridoxal phosphate binding; P:1-aminocyclopropane-1-carboxylate biosynthetic process	EC:4.4.1.14	1-aminocyclopropane-1-carboxylate synthase	0	19	4	20	5	25.0443	25.3062	43.0612	0	9	11.7034	61.956	25.3062	43.0612	0	9	11.7034	61.956	37.9001	75.8824	36.2019	40.6937	51.5506	63.0153	-	-	-	-	-	-	-	-	8.54	0.00198	-	-	-	-
TRINITY_DN4140_c0_g1_i8	ATATAATATAGATGTATTCCAAGAAAAGTTAAGTAAATAAATCATGAAAGGTATCTGTTACGAACAATTTTTATTAGCCATCACAAAGAAGGTGAGGCCATAAATAGTGAACTATATGGAAGGGGCTTAACTCAAACATAATACACAAGACCACCAAAATCAATGTTAAAAAGTATGCAGCAAATAAAAGACCAAAGTTTACTAACTTTACAACAAGGGAAGCCTTGAATCAAAAACAAGTTGTATTAGTGTGGAAGCCTCTATAATTATATATTTAGAAACTAGAATGATGCATATTATTTTGTTGGGGGAGTCTAAAGATCCCAACAAACTAAGACACTACATGTACAGTCAATCTTGTCCTTGCTAGATGATAATAATCCAGCATAGGACATAAAT…	transcription factor BIM1 isoform X1	2534	20	6.31e-166	86.01	2	P:GO:0006355; F:GO:0046983	P:regulation of transcription, DNA-templated; F:protein dimerization activity	0	0	11.3077	8.42385	8.48854	6.04365	25.5696	33.7552	7.25783	0	16.1563	5.19284	18.412	22.3406	7.25783	0	16.1563	5.19284	18.412	22.3406	9.34036	4.24942	11.7715	20.8112	17.4075	19.6763	-	-	-	-	-	-	-	-	-	-	-	-	-	-
TRINITY_DN1543_c1_g1_i3	AAAAAATATATAAATTTGACCTACAGTTGACATTGGTCAAATGTTGACTTTTTGGTCAACCAGTTGACCAAAGTTAACTGACCTAACCACTAAACCTAATCCTAATTTCCTCTTTAGTCTCCACTCTTCCATTTTCTCATTTGACTTCATATCCAAGTTTCCTTCATGGCCAAGTAATCCATGCCATATTTCTTAAATCCATCATCATTAATCTTCATGGTAGCCTCCAAGTGTCTTGAAACCATGATCAAATTCCAAGCCCAAGTCAGTCTTGCACCCATAGGAAGTGGTTAGCATCACGATTCACACATACACAAACAAACATGGCATGACATATACACATATCTACAAGGGGAGCCAAAATAACATGCTTCATTGGCATATGCAAACACATGCATC…	---NA---	2055	0	0	0	0	0	0	0	0	0	2.38011e-06	0	0	0	0	0	0	0	0	0	0	0	0	0	0	0	0	0	0	0	0	0	0	-	-	-	-	-	-	-	-	-	-	-	-	-	-
TRINITY_DN11707_c0_g1_i3	TTTTATAGGTCATGTGATTTTCAAAGGAATAATTTGTAATTCACATGACCTATAAAACATTAACATCAATTTGACTAATTTCTCGTAAAATCGCTGTTCAATACACAACAAGATAAAAATTAATGGTGGTAAGGTTTAGCCCTTTTTCTCTGAAACTGTCTCAACAGCCTCATAATCATGAATTTTCATGTTTCTCTAAACAAGTAGCTGTTAGCTGTAGCTATGGACTGAAAAGGTTTGACCTTAGAAGGCCACAGATATTGTCTTCTGCTTTTGGAGGAAAGTCTAATGGTTTGCGTGTGTTTGTGGTTTCTGATTTGCATACTGATTATGATGAGAATTTGAAGTGGGTGGAGTGTTTGTCAAATGTGAAATATAAGGATGATGTGCTTCTTGTGG…	ser/thr phosphatase family protein	2278	20	0	87.12	1	F:GO:0016787	F:hydrolase activity	0	0	107.432	149.824	23.6295	12.273	20.3825	0	104.226	238.602	49.182	90.0908	70.4828	76.5319	104.226	238.602	49.182	90.0908	70.4828	76.5319	231.314	323.857	144.138	136.282	62.2598	50.8489	-	-	-	-	-	-	-	-	-	-	-	-	-	-
TRINITY_DN9492_c0_g1_i5	GCTAGATTTGATAACAACAACAACCATCAAGCTATAATTAACTAACTTATCAAGTTCCCCAACAAAGAACATGTATGCTTCTACTTCCTTTACTTCACCACTCCTCCATGAACTTCTTGTAGAATCTCACACAAGAAGATTACTCTTCCAAAACCCTGTTGATCATCAATCACTAATAAACTCTCCTGTTTTAACGAACAACAATAATTCAATAGACTCGCATTTCGGAGTTCGTCAATTTGATTCAAATGTCGTAATGATACTTGCAATCCTATTATGTGCTTTTATTTGTTCACTCGCATTGAACTCCATCATATGATGTGCCTTGAGGTTATCAAATCTAGCCATACACAACAATGAAACTTCTTCGAATTTGAGTAGCAACCCTTCACCTCAATC…	RING-H2 finger protein ATL78-like	1392	20	6.72e-117	86.8	1	C:GO:0016021	C:integral component of membrane	0	0	72	39	129	177	62	185	48	36	61	42	188	350	48	36	61	42	188	350	69	57	203	102	189	476	-	-	-	-	-	-	-	-	-	-	-	-	-	-
TRINITY_DN870_c0_g1_i3	TTTTTAGGAAAATTACCGAATCAATTAGATTGCGACCATAATTAAACTTCAATTTAAAATCATGTTTACTAAAAAAAAAAAAAATCATTCTTAGTAAAAAAGTAAGCAGAACAAAATTTATATTTACATTTTCAACATTAGAATATTGGAGTATGTCAATATGTCCATGATATCCTTTCCTTATGTGTTGAGGACATCATTCCAACTAGCAAACAGAAAAAATAAAGCAAAATCCGTTTGCTATGTATTCCCCAAAGTTTCTAAAGTTATATCTCCTCAAAGTGGTCCACTCCGTATATGAAGTTTAGAGCTTTGTGTCTCAAAAACAAAACCCATGCAGGAAATCACTACATCTGCTTTGCAAGCTGTCTAGTTGTCATTCCTTGACCTTGTTTGCAG…	probable inactive poly [ADP-ribose] polymerase SRO5 isoform X1	2730	20	4.06e-121	68.8	1	F:GO:0003950	F:NAD+ ADP-ribosyltransferase activity	0	0	336.961	793.629	266.081	368.837	220.969	276.823	445.076	307.476	207.418	250.977	287.287	750.981	445.076	307.476	207.418	250.977	287.287	750.981	391.232	482.28	539.528	835.662	345.952	722.002	-	-	-	-	-	-	-	-	-	-	-	-	-	-
TRINITY_DN29338_c0_g1_i1	TTAAAATTAAAAATTAAAAATCAACTCTAAAAGTTATTAAGCTTTAAAGCTTCCACTCACCCATTAGAATTTATTGATTTTTCCTAGAGAGTAGAATGCTTAGGGAGAATTAGAAACCATGAATCATCTTGGTATTACCCTATTGACCCTCTCAATCTTATTCATCAATCATGTTAGAGCGCAAATATCAAGTTCATCTTCACAAGATGCTGTTTCAAATTTCCAACCAAGTCTTGTTGTTGTCATATCAATCCTAGGTCTTATGTTTGCATTAACATTCATTCTTCTCATTTTTGCCAAAGTATGTCATCGTAGACAATTACTTCCTCTTGGTGATGATCCAAATAATCAATTATCAACATTCATGAGATCAAGGTCAAGATTTTCAGGTATTGACAA…	E3 ubiquitin-protein ligase ATL42	1416	20	0	68.62	1	C:GO:0016021	C:integral component of membrane	0	0	51.9377	39.905	7	16	4	5	106.481	47.2687	22	13	21	26	106.481	47.2687	22	13	21	26	66.9483	86.4922	55	68	38	29.3161	-	-	-	-	-	-	-	-	3.51	0.000407	-	-	-	-
TRINITY_DN6045_c0_g3_i1	CCCAAGTGTTGCTGAACAAGCTTGAAGAACTTCATCAATTGGTTTTTTTCCTTAAGCGAAAGCTTCTTGTCTCTAAAAATGGTTTTTTTCCTAAGATATTCTTTCAAATTTCAAATGAAAAAAAGGGCATCCTTGTCTCCTGAAAATTCCTCAACTTTCCTTCCCAAGTCACTTAAGACTTCATAAATTTCTCCTGAATTCAAACAACACTTATCATCAGCAACAAACTTGTGGATGGTTTGATCAATTTCAATGAAACTCCAAGCAGAAACAATCACCACTCCCCTGTCTTTCATCATTTTTCTTACCTCAGAAACACCTTCCCACTTACCCATATTGGCATACATGTTCGCGAGAAGGACGTACCTACCACTATGTTGAGGCTCAAACTCTATCAAA…	pentatricopeptide repeat-containing protein At5g06540-like	2082	20	0	82.89	0	0	0	0	0	13.1331	28.3183	101.524	130.947	114.506	126.521	18.5175	0.144479	102.698	87.0698	230.977	199.227	18.5175	0.144479	102.698	87.0698	230.977	199.227	22.8266	34.424	120.666	64.5123	102.925	184.267	-	-	-	-	-	-	-	-	-	-	-	-	-	-
TRINITY_DN1164_c2_g1_i10	ACAATTGGAGGTGTACAGAAGACAGTGTTTTGTTTCTCAAGAGGCAAGAAAATGATCGTGTATTCATGTTTCTCGCTGGGCTCAATAAAGACCTTGATGAGGTAAGAGGTAGAGTTTTAGGAAAAGTACCATTGCCAACTCTTCGTGAAATTTTTGCAGAAATAAGAAGGGAAGAGGCACGACAAGGAATTATGATGGGTAAGACACAACGAAATTCTGAATCTGAAGGCTCAGCTCTGGCTACTAGGAACCTTGACGAGGGAAGAAGGTCAGACAAAGTTCCTTGATGTAATCACTGCAAGCGTGAATGGCATACACGTGAAACTTGTTGGAAGCTCAAAGGCAAACCTCCTAACTGGAAGAAGAAAAGTGGTCGTGCATTTCAGGCTAGTAATTCTG…	Copia protein	3674	20	0	72.24	5	C:GO:0000943; F:GO:0003677; F:GO:0003918; F:GO:0005524; P:GO:0006265	C:retrotransposon nucleocapsid; F:DNA binding; F:DNA topoisomerase type II (ATP-hydrolyzing) activity; F:ATP binding; P:DNA topological change	EC:3.6.1.3; EC:5.99.1.3; EC:3.6.1.15	Adenosinetriphosphatase; DNA topoisomerase (ATP-hydrolyzing); Nucleoside-triphosphate phosphatase	0	21.6083	0	0	0	0.000489561	3.09402	8.25986	0	21.4588	56.5853	0	3.09402	8.25986	0	21.4588	56.5853	0	4.13798	8.72474	1.54206e-08	30.5328	6.27366	0.000239863	-	-	-	-	-	-	-	-	-	-	-	-	-	-
TRINITY_DN502_c0_g1_i2	CCATAAACAAGCCAATGTCACTTATTCAAATATCCATTCAAACAGAACTTTAAAATCAATACACATTCATGATTTCCATATCTCATTCAATGTCAATTTGTAAATTCATTCCAACTTTCCATTTCATAACAATTCCATAATTCACATCAAATTACAATTTACATTGTTTCAATTCATAAATTTACAAATAAACTCCAAGTCCAAAGTTCTTCAAGCCAAGAAGTAACTTAATGTCGACTTTACTGATTAACTAATGCACCTATTGTTAATAGTAGGATCATGACCAAAACCTGCAAAGTTCCCAATAACTCATGACCAAGATGTTCACCATGTATTTTAACTTCAACAACATCTCTGCAACAGAACTACAGTCGTGACCATCTAACCTTAACAAAATTT…	---NA---	1458	0	0	0	0	0	0	0	0	17.3843	22.3401	50.3503	69.0145	45.9287	59.0576	13.9208	8.04623	81.9929	63.5263	89.1721	117.571	13.9208	8.04623	81.9929	63.5263	89.1721	117.571	20.6689	18.2137	70.7297	81.5967	26.7501	54.0668	-	-	-	-	-	-	-	-	-	-	-	-	-	-
TRINITY_DN2148_c0_g1_i2	GACTTATCCACAACATAAAATCTTCATTTAGAAATCAAATTATTTAAATATCAATATATACCAAAAATATAACACTAATTTATCACACACAAACATTAGTATTAAATTGTTTATTCTTGTTAGTCAATACTAACTACTAGTAGTAGTTATCTTCAATTTTGACTAATAAACTTAACATGTAACCTTATAACAAAAGCTACAATATAAAAATCTTCTTTCTCCAACTAAAAAGCAGAATCTCTATAGTCAACAAAACAACAAAAATAAGCACTTTAAACGGCCTAACACTTCTCTAACAGAATTTATATTCATACGCGTTCCTCTCTCCATTCTCTATATAATACACTGCAAGGTTTCACAAACTTCACACACAATTTTAATATCATAGTATCACTGTCT…	probable choline kinase 1 isoform X1	2172	20	0	92.44	3	F:GO:0004103; P:GO:0006657; P:GO:0016310	F:choline kinase activity; P:CDP-choline pathway; P:phosphorylation	EC:2.7.1.32	Choline kinase	870.387	1640.7	130.185	166.64	34.897	61.2595	2304.67	1574.2	265.24	262.12	146.595	168.061	2304.67	1574.2	265.24	262.12	146.595	168.061	3534.02	4437.96	563.782	961.614	268.452	353.177	-	-	-	-	-	-	-	-	-	-	-	-	-	-
TRINITY_DN2169_c0_g1_i1	GTTCATAAGCCTTTTTAAAGTCATACATACAATTAATCCTAATTAACATGAAAAGCTTATTCCACAAAAAAATTTAAAAACTTGTTAAAAATATTATTTTTATTGAAAATAAACTCTTAAAAAAAATGAAGGTGTAATAAATTTGGAATGCAAAAAGTCGAATTTAACCAAAATGAATGTAAAATTCTGAAATATTTATAAGAAGATGAGATGATAGCAAAACAATGAAGCAGTGATGCTTCTTCCTCTGCTCATCTTCTCTCTCTAACCCTAAACCCACTTCCATTTCTCTCTCTATTTCAATCCCAATTTCAATTCTCTCACTCTCTCAATCCCAATTTCAATTTCAATTTCAATTTCAATCCATCATACAAAAAAATCCCCAATTCAATTTGGATC…	60S ribosomal protein L34	1638	20	1.8e-114	80.55	4	F:GO:0003735; C:GO:0005840; P:GO:0006412; C:GO:0016021	F:structural constituent of ribosome; C:ribosome; P:translation; C:integral component of membrane	0	0	112	208	225	273	241	238	150	97	423	329	537	424	150	97	423	329	537	424	180	190	296	393	198	267	-	-	-	-	-	-	-	-	-	-	-2.07	0.000924	-	-
TRINITY_DN2757_c0_g1_i2	CTCCGGTTCAACATTAAGTAAATTCATCTGCCCATTTAAAATTTAAAGTAAGTACAAGAGATCCTAAAAATTTATTCTAAAATTACTTTAAAATAAAATTTAATTTGATCCTCTAATTAATCATATCTTAATTAGTGATATAAGATCAAAAGTTTCATCATCATCTTCAACCTTAGTACTTATTGAGTTTCAACCAAATAATTGAGATGTAAAAGATAAAACATACTAAAAGCAATTTCCTATGTTTTTATTGCATTGTCTAAAGAAGCACTTGATTTGTAAAACAAGATCATAAAACAAATTAACTTATGTCATACAATTCTAAAAAAAATCAAAGAACTAGAGAGTCCAAACTCCAAAACAAAAATTGTCTAAACCACTAAAATGATGATCATAAAT…	trihelix transcription factor GT-3b-like	4900	20	2.16e-92	84.16	4	F:GO:0003700; C:GO:0005634; P:GO:0006355; F:GO:0043565	F:DNA-binding transcription factor activity; C:nucleus; P:regulation of transcription, DNA-templated; F:sequence-specific DNA binding	0	0	0	0	0.146577	0	0	0	4.86629e-07	0	0.0680897	0	35.1017	0	4.86629e-07	0	0.0680897	0	35.1017	0	3.14765e-07	8.11009e-07	0.393079	0	24.3149	65.7699	-	-	-	-	-	-	-	-	-	-	-	-	-	-
TRINITY_DN3698_c0_g1_i5	AAACGCTCTCTTTTATAGAGGTTCCCACAAAACTTTATTATAAGATGTATATTCTGCCATCTTTCTTCAACAATGTTGATATGATTATTCTAGAACATGGTTCACTATGTCTTGTATGAACGGTAAGAAAGTGTTTATGTCACATTATTTTTGCTAATTTATCTAACAAATCATTTAAGAAACTAAAACAACAACTTCACTAATTTCACTTCTAATTAGAGTTCTCAAATATTTACTATAAACTGCACATAATTTAGAGATACATAACCAAATATAAAACCTACAATACAACACATAATTACAATCCAAAACACTGCCCTGTGTTTTTTTTTGGTCTAGCAGTTAATTCCACACACCTCAGCTTTAGGACCAGTGACTCTTGTAGTAAACGGATCAACT…	cellulose synthase A catalytic subunit 3 [UDP-forming]	4056	20	0	94.83	6	C:GO:0005886; C:GO:0016021; F:GO:0016760; P:GO:0030244; F:GO:0046872; P:GO:0071555	C:plasma membrane; C:integral component of membrane; F:cellulose synthase (UDP-forming) activity; P:cellulose biosynthetic process; F:metal ion binding; P:cell wall organization	EC:2.4.1.12	Cellulose synthase (UDP-forming)	28.6381	72.8844	39.2256	67.5181	88.378	107.086	42.1116	62.3507	16.8622	18.2144	116.366	154.155	42.1116	62.3507	16.8622	18.2144	116.366	154.155	110.189	94.564	81.7781	27.0341	264.451	226.766	-	-	-	-	-	-	-	-	-	-	-	-	-	-
TRINITY_DN81_c0_g1_i10	TTGGGAATTTTTTTAAAAAACGGGATTATTCTTATAAAAAAATTCTAGAAAAGAAATTGCCTACTTTTCTTCCACTCATTTGGCTCATTTTTGTTAAAATGCTCCCGACAGTGTTCCACCAATAGGCAAAATGTAAGTGATTTGAAAATAGCCGCCTGTAAATACATACAATTTAATCGGTAGTCGCAAAGATATCCAATTGAATGAGGATAGGTCCAAATATGTGCGACACTTCGCATAGAGTGAAAATTTAGCCCCTATACTATTTAGAAACAAAAATGTGGGTCAAGATCATTAACATAATAAAATAGAGACCAAAAATATAATTAAGCAAAAACAATTTGTCAATCCCTTGATAATCAAACAAATTCATCAAAAGTACGAACAAACACATACAAT…	pantothenate kinase	3865	20	5.12e-63	94.58	2	F:GO:0016301; P:GO:0016310	F:kinase activity; P:phosphorylation	0	0	16.8884	31.4135	29.302	44.112	53.3584	66.4112	26.0433	22.0568	43.7275	39.8091	127.645	114.607	26.0433	22.0568	43.7275	39.8091	127.645	114.607	30.01	33.7656	90.8972	55.0832	47.0039	78.7746	-	-	-	-	-	-	-	-	-	-	-	-	-	-
TRINITY_DN4375_c0_g1_i5	CCTTGATTAAAAATCTCACGGAAATCCGCTAAGATTAACAGATCCTTGATTAAAAATCTCACCGAAATCCACTAAGATTAACGAATAATATCACCATAAGCCTAATTAATATTTGATAAAATCTAATAAACTTGGCAACATAAGATTTAAATATACCATAGAGCACATGGATACTTGACTCGGAGACCACGAAGTAGCTTAGCAGCAATAACAAGTAAAACATTATTTTAAAAATAAATAAACCATAAACAACATAATCAAAAGGAAAGTACACATCATTTATTTTTCTGTATAAAAGGCAAGCATCTCAATACGAAGTTAATTATGAATATCAAATTGACAAGATCTTTGTAAAAAATATTTTATAGTTTCACTTTGAAAAATCAAGTTGCAAAGAAG…	succinate dehydrogenase assembly factor 1, mitochondrial	2407	20	6.2e-42	85.35	0	0	0	0	0	4.47623	11.8264	27.394	28.894	57.4977	60.9191	3.2649	15.0567	63.835	50.5971	121.104	91.3298	3.2649	15.0567	63.835	50.5971	121.104	91.3298	18.5414	9.42105	38.4356	43.0994	23.273	70.8102	-	-	-	-	-	-	-	-	-	-	-	-	-	-
TRINITY_DN6240_c0_g1_i8	GGCAGGTAGAAAACCTAACTAACCTTCTTTTCTCATTAAGATTAATAAATAGAGCCTTATGCGGATTGGCAAACACACATAATATTGCAATTTCTATTTTCCTCGAATGGCAAGTTTTCAAATTTTTTTGGGTACAAATCCAATGATACAACAGAACTTACATGTCTAGGTCTAGGGATACAAAATGAAACAACAGGCATAAAACTAAACACTAGAAATTCTCACCTTAAGCCTTGCAGTTAAATGGCTCAAAATCTACTGCCAGAAATACTAGAATACACAAAAATGCACACAAAATTCAAAACCGCGTAGTACAATAGAATTTCAGGTCTACGAGATGATTATCCATCCGTTGTTAGCGTGAAAGCAAGAACAACGATGGTGAGTGCAAAGCAAATA…	plant inositol phosphorylceramide synthase	1829	20	0	89.95	2	C:GO:0016021; P:GO:0030148	C:integral component of membrane; P:sphingolipid biosynthetic process	0	0	24.5438	55.0492	201.165	321.213	589.586	217.197	10.0446	7.4002	31.7282	110.662	214.366	167.989	10.0446	7.4002	31.7282	110.662	214.366	167.989	55.1762	84.4384	0	35.5446	248.091	430.443	-	-	-3.6	0.00343	-	-	8	0.000155	-	-	-	-	-	-
TRINITY_DN527_c0_g1_i10	GGAGAGGGTTCCTCTTGTGTCTTTGGCTGATGTTGTCGGTGGTGGTGGTGGTGGTGGTGGGGATACTCATTCGAGGTTTGATTTTCAGAGGATTGCGAAGTTTGTTGAACAGATTCTTCCTTTTTCCCTCTTGTTGGTGGTTGTTTTGATTCGCCAGCATTTGCAAGGTATGAGTTTCTTGTATTATATTGTCTTTAAATTCTCTTGCATATTGGTTTGGATTGAAGTATTTAATGTGTAGTACTTTTATGCTAATATGTGCTTGCTTGACTTCCATCTTCATATTGGACTTTTGTCATTCAGGCTTGCTTGACATTGATAGTTTTTGCTTTCATATAGATTGCCTTTTGGAGTGATGGAAACTGTTGAATTTGTATTAACTAACACGTGTGCTATCCA…	RING finger and transmembrane domain-containing protein 2	4441	20	1.46e-59	86.15	2	C:GO:0016021; F:GO:0046872	C:integral component of membrane; F:metal ion binding	0	0	45.3517	99.8051	26.4227	15.2646	8.489	0	10.2541	8.56963	7.92013	1.6776e-05	13.6154	16.6225	10.2541	8.56963	7.92013	1.6776e-05	13.6154	16.6225	7.6396	11.0857	17.3762	0	0	29.836	-	-	-	-	2.85	0.00958	-	-	-	-	-	-	-7.71	0.00702
TRINITY_DN10421_c0_g1_i2	TTCAATCTTCATCTTCTTCACAACATTATGCACCAACACTCTTTCCCCTTGAACCAAACATATCCTCAAAACCTCACTACCTAGTTTAACTTTTAGGAAGCATTTGCATGTTACCAAACTTGAAAGAGTTAATTAAAAGGAAATGGAAGAAAGCAATGCCGAGTGGGCTGAGTTAACTCGGGACTGTCTCACTAATATTCTGTCACGACTCAGTGCAAAGGATCAATGGCTTGGTGCAATGTTGGTTTGCAAATCATGGTTCAGTGCCTTCAAGGAACCTTCTCTTCACTCTGTATTCAACCTCCAACCCTACTTCGACTTGTCACGTAAATCAACTCTCTTATCAACCCGCAAATTCAAGTCTAAGATCGACTCAATGCTTCAACCTGTTGTCCAATC…	cysteine-rich receptor-like protein kinase 15 isoform X1	3605	20	0	78.51	6	F:GO:0004674; F:GO:0005524; C:GO:0005886; P:GO:0006468; C:GO:0016021; P:GO:0042742	F:protein serine/threonine kinase activity; F:ATP binding; C:plasma membrane; P:protein phosphorylation; C:integral component of membrane; P:defense response to bacterium	EC:2.7.11	Transferring phosphorus-containing groups	10.1	12.4801	12.5519	0	0	0	14.8615	0	14.0793	19.8457	0	8.72567	14.8615	0	14.0793	19.8457	0	8.72567	24.8347	42.4389	36.393	95.7124	9.70291	28.4915	-	-	-	-	-	-	-	-	-	-	-	-	-	-
TRINITY_DN2561_c0_g2_i1	ATAATTACCAACAGATATATATATTTACACTCTTCTCACACACTACTTCATTCATTCATTCATTCTCACTATCTATCTTCTACCTACCATTTCTTTCTTCCATGGCATTTCAGGATCTCATAACCATGCTTGCATTGTTGTCCGTTGTCATATTTTGTTTCTCGAGTGGAGTTAGAGCTGCACCACAAGTTCCTTGTTACTTCATTTTTGGTGATTCTTTGGTGGATAATGGTAACAACAATGTTCTTAGATCTTTGGCTAGAGCTGATTATCTTCCTTACGGAATTGATTTCCCAAATGGACCTTCTGGTAGGTTTTCCAATGGGAAAACCACTGTTGATGAAATTGCTGAACTATTGGGATTCGAGGATGAAATTCCTCCATATGCATCCGCTAGTG…	GDSL esterase/lipase	1451	20	0	89.47	1	F:GO:0004806	F:triglyceride lipase activity	EC:3.1.1.1; EC:3.1.1.3	Carboxylesterase; Triacylglycerol lipase	115	38	1055	1405	1413	2189	75	26	794	399	2312	1891	75	26	794	399	2312	1891	147	38	814	181	788	1654	-	-	-3.75	5.74e-32	-	-	-	-	-	-	-	-	-	-
TRINITY_DN23732_c0_g1_i1	CAAACCCAAAACGACCAGATAACTAACCAAGTAAAGTACCCAACCAACCCCTAATCTCTCTCTCTCTCTCTCTGCTACATCGCTTTCTTTCTCATTATTAATTCTTTTTCTTACCTATCACTAACTCACTCTGTTCATCACAATTCAGATTTTGAAAAGAAGAAAAATGTCGGTGAATTCGAGTTCCAGAGGAAGAATAGGAGCCAGAGAAACCAGTCCAGAGAGAACAAAAGTTTGGACCGAACCCAAACCCAAAACGACCAGAAAAGTTTCCGTCGTTTACTACCTCTCCCGTAACGGCCAACTCCAACACCCTCATTTCATGGAAGTTCCTCTTTCTTCCCCTCACGGACTATACCTCAAAGACGTGATCGTTCGCTTGAACCTGCTCCGTGGGAA…	protein UPSTREAM OF FLC isoform X1	2478	20	0	82.67	0	0	0	0	0	35.9305	34.0977	72.9437	118.321	62.9755	206.557	41.5313	28.1697	90.953	69.1705	143.806	338.32	41.5313	28.1697	90.953	69.1705	143.806	338.32	87.9347	95.7785	158.342	163.653	97.7937	152.939	-	-	-	-	-	-	2.64	0.00825	2.01	7.83e-05	-	-	-	-
TRINITY_DN6245_c0_g1_i8	ACAGGATACTGCTTATTTAATATATAAAAAAACTTAGCACGTGATACACTAGTCATGATTTATCAGCAAACTAACAACTGATGACATTTATTGCTAATATTTGTAGCTTCATATACATTATAAGTGCAATATAAGGATGAGAATACCCTGTCATAGATCAGTTCTTCATTGATGATGAATAGAACAATAATCATCAATGTCATCCACATTTCATAAAACAATCTGTATAAGCAATTCAGAACAATGTGCAGGTATATTAACAATTTAATAGACGCGAGCTTTAGGAGGGAATGTTTCGACCTCATCATCCAAAGTATTCATGTGCACTGGCCTGTAATCTAATCGAACCTTCTCATTTTCCCAATATCCCAATGTGTGTTTCATCCACTTCTCATCATC…	succinate dehydrogenase [ubiquinone] flavoprotein subunit 1, mitochondrial	2520	20	0	96.27	7	C:GO:0005749; P:GO:0006099; P:GO:0006121; F:GO:0008177; F:GO:0009055; C:GO:0045282; F:GO:0050660	C:mitochondrial respiratory chain complex II, succinate dehydrogenase complex (ubiquinone); P:tricarboxylic acid cycle; P:mitochondrial electron transport, succinate to ubiquinone; F:succinate dehydrogenase (ubiquinone) activity; F:electron transfer activity; C:plasma membrane succinate dehydrogenase complex; F:flavin adenine dinucleotide binding	EC:1.3.99.1; EC:1.3.5.1	Deleted entry; Succinate dehydrogenase (quinone)	105	98.9985	47	95.828	13	30	118	91	172.657	140.185	152.264	207.03	118	91	172.657	140.185	152.264	207.03	186	245	155	191	77	138.996	-	-	-	-	-	-	-	-	-	-	-	-	-	-
TRINITY_DN6455_c0_g1_i3	CTAAAATAAGAAGAGTAGAAGAAAATGGCCCACAGGTTTCGGATTGAAACCGTACGGATATAACAGAGCGAGAGAAAATGAGATTTGAACAAAAAACTGCGTTGATAAATCAACAACTTGCTTTGGTGGCACATACAAAAAAATACACCGAAAATAAAAAAGAAGGTAAAAAACGAAATCAAATTGTTTCTAGGGTTTCCGATCATTCATTCTTCCCTCCAAACACCCGCTCCCAACAAAGCGGGTTCACCCCTTCTTCTCCATTTTCGTCAACCACAAGGTCTTTTTCTTCTTTCTCTTCCCCTTTTTATTTACATTCTTACCTTTTTTCATTCATTTCATAAGGTAAAACCAGAACAATCACTTCTCAATTTCCCTTTTTTATTCTTATTTTTTTCG…	myosin-binding protein 7	3065	20	0	82.01	1	C:GO:0016021	C:integral component of membrane	0	0	4.38051	18.2688	5.36901	8.07727	1.80876	1.58114	13.5712	8.64327	9.42903	5.35963	18.4526	40.838	13.5712	8.64327	9.42903	5.35963	18.4526	40.838	12.4832	18.4442	39.1577	40.0324	10.4113	27.1277	-	-	-	-	-	-	-	-	5.35	2.78e-07	-	-	-	-
TRINITY_DN2672_c0_g1_i2	ATTTGTCTCTTTTTCTTCAATGAATCTTGTTTCTGCAAGATTATATTTCTTCTAAACCTTCTGATAAAAAGATCAGCAACTTCATCAATATCATCCTCAAGTTTAAACTCTTTCCCTGCTTCTTCCTTACAATTCTTCACCCTATCAATCACTGATCCTCCGAAATCCAAACCCTCAGAATCAAAAAGATTGTGAGTCAAATCAGGATACTTATCATCATCATCATTATCATAGTAACCATCATATCCATCTTCTTGATCTTGTTCATCCAAAACTTGTTGTGCTAATTCACTTGGATTTAGCAACGCTTCATAAGTGTGAGCATTTTTGTTATAAACAACTATAGCCCTATTATGATAATCACAATTTCCACCTTCGATTAAGCAATCTTCCTTGTGA…	plant/MAC12-16 protein	753	20	6.49e-82	78.34	0	0	0	0	0	28.2363	58.3533	14	23.3109	40.4531	46.2122	120.515	95.5005	58.7342	22	90.1081	96.3647	120.515	95.5005	58.7342	22	90.1081	96.3647	105.367	145.486	43.2993	50.6815	39.2549	69.8621	-	-	-	-	-	-	-	-	-	-	-	-	-	-
TRINITY_DN5480_c0_g1_i3	CAGCAGAAAGTTGATGATGTCTGTGAAGGTGAGATAAGAATCATGGGTGCAACATCTTTGGCTGGAAAAGTTACTAGGTTTTTGTCGTGTCGGCGACAAGGTAGTGTTGAGTCTGAAGAAAGTGTTTGTGATGTTGAGTTTGATTTTCTTGATGATGGTGAAGTTTTCATGTCGAGTTCTAGCAGTGATGATCAATGTCATTCACTTGAAATGGAATTGGATGATGATGATGATGAAGATGATGAGAAAGATCTGAATGGTATCAATGAGATGAATCGAAGCTTTTGGGACAGTCAACATCAAGGATTGCAGACGAATGTATACAGAACAAGTTCTTTGGAGACAAAGATAAGAAGTGCGACGAAAGAAGTGATTGAGGAAATAAGCGCTTCTGGAACA…	DUF506 family protein	1216	20	1.51e-148	76.06	0	0	0	0	0	16.9829	7.76958	15.0324	22.4186	39.9772	1.71318	38.2138	9.28287	30.8271	34.2402	200.37	72.803	38.2138	9.28287	30.8271	34.2402	200.37	72.803	117.408	84.8765	53.9253	14.371	362.209	337.534	-	-	-	-	-	-	-	-	-	-	2.56	1.04e-07	-	-
TRINITY_DN32041_c0_g1_i3	ATTTAGTTAAACAAACTAAAAATTTAATTAAAAAGAAAATCAATATATGAATAATTACATTGTTCATTACACCATACACATGAATAACTAAAAAAACATATAAAAAGAAAAGCAAAAGCAAAAGCAAAAGCATCCAATTCTAGTTCTATTACACATGATATAGATCTCCTAATAGTGACATGTCTAAGTGTGAGATTCCTATCTTAGGAATCATTATTTGTTTCAAAGTGACCAAGTCTATTGTCTGATAATCTTGTAGCATAAGCAGATTTCTTGTATTCAAACCATGTAAACTCTCTATATAATAATCTTTCATTTCCTTTTATGAGACAAAGCAAAGGTGCAATTTTCTCACTCAAAGATGGACCACAAAAATAAATCATAGAGAGTCTAGATTTG…	gibberellin 2-beta-dioxygenase 1	1360	20	0	83.07	4	P:GO:0045487; F:GO:0046872; F:GO:0052634; P:GO:0055114	P:gibberellin catabolic process; F:metal ion binding; F:C-19 gibberellin 2-beta-dioxygenase activity; P:oxidation-reduction process	EC:1.14.11; EC:1.14.11.13	Acting on paired donors, with incorporation or reduction of molecular oxygen. The oxygen incorporated need not be derived from O(2); Gibberellin 2-beta-dioxygenase	1607.25	2237.6	168.82	147.261	147.301	170.782	1901.66	1283.7	213.317	202.989	317.377	648.12	1901.66	1283.7	213.317	202.989	317.377	648.12	2848.36	2946.07	621.919	715.112	973.811	1143.96	-	-	-	-	-	-	-	-	3.21	4.06e-06	2.19	3.36e-05	-	-
TRINITY_DN1598_c0_g1_i3	ATTCCTCTGTAAGATCTATCTTGGTAAACTCTTTCTCAAATTTCACTAAGATAGATCTTTCAGTAAGCGGTGCGTGAATACACAAAAACCATGAGAAGACAACAAAGAATGACTTTCAAGTTTGTTCAATAAGGTATTTCCTTCATCAAATATCTCTTTCAAACAACGAATTTCATTTATCACTCTATTGTCTACTAGCTTCATGATCAATTCATCTTTGTCACACTCATAAGTAGAGGATAACAGTGCACAATACAAAAAACAGTCTTGCACGTTGCTTTCCACCAAATTATCATAACTGCGTCTTAATACTTTGTAGACTTCTTCTACCATCTCTTGTCCCATTTCCAAATTTTTTTGTTTATTAAATGTACTCCTCCATTGATGAATATCATCAAT…	putative P-loop containing nucleoside triphosphate hydrolase, leucine-rich repeat domain, L	3679	20	4.69e-114	72.52	2	F:GO:0097159; F:GO:1901363	F:organic cyclic compound binding; F:heterocyclic compound binding	0	0	40.7463	57.2813	36.4996	52.85	36.2097	78.1753	68.0756	61.3438	93.9641	56.7461	104.684	154.34	68.0756	61.3438	93.9641	56.7461	104.684	154.34	98.1642	157.244	144.223	112.86	56.7161	71.6674	-	-	-	-	-	-	-	-	-	-	-	-	-	-
TRINITY_DN7421_c0_g1_i10	CAGAAACAGACAGATAGCCAGAGTGGAGTAAAGAAAGGTTTTCATTTCTCGGGCAACTACCAGGGAGTTCCTTCTGGTAAGAAACAAGGGTATTAACGTAATAACAAGTAACTAATCAACTATTACCGTCTTCTATGAGTTTCCCATTAAAGAAAATGATTGCGCCGACAAGGACAATTTGGGAATTACAATTTCACATACAAAAAGAGGTCGGTTAACACGTCCCTTCACTTCGTGTTGAACCAACGTCCCTCACCTTACCTTACCATACTTGCAAACAAACACAACAAAAAATAGCATAAAGATATAAGCTACGGAACGAACGAAACTAACCACTATTAGTTATTTAATAATAACACACCACCATCTCTCATTCTTCTTCTTCTTCTTTCTCTCTCT…	probable beta-1,3-galactosyltransferase 2	2296	20	0	93.85	5	C:GO:0000139; C:GO:0005783; P:GO:0006486; F:GO:0008378; C:GO:0016021	C:Golgi membrane; C:endoplasmic reticulum; P:protein glycosylation; F:galactosyltransferase activity; C:integral component of membrane	0	0	103.702	93.4529	99.4041	165.883	99.2465	289.312	183.905	267.036	380.832	341.685	382.078	580.767	183.905	267.036	380.832	341.685	382.078	580.767	312.571	484.271	361.543	593.935	430.064	384.935	-8.59	9e-10	-	-	-	-	-	-	-	-	-	-	-	-
TRINITY_DN23044_c0_g1_i1	CAAGTGTCTCGTTATTATTCTCCATATAGGAAAAATAATTAGTCATTCCAAGCCGCACAAAAGTAAGACAAGCATCTGAATAGCCACTATAAAAAAAAATACATCTTTGAAAGTCGTATAAATATGTATAATAAAGTTACAGTCGTTGAACTAAATCTAGAGTTGTAAAGGTATATCCAGATTCAAGCTCTAAATCAATGGTTATTTTTGGTAAATCAAGGTAACCCCAACACATATCTGCGGAAACTAATCTCCCTTGCTAACTGAGATCTATTTCCATGGCACCAGTTAAGAATCAAACCTAGATCAAATGGCTAAGGGAGCTAAACATGTATCACTTGTTGTGCCACCCCATGTTGGTATTGATGGATACTTCATTTGTTAAAATATTTACCAGAA…	putative pentatricopeptide repeat-containing protein At3g15930	2859	20	0	89.36	2	F:GO:0008270; P:GO:0009451	F:zinc ion binding; P:RNA modification	0	0	10	6	17	32	34	41	5	2	35	18	48	72	5	2	35	18	48	72	7	6	14	18	25	47	-	-	-	-	-	-	-	-	-	-	-	-	-	-
TRINITY_DN1270_c1_g1_i14	GTTCGGGAGTCGATTATGCGAAGGGAAGGTATTAGCACCCCTACGCATCCGTAGTACTCTACGGGATCCACTTTTGTAGTTCTTGTCTAAAGGGTGTGAGTTTATCTTGTGCTGTTTACCAAAAAAAAAAGGGTTAAATGAAAATGACTCGCGCGGATGTCGCATCCACTGCATACGTATCTCATCTGAATATGAGAATCAGAGTCTTCGTAGCTCGGCTGACCTATGGGTTGGGGGGATGTGTGCTCGCTAAGACATCGCGTCTTATGCCTACGTATCTCATCTGGAATGAGAATCAGAGCAAGCCGTAGTTCGGCTAACTACGGGGTTATGGATTGGGTTTTGGACGAACGACGTTACTACGCAATCTACCGGATGCTCGACCTTTGGAGACTTACT…	---NA---	813	0	0	0	0	0	0	0	0	7.59146	15.4385	8.20637	16.0431	4.59476	0	13.9924	9.16374	12.7158	11.055	10.0229	6.9728	13.9924	9.16374	12.7158	11.055	10.0229	6.9728	19.9045	32.2827	20.944	25.9023	0	10.8432	-	-	-	-	-	-	-	-	-	-	-	-	-	-
TRINITY_DN899_c1_g1_i17	TCTCTACATAATCCGAAATTTCAAAACATAACAATCATTCATTAAAGTTTCTTTACAATCCATTTTGTCAAGCATAAAGCCAAACATCCATACAATTCACAAGCATTGGAAAAATTACTAAAATTATGAAACTTCTTAATTTCATCTCAAGTTAACCATTCTAACAAACCTTTACTAACATCAAAGTCTACAATATGTGTTACACCATTTTACCTGATACCAAGATACAAGTTGAATAAGCAATGTAAATCAAATGCTAGACCTAAAAGGCTTGGCTAGTGCAGAATGCTAAAGATCACAAGAATTCGCGCCACCACTTCCTTAGTACTTTCACCAAGAATGGAGTCATCACTTTTTCTCTGTAGTGGATGGAAGCTCATGTGGAATAACTTGTTCTCT…	---NA---	2144	0	0	0	0	0	0	0	0	23.1559	10.7501	10.1491	0	25.1703	11.1369	8.49	10.219	27.5765	0	0	0	8.49	10.219	27.5765	0	0	0	0	5.85485	0	0	0	13.0928	-	-	-	-	-	-	-	-	-	-	-	-	-	-
TRINITY_DN4481_c0_g1_i5	TTTTTAACCAAACTTAAACTTAAACTTTCATAATCATATCAAAACAAATGTTCTTAAGTTGCATACACAATACATAATAAACACCAAAGCAGAAATTACAACAAGTACATAACAAAAAACAATATTGACCTCACAAAGAAGAGGTCTTTATTTTGACATTACTCTTATCTTATACGTTTATTTTATAATTCAAAGTTACTGTTGTTGTTGTAATTGCTTCATTTGTAAAACTCAATGACTCCTAAGCAAGAGAAAGCGCGGCATGCAACTTGGACTTTGGAAAATCCAGAGAGTTTTCCCAAATTGTGATACTGTTTCTCAGTTCTTTCCCTTCCACCAACAGTGATAAACATGAGATTGTCAATAGTCGAAACAAGTTTTGATTCTTGAGTTGAGGTT…	isoliquiritigenin 2'-O-methyltransferase	1406	20	0	87.56	6	C:GO:0005829; P:GO:0019438; F:GO:0030751; P:GO:0032259; F:GO:0033802; F:GO:0046983	C:cytosol; P:aromatic compound biosynthetic process; F:licodione 2'-O-methyltransferase activity; P:methylation; F:isoliquiritigenin 2'-O-methyltransferase activity; F:protein dimerization activity	EC:2.1.1.154; EC:2.1.1.65	Isoliquiritigenin 2'-O-methyltransferase; Licodione 2'-O-methyltransferase	937.407	1300.91	115.083	212.524	85.1956	134.078	445.235	299.001	123.643	65.5842	275.766	223.327	445.235	299.001	123.643	65.5842	275.766	223.327	965.13	1246.84	374.321	134.603	562.874	639.802	-2.14	4.65e-08	-	-	-	-	2.97	5.86e-06	-	-	2.41	0	-	-
TRINITY_DN4110_c0_g1_i1	AAGCCACGTTATCAAATTAAGTCTAATTTCACACCAAAAAAAATGAAGAACCATGTTAAAAGTGTTTTCAATGACACTTATTTGCAGGGCTTTTTAGTATATTTAAGTATTTTTATAAAGTTAATCTCTGCAAAAGAAATTTGTGTAACTCATTTTAATTCAAATTTGTTTTCTTTTATTTGGTTTGTCACTGTTGTAATTTCCAACATCAATTCTTCATCTAATTGCTCCAGTTACTGGAGTGTGTTGGTCTACAAGAGTATTGATAATGCAAAATAATGCAGACATATTATCATCAATGGCAACACAAACTGGAAAATATAAGCAACAATGAACAAATTGAACCTACTCCAAACACACATAAAAATGAAACTTTACATGTTGCTGTTGGTGTGCATC…	RING-box protein 1a	1778	20	3.51e-19	85.22	1	F:GO:0008270	F:zinc ion binding	0	0	13.5045	23.0062	13.4333	28.9458	16.0339	25.0845	43.53	43.0887	48.8436	60.6249	69.7505	69.0839	43.53	43.0887	48.8436	60.6249	69.7505	69.0839	66.4884	72.9585	51.6848	88.1774	25.7459	50.8132	-	-	-	-	-	-	-	-	-	-	-	-	-	-
TRINITY_DN15327_c0_g1_i2	TTTTAGCCATAGGAGAATGTTATTTATTGTAAAAAACAGAGAAAAAGGAAAACCATATATGTGTATGATAATAATAAATAAAAATGTATCCTTACAAAAATATTAAAATATAAAGATGCAGTTCAATTGGGTAGACATTCTCTTTATTTCTCAAATAGATGAGAAATTGAGAACTTCAAATAATATTACTGTAGTTTAGAGTGTATAAAGACCTAACGTATGCCAATTCTAGCAATATGTGTCTTAACCACACTTGAACTATAATCATGAAGTTCTCACTTATTATAATCTTGAGTGTATAAAGACCTAATAATGTATGCCAATTCTAGCAAATGTTTCTCAGTTTTCAATTTCTTTGGAGAAACATAGATAGATGGTTTCTGCTCCAGTTCAAGATGC…	probable inactive purple acid phosphatase 27	2481	20	0	96.88	4	F:GO:0003993; C:GO:0016021; P:GO:0016311; F:GO:0046872	F:acid phosphatase activity; C:integral component of membrane; P:dephosphorylation; F:metal ion binding	EC:3.1.3.2	Acid phosphatase	0	17.3416	1.40662e-06	0	6.93838	28.7454	0	0	0	14.7368	0	0	0	0	0	14.7368	0	0	0	6.43406	94.4956	86.2906	0	45.0912	-	-	-	-	-	-	-	-	12.27	4.49e-08	-	-	-	-
TRINITY_DN10497_c0_g1_i2	ATAACCTCTATAGTCTAGGAACGCTTTAACTGCGTGCGCAATAGTCACAATCAGCCTCGTTTCGCTGAAGCATCCAGGAAGCCTTTTGCGCCAGTGGATTTGTGGGGCGCACAACACGTCGTCGTTTTACTTGTCCCAAACAACATCAAAAACCTTTTCCCCGCCAAAAATTCAATCATTTCGCAACCGCGTAAATCACGCTCAAAATCAAACACTCCTTTTCTTACGTGGCACTCTTTCATTGGCCGTCACTCGGCAATCGTAACCACCATCCAACCACCGTAAAGCGCACACTCAACACCACAAAAAAAGCGTTCCCTTTTCTTTCCCTGTTTCACTCACTGAGTACCAACTCGGTCCCTTTTTGCCACCGAGTGGTGACTCGGTCCCGCGACACAA…	WEB family protein At2g40480 isoform X2	2491	20	0	81.38	3	C:GO:0005829; P:GO:0009903; P:GO:0009904	C:cytosol; P:chloroplast avoidance movement; P:chloroplast accumulation movement	0	0	22	11.9948	67	95	98.9439	181.153	27.0845	20	82.9559	58	379.087	484.554	27.0845	20	82.9559	58	379.087	484.554	40	31	254.31	95.9459	309.027	534.755	-	-	-	-	-	-	-	-	-	-	-	-	-	-
TRINITY_DN187_c0_g1_i1	AAGAGAAATAAGACAGAAAGGTTTAAGCCCACACGGATGTGAGTGGCAAAATAGCGTAGGTCGTAACCCTAAAATCCAACCCGTGAGATAAACTATCCTTTCATTTCATCATCTCGATCGAACTCGTGTCTCATTCATTTCATATAGTTTCTCTCTCATCTTCATCCCTGCTCACTTCTTCACTCCCGCGCTTAGATTTCACACCTTATTATGGCCGAAGAAGAAGTTATTGTGGCACCCGCTACAAGCCCCGTCCCCTCCGATGGTAAGCGCAAGTTCGAAGATCTGCACTCTGAACCTACCGAACAAAACCCTCTCGAATCTAGCACCGACGGCGGTGAAACCGACGCTGCAGTTGCCGACGAGGGTGAGAACAAGCGCCCTCGCCTTGACGACGAT…	far upstream element-binding protein 2 isoform X1	5789	20	6.84e-175	80.79	1	F:GO:0003723	F:RNA binding	0	0	478.778	848.617	1114.45	1735.49	1541.62	1569.05	499.288	506.496	1641.98	1481.45	2406.16	1798.01	499.288	506.496	1641.98	1481.45	2406.16	1798.01	802.78	755.348	1690.69	1700.17	843.744	1264.48	-	-	-	-	-	-	-	-	-	-	-	-	-	-
TRINITY_DN5916_c0_g1_i2	CGACAACACTGGAGCAACTCAGACCACCACATTAAGGATCTAGACCAACGATTCTAATTCCAAATCGGAACCAATTGTATAAACATTAATCCACGCTTGAGGATCAATAAGGAGTTAGAAGAACAAGCATGTGAATTTCTACTAAAAAATATTAACAACCAAGCAAATAGTCTGTCAATAAAGGAAAGGAAAATAAAAATATGCCAATACTATTGTCCATTGTTTTTACTATGCCAATACTTCTCTTCCCAACTTTCTACTTGTTTTGTTGAATTTGCTTTTCTCTCTAACAATTCTTGTAAAGTTAAAGGATCATAAGGAGGAGGAAGAATGCATGGATTTGAATCACTAGGAACCATAATCATTGACTCCTCCATGAACTTCCTTTGTATACCATTT…	Protein O-glucosyltransferase 1	1906	20	0	77.86	2	C:GO:0016021; F:GO:0046527	C:integral component of membrane; F:glucosyltransferase activity	0	0	0	5.6561	5.76116	10.8174	3.41251	4.71736	0	0	0	0	0	5.57351	0	0	0	0	0	5.57351	0	0	0	0	0	5.38471	-	-	-	-	-	-	-	-	-	-	-	-	-	-
TRINITY_DN6094_c0_g2_i2	GTTTGGAGAAGCTTTCCATCCAAGGTAGTTTCTGCTATAGTTATCCTGATTTTTTTTTGTGTGCAGTTAGGTTGATATTTGGATGTTTAAAATCAATATGTTTCATGAGATTGGTAATTTTTGGGTTCTGTTCTCTTGCGGAATCAGAACTGTTCGCTGAAGGTGAAATAGAACCTTAGAACGGTGGAGTAAACTTCTGGTACGACGGAGAGGGGTTGACTTGTAAGGTTAGTATAACACTCAAATGTCTAAGTCAGTGAGAGAATGAGAAATGATGTGAGAGGGAAAATAGATTTGATTGCCTAAGAATCACGCGTTTTCTCCTAGCAGAAGTGGTTTAAACCGAAAACCAGGGAGTGCAGTGTGGATCACTGTGAGTCGTCTGATTAATTTGGATGG…	---NA---	1506	0	0	0	0	0	0	0	0	4.31298	0	14.7301	10.9453	10.1695	3.62396	2.21449	0	19.6153	12.8016	33.189	4.10248	2.21449	0	19.6153	12.8016	33.189	4.10248	1.9323	5	5.39606	4.32518	0	5.99965	-	-	-	-	-	-	-	-	-3.33	0.00312	-	-	-	-
TRINITY_DN4183_c0_g1_i10	CCGAAGATAACTCTCTAAAAATTGAAGAGTATTTTAATGTATATGATGCATTAAAAAATCCCCAAATAATAACCATTACCTCAATCATGCATAAGCTCTCTTGGACAGCTTCATCGGTACATATTGAGATACCAATAGTACTAGCAATTGAAAAAAAAAAAAACATTTTTGGTCTCCAATACTCCTAAAACAACTCATAGATTCTATATACACGAGTTGATGATTGTTGTCGCACGCTATGGTTAACAAGATTGACTTTTATTCTCCATTTATTTATTTTCTCACCTTATACAAAAATCGGACTTTTTCTATCCCGACTATTCCTTTATCACCTAAGCTTAAGCTCATCAAGAACACCTACTATACTACTACAACAACAACAACAACAACATTTTCCTC…	protein CLT1, chloroplastic	2208	20	3.34e-137	76.77	1	C:GO:0016021	C:integral component of membrane	0	0	11.5005	6.87382	7.06479	20.8291	11.5473	10.5587	22.9151	32.4458	20.6288	0.488932	21.7514	2.37616	22.9151	32.4458	20.6288	0.488932	21.7514	2.37616	66.9858	41.5135	0.207296	43.6163	15.5918	17.893	-	-	-	-	-	-	-	-	-	-	-	-	-	-
TRINITY_DN14153_c0_g1_i13	TTTTTTTTAGCAAGTGAAACTTCTAATTCATGCATTTCAAATTTGAGCCCAGAATAGTAGCTTAACAAAAAATCCATACAGAATCAACAATTCTAGCTTAACAATAAATCTATATAGAATCAACAATTCGGTTAATAACTTAATAGCCTCGTGTATACATAACCAAGTGTAGTGCTGATGTTTTCCAAATAACTAAAATTTTATTTAAAATTTGCTTTTGGGAAGAACCCCAATTGTAACAAAATTGAACTCTGCTGATCAAAGGCAGAGAAACCACAAAAAAAGTTCAAAAACCTATACTTGGAGGTTGTCCTATACTGGTTATTTTTTGTTATTTTTTCCTATGCATGAACGTTGGTTCATGAGTAGAAACGAACTGGAATAGCTTCCTTTCAACGG…	mitochondrial carrier protein MTM1	3632	20	4.46e-56	90.14	3	C:GO:0016021; F:GO:0022857; P:GO:0055085	C:integral component of membrane; F:transmembrane transporter activity; P:transmembrane transport	0	0	0	0.808219	3.95337	14.6732	0	2.86787	0	21.257	0	7.36038	0	0	0	21.257	0	7.36038	0	0	6.44556	13.4301	11.9383	0	1.7189	0	-	-	-	-	-	-	-	-	-	-	-	-	-	-
TRINITY_DN3998_c0_g1_i1	GTTTGGAGCTAGTGCTCTGAGACTTTCTTCAACGAACTATACAGGACGTCCTCAAAGTCCGTGAACGAGTCCGTAAAAGAAAATAGACACGTTAGAAGAAGATAAAAGACAATAACACATAAAAACTTGTTTATCCATTTCAATTAAATTGGTCTACTATGGAGGAGAGATCAGCTGTCCAATTTATTATGCTTCCAAAAATTGTTACAAGAGATTATCAAAAAATTACAAAAAAATAATCACTCAAATTCTCAAGAACAAACTCTATTTTCTATGCAAGATTTCTCAATCTCTTCTACAATTGCCTCTCTAAATTTTCCAATAAACTTTCTAACTATTGCAACCACAACTTGTACTCGATGCAAATTCACCATCACATTAGAGACATAGTGGAAACAT…	ethylene-responsive transcription factor ERF105	3659	20	2.59e-71	67.01	4	F:GO:0003677; F:GO:0003700; C:GO:0005634; P:GO:0006355	F:DNA binding; F:DNA-binding transcription factor activity; C:nucleus; P:regulation of transcription, DNA-templated	0	0	612	845	202	284	167	332	992	553	282	208	371	792	992	553	282	208	371	792	1043	1032	719	591	471	841	-	-	-	-	-	-	-	-	2.67	2.44e-11	-	-	-	-
TRINITY_DN921_c0_g3_i1	GGTGCAAGCAAGCTGTGTCTGTGTGTACCAAGTCCAATAAATGACAGATGAGTTGTACTTGTCTTTCTCCACTCCTCCCCCAATCTATCTAACTACCAAACCGAACTCTCTCACCATTCAATTCAAAAATAAAAACCTCCCATCACGTCTCACTTGTGTCTTCTTAAATATATATATATATATATATTATATATATATATTACTCCCTCATTAATTATTCTCATTTCTATTACCTCTTACCGTCTCTTTCTTTTCCACACCCCACTTTACTACTACTACTACTCTGGCTACCAAAAACTGTTTGAAAATCATTACAACCTTAATAGAACAATTAACGTTGTTATGGCTGTTGGAGCACTTGATTCCAAACATGTTCCAATTCCAAGTGAAGAAGATAAA…	IMP dehydrogenase/GMP reductase, putative	1837	20	1.21e-73	57.55	2	C:GO:0016020; C:GO:0016021	C:membrane; C:integral component of membrane	0	0	559.509	890.199	48.6382	87.2983	47.5831	47.2288	1273.81	878.104	177.967	270.862	150.76	185.003	1273.81	878.104	177.967	270.862	150.76	185.003	1054.91	1119.78	316.678	524.275	141.411	214.208	-4.13	0.00799	-	-	-	-	-	-	-	-	-	-	-	-
TRINITY_DN1939_c0_g1_i11	AGTCAAAGATAACCCAAATAACCTGGTGTTAGTAAATAAGTTGTTACACTAATTTTCCAGAAAGCATCATAAAAAACAAAAGTTTTCATTTCTTTAGCTCTATTATTGATATATTATTGTTATTACTCTAAAATGAAATTAGAAACATGTAACACTGAGATTTTTTTTCTCTTTCACAATGTAAGTATTATCTTTCAAATTGCTCCACTGAAACGTTGTTTTAGGATCACAGTACTCAAAAGAGCCAATATAAAGGTTAAAAACGCAATTTTGTTTCAGTTTACAAACATTTTAGAAACACAATTTACATCATGTATTTGTTCATATCAGCACAAAAGTAAATATGTTTTGTTATAAGTCACTGCATCCTATTGGCTTGACTGAGAATTTATAGCCTCA…	nitrate regulatory gene2 protein	2983	20	0	80.6	1	P:GO:0071249	P:cellular response to nitrate	0	0	98.6639	96.3576	12.2571	67.6591	16.7181	22.8828	47.8701	6.12422	5.09013	31.1146	54.2691	82.1639	47.8701	6.12422	5.09013	31.1146	54.2691	82.1639	83.4665	70.6212	80.104	96.625	93.6092	141.511	-	-	-	-	-	-	-	-	-	-	-	-	-	-
TRINITY_DN1155_c0_g1_i5	TATAATTTAAACTTCTTATGCATTTCAAAATTTAAACTTCTTTTACTAAACTATACTTTTAAATTTGACCACCTCTAGGCTGAACTTTTTACTCCATATCTTACTATATACATTATAGAACAATTGAATGAAGTCAAGAAAGAACAAGCTTCATATATGTATCACACTTTAGATAAAATGAATTCTACTAATAAAAAACAACATAAATTTTTTTAAATGTATTAATCAAACATCATCCTTGCTAAGATTGTATAATTCTGTAAACTTATACCTAAATAAACTTGTGGAAGTATTTCTGGAGAATAGGGGAAACAAGTTTTTTGTAAACAGATTCAGTAGGGTGAAAACTGTCCCAAAACACATAATCCAAATCATTGGAACATGTGACATCCAAACTGT…	GDSL esterase/lipase EXL1-like	2005	20	0	86.13	4	F:GO:0004806; C:GO:0005576; P:GO:0006629; C:GO:0016021	F:triglyceride lipase activity; C:extracellular region; P:lipid metabolic process; C:integral component of membrane	EC:3.1.1.1; EC:3.1.1.3	Carboxylesterase; Triacylglycerol lipase	1.86266	9.99649	26.3878	30.5315	47.5059	23.7195	12.2653	0	0	20.4845	142.098	79.4509	12.2653	0	0	20.4845	142.098	79.4509	6.65787	2.43519	0	3.47093	0	62.9138	-	-	-	-	-	-	-	-	-	-	-	-	-	-
TRINITY_DN854_c0_g2_i2	TTTTTTTGCACACATTAAATTTCATAAATTATTATTGATCATATAAATAGGACCATACATATAATAATAAGTAGTAGTTTATTCTCTTAACTAGATTTATTTATGAAATTAATTGTTTATTTGATTGCAAGAGAATACATAACTGCATTACAAATACAAACATATGAATTTCATTTTGAAACTAAGTAAAAAAAATGAGGTAACCCTTTAATCCCTTAATAATTATGCAAATCACTAGCCAAAACAAATGAGTATATGTTTCTTCAGACCCTTGAACCATCAGTCTTGAAGTATATCTTCAAAGTTCAGTAATTACCATCTCAGCTTTGCAGGAAAATACTTCTCGATAAGCGAGAGATAATACGGCTTCACTTCTTCGACATCAACAAGAACTTTGCT…	inositol oxygenase 2-like	1486	20	0	77.4	5	F:GO:0005506; C:GO:0005737; P:GO:0019310; F:GO:0050113; P:GO:0055114	F:iron ion binding; C:cytoplasm; P:inositol catabolic process; F:inositol oxygenase activity; P:oxidation-reduction process	EC:1.13.99.1	Inositol oxygenase	0.00985572	3.58579	1.79044e-07	0.0228366	0.0122785	0.20439	4.05977e-08	45.6195	6.90833	18.4412	0.00987982	6.04695	4.05977e-08	45.6195	6.90833	18.4412	0.00987982	6.04695	135.469	134.974	1.16247e-06	2.66323	0.0292904	21.6769	-	-	2073.74	1.13e-09	-	-	-	-	-	-	-	-	-	-
TRINITY_DN8191_c0_g1_i4	TCCACGAAATCAAACTCATCATCGCCATCTTGATTCGTCAATCATCACGATTCGGCAGCTCGACGTGACGTGCTTCATCTGTTAAACTTGTGAGTTTTCCGATTCAACCTCAACATTTAGATTTTTCTGTTTAACTGGTGAAGCAAGAAGGAAGGTTCGACAATGGTTTCGAGTTGTGAGTCGGTGTTGCTTCGCTTGATGCGCCCCGATTTGGAGAAGGTGACGTTTCGCACATGCAGAGACGGAGAGATCTACGTAGTTTCAGCAATGAGATTTGGGACTCGCCGTTTCGTCCTTGCTCCGCCGTTTCCACCGCCGTTTTTCGTCGATTCCGCCGTCGGTGTGCTGAACTTTGCATGCGTGAGGCAATGGTCATGGCCAAAATGGAGGATAAGGATG…	---NA---	982	0	0	0	0	0	0	0	0	93.7069	99.8757	13.6556	9.5203	25.9082	9.0718	18.3762	23.3322	9.35107	11.117	19.1518	4.38597	18.3762	23.3322	9.35107	11.117	19.1518	4.38597	58.1684	76.5414	25.5712	27.7022	4.49015	22.3845	-	-	-	-	-	-	3.23	0.00425	-	-	-	-	-	-
TRINITY_DN1808_c0_g1_i11	CTTAAGAATTGTATTAAAAAATGAAAACCACATGCTCTTATTCTTTGGATTTGTAATCCTTATCTTCAAAATGGAATATTATTTTGTCTATATATTCAGTTTGATCAAGTATACAAAGATCATATAGTGAGCAAACCAGTGCTAGCTAACTTATCAGTATGGCTATCCAAGAAACTTTGATAGACAAGCCTAGAAAATCCATTCCCAAAACTTTCTGGTTAATCCTCTCTTTAGCTGCTATCATAGGCTCATCAGCCCTTATTGTTTCTCATCTCAACAAACCTATATCCTTCCACCTCTCATCAGCTCCCAATCTGTGTGAGCATGCTCTAGATACAGAATCATGCTTAACTCATGTATCAGAAGTACTTCAAGGCCAAACCTTGGCTAACACAAAAG…	pectin methylesterase	2943	20	3.58e-178	92.05	9	C:GO:0005576; C:GO:0005618; C:GO:0016021; F:GO:0030599; P:GO:0042545; P:GO:0043086; F:GO:0045330; P:GO:0045490; F:GO:0046910	C:extracellular region; C:cell wall; C:integral component of membrane; F:pectinesterase activity; P:cell wall modification; P:negative regulation of catalytic activity; F:aspartyl esterase activity; P:pectin catabolic process; F:pectinesterase inhibitor activity	EC:3.1.1.11; EC:3.1.1.1	Pectinesterase; Carboxylesterase	3.93906	0	57.4769	56.4322	89.56	309.356	0	0	0	28.3475	175.933	264.492	0	0	0	28.3475	175.933	264.492	0	8.6748	94.672	85.2253	104.919	211.472	-	-	-	-	-	-	-	-	-	-	-	-	-	-
TRINITY_DN540_c0_g2_i6	GTTCGCGGTGCGGTTTGGGCGGTTTTCGCGATAAAAATCATCCGAACCGCAAGAGAAAAAAACATGCGGTTTGGTTTGGTTCGGTTGACTTTTAGAAATAAAACCAAACCAAACCAATGCGGTTTGGGTTGGTTCGGTTTTTTATAATATTTTTATTGAGCCATATATACTCCTATAAATAATGATATAACTTTGTGTTTAGTCATTCATATATTACTAAATAACATCAAATTTCATCATATTTAGACAAAAATGTTTCATTCAATATACAAAAAACCAGATTAGACAAAAGTGGAATAAAAGACAAATATAAATAGTAGCATAAAATAATATCAAAGACATTATAATAAAACATAAAAAAAAAACATATGAGATGAGAGATTAGAGAAGATGAAAAAA…	probable WRKY transcription factor 40	1930	20	1.09e-107	69.76	1	F:GO:0003677	F:DNA binding	0	0	89.0685	138.437	18.6445	17.5982	37.9229	34.8084	127.645	153.331	15.1843	10.8152	61.1417	70.2259	127.645	153.331	15.1843	10.8152	61.1417	70.2259	281.57	268.453	79.5501	61.1652	211.829	182.403	-	-	-	-	-	-	-	-	5.41	2.61e-08	3	0	-	-
TRINITY_DN7951_c0_g1_i2	ATTCCATCAAGCTCAGCCAAACCATGTCTAAACTCGATCAAGCTCAGCCAAACAATAACCTGCATAATTTGCAGAACACAGTAGGCATTTCTTCCTCAACTGATATTAAAACCTCACACCAACAAACTCAGACCCACTTGCATAGTATTTTAACAAATCAAAATATGATCAGATCGGCCAAATGCATAACAAAGTAAAAATGGGGTCCACCTGCATATTTTTTTATAGAACCAATTTCAACATACAATTCATTGCATAACTAACAGAAGTTCATTTTCGTTAAATTTCATTTTGTACATTTCATTTCAATTTAGAATTTCAACATACAATTCACTGCATAACTAACCGAAGTTCATTTTCGTTAAATTTTATTTTGTACATTTCATTTCAATTTAGAAT…	---NA---	843	0	0	0	0	0	0	0	0	1	1	7	16	10	17	0	3	9.37591	8	23	25	0	3	9.37591	8	23	25	2	0	6	5	5	6	-	-	-	-	-	-	-	-	-	-	-4.36	0.00313	-	-
TRINITY_DN3599_c0_g1_i3	CGCTTGCATCCGTTAGATTCAATCTCTTATGTATTTGTTGTTAGCACAAGTCCTTGGATTGATAACCAAAGTGTCTTACATATTACTGTTATTACTTCTTGAAAACTTCCTAAATTAAACAAAAAGTCACAACACTTGGAAATCACAAAAATTTGCAACACCTTCAATCAAAAATATTCTACATAATCATTGTACAAAGCGAATGAAGAAAAAGGGCTAGGAAAAAACACATATCATACCCAATATCTCTTTTCTAGTACATGTAATATAATAACTAAACTAGTGTTGTGACTAAACCCTATATATGATAATAGTCCCTAACCAATGCCATAAAATGAAAACCTTCTAAACCCATCCAGAAACTGTCCTATTACAACTGTAACTTTGCCATCACCATAA…	protein lin-12	1211	20	2.69e-86	82.48	0	0	0	0	0	0	0.381458	0	0	0	2.40828	8.86955	0	4.22776	0.300895	5.25647	0	8.86955	0	4.22776	0.300895	5.25647	0	10.2823	0	11.7406	0	7.34678	16.0153	-	-	-	-	-	-	-	-	-	-	-	-	-	-
TRINITY_DN92_c1_g1_i2	CTTTTCATTTCTATTTCTATCTTTCTTTGTTCCTTTCACACTCTCTCTCTTTCTCTCTCTCTCTCTGAAACTGTTACTATTATCTCAAAGAGTGTGTTGTTGTCTACAAATGAAGGATTTGGATTTGTGCATTTGAGATATTCATCTAGGTATATGGAGAAGAAAGAGATGGCTGTGATGAGTGTGAAGAGTGAAGAAGATGTTGTTGTTGGTGTTGGTGGTGGTGGTTCTTCATCTTTGCTAAACGGTTTTCAGTTTTCAAGCGTGTTTGATTTCTATGAGGTAGAAAAAAGCTCTTCTTTAGGGTTTATGGAGTTACTGGGTGTGGAAAACTATAGTTCTTTGCTTGATGTACCGCAACTATCAACCATGAGTCATCATCAAACTACAGTTAAGTCT…	probable WRKY transcription factor 23	1591	20	2.18e-127	74.6	4	F:GO:0003700; C:GO:0005634; P:GO:0006355; F:GO:0043565	F:DNA-binding transcription factor activity; C:nucleus; P:regulation of transcription, DNA-templated; F:sequence-specific DNA binding	0	0	54	80	30	65	43	60	72	55	32	37	96	89	72	55	32	37	96	89	95	90	86	78	133	116	-	-	-	-	-	-	-	-	2.38	0.000302	-	-	-	-
TRINITY_DN20218_c0_g2_i1	TTATACCTAAGCACCAACTCCCCATGTGCCATAGCCCTTCCCAAGATCAAGAGAAAAGACAAATGCCCATATTTCCTTCCATGTGTTTATGCAAACCTCCTTGCATATGTTTGTTCCCTCAACTCCCCCTTTTTGTATCATTAGGTCGGCTTCTATTATATTCATGTCTTCTACTTTATCACTTTTTGTTTTTTCAAGTATTATATAAGTCCCTAACCACATAAACTTCTCTTACTAGTTCCTCCACTTTCATTTCTTTTAAAAAGAAAAAAAAATGATGAAGTTGAAGTCAAAGAGGTTTTGTAGAAGCATATCAAAGCTTGGAAATATTGGAAACAAAGTAGTAGCACCATCTCCAATTGAAAAGGAATGTAGTGAAATCAAATGGGAACTTAGGCC…	BAG family molecular chaperone regulator 2	942	20	1.99e-77	85.09	0	0	0	0	0	39	60.8093	88.8995	99.4912	41	64	134.513	85.635	198.84	203.844	115.699	129	134.513	85.635	198.84	203.844	115.699	129	115.842	139.642	170.718	212.967	21	63	-	-	-	-	-	-	-	-	-	-	-	-	-	-
TRINITY_DN1290_c0_g2_i5	CCCCAATCACACACTCCACATACTTTTCAACACCTAATTATTATTATAATTACACAACAACATTGGTGTTGAATTTGCAGTTATGTCCTCGGGTGACAGTGACACCTAGCTCTCACACGTTGAAAAATACTTGTTTTCACACGTGTGTATATTTCATTTTCTTCTCTTCCAAAGCCTTGCTTATGAAACTTCTCTCTATCAACAATTTCTAGTTGATCTTCTCCTTCCCCAAGGGTCCAACAGTTCTATGTTGATGGGTTGTTGCTTTAGTGCAAAGGTCAAAGCTGTGAGTCCTACACATAATGGTTTGAATTCAAAGGTTGTTGGGAAAGAAGAGGATGTTTTGAGTGGTTTAAGCAGGAGGGTCTCTTCTTCTGCACACGTGCTTCTAACTTCTAG…	Receptor-like cytoplasmic kinase 176	1842	20	0	87.36	3	F:GO:0004674; F:GO:0005524; P:GO:0006468	F:protein serine/threonine kinase activity; F:ATP binding; P:protein phosphorylation	EC:2.7.11	Transferring phosphorus-containing groups	117.703	133.543	147.246	221.427	280.465	302.756	119.438	86.4416	185.95	116.864	561.598	436.231	119.438	86.4416	185.95	116.864	561.598	436.231	253.598	217.772	291.816	198.958	560.355	636.388	-	-	-	-	-	-	2.29	0.00145	-	-	-	-	-	-
TRINITY_DN540_c2_g1_i1	TTTTAACCAAAATGCTGCATTTCACTAAAATTGCATATGAAGTCAGTATTCTAATTAGTTCTTTACATTGCTTGATGCAGAAGAACAGTAAAGACTGATTCAGAATCATAATCAACTGGACATGCTTTTCCTTTCCTACTTAATGGATCAAAATGAGAAATTCTCTATGCTCTATTTACATATAAAACGATCCTATGCTATGTTCTTAATTCTGGTGCAACATTTGTCCCGATATAGCAGCTGCAAGTGCTGCTCTAAACTTAACATCCTTGGTCAACGAAGAAGCCATTTGTTCCACCAAAATCTGAGGTATTTCCATTTTGGAATCACTATTTATCATCCTATTCTTATAAGAAGAATCATTGCTACACTTTGTCTTTTTTGTCCAATCAAGTGTAA…	probable WRKY transcription factor 40	1312	20	1.42e-150	76.74	4	F:GO:0003700; C:GO:0005634; P:GO:0006355; F:GO:0043565	F:DNA-binding transcription factor activity; C:nucleus; P:regulation of transcription, DNA-templated; F:sequence-specific DNA binding	0	0	450.312	664.868	32.3194	46.1279	20.0869	42.3336	402.179	294.045	68.129	81.8745	35.8821	95.2362	402.179	294.045	68.129	81.8745	35.8821	95.2362	790.141	971.6	217.549	277.193	201.719	172.609	-	-	-	-	-	-	2.53	1.58e-06	3.3	0.00519	2.85	5.46e-06	-	-
TRINITY_DN7525_c0_g3_i4	TTTGATTCCTCAATGTCCCTCCATCAAAAGAATATCCATTCATTTTTTGTCCCAATATTCTTCCCTTAAAAACCCACACAACCCATTTCATATTAATATTTTTAATCAAATTACCAATTCCATCTTTTAAATATTAATTACCTTATATTATTCTCTTTCACAATTCCTTGCTTTCATCATGAACTCTTCTCTCTCTATAAATTCCTCTCTCTCTCCTCCTTTTCTCTCACCTCACTCCACCACCCTTTCTTCATCTTGTTCTTATTCCTCCAATTTCAATCCTCTTAATTCAATTAGATTTACAACTTTTCGAGCACAACCCATTACACCCTTTTGCAAAAAGGTTCGATTTTGGAACTTAGAAGGGTTCGAGAGTGTGAAGAGAAGAAAAAGTTTGAA…	sulfoquinovosyl transferase SQD2	2049	20	0	91.71	4	P:GO:0009247; C:GO:0009941; P:GO:0046506; F:GO:0046510	P:glycolipid biosynthetic process; C:chloroplast envelope; P:sulfolipid biosynthetic process; F:UDP-sulfoquinovose:DAG sulfoquinovosyltransferase activity	0	0	23.6855	55.7341	117.665	129.212	293.995	197.127	140.894	109.056	322.445	188.713	673.019	520.511	140.894	109.056	322.445	188.713	673.019	520.511	272.455	327.503	348.154	227.63	281.442	603.101	-	-	-	-	-	-	2.4	3.28e-05	-	-	-	-	-	-
TRINITY_DN7620_c0_g1_i2	GAAAAATACCTGAGCGTAAGGAACGCTCGAAATATAAATAAAACAGAGTCGCCACCGAACTTTATTTATTCCCAAAGAGGGAAAGGGGAACTATAGATAAAACCCATAAAAGAATGACTAATATATGGTCGTCACAACCAAATAAGGGTTCGAGAGTCGATTATGCAACGAGAATGTATTAGCAACCTGTCATACCCCGTTTTCGTCCGGGCAAATTTCAAAACTTTCATTAGAATCCATAACATGAGGGCACGATGTACATAATCAGAATTTGGGGGGTCTTATCAGGAGTTTCTTTGTTACTACCTTAACTTGTGAAGCAAAGCCTTGATCCAATTTTCAAAACACATGTCAATACTTTCATTCTAGAACATGTTCAATAAGTTCTAATGAGAAATA…	Translocase of chloroplast 34	2680	20	3.62e-37	83.48	9	F:GO:0005525; P:GO:0006886; C:GO:0009707; F:GO:0015450; C:GO:0016021; F:GO:0016787; F:GO:0042802; F:GO:0046872; P:GO:0071806	F:GTP binding; P:intracellular protein transport; C:chloroplast outer membrane; F:P-P-bond-hydrolysis-driven protein transmembrane transporter activity; C:integral component of membrane; F:hydrolase activity; F:identical protein binding; F:metal ion binding; P:protein transmembrane transport	EC:7.4.2.3; EC:7.4.2.4	n/a; n/a	0	3.46953	83.9474	105.255	6.31138	61.0621	10.2147	0	41.7541	0.0016974	118.269	74.3717	10.2147	0	41.7541	0.0016974	118.269	74.3717	34.0037	46.0818	0.000720448	12.1167	0.267353	41.33	-	-	-7.47	7.86e-11	-	-	7.84	0.00803	-	-	-	-	-	-
TRINITY_DN1290_c0_g1_i9	TCTAACCACAATCCATTGGTGTGTCAGGTCAACCCCGTTATGGTTTTGTCCTTCTCTCCAAAAAGTCAAAAGTCAAAAACCAATAACTTTCTCACATGCATTCACATTCACACACACTAGAACAAAAGAAAACATAAAGGGACACAATTAGTACTATATATTAACATCTCTTAACCTTTTTTTAAAATATTTTAAATATGTAGACATATTTGTACATGCATGGAATATTTGTTTACTATAAATAATAAACAAACTTTTGCTTTTAAAAGAGTTGTATAATTTATATAATTAGTGAAGTATTTGTGACTTTTATTCATGATTTTTCAAAACAACTAGTCTTTGGAACTGGAAGACATACGTGCATTGAATATTGGCGGTATTGAGTCATAACTTGACAGC…	receptor-like cytoplasmic kinase 176	2229	20	0	88.54	7	C:GO:0000276; F:GO:0004674; F:GO:0005524; P:GO:0006468; F:GO:0015078; P:GO:0015986; C:GO:0016021	C:mitochondrial proton-transporting ATP synthase complex, coupling factor F(o); F:protein serine/threonine kinase activity; F:ATP binding; P:protein phosphorylation; F:proton transmembrane transporter activity; P:ATP synthesis coupled proton transport; C:integral component of membrane	EC:2.7.11	Transferring phosphorus-containing groups	3013.78	3633.43	437.478	558.736	350.116	446.858	2441.87	2029.07	507.188	574.734	693.349	834.198	2441.87	2029.07	507.188	574.734	693.349	834.198	4142.62	3682.11	1694.78	1759.3	1243.71	1658.6	-	-	-	-	-	-	-	-	3.19	0	-	-	-	-
TRINITY_DN1142_c2_g2_i2	CTCCCAACTAATATCATCAGTAACATACTCAATGTCAGAAACAATAGGAGGAGTAGAATGAATTGTGTCTAGTTGCACAGCAAAAGGAAATTCATGTTCATAAAATTTCACAACTCTCGAAACAATGTATTCTTTGGATTCTAAATCATACAATTTCCATCCCTTTTTCCCATAGGGATAGCCCACAAATATGCACTTACGACTTCTACTCGCAAACTTATCCCCGTCACGTCGTTGATTATGGGCATAACATAAGCAACCAAAAATCTTCATGTTATCAAACTTAGGAACTTTACCAAATAATTTTTCATATGGTGTCTTATAATTCAGCACACTAGACGGTGTTCGATTAATCAAATAACACGCTGCCAACACATATTCACCCCAAATTGCATTGGT…	retrovirus-related Pol polyprotein from transposon TNT 1-94	3709	20	0	77.1	5	C:GO:0000943; F:GO:0003676; F:GO:0003964; P:GO:0006278; P:GO:0015074	C:retrotransposon nucleocapsid; F:nucleic acid binding; F:RNA-directed DNA polymerase activity; P:RNA-dependent DNA biosynthetic process; P:DNA integration	EC:2.7.7.49	RNA-directed DNA polymerase	8.80491	16.4942	9.59102	10.0404	5.91708	4.69069	15.1747	9.11806	18.2968	10.2307	14.4639	14.5248	15.1747	9.11806	18.2968	10.2307	14.4639	14.5248	18.3435	18.9639	23.3943	15.1113	9.55876	22.3729	-	-	-	-	-	-	-	-	-	-	-	-	-	-
TRINITY_DN1141_c0_g1_i11	TACATTTGCATGACCTTTAACAATTTTCTGTGAATAAAATTCTGGAACACAAAATGTGTGACACTGTGAAGATAATGTGTTGAAGCATGTGACTTGATGCTGATTTTGAAGTGGGATAATTTCACTTAATCAAACTTTTACTTCTGAAAAAGTTTGATTGTTTTTCCAAGTCTTTCTTCAACTAATAACTTACTCGTCTCTCATCGAGTTTGAGTGATAAGGGAGGAAAGAAGGAATCTCTTTATCAGTCAGCAATGAGAATCGCATCAATCAAATATAAATTTTCCAGATATTCTAAAAACAAATGCGTTATTTTTACTAATAACATTCTGCTCTATGTGACTGATCATTGTTACAATTGTGATATGATGTACAAAACCTCTAACTGAGCTAGATAAA…	core-2 i-branching beta-n-acetylglucosaminyltransferase family protein	5128	20	7.61e-52	95.38	2	F:GO:0008375; C:GO:0016021	F:acetylglucosaminyltransferase activity; C:integral component of membrane	0	0	6.69692	0	0	4.51673e-08	0	10.4811	0	0	8.67161	0	0	0	0	0	8.67161	0	0	0	0	0	72.6683	31.7897	0	0	-	-	-	-	-	-	-	-	-	-	-	-	-	-
TRINITY_DN4406_c0_g1_i3	TTTTTAAAAAAATGACACTTAAAAAAAAACGGGGGGAGTAACAGGGGCAGCCGGATGTACCTTAGTTTTGTTTTTTTTTTTTTTTTTTTTAAAGTAAACCCAAACATTCCTTCATTCCACATTTCTTTTTAAAGTAACATTTATACAACAATGTCAAAATTAATTGAGGCCTTCCTTAACAAGAAGCCTTACAAAAGTACAAAACAAAAATGAAAACTTCACAAAAACAAATGAAAAAAATAAGAAAAATGATATAAAATAATTACAAATTCTTCATCTCACCACAGAATCACTCTCACCACACCAGACCCAATCAAACCAATAAAAAAATCAGAAACTAAAACTATCTATCACAAGCACAAAACTTTCACTACCTCACTGAGAGTCACTATCAATATG…	myosin-12 isoform X1	5504	20	0	94.08	5	F:GO:0003774; F:GO:0003779; F:GO:0005524; P:GO:0007015; C:GO:0016459	F:motor activity; F:actin binding; F:ATP binding; P:actin filament organization; C:myosin complex	EC:3.6.1.15	Nucleoside-triphosphate phosphatase	0	27.9062	83.2158	47.0589	156.32	112.373	0	0	72.2445	28.6037	507.175	141.343	0	0	72.2445	28.6037	507.175	141.343	0	20.5225	134.569	17.7208	263.611	279.277	-	-	-	-	-	-	-	-	-	-	-	-	-	-
TRINITY_DN10250_c0_g1_i3	AATTACCACACCATTAACAATTAGTACAATAAACAAGATTATCTTTACTTAGCTTGGCCACTACTCTTGTTCTTTTTCCCATACAAAGCTTGACCATAACTCAACCTTATATACATATTCCCTAACCATTCAAATCAAAACTCACCTTTATTCAAAGCTAAAGCAATCATGTAATTATTTACTAACTAATTATCCAATCTCCAATAAAAATCTTAGAAGAAACACCAATCTACAAGAAGATTCCTAATTTCCTAATTCCTAGCGTAGAGGCTATCTTGCTAGGTGGAACCCACTCAATTGATTCCCTAGTTTGTCATCTTTAAGATGGATTAACACTCACTCAACCCATGTATAAACGACACAACAACTCACTCTCCACGTTACAATAACAACAAAAAC…	transmembrane protein, putative	1684	20	3.55e-122	66.15	1	C:GO:0016021	C:integral component of membrane	0	0	68.6755	152.883	0.0990477	158.331	34.6768	30.4136	10.4871	67.1716	172.705	124.799	55.316	98.7064	10.4871	67.1716	172.705	124.799	55.316	98.7064	42.6862	130.158	133.924	79.9468	67.9079	0	-	-	-	-	-	-	-	-	-	-	-	-	-	-
TRINITY_DN6524_c0_g1_i10	AGGTCGGACCAATTGATGGGTTATTTTCTGATGAATGGAACAGTTACAGGAAAATAGAAGAGAATAAACTGTAATTGTATTAAGATCTGAACAATTACAATTAAAGTGTGAAACAGAATGGAATAACAGAAAAAGGTAGAAGACAGATTGGTAAATGATTATACCAATCCCTAGGCACGCAGGCCTCCCACAAATCACTCAAAAGTGACCCCACTACTAACTGAAAACTTGGCTGCCTCTCTATTCTTTTCTTAATCCTTATATAGCACTACTGTCACATGCATCTCACGCCTTCAGGTGATTCTTAGCCACGTCATGCTTCTTCCTTTTCCTTGTGTACACCTTCCAAGTCTTAGGTTTGGGCCCATACTCAATGTTCACATTCTCATTTAATTCACT…	retrotransposon-related protein	8474	20	0	80.59	5	F:GO:0003676; F:GO:0004190; P:GO:0006508; P:GO:0009058; P:GO:0015074	F:nucleic acid binding; F:aspartic-type endopeptidase activity; P:proteolysis; P:biosynthetic process; P:DNA integration	EC:3.4.23	Acting on peptide bonds (peptidases)	0	0.00475396	0	28.0994	23.1975	0	44.514	25.7771	86.7813	111.171	11.339	97.7597	44.514	25.7771	86.7813	111.171	11.339	97.7597	110.022	0.0308058	147.404	262.627	34.7018	49.3216	-	-	-	-	-	-	-	-	-	-	-	-	14785.8	1.66e-05
TRINITY_DN5540_c1_g2_i6	GTTAAAAGGAACAAAACTTGAAGCTGCTATCTTAAACTGAGACACAAACAACTCCTCCATAGCGGAGGATCGCCGTCCCGGGCTGCTACCCCGGGATAGCGCCGCTATCGGTAACACTAGCTTAAGGTTAAAAGGAACAAAACTTGAAGCTGCTATCTTAAACTGAGACACAAACAACTCCTCCATAGCGGAGGATCGCCGTCCCGGGCTGCTACCCCGGGATAGCGCCGCTATCGGTAACACTAGCTTAAGGTTAAAAGGAACAAAACTTGAAGTCAATCTAAACTTAGCCGGATAACTTTCACACCTCCACTTTTCCTATTATTATCTCTCTTTTTTCTCATTTCATTTTTCACTCTCTATAATCTTTATCATTTTAACATACGCGAACAAACCACA…	ubiquitin-like domain-containing CTD phosphatase	3455	20	0	92.86	3	F:GO:0004721; C:GO:0005634; P:GO:0006470	F:phosphoprotein phosphatase activity; C:nucleus; P:protein dephosphorylation	EC:3.1.3.16	Protein-serine/threonine phosphatase	35.1757	49.94	34.6373	61.3816	65.6399	39.2916	164.445	201.933	495.999	559.578	813.166	632.813	164.445	201.933	495.999	559.578	813.166	632.813	325.692	351.578	686.507	638.01	473.326	625.969	-	-	-	-	-	-	-	-	-	-	-	-	-	-
TRINITY_DN1605_c0_g1_i7	TTTTTTTATGCAAGAGATTTAATGGAATTAATTTTTAGAGTGGGTTTGCAAATACAAATACAAATGCAAAAAAAAAAAAAAAAAAAACTCCCTAAATATTTATAAAAGAGAAAATATTTTCCATTCAAAATGTAATCAAACTCACTAAAAATGATATGCACAAAAATGAAGAGACTTCAATTCCTATCATTCCTACCATTTTTTCCTTTTCACAACAAAGCTAGCTACACTAACTTATTTGAGACATATCAACTCCATCACTATACTTGAATGTCTCGGCTGCACCAAACTTACGACGTTCTTCGCTACTTTCACTTAATTCTTCGTCACTACTATCATCTTCATCGTGTTCTACAGAAGGCGAGGAAGGAGCATCACCGTCTTGCATACTTTTAGAAC…	diacylglycerol kinase 5-like	1887	20	0	92.41	7	F:GO:0003951; F:GO:0004143; F:GO:0005524; P:GO:0007205; P:GO:0035556; P:GO:0046339; P:GO:0046834	F:NAD+ kinase activity; F:diacylglycerol kinase activity; F:ATP binding; P:protein kinase C-activating G protein-coupled receptor signaling pathway; P:intracellular signal transduction; P:diacylglycerol metabolic process; P:lipid phosphorylation	EC:2.7.1.23; EC:2.7.1.107	NAD(+) kinase; Diacylglycerol kinase (ATP)	319.777	411.6	50.2377	74.4956	35.5306	49.833	567.754	428.125	113.181	139.764	76.54	100.128	567.754	428.125	113.181	139.764	76.54	100.128	651.355	552.173	227.844	315.157	87.5527	116.425	-	-	-	-	-	-	-	-	-	-	-	-	-	-
TRINITY_DN7651_c0_g1_i11	GATTTACATACCGAAGCACAAAACACTGACGCGACCAGCACGTTGAGTTCAAAAGCAGATCGTATTTCACTTTCACCAAAATAATCAATTATTATAAAAATGAGACATGATAAAAAAGCTTGATCTAATTCCACAAACGCGATTCCGCAGAATCGCGGTGGCGCTTAACTGAGCGATGTCAACTAATTTTCGCCACAAATTCAAATAACGTTTTCTCACCTTCTTCTTCTTCTTCTTCTACTTCTACTAGTAGATCGGTATTCTAAACTTGTTGCTATTTATCTCTTTTTTTTCTTCATTCAGGTTAGCCCCTTTTATTCAATTTCAATTTTTGATGCTAATTGCATGATTTCTCTTTTTTGGGGTTTGGGTTTTTCTTCTTTGATCCATGATGTAGCT…	tubby-like F-box protein 2	2823	20	1.87e-163	86.27	8	C:GO:0005634; C:GO:0005829; C:GO:0005886; C:GO:0005929; C:GO:0009536; P:GO:0009620; F:GO:0035091; P:GO:0061512	C:nucleus; C:cytosol; C:plasma membrane; C:cilium; C:plastid; P:response to fungus; F:phosphatidylinositol binding; P:protein localization to cilium	0	0	19.4933	36.7443	102.168	105.184	142.949	100.187	18.7574	10.2116	15.4464	51.9594	122.482	206.585	18.7574	10.2116	15.4464	51.9594	122.482	206.585	47.0201	44.6567	139.791	103.672	51.7424	142.251	-	-	-	-	-	-	-	-	-	-	-	-	-	-
TRINITY_DN5529_c0_g1_i9	AACAATTCTCATGGATCATATTATTTGACAATATTTTGGTACACTTGTCAAAAGTATACATCATATTATAATTTATTTCGACCACATAACAAACAAACATAAACAATAAACCTAAAAATAAATTGAACTAGCAAGAAAAATAATTTCGTAGAAACGACTCTCCTAGGGAAAAAAGAAATTACAACTAAAAATGATGACAAAACGACAATGACGACAACAATATCAACAACATAAAAAGTAGAAGATTGTGATACAATGCAAAAGCACACAATGATGAAAAATTAAAAAAATATAACACAATCGAAGAGCTAAAAACTAGAAGTCCAAACAAATCAAGGGTACCATCAACCATTATTATAAAGTGCAATTAAAAAGGCGTCTAAAACATGAAACGAGTAA…	cysteine synthase, chloroplastic/chromoplastic	1620	20	0	84.24	7	F:GO:0004124; C:GO:0005737; P:GO:0006535; P:GO:0009567; P:GO:0009860; F:GO:0016829; F:GO:0030170	F:cysteine synthase activity; C:cytoplasm; P:cysteine biosynthetic process from serine; P:double fertilization forming a zygote and endosperm; P:pollen tube growth; F:lyase activity; F:pyridoxal phosphate binding	EC:2.5.1.47	Cysteine synthase	140.754	83.185	1284.56	1618.7	4026.51	3246.58	118.561	47.3346	1230.36	529.753	7553.83	4391.23	118.561	47.3346	1230.36	529.753	7553.83	4391.23	223.848	126.756	1303.26	218.316	2512.5	3218.99	-	-	-3.96	2.61e-46	-	-	-	-	-	-	-	-	-	-
TRINITY_DN2603_c0_g2_i8	ATAACATGACATTAGGTGTCTCAATACAAGTCCTGCAATGATTGGGCATGGAACAGTAATTCAAGTACCAACGGTATATATAACATGACATTAGGTGTCTCAATACAAGTCCTGCAATGATTGGGCATGGAACAGTAATTCAAGTACCAACGGTATATATAACATGACATTAGGTGTCTCAGTACAAGTCCTGGACAAAACTAGAACTAAGAACTCCTAAGAACTCCACCTACTACTCTATATATGCTTCTACGCCAATAAGACTACTATTAAAGCCAATCTAGGACAGACTAGTTGTTCAATTTGAAGGAGAAGTAGATCCGGGAGTATTGGACCTTGAAAACGATCTAGAACTCGCCCTTACACTTGAACTTCTTGATCGAGAATGATAAAGTTTGG…	serine/arginine-rich splicing factor SR45a	1528	20	6.49e-96	97.24	4	F:GO:0003723; P:GO:0009644; C:GO:0016021; P:GO:0043484	F:RNA binding; P:response to high light intensity; C:integral component of membrane; P:regulation of RNA splicing	0	0	44.5746	99.0284	22.5804	18.2238	9.7457	14.0616	23.442	21.4572	65.635	44.1664	32.4668	20.0229	23.442	21.4572	65.635	44.1664	32.4668	20.0229	64.9263	27.7163	45.0235	51.056	51.6924	40.7114	-	-	-	-	-	-	-	-	-	-	-	-	-	-
TRINITY_DN2740_c0_g1_i28	AATAAAAACCTTAATTCTAATTGACAATTTAATTCCAAATAAAAGATTGGGAAACTATAGTCTTTGGCGCTTCCTTTGATTTTGTTTTTTCACGCGCATATAGACGATGCTCCTCAGTTCTCCGAGTTTCATGTTCTCGCGGTGACACTGAAAATGGCAGACCAGCAAAGTGGCCGAATCAGCGCGTATTTCAGTGCCTCAAAGCCCCTCGTTCCTCAAAAAAGACCATATGATTACACTACCTCTTCCCCATACCAAATTAAAGGCTTAAGTGATGTTGATGGTGCTGCGGGTAGGGTTCGATATGCGAAGAGAGTTCCTCTTGTGGAGGTTCCTTTAAACAGACTCAATTCGACAGGGAATGGAGGCGAAGCATCTTGTGATGCAATTCACTGCAGT…	ATP-dependent DNA helicase SRS2-like protein At4g25120	6037	20	0	87.3	4	F:GO:0003677; F:GO:0004386; F:GO:0005524; P:GO:0032508	F:DNA binding; F:helicase activity; F:ATP binding; P:DNA duplex unwinding	EC:3.6.1.3; EC:3.6.1.15	Adenosinetriphosphatase; Nucleoside-triphosphate phosphatase	32.5236	18.1492	0	66.5489	8.46687	29.7441	30.9927	31.0131	59.2355	23.7852	32.5509	47.2515	30.9927	31.0131	59.2355	23.7852	32.5509	47.2515	38.8708	45.4522	9.59976	0	28.0743	35.8953	-	-	-	-	-	-	-	-	-	-	-	-	-	-
TRINITY_DN5662_c0_g3_i1	TATTGATTCAACAAACAGTCAGCAAGCAACAAATGCATTAAATAAAGCAGATAATCCAATCTGCTACCAAAATCACAAATCATTCTAATCAGTAAAGCATTGATCAGATACAATGTCTTTCTGAAAATGTCATTTCACCTAAATGCAACTAACTTAACCAAACTAGTAATTGGTGTTGCCAAACACCAGATACACCCTTAGCATGTATGCTGAATTACATTAGTAGAATAATTGATTACAGAACATCATTTGGATACATGAATAATAAATTATATCCATGCAATAAACAAATCAATCTGTACAGAATATATAAAGAAAACCTTGGTCTCTAAACACTATCTCTGTCTTCATGTATTTATCTTATCATTCTGTATGTTTTCCACTTTTCTTCTTTACATA…	ubiquitin-protein ligase	4398	20	2.66e-135	83.61	2	F:GO:0016829; F:GO:0016874	F:lyase activity; F:ligase activity	0	0	34.9623	143.465	30.7362	25.9675	19.1089	37.7796	100.402	62.0494	78.0881	46.1006	36.1964	72.8034	100.402	62.0494	78.0881	46.1006	36.1964	72.8034	161.729	183.257	81.5208	155.104	51.3949	60.8876	-	-	-	-	-	-	-	-	-	-	-	-	-	-
TRINITY_DN7436_c0_g1_i4	TTTTTTAATAGAATTTAGAGTTTAGAGTTTGCTCCGATATAAAAATATCAAACTTCATTCCATTAGATCAAAACTTTAAAATTGTGAAAAACAAGATACATGTTATATACATTACTTCCTGAAATTTCATGACATCATGGTTTATGAAAAGCAATAACCAAAGTAAACAAAAACAAAAACCTCACAAATATAGGAGCATAACTAGCATACTACTAACATATTCACATTCACATGATTAATCATTCTCTACAAACAAAAAAGAAATAAACATGTTAAATTGCACTAATCATCAATCTGTTTCATGATCTGGTACTTCAGAATACCATGCAGGTGACTTTCCCATGGATCTATAAAGCTTAGTATACGACGAATCAGGCATTTTCGCTTCCTCTTCTTCCA…	CCG-binding protein 1	1124	20	1.99e-87	83.77	4	C:GO:0005634; C:GO:0005829; P:GO:0010183; F:GO:0036033	C:nucleus; C:cytosol; P:pollen tube guidance; F:mediator complex binding	0	0	10233.6	15331.4	3124.79	3752.7	1751.87	3379.84	14137.7	9270.37	2716.26	2167.03	5412.56	7857.45	14137.7	9270.37	2716.26	2167.03	5412.56	7857.45	17866.5	20403.6	7560.01	4909.1	7460.1	14898.2	-3.5	4.19e-06	-	-	-	-	-	-	-	-	-	-	-	-
TRINITY_DN3845_c0_g1_i11	CTCTCTTGAGTACAGACCATTGAAAGCATGCAGATTATTTAAAACTAAAATAAGAAGACGTAACGCAACAACCGAGGGATGAGAGGAAAGTATTCGTTTAATAAGAAGCAATTTGTGGGTTGGTGAGGTTAGCAAGTAAACCAACTACTACTCCTTGTAACATGCATTCTCTTCCTTGGAGCATGTCAAACTTGGTGTGCCTCCTACATTAATTTAAAAAATATGGAATCGCATTCTGTGCACTTGCTTTATTGACTCTCGTCCAATTTAACTAATAAAAACCCAACTTTGGAATAAGAAAACATCAATCTATTGTGTACTAATCAGAAAGATACATAGAAGAAGGATGAATAGTAGTGAAAATGGAAAGCTGGTGTGTGTCACTGGTGCATCTGGCTA…	cinnamoyl-CoA reductase 1-like	1641	20	0	88.16	4	F:GO:0016616; F:GO:0016621; F:GO:0050662; P:GO:0055114	F:oxidoreductase activity, acting on the CH-OH group of donors, NAD or NADP as acceptor; F:cinnamoyl-CoA reductase activity; F:coenzyme binding; P:oxidation-reduction process	EC:1.2.1.44	Cinnamoyl-CoA reductase	3.98384	6.92779	17.0863	0	0	67.2031	81.1645	80.419	95.7767	178.6	550.791	490.077	81.1645	80.419	95.7767	178.6	550.791	490.077	156.128	62.1632	255.305	420.567	380.857	654.699	-	-	-	-	-	-	-	-	-	-	-	-	14.81	0
TRINITY_DN854_c0_g2_i4	TTTTTTTGCACACATTAAATTTCATAAATTATTATTGATCATATAAATAGGACCATACATATAATAATAAGTAGTAGTTTATTCTCTTAACTAGATTTATTTATGAAATTAATTGTTTATTTGATTGCAAGAGAATACATAACTGCATTACAAATACAAACATATGAATTTCATTTTGAAACTAAGTAAAAAAAATGAGGTAACCCTTTAATCCCTTAATAATTATGCAAATCACTAGCCAAAACAAATGAGTATATGTTTCTTCAGACCCTTGAACCATCAGTCTTGAAGTATATCTTCAAAGTTCAGTAATTACCATCTCAGCTTTGCAGGAAAATACTGCAAAATAAGATTCATGAGAGAATAAGTTCTTCACATAGAAAAAAACATGATCAATTG…	inositol oxygenase 2-like	1615	20	2.99e-160	87.48	6	F:GO:0005506; C:GO:0005737; C:GO:0016021; P:GO:0019310; F:GO:0050113; P:GO:0055114	F:iron ion binding; C:cytoplasm; C:integral component of membrane; P:inositol catabolic process; F:inositol oxygenase activity; P:oxidation-reduction process	EC:1.13.99.1	Inositol oxygenase	19.0442	4.21394e-06	16.9374	44.4009	26.0735	37.1568	43.0834	58.2502	40.6223	30.3783	3.39819	29.0531	43.0834	58.2502	40.6223	30.3783	3.39819	29.0531	212.683	168.381	58.1137	70.0628	56.5854	99.7058	-	-	-	-	-	-	-	-	-	-	4.82	0.000392	-	-
TRINITY_DN1141_c0_g1_i17	TACATTTGCATGACCTTTAACAATTTTCTGTGAATAAAATTCTGGAACACAAAATGTGTGACACTGTGAAGATAATGTGTTGAAGCATGTGACTTGATGCTGATTTTGAAGTGGGATAATTTCACTTAATCAAACTTTTACTTCTGAAAAAGTTTGATTGTTTTTCCAAGTCTTTCTTCAACTAATAACTTACTCGTCTCTCATCGAGTTTGAGTGATAAGGGAGGAAAGAAGGAATCTCTTTATCAGTCAGCAATGAGAATCGCATCAATCAAATATAAATTTTCCAGATATTCTAAAAACAAATGCGTTATTTTTACTAATAACATTCTGCTCTATGTGACTGATCATTGTTACAATTGTGATATGATGTACAAAACCTCTAACTGAGCTAGATAAA…	core-2/I-branching enzyme	4210	20	4.61e-25	89.56	2	F:GO:0008375; C:GO:0016021	F:acetylglucosaminyltransferase activity; C:integral component of membrane	0	0	0	0	0.127491	0	0	17.9651	5.72474	5.49956	2.29605	2.37169	0	4.68676	5.72474	5.49956	2.29605	2.37169	0	4.68676	3.56338	0	4.04174	0	4.24202	9.53253	-	-	-	-	-	-	-	-	-	-	-	-	-	-
TRINITY_DN8409_c0_g1_i4	TAAAAATTTAAAACAACCAAGTTTGGCACACCCTTAATTACAAACATACAAACATTTTAGCCTAACCTATAGGACTAGAATCACCTAATTTTACTTTTTCTCTACACAAAATATTCACCTAAATACATCAAAAAGCTTAAGTACTTAATTAACTATTGTCTACTGATAACATTAAAATAAAAAATAAAAAAGAGAATCTTAATCTAAAAAATCATGGATAAGGATTAAAAGTCCAATCCCATAAGAAAAAAACAGTATCAAGTCCTCTGTTCCAAGAATTCTCCATCTAAAGTTAAAAACATTACCGTCCTTCACGATCTCATCTCAACGTCACACACCACCGCTTTTCTTAATTATCCACTTTCATTTTTTCCATGCTGTAATGTAACACAGATAAAA…	mitogen-activated protein kinase kinase kinase 18	4068	20	0	78.82	10	F:GO:0004674; F:GO:0005524; C:GO:0005737; P:GO:0009658; C:GO:0016021; P:GO:0023014; P:GO:0031098; P:GO:0032147; P:GO:0045893; P:GO:0046777	F:protein serine/threonine kinase activity; F:ATP binding; C:cytoplasm; P:chloroplast organization; C:integral component of membrane; P:signal transduction by protein phosphorylation; P:stress-activated protein kinase signaling cascade; P:activation of protein kinase activity; P:positive regulation of transcription, DNA-templated; P:protein autophosphorylation	EC:2.7.11	Transferring phosphorus-containing groups	828	1475	415	693	153	489	1609	1439	533	489	645	1680	1609	1439	533	489	645	1680	2088	2863	1625	1681	1743	2375	-	-	-	-	-	-	-	-	3.23	0	-	-	-	-
TRINITY_DN6631_c0_g1_i7	ACTTAGAAACTTTTCGTTAGGGTGCCATTTTTGGTTTCATCCTTTGTTATCATCAAAATCATGGAATCTTTGTTGTAGAACAATTTTTGTTCTTACAAAGGTGGCGGACGAAGATGTCATTTAGAGTCTATTAATTTCATTAGGTGTTATGTCATGTTTCGTTTAGTTTAAATTTATCGTTGGATTGGTTAAGGCAAAATATCATCTATATTGGTTGTATGATTTATTTTAAGACATTCTTTATTTCGAGTGGGGGGACACTATTTTCCCCACGCTTTGTAGTAAGGCCGGGGGGCTTGTAATGAGACGCATATGTAATTATATGAATTTTGAAAAACTGTTGTTCTTGTTTTTATATGAATTTTGAAAAATTATTGCTCTTGTTTTCGTAGAAATTGA…	histone deacetylase 5	3414	20	0	87.57	2	F:GO:0032041; P:GO:0070932	F:NAD-dependent histone deacetylase activity (H3-K14 specific); P:histone H3 deacetylation	EC:3.5.1.98	Histone deacetylase	10.9431	17.7297	13.5514	15.3369	44.001	57.5246	11.348	20.1911	22.4775	32.6595	82.265	67.2627	11.348	20.1911	22.4775	32.6595	82.265	67.2627	12.5823	20.9244	32.9851	53.3934	23.5223	49.365	-	-	-	-	-7.71	0.00585	-	-	-	-	-	-	-	-
TRINITY_DN2321_c3_g2_i2	ATTTTGGGGAAAATAAGGGTGGAACTCACTTCACTCTCTTCACTTCAGAGCTTCCCCCTTTGCTCTGTAAGTGTTCCCATCGGCTCCGATCAGAACCCACCGAAGAAGACGGTGGTGGTCGGCCGCAGGCGGCGACACCACCATCTTCTGCGGTCAAACACCACCTCAAAAAACAAAACCCTAAACACTAACCCCCTTTCATTTTCTCCCTACTATCCAAATCCACCCTTATTTTCCCCAAAATCCTAACCAAACGTTTGGATCGACACACAACAAGTACGAATACAAATATACACAATTGAAACCTTCCAACACTAAACTTCTCTCAAATAACCCCAAATACCCTATACGACACAAGATTTCAATAGAAAAGATCCAACAAAACAGAAACCCTAATTT…	---NA---	1798	0	0	0	0	0	0	0	0	21.6281	15.856	101.83	126.789	132.004	310.226	1.15945	20.8524	282.767	234.801	629.681	502.582	1.15945	20.8524	282.767	234.801	629.681	502.582	44.4173	76.4738	263.635	163.932	250.967	442.966	-	-	-	-	-	-	-	-	-	-	-	-	-	-
TRINITY_DN1979_c0_g2_i4	CAAACACCAAGTGAATAGACACTCATATACTAAGTAACTAGACATAAATAATGACATAATTAATAAAACAAGTACGCTTCTTCTAGTGAGTCGGTAACCTCATTTTCTATGTTATGAAAAAGGAAAAAGAGATGTTCCCGTTATAGGAGTCAATATAGTCTTTTTATAAAAAGCAACGGCTAGAATACCGTTCTGCATTTTTCAAAGAAAGTTAAATTGAGCAGATAACATCGCCGAAAACACCGCATTTCGCTGGAAATCTAACTTCCCCAACCTAATTCCTTTTAACACCTCTCTCTTCCCACATTTCTCTTTGATTCTTTCCCTTCGCCCGGACAACGTGCGGTAAAGAGTTCGAGTTAAAAGTTGATCGGCACAGAAATGTAGCGTATCTTAAGC…	phosphatidylinositol 4-kinase gamma 2-like	3887	20	0	84.02	2	F:GO:0004430; P:GO:0046854	F:1-phosphatidylinositol 4-kinase activity; P:phosphatidylinositol phosphorylation	EC:2.7.1.67	1-phosphatidylinositol 4-kinase	16.8801	17.5301	9.16728	23.7991	0	31.3014	40.7585	39.909	3.50339	25.291	0	0	40.7585	39.909	3.50339	25.291	0	0	36.5739	60.01	19.8921	25.1009	0	0	-	-	-	-	-	-	-	-	-	-	-	-	-	-
TRINITY_DN1201_c2_g2_i1	CTTTATTTTTGTCTTCCCCATTTTTCTCATATAGGAAGTGGTGGAATACTCTGTTCATGCCTAAAAACATTTTCAGGATCCACTCTAGTCTTTATCTTAACCAACTTATCAAAATTACCCTTAAAATATCTATAACCCCAACCACTTGCTTCAATGTAACTTGTACTATTCTTAGAGTTTATTCCCAAATCAAGATCCCTATAATTCACATAAGCTTCTCTTGGAAACTTAGACACATAAGGTGTCATATAGTTATAAAGCTTCCTTATCCAATCAACATGTTTAGCAACATCCTTTTCACCTTCTTGCCATATAGACAAGTATTGAATTTTATACAATGTTCCATTTCTATGTGGAAAAGGGCTATCAGATTCTGAAAACTCACTCATTTTTCCACCA…	berberine bridge enzyme-like 13	1645	20	0	91.75	3	F:GO:0050328; P:GO:0055114; F:GO:0071949	F:tetrahydroberberine oxidase activity; P:oxidation-reduction process; F:FAD binding	EC:1.3.3.8	Tetrahydroberberine oxidase	5	10	12	10	22	23	3	2	31	17	46	68	3	2	31	17	46	68	5	7	13	10	37	18	-	-	-	-	-	-	-	-	-	-	-	-	-	-
TRINITY_DN2010_c0_g1_i1	TTTAATTTGTGTTTCACAAATCTTTAAATACAATTAGATTTATTGGGAAAGTTCATACAAATTAAATTAATATACCTTACCATAAAAAATCACGTTTGAGTGTCTCTCTATAATCCACGTCACATTTATTAAGAAAGTTTCCAGAATTTTCCAATATAGGTACTTAGTCGTACAAATTAATCAATTCATCAACCAACCCCACGCGCATTTAATCTATATAAATACCTTACTCTAAATGCATCCTTCAAATTTTAGCATCTTTTGGAGCTAAAAAAGAAAACTTATCATTTTTTTTTCTTCTGAGTTCTCATATCATAAGAAATATATTAATTTGATTGCTACGATTTTATCTATATATACACATATAAACGTGCTTCAATTCCTATGCAAAAAAAACCG…	putative calcium-binding protein CML19	1189	20	1.07e-62	89.18	1	F:GO:0005509	F:calcium ion binding	0	0	32.6489	71	4	7	5	16.8935	61.7173	39.2407	25.3729	10	22	39.3649	61.7173	39.2407	25.3729	10	22	39.3649	112.083	115.464	27.7047	18.4114	37.6886	42.1952	-	-	-	-	-	-	-	-	-	-	-	-	-	-
TRINITY_DN7743_c0_g1_i3	TAATTATACAACAAATGAGCACCGTAACCATCCCTTGCGTAAATCTTCATCAACTCATCATGTTCAAGACAAGTGGATAAGGCCAAAAAGGTCCCAATTATGCTCTCAACTTGCATACAAATTATGGAAGCTCCCCACTTGCCAAATGGACCCATATTTCACTCCCTAATCAACTTCAACCAATAATTTCAAACCGGACAATTCAAGTACTAGTCCTCAGTCTCAAAAAATATCTCGACGAGAAAGTTTGGCACACCATATTAAGGACTTTGTAGAAACAAGCGCTTTCCTTTCCAAACAGTTACACAATGCTGTTCCCTTAACATTTCATGCAATGAATATGATGTTACATGAATCTCCATACTCACCTTCCTTTGTCCCTTCACCTCCCCCCATATG…	kinase 1B	5499	20	0	74.67	3	F:GO:0004672; F:GO:0005524; P:GO:0006468	F:protein kinase activity; F:ATP binding; P:protein phosphorylation	0	0	211.824	138.546	383.325	266.035	239.918	769.7	29.9442	14.8495	50.1443	94.1505	60.3385	227.279	29.9442	14.8495	50.1443	94.1505	60.3385	227.279	50.4107	19.9357	131.945	190.491	88.7	234.109	-	-	-	-	-	-	-	-	-	-	-	-	-	-
TRINITY_DN318_c0_g1_i2	TCGTGATACCATTCTACTTACAAAAGTGGAGCTTAAGAATTAGTGGACAGCATTAATTTTCATATAACATAAATACAAACTATAAGTTTGATAGTATATTATAATTACAAATTATGCCAAACAAATGATAAATCATATCATACGAGTACTGCATTCAACTAATTTCCCCCTATGCATTGTATAGATACTCCAACTATAAAACATTATTTCAGAAACAAAATTTACTTGTACAAAAAACAGAAAACAGATCCAGGACATAGATATCATTTTTCAGGAACAATCTTGAAAGCTCTGGTCTTATCTATCCAATTTATCAGAGAATTCTTAGTATTTCTGAATCCAACAAACCCATGTTCTTTAGCCTGGTTCATGCTATCCACAACCCCTTCGCCTCCAAAC…	3-oxo-Delta(4,5)-steroid 5-beta-reductase	1713	20	0	92.36	3	F:GO:0016491; F:GO:0050662; P:GO:0055114	F:oxidoreductase activity; F:coenzyme binding; P:oxidation-reduction process	0	0	743.199	1022.47	236.014	310.831	192.892	264.306	1018.09	741.384	329.448	373.39	499.244	491.593	1018.09	741.384	329.448	373.39	499.244	491.593	1381.87	1455.34	814.575	776.248	836.898	988.219	-	-	-	-	-	-	-	-	2.26	0	-	-	-	-
TRINITY_DN23732_c0_g1_i3	CAAACCCAAAACGACCAGATAACTAACCAAGTAAAGTACCCAACCAACCCCTAATCTCTCTCTCTCTCTCTCTGCTACATCGCTTTCTTTCTCATTATTAATTCTTTTTCTTACCTATCACTAACTCACTCTGTTCATCACAATTCAGATTTTGAAAAGAAGAAAAATGTCGGTGAATTCGAGTTCCAGAGGAAGAATAGGAGCCAGAGAAACCAGTCCAGAGAGAACAAAAGTTTGGACCGAACCCAAACCCAAAACGACCAGAAAAGTTTCCGTCGTTTACTACCTCTCCCGTAACGGCCAACTCCAACACCCTCATTTCATGGAAGTTCCTCTTTCTTCCCCTCACGGACTATACCTCAAAGACGTGATCGTTCGCTTGAACCTGCTCCGTGGGAA…	protein UPSTREAM OF FLC isoform X1	2485	20	0	82.67	0	0	0	0	0	14.7733	48.6173	0	9.58953	28.355	20.4257	0	0	0	0	0	0	0	0	0	0	0	0	0	0	0	0	0	0	-	-	-	-	-	-	-	-	-	-	-	-	-	-
TRINITY_DN3209_c0_g3_i1	ATTTGATTTTGATAGAAACTTATATTGATTGTGTTGTTGAAATTTATGTATGTTAGATGTTTTTCAAGAATTACCTATCTTGTTAGAACTTATTTTAAGTATTTACGTATTCAAGTTCACAATAGCAGTTCATCACACTATCCGTTATACCGCTTTTGGGAGTATCGTGTTTCATTCAAATTACAAGTTTTGAAACTCCAGATATTAAGAACCACAAGAATGTGCCCTTTAAATAAGAGCGACTCACTCTCTGAATTAGTACTATGAAGATGCTACTCCAAAGAATGACATCAAATCAATATTACTTCTCTGTGTTATACACTGTAATACCTCTAACAAAGCATACTCTAAGCAACAAGCAAGTTTCACAGAAACTGAATTAGAAGTTCAGTATGAATA…	DUF3475 domain protein	3109	20	0	80.23	0	0	0	0	0	135	197	133	230	141	157	181	177	257	238	228	313	181	177	257	238	228	313	388	391	398	517	254	359	-	-	-	-	-	-	2.18	3.94e-06	-	-	-	-	-	-
TRINITY_DN13958_c0_g2_i9	TGTAGATGTAACATGTAAGAATCACTTTTTAATATATCAGTAAAATATTCTACAACAGTATGTACTCTTGTCACTCTCCTACTAAGTCGTAGAACTCATGTCTCAACCATTGATAACTATTATTACTATATTGTGTGACGTTGTTAATATGATATCTATAATGCACAAGGAGGAAATAATCATCACTCGAAAGATACTAACTCAAACTCTTTGTCATATATAATTGTATAAACATCACAGAGAGCAAGCAAGTGAATGACATGAGAGAGAGAGAGAACCTGGGGGCAATGCCCAACATTTGGAAGGACAATGAAGTCTTCTACTGAATCAAAATTTCCGTAATTCCTTCCCATTTCAATTGGTTCCCAAGGATCCTTGTCACCCCAAGCTATCAAAACT…	pheophytinase, chloroplastic	1412	20	0	85.61	2	F:GO:0047746; F:GO:0102293	F:chlorophyllase activity; F:pheophytinase b activity	EC:3.1.1.14; EC:3.1.1.1	Chlorophyllase; Carboxylesterase	8.85194	4.36672	8.83681	46.9485	10.2933	20.1017	7.32814	5.42061	16.6246	27.9814	17.333	36.8299	7.32814	5.42061	16.6246	27.9814	17.333	36.8299	21.1209	12.6723	1.35685e-08	17.6906	6.67568	20.5568	-	-	-	-	-	-	-	-	-	-	-	-	-	-
TRINITY_DN7002_c0_g1_i2	TTTTTTTTCAAAATAAAAATGTAATACTAGAAGAAAAGATATAGTGAAACAAAGACTTTCACATGCCACACTGCACGATCATGCAGTATTTATTATTCCATTGATTATTTATTTATTCATTTCCATACACACAATTAAAAACAGAGTCTAAGGGACTTTGTTTAATCACATGCATGATACATAGTTATACTTGCTCAGTTCTTAATGACCTCCTCCACCTCAGAGTTGTGACATGCTTTATAGCAGAATTTATGAGTATCAAAGCACTGACACTTGGGAGGATTAGAATATGCACAAATGCAACTGTCGCATGCTGAGTGACAAGTTTCTCTAACATCAACACAGCGACACGTAGGAGGGTTTGATTTTGTGCAAAGGCAGGTATCACAACATGCTGAT…	BBI inhibitor	615	20	6.33e-62	93.51	3	F:GO:0004867; C:GO:0005576; P:GO:0010951	F:serine-type endopeptidase inhibitor activity; C:extracellular region; P:negative regulation of endopeptidase activity	0	0	4437	5088	799	918	211	142.5	2052.38	1989	677.5	804.96	176.538	373.75	2052.38	1989	677.5	804.96	176.538	373.75	2958.58	3362	838.884	882.075	208.667	347.5	-	-	-	-	-	-	-	-	-	-	-	-	-	-
TRINITY_DN6388_c0_g1_i2	ATTTTTTTGAAATTAGAGAGTTTTGATTTTTTTTTTGAAAAATTGGAGTACTTTTGGTTAAAAAATCTATATAATTTTTTTCTTATTTTTATTCAATTCTAATCGATTTATTCTTTTTGGATTTAACCTAGCAAATTTTGCAACCGCCACTGTAAATCAACACCGCCGCTCGTTCATCCTCCGCATTGTGATTCCTCTTCACCATCCCTCCTCCTTCCACCTTTTGGAGGTTGTTGAACACTGACAAAAACATGGAGAAACCTGAAAGTCGTCTCAATAATGACGATATCAGTGAGAAAGAAGCATCTCAGCTTGCTGTTTTGTTGAAAGAAATGAAAGAAGGACTTGATAATGTTAAGCGGAAAATTCAAACTTTAACTGCCAAGGTTAAAGCTCAGA…	neuroguidin	2381	20	2.82e-159	83.24	3	P:GO:0000462; C:GO:0005730; C:GO:0032040	P:maturation of SSU-rRNA from tricistronic rRNA transcript (SSU-rRNA, 5.8S rRNA, LSU-rRNA); C:nucleolus; C:small-subunit processome	0	0	24.0444	63.4948	67.6266	72.7423	55.9562	50.0222	58.266	86.3434	89.2125	65.6225	74.5831	117.81	58.266	86.3434	89.2125	65.6225	74.5831	117.81	57.4413	94.445	107.643	91.8453	30.9715	41.2563	-	-	-	-	-	-	-	-	-	-	-	-	-	-
TRINITY_DN1172_c0_g1_i1	TTTCAACGAAAAAATTCATCAACCATAACTTTATTCAAATTTTTTTGTGATAGAAATTGATTTGATTCCAACAATTATCACCACAACTCATTCAAATTTCAAACTAAGAAAAAGACGAAATTGAATTGAATGGCAATGAGGTGGCAAAAAGAAAGAAAAAGAAAAGCAAAACCATAGTGCCCCATTATCCAAAAACCATTTACAAATATCACAAAAACCGCAACGTTATAGTACTTCACCGAATATGTGGACCCCACAATACCTTAAATGTCTCTTATCCATTTGTTACTTCCTACACCACCACAACGTGTAACCACGTGTACCTCTTCTCTCCTTCACAACCGTCCGATCCAACCGACGACCTAATCAAAACTCATCTCATCCGTCCAATACGAATCT…	thioredoxin-like 1-1, chloroplastic	2370	20	1.69e-163	80.83	7	C:GO:0009570; C:GO:0016021; F:GO:0016656; F:GO:0016671; C:GO:0031969; P:GO:0045454; P:GO:0055114	C:chloroplast stroma; C:integral component of membrane; F:monodehydroascorbate reductase (NADH) activity; F:oxidoreductase activity, acting on a sulfur group of donors, disulfide as acceptor; C:chloroplast membrane; P:cell redox homeostasis; P:oxidation-reduction process	EC:1.6.5.4	Monodehydroascorbate reductase (NADH)	2318.22	3340.07	1328.79	1891.14	1013.75	1621.64	2527.49	2134.08	1475.13	1363.49	2604.56	4095.37	2527.49	2134.08	1475.13	1363.49	2604.56	4095.37	3428.31	3766.64	4049.33	3653.1	3144.63	4782.3	-3.31	0.00155	-	-	-2	0.00421	-	-	2.71	0	-	-	-	-
TRINITY_DN411_c3_g1_i1	TTTACAAGTAACATTGCCCATGTTCAAGGTCATGTCCACCAAACCTACAAAATCAACCAAGTCATAACCATACATTAGCACATTGCCATGAAATTCAAACAAAAGCAAATCACATGTTCAAACAAGGTAATTTACAATGAACTTAGAAACCTATTACTGCCCTAGCATAAGTGTTCATCAACTATCCACCAAACATGATCATGGCATACTCATCAATTAGCAATGCAATAACATCTAACCTTGTGACAACCAGTTCTGCAAAAAGAAAAAACAACTGCACTCATAAGCAATAACAGTCCTGAATATTCTTTTAATCACCATTTTAAGCATCCAAACCAACCACTCAAACCATTAGTATATGTTCATTTCAGCAGGAATTTTACCAACCAAACAAACATG…	---NA---	1067	0	0	0	0	0	0	0	0	6	8	25	21	22	20	4.44412	5	29.1306	20.8467	26.8453	22.856	4.44412	5	29.1306	20.8467	26.8453	22.856	10.4865	12.1814	10.477	29.4334	7	11.0913	-	-	-	-	-	-	-	-	-	-	-	-	-	-
TRINITY_DN447_c0_g1_i8	TTTTTTTTGAGGTTAATTGCATTGCTTATATTATCATGTATGGTTGAAACATCAAAAGTAAGAAAAAGATAAATTTGTTGTTATAGAGCCTGAAATTTACATGATATATTACAGTAAAGAGTGAATGCACTCCCTCTTGCTACTTGTTTGTTTCTCTCAATTGTTTTTTGAGAGGTAAATAAATGTTATCATAGAAATAACATATGTATGCAGCTGACGAAACAGAAACTTTCGACTACTTTCGCTGTGCACGGACTTTCTCACCTCTCGCTCGTCTTGAAAACTCTTGGATCTTACGATCGTGGTCTTTCAGCATCTGATCCATGTTGTTTGATGATGCCAGTAATGGACCTGACATGTATATCTTGTTTCCACTCGATCCATGTCCATCCGGAGTTG…	probable serine/threonine-protein kinase At1g54610	2690	20	0	86.56	5	F:GO:0004693; F:GO:0005524; C:GO:0005634; P:GO:0006468; P:GO:0051726	F:cyclin-dependent protein serine/threonine kinase activity; F:ATP binding; C:nucleus; P:protein phosphorylation; P:regulation of cell cycle	EC:2.7.11; EC:2.7.11.22	Transferring phosphorus-containing groups; Cyclin-dependent kinase	323.463	365.757	108.462	153.433	86.5527	139.432	560.502	348.089	228.99	171.326	255.127	215.115	560.502	348.089	228.99	171.326	255.127	215.115	761.05	552.015	293.149	276.436	245.923	415.44	-	-	-5.72	1.26e-06	-	-	-	-	-	-	-	-	-	-
TRINITY_DN73_c1_g2_i3	TTGGTCTTCGCCGCCGGGGAAAACCAACTTGTATGTTTATAGATCTATACTAAATAAACAAATCTCCATTACTTTTTTTTTGTCATCGTCTAGATTACACACATTTGTCAAACAAACAACCTTGCTTACTTTCTTTGTGTTTATCAACTCATCATCATCATCATCATCATCATCTAGATTAACTATCTTATGCATCACTCAGAATTGACCAAGTTAAATATTTTATAGAGATCGAATAAAGTTCTAGAAATGGAAAGTTCTAAGAACAATAAATTGGAGAAAAGAAGTTATGATGTAGTTAATGAGGACCAACTTCATCTTGCTCATTCAAAGAAGCCAAAACTACCTGGTTTAGCCAGTGTGATTGTAGAAGCTTTGAAGGTGGATAGTTTGCAAAGA…	calmodulin-binding protein 60 E-like	2189	20	0	87.87	6	F:GO:0003700; F:GO:0005516; C:GO:0005634; P:GO:0006355; F:GO:0043565; P:GO:0080142	F:DNA-binding transcription factor activity; F:calmodulin binding; C:nucleus; P:regulation of transcription, DNA-templated; F:sequence-specific DNA binding; P:regulation of salicylic acid biosynthetic process	0	0	155.261	122.797	332.644	434.82	1063.91	1087.84	213.759	103.949	502.416	284.002	2288.32	1460.83	213.759	103.949	502.416	284.002	2288.32	1460.83	462.295	330.263	621.988	316.412	1562.77	1599.62	-	-	-	-	-	-	-	-	-	-	-	-	-	-
TRINITY_DN23034_c0_g1_i1	AAAATTTTGAAAGAGTATAGATGTAAAAGATGGTGATTCTCTATTGGAACCTGCATATATCGCTTTCTATAATATGAACTACATGAATCAAGGTCTCTTATTCAATAAACATCAATGAATTATTCTTATAATCAGAATTTACTTTTACATAAACCTTACTTTTATTTACTTATACAAACATCTAATTATAACACATCATATCTCATAGATGTGCAAAGGAATCAATCCTTTAAGACAACCCATTTATTTGATTATTACAAATACATATATCAAAGTATACAATAAGAATCATGAAATGAAAACAAGACAAATTAAATTAAATTCCTCAAAAAAAATAACTTAAGGACAAAACACAACATCATAGGTAGTTCCTCCCATACAAGTATAAGTGCTGGTTGC…	protein P21-like	1203	20	5.61e-140	78.42	0	0	0	0	0	454	487	44	43	9	20	691	438	119	130	46	77	691	438	119	130	46	77	1598	1362	482	685	343	215	-	-	-	-	-	-	-	-	-	-	-	-	-	-
TRINITY_DN2333_c0_g2_i4	TAAAATCCAAATCCTATGATTTTTTGGTCTTAACGAAACCGACCCATATAAGTTTACCCATTTTAACGCTCTAGCCGCAGTATATCAAGAGTGAAAACCGGACAAAGTAAGCCGTAATTGTAAATATCGACATAAGAAAAAGAAAACCTTTGAATCCCAAGCCACCAAACAGAAAAGTTTAGAACCCACTTTTCCTTTTATTTTTTTTTCTCTATAAATACACCTCTTCACATAGTCACTTTTACTAAGAAAAAAAATAAAATACTCCTAAAACTTCTCCTTCAATTTCTTTTCTCTGGTTTGCAACAAACCAAAAATCATTATTAGTTTCACTCTTTCATGGCTGGTCTTCAACAATACAACTTTTTTCCCACTGATCTCTTCTACCCTCGTCCACAA…	hypothetical protein TSUD_330470	968	20	1.03e-35	76.88	0	0	0	0	0	135.737	217.063	36.1964	54.5968	19.9485	39.8516	133.79	109.179	42.9605	42.4181	52.7784	133.718	133.79	109.179	42.9605	42.4181	52.7784	133.718	180.646	299.107	159.943	173.675	112.944	176.194	-	-	-	-	-	-	-	-	3.91	0	-	-	-	-
TRINITY_DN6534_c0_g1_i5	TAAGAAGGATTCATCTAATCAAAGGGTATTGTGTGTTGCTCATTTCGTCCAAGTGAAATGTCGTAGATGGATTATGTTAAACATCTTCATTGAATTCTCACCGAGATGAAATTTCATTGGGTTGCATTGATCTATTGTTCTTGTATGATACATTATAATGACCCTACTGTACAAAAATTTAATATAATAACAAAATCTGGAAGTCACAGATTCATGTATGAAAAAATGGATGGCACTAAGTCGACCACGGACCATGCAAGACCTGCATATTGTAGAAATCTAATTCCAGTATCAACATCGAAAGCCTTTGACTTTTCTCCTGTCTTAGCTCCATTCAACGTGGGGATATAAGTTGTTGATTTTATTGGGATGCCCAATGTGTTTGCTACCACGGGGATA…	lipid phosphate phosphatase delta	3637	20	6.54e-121	88.61	3	F:GO:0008195; C:GO:0016021; P:GO:0016311	F:phosphatidate phosphatase activity; C:integral component of membrane; P:dephosphorylation	EC:3.1.3.4	Phosphatidate phosphatase	73.1235	64.7351	68.9265	89.9869	32.8993	92.6823	59.7083	34.3773	20.5453	22.9305	46.1674	30.7327	59.7083	34.3773	20.5453	22.9305	46.1674	30.7327	107.812	77.7669	16.7186	24.0592	14.017	24.4324	-	-	-	-	-	-	-	-	-	-	-	-	-	-
TRINITY_DN3311_c0_g1_i8	TTTGGATTATGTAACTCAGCGCATTCTTGTGATATTTTGGATCCTGCAATTATTACGAAGTTGATTTACATAAAATGCATCTTACTGGGACCATGATCCACTGCAGAGAATTAAAATCCTAATAAAACTAGAAGGTACCATAGTTTTCACCTAAAAATAAAGTCAAGAAAAAAGAGGGGAAAAGGAGAAATATAAATGCATCTGAAATATATCACTCAATGCTCTAGTTTAACTCTCAAATCTCCATTCGGCAATACACTTTGTGCCTGCACCAAACGCTTCAACTCAGCAGCAGACGCAGCACGACTCTCTCTAAATGTCTCAACCTCATCAGGGAAGTTTTGCTCCAATTCCTCAAATAGATGCTTGCGCAAATTCTTAAAAGCATCCGTTTTTCCT…	mediator of RNA polymerase II transcription subunit 10b	1598	20	2.82e-101	88.31	3	F:GO:0003712; C:GO:0016592; P:GO:0045944	F:transcription coregulator activity; C:mediator complex; P:positive regulation of transcription by RNA polymerase II	0	0	11.4833	16.6801	17.1009	16.2712	13.5081	25.6938	23.8417	19.6806	32.0919	18.6627	14.9468	12.7927	23.8417	19.6806	32.0919	18.6627	14.9468	12.7927	18.4896	39.7943	20.1074	29.1106	7.48888	9.27323	-	-	-	-	-	-	-	-	-	-	-	-	-	-
TRINITY_DN5464_c0_g2_i2	TTTTTTTTGAAACTCAAATAAAACTTTTATTTTGAATAAAAAAGTACACAATTACTAATTATATGCATAGAACTATTCAAGGGAAAATCAGTATCACAAGTACATTATCATTTCAAAACAAAATGGAGTACCTCAAAATTTTATTCCTTCTCTACAAATTCCTTAATGGCTCATAACAACTTAAAAGATCACCACCAAATTATATACAATGAGAGTTTCTCTCTTCTTGGCGACAATCTCCTTTATAGTGCATGTTTGGTATTAGAGTAACTTTGTCGAATTAATTTCGACAAACTTTATACAAAACATGCACATATAATTCATCAAAGAGAATTGATCTTTCTCTCGTATTTCTCAAACTTTCCCCATTTTAACAAATGACACAAGCATTGGGATTCT…	Heavy metal-associated isoprenylated plant protein 39	1969	20	1.53e-17	92.78	2	P:GO:0030001; F:GO:0046872	P:metal ion transport; F:metal ion binding	0	0	10.8949	15.1098	46.2904	59.3355	61.7465	72.6593	33.1668	0	20.0666	18.0221	95.4978	78.3001	33.1668	0	20.0666	18.0221	95.4978	78.3001	15.4443	23.9834	33.4498	23.0422	28.4344	47.7373	*	3.58e-05	-	-	-	-	-	-	-	-	-	-	-	-
TRINITY_DN2017_c0_g1_i5	GCAAAACATTCTACTTTGGCTAAGATAAGAATCAGAATCCTTCTATACAATAGGTATGAATAATTTATTACTACTGTTCATGCAAGTTACATCATGCCTAACTAAACACTTTGAAGGATCATTTTTCTTGTTATCAACACAAAATAACTTGGACTAAAGTGTATGTTACAAATATTTGACAATTTCAGAAAATATAGCTACACTAGATTGCAATGACATGTAGGCATAGAAACTCAAACAGAAACTGGTGAGGGAGTTGAAGAAGAGACCACATTTTCAGGTGGAATTTCAACGAACTCTGAAAGGAGAGTTCTGAATTCGTCTCCAGTAATAGTCTCTTTTTCAAGTAGGACTTCCACAATTTTATCGATGGCCTCACGGTTGTTCCTTATATGCTTC…	ATP-dependent zinc metalloprotease FTSH 2, chloroplastic	3019	20	0	94.13	5	F:GO:0004222; F:GO:0005524; P:GO:0006508; F:GO:0008270; C:GO:0016021	F:metalloendopeptidase activity; F:ATP binding; P:proteolysis; F:zinc ion binding; C:integral component of membrane	EC:3.4.24	Acting on peptide bonds (peptidases)	14.4074	39.7531	25.5972	79.1365	14.7312	36.9045	4.11796	19.4797	40.7074	27.5776	35.4324	35.1714	4.11796	19.4797	40.7074	27.5776	35.4324	35.1714	19.0811	11.3003	24.0404	20.1831	20.6372	38.9942	-	-	-	-	-	-	-	-	-	-	-	-	-	-
TRINITY_DN3985_c0_g1_i10	GATACTCCCATGTGCCCACCACCGTGTTAATCTCACTCCTTGATACTCCCATGTGCCCACCACCGTGTTAATCTCACTCCTTGATACTCCCATGTGCCCACCACCATTAATCTCACTCCTTGAATAATTTAGTAAGCATTGTTAGAGAAAATTGAAACAAGTCATTGACTTGGAGATGAAGGCAACGAAAAAGAAATATTTTAAAATTGACCTCTTTACCGAATAGAAAGAAACTTATAAGGTATAAATGAGTATACATGGGAAAATACAAGGTAGATAGATCCACTGAGAGGTGAATGACAAGATTGGTTGCTAAGGGATATAAATCTTTAGCAAGAGATTGACAAAACAACATGCATGCCTGCAAATAGTCCAATCGATCCCAGTGTAAAGTTGGAG…	cytochrome P450 71D11	2621	20	0	88.84	6	F:GO:0004497; F:GO:0005506; C:GO:0016021; F:GO:0016705; F:GO:0020037; P:GO:0055114	F:monooxygenase activity; F:iron ion binding; C:integral component of membrane; F:oxidoreductase activity, acting on paired donors, with incorporation or reduction of molecular oxygen; F:heme binding; P:oxidation-reduction process	0	0	397.451	424.524	1251.56	1583.85	2680.52	1680.23	205.247	301.544	1475.51	1393.87	3341.5	2352.9	205.247	301.544	1475.51	1393.87	3341.5	2352.9	319.003	308.975	1252.05	1484.04	878.783	1318.31	-	-	-	-	-	-	-	-	-	-	-2.59	0.00311	-	-
TRINITY_DN9557_c0_g1_i2	ATCTGCGATCTTGTATTTGACATTCATGGACACTTGACAATTGAACTGATTGACACTTTTGATTTTTTTAAATACTCAAAATAAAAGATAATAAAAAACAAGCGGACAAAATTTAAGGTACAATACTTGTCTGGAATACACGATCAAATCTTCAGATGGCATGCTATAAATAGGTAATCCATTCTCATTATTTTGCATTGCATATTTTCTATTCAAACCTATTAGTGTGAGATTGTTCTTACGAAATCATCATGAATCCCAAAAGATTAAGCTTTTCTTCCAGCCTCTTCTTTAATGTCTTCACCAATAAACAATAAGAAGTAAGATTCTTTCAACATTTTGTCAACCGTTCCCTTCTAAGAATTCACACCATAGATCCAGAAGACTTCTAAGAATGCA…	uncharacterized acetyltransferase At3g50280	2602	20	0	83.5	2	C:GO:0016021; F:GO:0047172	C:integral component of membrane; F:shikimate O-hydroxycinnamoyltransferase activity	EC:2.3.1.133	Shikimate O-hydroxycinnamoyltransferase	28.2671	40.7077	22.386	36.199	7.12031	5.15032	52.4015	51.6443	61.1991	47.9546	21.7931	36.4008	52.4015	51.6443	61.1991	47.9546	21.7931	36.4008	73.7241	102.574	84.2987	107.648	20.7845	9.00042	-	-	-	-	-	-	-	-	-	-	-	-	-	-
TRINITY_DN4938_c0_g1_i6	CAAAATTGGGCTTCCAAAAAATCAAAGCCCATGTAGACAGTACAAAGATCAGAATTTCAAATTGTAAGAAAAAAATCAAAGAAAAACAGCTACGACGTCGTTGTGAAGCATAAAGGAAGCAAGAACCGCCGGAAGAAAAAACAGCTACCACCACCATAGTAACGGCGTCAGTTAACAATGAGGATGACAGTGGAGCCAAGCTACTCCCCAAGCCCAACTCCCAAAGAAGAACTCGAATGGCTCCCACTACCAAAACACCCTCTCTTCACCACCACCATCTCTCACGACGCTACCGGCAACGTTTCCCGAAACCTACTAGCTTGGGACGGAGCCAATCGTCTCTATTTCTGGGACCCCCACAATAACCGCCTTCATCGTTTATCTCTCCGCCTCGGTGAT…	nuclear pore complex protein NUP88-like isoform X1	4145	20	0	89.14	6	P:GO:0000055; P:GO:0000056; C:GO:0005643; P:GO:0006406; P:GO:0006606; F:GO:0017056	P:ribosomal large subunit export from nucleus; P:ribosomal small subunit export from nucleus; C:nuclear pore; P:mRNA export from nucleus; P:protein import into nucleus; F:structural constituent of nuclear pore	0	0	16.3597	29.6582	11.432	53.7393	8.88522	53.6757	49.6996	38.7006	32.8114	46.1862	9.62735	52.4384	49.6996	38.7006	32.8114	46.1862	9.62735	52.4384	7.75025	47.7547	106.478	75.2038	2.1862	46.1474	-	-	-	-	-	-	-	-	-	-	-	-	-	-
TRINITY_DN6148_c0_g2_i2	ATAAGCACATTGACATTTGACTTTTTTTTTTATAAGCACATTGACATTTGACTTTTTTTTTTATAAGCACATTGACATTTGACTTGTTCAATATATATACATGAGTATTGGCAAAATTCCAAGTACACAGAAAGAAAAGAAATACATCAAATAATGGGAACCCAACAAACACCACCCAGATCTATTGATGAAGAATTAAAAAGGCAGAAAGCAATTGATGATTGGCTTCCAATTAGTTCTTCAAGAAATGCAAAATGGTGGTACTCTGCTTTTCATAATGTCACAGCCATGGTTGGTGCTGGTGTTCTTAGTCTCCCTTATGCCATGTCTCAACTTGGATGGGGTCCTGGGGTGACAATACTAGTCCTCTCATGGTTCATCACACTCTACACTCTATGG…	lysine histidine transporter 1	1758	20	0	94.8	4	P:GO:0003333; C:GO:0005886; F:GO:0015171; C:GO:0016021	P:amino acid transmembrane transport; C:plasma membrane; F:amino acid transmembrane transporter activity; C:integral component of membrane	0	0	383.084	390.378	128	174	63	92	560.337	328.687	197.499	176	201	159.697	560.337	328.687	197.499	176	201	159.697	967.269	784.51	502	819.471	323	303	-	-	-	-	-	-	-	-	-	-	-	-	-	-
TRINITY_DN3831_c0_g1_i3	AAAATGTCATTTTTTTTCTCTTGAAAGTTTCCTTCTAGTATCCAAGTAATTATAAATTATATTAGATTTTTAAAGTTCATTAAACCTTTTCAATTATTAAGGTTGTCAATTCTCATTTACTCATTGACCTTTTCAATTTTTAATTTCAACCATTTCCAAAATGTCATTTTTTTTATAAAAATTATCCTTGTAATTATAAACATATTAGATTTGTAAAAATCATTAAACTTTTTCAATTATTAATGTTGTCATATGTACTTATTGACCTTTTCAATTTCTAATTTCAACCTTTTCCAAAATGTCATTTTTTTTCTTATTAAACTTTTTCAATTATTAATGTCGTCAATTCTAATGTTTCCGTAAAAAAAAAATTAGTTAAGATACTTTCACTTATGATTT…	F-box protein At1g61340	3247	20	3.33e-39	65.77	0	0	0	0	0	396.247	911.26	61.5197	57.1221	70.816	158.477	906.404	665.642	34.1691	86.7951	124.203	347.428	906.404	665.642	34.1691	86.7951	124.203	347.428	1173.17	1633.21	207.282	273.678	221.703	316.89	-	-	-	-	-	-	-	-	-	-	-	-	-	-
TRINITY_DN3189_c0_g1_i1	CTTAAACTTTAAAAAAATAATAACCTTTGATTCGACCTAGGGTCTCACATTAATTATTATTAAATTAAACTATATGCTATATACTTTATAATAAGTTGAAATGTATAGGACTAAGATGTGGTTTTTCTGCTCAGTGCTAAGTGCTAACCATTGATAATTTTGTTTAGATCTTCCGCCAATCAAAGCTACTATGATGAGAGGACGATTCCTCAACTTCTTTCTCAATCCAACCCCAAAAAAATGGTCTCTTCTTTCTCTTACCCATCACAAATCTCAATCTCACCAATTCACCTCTGTTTCAAATCCTGTTGAACCAAATTCAAAGAATCTTTTACCTCATGATGATGGAAAAATCTTCACACCAAGTTTTGGGATCATCAAAACCTTGCATACTAGTTC…	serine acetyltransferase 1, chloroplastic-like	1675	20	0	82.65	3	C:GO:0005829; P:GO:0006535; F:GO:0009001	C:cytosol; P:cysteine biosynthetic process from serine; F:serine O-acetyltransferase activity	EC:2.3.1.30	Serine O-acetyltransferase	204	396	847	1303	1933	2082	222	228	1198	759	3345	2626	222	228	1198	759	3345	2626	323	347	937	863	1191	1559	-	-	-2.81	0.0035	-	-	-	-	-	-	-2.17	1.79e-06	-	-
[truncated: 297 more rows]
[truncated: 84 more columns]
