# Supplementary material for: Identification of Root Rot Resistance QTLs in Pea Using Fusarium solani f. sp. pisi-Responsive Differentially Expressed Genes
Source: Front Genet. 2021 Aug 5;12:629267. doi: 10.3389/fgene.2021.629267 (PMC8375389; doi:10.3389/fgene.2021.629267)
Supplement: Supplementary file 4 [file Table_4.xlsx]

## Sheet: Pop1-‘Aragorn’ x 00-5001 
Table S4. Screening of SNPs in 190 RILs, derived from the cross between ‘Aragorn’ x 00-5001
	Phenotypes		Marker ID
Individual ID	RDS	Height	1_11588	1_28444	1_55696	1_67362	1_69113	1_8919	1_9993	10467	10510	11329	13688	13838	14396	1475	17197	17863	19914	20530	22414	25001	3_21490	3_24693	3_5117	3_6128	3_68225	3_79184	30941	37245	40882	53374	1_20776	1_21186	1_32142	1_32851	1_36876	1_42408	1_55855	1_6506	10377	11813	13980	1634	20518	23380	2572	2736	29802
A1	4.5	8	CT	CA	-	A	G	T	CT	A	C	CA	A	-	T	AG	C	G	C	C	T	G	T	G	T	A	CA	-	C	G	A	-	T	GA	T	C	A	C	-	C	-	C	A	T	A	CT	T	CT	A
A2	5	7	-	CA	TA	A	G	T	C	A	C	A	G	-	T	A	T	G	C	C	T	G	T	G	T	A	C	A	C	G	A	-	T	A	T	C	A	C	A	G	A	-	A	-	A	C	T	C	A
A3	4	19	-	C	T	C	G	-	T	A	C	A	G	A	T	A	T	G	C	C	T	-	T	G	T	A	C	G	C	C	A	-	-	A	T	C	G	C	G	G	A	C	T	T	A	T	T	C	A
A4	2.5	19	C	C	T	C	G	T	T	A	C	A	A	-	T	A	T	G	C	C	T	-	T	-	T	A	A	G	C	C	A	-	T	A	C	C	G	C	G	G	A	C	T	-	A	C	T	C	C
A5	2.5	20	-	C	-	A	G	T	C	A	C	A	G	A	T	A	T	G	C	C	T	G	T	G	T	A	C	A	C	G	A	-	T	A	C	C	A	C	A	G	A	C	T	T	A	C	T	C	A
A6	4.5	6	-	-	-	-	-	-	-	-	-	-	-	-	-	-	C	-	-	-	-	-	-	-	-	T	-	-	-	CG	-	-	T	A	T	C	G	C	A	G	A	C	T	T	A	T	T	C	A
A7	3	9	-	C	T	C	G	T	C	A	C	A	G	-	T	A	T	G	C	C	T	G	T	-	T	A	C	G	C	-	A	-	T	A	T	C	G	C	A	G	G	C	T	T	A	C	T	C	A
A8	4	18	-	C	-	A	G	T	T	A	C	A	G	A	T	A	T	G	C	C	T	G	T	G	T	A	C	A	C	G	A	-	T	G	C	C	A	C	A	G	A	C	T	-	A	C	T	C	C
A9	3.5	6	CT	CA	-	A	G	T	T	A	C	A	A	A	T	G	C	G	C	C	T	-	T	G	T	A	-	G	C	G	A	-	-	G	T	C	A	C	A	C	A	C	T	-	A	T	T	T	C
A10	3.5	18	C	C	T	C	G	T	T	A	C	A	A	A	T	A	T	G	C	C	T	G	T	G	T	A	A	G	C	C	A	-	T	A	C	C	G	C	G	G	A	C	T	-	A	C	T	C	C
A11	3.5	10	CT	C	T	C	G	T	T	A	C	C	A	-	T	A	T	G	C	C	C	G	T	G	T	A	A	G	C	C	A	-	T	G	T	C	G	C	G	G	A	CT	A	-	A	T	T	C	A
A12	3.5	10	-	CA	T	A	G	T	C	A	C	A	G	A	T	A	T	G	C	C	T	G	T	G	T	A	C	A	C	G	A	-	T	A	T	C	A	C	A	G	A	CT	A	T	A	C	T	C	A
B1	2.5	6	CT	CA	TA	A	G	T	CT	A	C	CA	A	-	T	-	C	G	C	C	T	-	T	G	T	A	-	A	C	G	A	-	T	GA	T	C	A	C	-	C	-	-	A	-	A	CT	T	T	A
B2	2.5	10	C	C	-	A	G	T	T	A	C	A	A	A	T	A	T	G	C	C	T	G	T	G	T	A	-	G	C	G	A	-	T	A	T	C	A	C	G	G	G	C	T	-	A	C	T	C	A
B3	4	3	CT	C	T	C	G	T	C	A	C	A	A	-	T	A	T	G	C	C	T	G	T	G	T	A	A	A	C	C	A	-	T	A	T	C	G	C	A	G	A	C	T	-	A	T	T	C	A
B4	3.5	8	-	CA	-	A	G	T	C	A	C	A	G	-	T	A	T	G	C	C	T	G	T	G	T	A	C	A	C	G	A	-	T	G	T	C	A	C	A	G	A	C	A	-	A	C	T	C	A
B5	2.5	11	-	CA	TA	A	G	T	C	A	C	A	G	-	T	A	T	G	C	C	C	G	T	G	T	A	C	A	C	G	A	-	T	A	T	C	A	C	A	G	A	-	A	-	A	C	T	C	A
B6	4	24	CT	CA	T	C	G	T	T	A	C	C	A	-	T	G	C	G	C	C	T	G	T	G	T	A	A	G	C	C	A	-	T	G	C	C	AG	C	AG	C	G	C	T	-	A	C	T	T	C
B7	3.5	9	-	CA	-	A	G	T	C	A	C	A	G	-	T	A	T	G	C	C	C	G	T	-	T	A	C	A	C	G	A	-	T	A	T	C	A	C	A	G	A	CT	A	-	A	C	T	C	A
B8	3.5	11	-	CA	T	C	G	-	C	A	C	A	A	-	T	G	T	G	C	C	T	G	T	-	T	A	A	G	C	C	A	-	T	A	T	C	G	C	A	CG	G	C	T	-	A	C	T	C	A
B9	3	16	C	C	-	A	G	T	T	A	C	A	G	-	T	A	T	G	C	C	T	G	T	G	T	A	C	A	C	G	A	-	T	A	C	C	A	C	A	C	G	C	T	-	A	C	T	C	C
B10	3.5	19	-	C	T	C	G	T	T	A	C	C	A	-	T	A	T	G	C	C	C	G	T	-	T	A	A	G	C	C	A	-	T	G	T	C	G	C	G	G	A	CT	A	-	A	T	T	C	A
B11	3	8	CT	CA	T	C	G	T	T	A	C	C	G	A	T	-	C	G	C	C	T	G	T	-	T	A	C	G	C	C	A	-	T	A	T	C	G	C	A	C	G	CT	A	-	A	C	T	T	A
B12	5	9	CT	CA	T	C	G	T	T	A	C	C	A	-	T	G	C	G	C	C	T	G	T	G	T	A	A	A	C	C	A	-	-	A	T	C	G	C	A	C	G	C	T	-	A	T	T	T	C
C1	5	16	-	CA	-	A	G	T	CT	A	C	CA	A	-	T	-	C	G	C	C	T	G	T	G	T	A	-	A	C	G	A	-	T	GA	T	C	A	C	AG	C	-	C	A	-	A	CT	T	T	A
C2	2	26	-	CA	T	A	G	T	T	A	C	C	A	A	T	G	C	G	C	C	T	-	T	G	T	A	A	G	C	G	A	-	T	G	T	C	A	C	G	C	G	CT	A	-	A	C	T	T	A
C3	2	13	-	CA	-	A	G	T	C	A	C	A	G	A	T	A	T	G	C	C	C	G	T	G	T	A	C	A	C	G	A	-	T	A	T	C	A	C	A	G	A	CT	A	-	A	C	T	C	A
C4	3.5	9	-	CA	T	C	G	T	T	A	C	A	A	A	T	G	C	G	C	C	T	G	T	G	T	A	A	G	C	C	A	-	T	A	C	C	G	C	A	G	A	C	T	-	A	C	T	T	A
C5	3.5	14	C	C	T	C	G	T	C	A	C	C	A	-	T	A	C	G	C	C	C	G	T	G	T	A	A	G	C	C	A	-	T	A	C	C	G	C	G	CG	A	CT	A	-	A	C	T	C	C
C6	4.5	23	-	C	-	A	G	-	T	A	C	A	G	A	T	A	T	G	C	C	T	G	T	G	T	A	-	A	C	G	A	-	-	G	C	C	A	C	A	G	A	C	T	T	A	C	T	C	C
C7	4	10	-	C	T	C	G	T	T	A	C	C	A	-	T	A	T	G	C	C	C	G	T	-	T	A	A	G	C	C	A	-	T	G	T	C	G	C	G	G	A	CT	A	-	A	T	T	C	CA
C8	5	7	CT	CA	T	C	G	T	T	A	C	C	A	-	T	G	C	G	C	C	T	G	T	G	T	A	A	A	C	C	A	-	-	A	T	C	G	C	A	C	G	C	T	-	A	T	T	T	C
C9	2	18	-	CA	T	C	G	T	T	A	C	C	A	-	T	G	C	G	C	C	T	G	T	-	T	A	A	A	C	C	A	-	-	A	T	C	G	C	A	C	G	C	T	-	A	T	T	T	C
C10	4	23	-	CA	T	C	G	T	C	A	C	A	G	-	T	G	C	G	C	C	T	G	T	G	T	A	C	G	C	G	A	-	T	A	T	C	A	C	A	CG	G	C	T	-	A	C	T	T	A
C11	4	9	-	CA	-	A	G	T	C	A	C	A	G	-	T	A	T	G	C	C	C	G	T	-	T	A	C	A	C	G	A	-	T	A	T	C	A	C	A	G	A	CT	A	-	A	C	T	C	A
C12	1.5	5	-	CA	T	A	G	T	T	A	C	A	G	A	T	A	T	G	C	C	T	G	T	-	T	A	C	A	C	G	A	-	T	G	C	C	A	C	A	G	A	C	T	-	A	C	T	C	C
D1	3.5	15	CT	CA	TA	A	G	T	CT	A	C	CA	A	-	T	G	C	G	C	C	T	G	T	G	T	A	-	A	C	G	A	-	T	GA	T	C	A	C	AG	C	G	-	A	-	A	CT	T	-	A
D2	2.5	11	-	CA	-	A	G	T	C	A	C	A	G	A	T	A	T	G	C	C	C	G	T	G	T	A	C	A	C	G	A	-	T	A	T	C	A	C	A	G	A	CT	A	-	A	C	T	C	A
D3	5	3	CT	C	T	C	G	-	T	A	C	C	A	-	T	A	T	G	C	C	C	G	T	G	T	A	A	G	C	C	A	-	T	A	C	C	G	C	G	C	G	CT	A	-	A	T	T	C	A
D4	3	11	-	C	T	C	G	T	T	A	C	A	G	A	T	A	T	G	C	C	T	G	T	G	T	A	C	A	C	C	A	-	T	G	C	C	A	C	A	G	A	C	T	-	A	C	T	C	A
D5	2	9	CT	C	T	C	G	T	T	A	C	C	A	-	T	A	T	G	C	C	C	G	T	G	T	A	A	G	C	-	A	-	T	G	T	C	G	C	G	G	A	-	A	-	A	-	T	C	A
D6	3	10	C	C	T	C	G	T	T	A	C	C	A	A	T	A	T	G	C	C	C	G	T	G	T	A	A	G	C	C	A	-	-	A	T	C	A	C	A	G	A	-	A	-	A	T	T	C	C
D7	2	21	C	C	T	C	G	T	T	A	C	C	A	-	T	A	T	G	C	C	C	G	T	G	T	A	A	G	C	C	A	-	T	A	T	C	G	C	A	G	A	CT	A	-	A	T	T	C	C
D8	3.5	11	-	C	T	C	G	T	T	A	C	A	A	-	T	A	T	G	C	C	C	G	T	G	T	A	A	G	C	C	A	-	T	G	T	C	G	C	G	G	A	C	A	-	A	C	T	C	C
D9	3.5	13	-	C	T	C	G	T	T	A	C	A	G	A	T	A	T	G	C	C	T	G	T	G	T	A	C	G	C	C	A	-	C	A	T	C	G	C	G	G	A	C	T	-	A	C	T	C	A
D10	2	11	-	CA	-	A	G	T	C	A	C	A	G	-	T	A	T	G	C	C	C	G	T	G	T	A	C	A	C	G	A	-	-	A	T	C	A	C	A	G	A	CT	A	-	A	C	T	C	A
D11	4	19	-	C	T	C	G	T	T	A	C	A	A	A	T	A	T	G	C	C	T	G	T	-	T	A	A	G	C	C	A	-	T	A	T	C	G	C	G	G	A	C	T	-	A	C	T	C	A
D12	4.5	14	-	C	T	C	G	T	T	A	C	A	G	-	T	A	T	G	C	C	T	G	T	-	T	A	C	G	C	C	A	-	T	A	T	C	G	C	G	G	A	C	T	-	A	T	T	C	A
E1	2	10	-	CA	-	A	G	T	C	A	C	A	G	-	T	A	T	G	C	C	TC	G	T	G	T	A	C	A	C	G	A	-	T	A	T	C	A	C	A	G	A	CT	A	T	A	C	T	C	-
E2	1.5	9	-	CA	T	C	G	T	T	A	C	A	A	A	T	G	C	G	C	C	T	-	T	G	T	A	-	G	C	C	A	-	T	A	C	C	G	C	A	G	A	C	T	-	A	C	T	T	A
E3	2.5	14	-	C	T	C	G	T	T	A	C	C	A	-	T	A	T	G	C	C	C	G	T	G	T	A	-	G	C	C	A	-	-	G	T	C	G	C	G	G	A	CT	A	-	A	T	T	C	A
E4	1.5	14	C	CA	-	CA	G	T	C	A	C	A	-	A	T	A	TC	G	C	C	T	G	T	G	T	A	C	A	C	CG	A	-	T	G	T	C	A	C	A	G	A	-	A	-	A	CT	T	CT	A
E5	1.5	7	CT	C	T	C	G	T	C	A	C	A	A	-	T	A	C	G	C	C	C	G	T	G	T	A	A	A	C	C	A	-	T	G	C	C	G	C	A	G	A	C	T	-	A	T	T	T	A
E6	3.5	9.5	-	CA	T	A	G	T	T	A	C	A	A	A	T	G	C	G	C	C	T	-	T	G	T	A	A	G	C	G	A	-	-	G	T	C	A	C	A	C	A	C	T	-	A	T	T	T	C
E7	4	16	C	C	T	C	G	T	T	A	C	C	A	A	T	A	T	G	C	C	C	-	T	G	T	A	A	G	C	C	A	-	-	A	T	C	A	C	A	G	A	CT	A	-	A	C	T	C	C
E8	5	5	-	CA	-	A	G	T	C	A	C	A	G	-	T	A	T	G	C	C	T	G	T	G	T	A	C	A	C	G	A	-	T	A	T	C	A	C	A	G	A	CT	A	-	A	C	T	C	A
E9	2	12	CT	CA	T	CA	G	T	CT	A	C	CA	A	A	T	A	T	G	C	C	TC	G	T	-	T	A	-	G	C	CG	A	-	T	GA	T	C	G	C	G	G	A	-	A	-	A	CT	T	C	A
E10	3	10	-	C	T	C	G	T	C	A	C	A	A	-	T	A	C	G	C	C	C	-	T	G	T	A	A	A	C	C	A	-	-	G	C	C	G	C	A	G	A	C	T	-	A	T	T	T	A
E11	2	9	-	CA	-	A	G	T	C	A	C	A	G	-	T	A	T	G	C	C	T	G	T	G	T	A	C	A	C	G	A	-	T	A	T	C	A	C	A	G	A	CT	A	-	A	C	T	C	A
E12	3.5	15	CT	C	T	C	G	T	T	A	C	C	A	A	T	A	T	G	C	C	C	G	T	G	T	A	A	G	C	C	A	-	-	G	T	C	G	C	G	G	A	CT	A	-	A	T	T	C	A
F1	3.5	15	-	CA	-	A	G	T	CT	A	C	A	GA	-	T	AG	TC	G	C	C	T	G	T	G	T	A	CA	AG	C	G	A	-	T	G	T	C	A	C	AG	CG	A	-	A	-	A	-	T	CT	CA
F2	2	20	C	CA	T	C	G	T	T	A	C	A	A	A	T	G	C	G	C	C	T	G	T	G	T	A	-	G	C	C	A	-	T	A	C	C	G	C	A	G	A	C	T	-	A	C	T	T	A
F3	5	3	-	CA	T	C	G	T	T	A	C	A	A	A	T	G	C	G	C	C	T	-	T	G	T	A	A	G	C	C	A	-	T	A	C	C	G	C	A	G	A	C	T	-	A	C	T	T	A
F4	2	13	-	CA	T	C	G	T	T	A	C	CA	A	-	T	G	C	G	C	C	T	G	T	G	T	A	A	G	C	C	A	-	T	G	C	C	G	C	AG	C	G	C	T	-	A	C	T	T	C
F5	3.5	9	-	C	T	C	G	T	T	A	C	C	A	-	T	A	T	G	C	C	C	G	T	G	T	A	A	G	C	C	A	-	-	-	-	-	-	-	-	-	-	-	-	T	A	C	-	-	-
F6	3	12	-	C	T	C	G	T	T	A	C	A	A	A	T	A	T	G	C	C	T	G	T	G	T	A	-	G	C	C	A	-	T	A	C	C	G	C	G	CG	AG	C	T	-	A	CT	T	C	A
F7	4	13	C	C	T	C	G	T	C	A	C	A	A	A	T	A	T	G	C	C	T	G	T	-	T	A	A	A	C	C	A	-	-	G	C	C	G	C	A	G	A	C	T	-	A	T	T	C	A
F8	4	20	-	CA	-	A	G	T	C	A	C	A	G	A	T	A	T	G	C	C	TC	G	T	G	T	A	C	A	C	G	A	-	T	A	T	C	A	C	A	G	A	CT	A	-	A	C	T	C	A
F9	3.5	13	-	CA	-	A	G	T	C	A	C	A	G	A	T	A	T	G	C	C	TC	G	T	G	T	A	C	A	C	G	A	-	T	A	T	C	A	C	A	G	A	CT	A	-	A	C	T	C	A
F10	4	24	CT	CA	T	C	G	T	T	A	C	C	A	A	T	G	C	G	C	C	T	G	T	G	T	A	A	A	C	C	A	-	-	A	T	C	G	C	A	C	G	C	T	-	A	T	T	T	A
F11	4	20	C	C	T	C	G	T	T	A	C	A	A	-	T	A	T	G	C	C	T	G	T	-	T	A	A	G	C	C	A	-	-	A	C	C	G	C	G	G	A	C	T	-	A	C	T	C	C
F12	4	15	CT	C	T	C	G	T	T	A	C	C	A	-	T	A	T	G	C	C	C	G	T	G	T	A	A	G	C	C	A	-	-	G	T	C	G	C	G	G	A	CT	A	-	A	T	T	C	A
G1	3	11	C	CA	-	A	G	T	C	A	C	A	G	A	T	A	T	G	C	C	TC	G	T	G	T	A	C	A	C	G	A	-	T	A	T	C	A	C	A	G	A	CT	A	-	A	C	T	C	CA
G2	3.5	8	-	CA	-	A	G	-	T	A	C	A	A	A	T	G	C	G	C	C	T	G	T	G	T	A	-	G	C	G	A	-	T	G	T	C	A	C	G	C	A	C	T	-	A	T	T	T	C
G3	4	17	C	C	T	C	G	T	T	A	C	A	A	A	T	A	T	G	C	C	T	G	T	G	T	A	-	G	C	C	A	-	T	A	C	C	G	C	G	G	A	C	T	-	A	C	T	C	A
G4	3.5	8	CT	C	T	C	G	T	C	A	C	A	A	A	T	A	T	G	C	C	TC	G	T	G	T	A	-	A	C	C	A	-	T	A	T	C	G	C	A	G	A	C	T	-	A	T	T	C	A
G5	5	4	-	CA	T	C	G	T	T	A	C	A	A	A	T	G	C	G	C	C	T	-	T	G	T	A	A	G	C	C	A	-	T	A	C	C	G	C	A	G	A	C	T	-	A	C	T	T	A
G6	4.5	11	-	C	T	C	G	T	T	A	C	A	A	A	T	A	T	G	C	C	T	G	T	G	T	A	A	G	C	-	A	-	T	A	T	C	G	C	G	G	A	C	T	-	A	T	T	C	CA
G7	5	3	-	CA	T	CA	G	T	CT	A	C	CA	GA	-	T	A	T	G	C	C	TC	G	T	-	T	A	-	AG	C	CG	A	-	-	GA	T	C	AG	C	AG	G	A	CT	A	-	A	CT	T	C	A
G8	3	13	-	CA	T	C	G	T	T	A	C	A	G	A	T	G	C	G	C	C	T	-	T	G	T	A	C	G	C	C	A	-	T	A	C	C	G	C	A	C	G	C	T	-	A	C	T	T	A
G9	3	12	C	C	T	C	G	T	T	A	C	A	A	-	T	A	T	G	C	C	T	G	T	G	T	A	A	G	C	C	A	-	T	A	C	C	G	C	G	G	A	C	T	-	A	C	T	C	C
G10	2	13	-	CA	-	A	G	T	T	A	C	A	A	-	T	G	C	G	C	C	T	G	T	G	T	A	A	G	C	G	A	-	T	G	T	C	A	C	A	C	A	C	T	-	A	T	T	T	C
G11	4	11	-	C	T	C	G	T	C	A	C	A	G	A	T	A	T	G	C	C	T	G	T	G	T	A	C	G	C	C	A	-	T	A	T	C	G	C	A	C	G	C	T	-	A	C	T	C	A
G12	2	8	-	C	T	C	G	T	C	A	C	A	A	-	T	A	T	G	C	C	C	G	T	G	T	A	A	A	C	C	A	-	T	A	T	C	G	C	A	G	A	C	T	-	A	T	T	C	A
H1	4.5	10	-	CA	-	A	G	T	CT	A	C	A	GA	-	T	AG	TC	G	C	C	TC	G	T	G	T	A	-	AG	C	G	A	-	T	GA	T	C	A	C	AG	-	A	-	A	-	A	CT	T	CT	CA
H2	3.5	13	-	CA	-	A	G	T	C	A	C	A	G	A	T	A	T	G	C	C	C	G	T	G	T	A	C	A	C	G	A	-	-	A	T	C	A	C	A	G	A	CT	A	-	A	C	T	C	A
H3	5	3	C	C	T	C	G	T	T	A	C	C	A	A	T	A	T	G	C	C	C	G	T	G	T	A	A	G	C	C	A	-	T	A	T	C	G	C	G	G	A	CT	A	-	A	T	T	C	C
H4	2.5	12	-	CA	-	A	G	T	C	A	C	A	G	-	T	A	T	G	C	C	TC	G	T	G	T	A	C	A	C	G	A	-	T	A	T	C	A	C	A	G	A	CT	A	-	A	C	T	C	A
H5	4.5	9	-	C	T	C	G	T	T	A	C	A	G	A	T	A	T	G	C	C	T	G	T	G	T	A	-	A	C	C	A	-	T	-	C	C	A	C	A	G	A	C	T	T	A	C	T	C	CA
H6	3	15	-	C	T	C	G	T	T	A	C	C	A	A	T	A	T	G	C	C	C	G	T	G	T	A	A	G	C	C	A	-	T	G	T	C	G	C	G	G	A	CT	A	-	A	T	T	C	A
H7	3.5	10	-	CA	T	C	G	-	C	A	C	A	A	-	T	AG	TC	G	C	C	T	G	T	G	T	A	A	G	C	G	A	-	T	A	T	C	G	C	A	C	G	C	T	-	A	C	T	CT	A
H8	2.5	23	-	CA	T	C	G	T	T	A	C	A	A	A	T	G	C	G	C	C	T	-	T	G	T	A	A	G	C	C	A	-	T	A	C	C	G	C	A	G	A	C	T	-	A	C	T	T	A
H9	5	8	-	C	T	C	G	T	T	A	C	C	A	A	T	A	T	G	C	C	C	G	T	G	T	A	A	G	C	C	A	-	T	G	T	C	G	C	G	G	A	CT	A	-	A	T	T	C	A
H10	3.5	14	-	C	T	C	G	T	T	A	C	A	A	-	T	A	T	G	C	C	T	G	T	G	T	A	A	G	C	C	A	-	-	A	C	C	G	C	G	C	A	C	T	-	A	CT	T	C	A
H11	3.5	11	-	CA	-	A	G	T	T	A	C	A	G	A	T	A	T	G	C	C	T	G	T	G	T	A	C	A	C	G	A	-	-	G	C	C	A	C	A	G	A	C	T	-	A	C	T	C	C
H12	4	10	CT	CA	T	C	G	T	T	A	C	C	A	-	T	G	C	G	C	C	T	G	T	G	T	A	A	A	C	C	A	-	-	A	T	C	G	C	A	C	G	C	T	-	A	T	T	T	A
I1	4.5	10.5	-	CA	T	CA	G	T	CT	A	C	CA	GA	-	T	A	T	G	C	C	TC	G	T	G	T	A	C	AG	C	G	A	-	T	GA	T	C	A	C	-	G	A	CT	A	-	A	CT	T	C	A
I2	3	10	-	C	T	A	G	T	T	A	C	A	A	A	T	A	T	G	C	C	T	G	T	G	T	A	A	G	C	G	A	-	T	A	T	C	A	C	G	G	G	C	T	-	A	C	T	C	A
I3	1.5	13	C	C	T	C	G	T	T	A	C	A	A	-	T	A	T	G	C	C	T	G	T	G	T	A	-	G	C	C	A	-	-	A	T	C	AG	C	G	G	A	C	T	T	A	CT	T	C	A
I4	3	12	C	C	T	C	G	T	T	A	C	A	A	A	T	A	T	G	C	C	T	G	T	G	T	A	A	G	C	C	A	-	T	A	C	C	G	C	G	G	-	C	T	-	A	T	T	C	A
I5	3.5	20	-	C	T	C	G	T	C	A	C	A	G	A	T	A	T	G	C	C	T	-	T	G	T	A	C	G	C	C	A	-	T	A	T	C	G	C	A	G	G	C	T	-	A	C	T	C	CA
I6	4	15	-	CA	-	A	G	T	T	A	C	A	A	A	T	G	C	G	C	C	T	-	T	G	T	A	A	G	C	G	A	-	T	G	T	C	A	C	G	C	A	C	T	-	A	T	T	T	C
I7	3.5	12	C	C	T	A	G	T	T	A	C	A	G	A	T	A	T	G	C	C	T	G	T	G	T	A	C	A	C	G	A	-	T	A	C	C	A	C	A	C	G	C	T	-	A	C	T	C	C
I8	4.5	6	CT	C	T	C	G	T	T	A	C	C	A	-	T	A	T	G	C	C	C	G	T	G	T	A	A	G	C	C	A	-	-	G	T	C	G	C	G	G	A	CT	A	-	A	T	T	C	A
I9	4	10	CT	C	T	C	G	T	T	A	C	C	A	-	T	A	T	G	C	C	C	-	T	G	T	A	A	G	C	C	A	-	C	G	T	C	G	C	G	G	A	CT	A	-	A	T	T	C	A
I10	4	11	-	C	T	C	G	T	T	A	C	A	A	A	T	A	T	G	C	C	T	G	T	G	T	A	A	G	C	C	A	-	T	A	T	C	G	C	G	G	A	C	T	-	A	C	T	C	A
I11	4	8	-	CA	T	A	G	T	T	A	C	A	G	A	T	A	T	G	C	C	T	G	T	G	T	A	C	A	C	G	A	-	T	G	C	C	A	C	A	G	A	C	T	-	A	C	T	C	C
I12	4	10	C	C	T	A	G	T	C	A	C	A	G	A	T	A	T	G	C	C	TC	G	T	G	T	A	C	A	C	G	A	-	T	G	T	C	A	C	A	G	A	CT	A	-	A	C	T	C	C
J1	4.5	10	C	C	-	A	G	T	C	A	C	A	G	A	T	A	T	G	C	C	TC	G	T	G	T	A	C	A	C	G	A	-	T	GA	T	C	A	C	A	G	A	CT	A	T	A	C	T	C	C
J2	5	4	C	C	T	C	G	T	T	A	C	C	A	-	T	A	T	G	C	C	C	G	T	G	T	A	A	G	C	C	A	-	T	A	T	C	G	C	A	G	A	CT	A	-	A	T	T	C	C
J3	3.5	26	CT	C	TA	C	-	T	C	A	C	CA	-	-	T	-	T	G	C	C	T	G	T	-	-	-	-	AG	-	G	A	-	CT	A	TC	C	G	C	-	CG	-	CT	A	-	-	C	T	C	A
J4	2	21	-	CA	T	C	G	T	C	A	C	A	A	-	T	A	T	G	C	C	T	G	T	G	T	A	A	G	C	C	A	-	T	G	T	C	G	C	G	G	A	C	T	-	A	C	T	C	A
J5	3.5	18	C	C	T	C	G	T	T	A	C	C	A	A	T	A	T	G	C	C	C	G	T	G	T	A	A	G	C	C	A	-	T	A	T	C	G	C	A	G	A	CT	A	-	A	T	T	C	C
J6	3.5	11	-	CA	-	A	G	T	C	A	C	A	G	A	T	A	T	G	C	C	TC	G	T	G	T	A	C	A	C	G	A	-	T	A	T	C	A	C	A	G	A	CT	A	-	A	C	T	C	A
J7	3.5	9	C	C	T	C	G	T	T	A	C	C	A	-	T	A	T	G	C	C	C	G	T	-	T	A	A	G	C	C	A	-	-	A	T	C	G	C	G	G	A	CT	A	-	A	T	T	C	C
J8	3.5	9	-	C	T	C	G	T	T	A	C	A	A	A	T	A	T	G	C	C	T	G	T	G	T	A	-	G	C	C	A	-	T	A	C	C	G	C	G	C	A	C	T	-	A	T	T	C	A
J9	2	7	-	CA	T	A	G	-	C	A	C	A	G	A	T	G	C	G	C	C	T	G	T	G	T	A	C	G	C	G	A	-	T	A	C	C	A	C	A	C	G	C	T	-	A	C	T	T	A
J10	3	9	-	CA	T	C	G	T	T	A	C	C	A	A	T	G	C	G	C	C	T	G	T	-	T	A	A	G	C	G	A	-	T	G	TC	C	A	C	AG	C	G	C	T	-	A	C	T	T	C
J11	4	10	-	CA	-	A	G	T	C	A	C	A	G	-	T	A	T	G	C	C	C	G	T	G	T	A	C	A	C	G	A	-	T	A	T	C	A	C	A	G	A	CT	A	-	A	C	T	C	A
J12	4	10	CT	CA	T	C	G	T	T	A	C	C	A	-	T	G	C	G	C	C	T	G	T	G	T	A	A	G	C	G	A	-	T	G	T	C	A	C	G	C	G	C	T	-	A	C	T	T	A
K1	4.5	6	-	CA	T	CA	G	T	CT	A	C	CA	GA	A	T	A	T	G	C	C	TC	G	T	G	T	A	CA	AG	C	CG	A	-	T	GA	T	C	AG	C	AG	G	A	-	A	-	A	CT	T	C	A
K2	3.5	11	-	C	T	C	G	T	T	A	C	CA	A	A	T	A	T	G	C	C	TC	G	T	G	T	A	A	G	C	CG	A	-	T	GA	T	C	AG	C	G	G	A	CT	A	-	A	CT	T	C	A
K3	2	10	CT	C	T	C	G	T	C	A	C	CA	A	A	T	A	C	G	C	C	C	G	T	G	T	A	-	A	C	C	A	-	T	G	C	C	G	C	A	G	G	C	T	-	A	T	T	T	A
K4	2	14	CT	C	T	C	G	T	C	A	C	A	G	-	T	A	T	G	C	C	T	G	T	G	T	A	C	G	C	CG	A	-	T	A	T	C	AG	C	A	C	G	C	T	-	A	C	T	C	A
K5	4	9	-	CA	-	A	G	T	T	A	C	A	A	-	T	G	C	G	C	C	T	G	T	G	T	A	-	G	C	G	A	-	T	G	T	C	A	C	G	C	A	C	T	T	A	T	T	T	C
K6	4.5	12	-	CA	-	A	G	T	C	A	C	A	G	A	T	A	T	G	C	C	T	G	T	G	T	A	C	A	C	G	A	-	T	G	T	C	A	C	A	G	A	CT	A	-	A	CT	T	C	CA
K7	4	9	CT	C	T	C	G	T	T	A	C	C	A	-	T	A	T	G	C	C	C	G	T	G	T	A	-	G	C	C	A	-	-	G	T	C	G	C	G	G	A	CT	A	-	A	T	T	C	A
K8	3	10	CT	C	T	C	G	T	T	A	C	C	A	-	T	A	T	G	C	C	C	G	T	G	T	A	A	G	C	C	A	-	-	G	T	C	G	C	G	G	A	CT	A	-	A	T	T	C	A
K9	3	11	CT	C	T	C	G	T	T	A	C	C	A	A	T	A	T	G	C	C	C	G	T	G	T	A	-	G	C	C	A	-	-	G	T	C	G	C	G	G	A	CT	A	-	A	T	T	C	A
K10	3.5	15	-	CA	-	A	G	T	C	A	C	A	G	A	T	A	T	G	C	C	T	G	T	G	T	A	C	A	C	G	A	-	C	A	T	C	A	C	A	G	A	CT	A	-	A	C	T	C	A
K11	3.5	19	-	CA	T	A	G	T	C	A	C	A	G	A	T	G	C	G	C	C	T	G	T	G	T	A	C	G	C	G	A	-	T	A	T	C	A	C	A	C	G	C	T	-	A	C	T	T	CA
K12	3.5	9	-	CA	T	A	G	T	T	A	C	A	G	A	T	A	T	G	C	C	T	G	T	G	T	A	C	A	C	G	A	-	T	G	C	C	A	C	A	G	A	C	T	-	A	C	T	C	C
L1	5	12	C	CA	T	C	G	T	CT	A	C	CA	GA	A	T	A	T	G	C	C	TC	G	T	-	T	A	CA	G	C	CG	A	-	T	GA	T	C	AG	C	AG	G	A	CT	A	-	A	CT	T	C	CA
L2	2.5	13	-	C	T	C	G	T	T	A	C	C	A	A	T	A	T	G	C	C	C	G	T	G	T	A	A	G	C	C	A	-	T	A	C	C	G	C	G	C	G	CT	A	-	A	T	T	C	A
L3	4	26	C	C	TA	A	G	T	C	A	C	A	G	A	T	A	T	G	C	C	T	G	T	G	T	A	C	A	C	G	A	-	T	A	T	C	A	C	A	G	A	CT	A	-	A	C	T	C	C
L4	3	11	C	C	T	C	G	T	T	A	C	A	A	-	T	A	T	G	C	C	T	G	T	G	T	A	A	G	C	C	A	-	T	A	C	C	G	C	G	G	G	C	T	-	A	T	T	C	A
L5	3	8	-	C	T	A	G	T	T	A	C	A	A	A	T	A	T	G	C	C	T	G	T	G	T	A	-	G	C	G	A	-	T	A	T	C	A	C	G	G	G	C	T	-	A	C	T	C	A
L6	3.5	11	-	C	-	A	G	T	C	A	C	A	G	A	T	A	T	G	C	C	T	G	T	G	T	A	C	A	C	G	A	-	T	A	C	C	A	C	A	G	A	C	T	-	A	C	T	C	A
L7	4	12	-	C	T	C	G	-	C	A	C	A	G	-	T	A	T	G	C	C	T	G	T	G	T	A	C	G	C	CG	A	-	T	A	T	C	AG	C	A	C	G	C	T	-	A	C	T	C	A
L8	2	16	-	CA	T	C	G	T	T	A	C	A	G	A	T	G	C	G	C	C	T	G	T	G	T	A	C	G	C	C	A	-	T	A	C	C	G	C	A	C	G	C	T	-	A	C	T	T	A
L9	3.5	10	CT	C	T	C	G	T	T	A	C	C	A	-	T	A	T	G	C	C	C	G	T	-	T	A	A	G	C	C	A	-	T	G	T	C	G	C	G	G	A	CT	A	-	A	T	T	C	A
L10	3	13	CT	CA	T	C	G	T	T	A	C	C	A	-	T	G	C	G	C	C	T	G	T	-	T	A	A	A	C	C	A	-	-	A	T	C	G	C	A	C	G	C	T	-	A	T	T	T	A
L11	2.5	11	C	C	-	A	G	T	T	A	C	A	G	A	T	A	T	G	C	C	T	G	T	G	T	A	C	A	C	G	A	-	T	A	C	C	A	C	A	C	G	C	T	-	A	C	T	C	C
L12	4	18	-	C	T	C	G	T	C	A	C	A	A	A	T	A	T	G	C	C	C	G	T	-	T	A	A	A	C	C	A	-	T	G	C	C	G	C	A	G	A	C	T	-	A	T	T	C	A
M1	5	7	-	CA	T	C	G	T	CT	A	C	A	-	A	T	AG	TC	G	C	C	T	-	T	G	T	A	CA	G	C	CG	A	-	T	A	T	C	AG	C	AG	CG	AG	C	T	-	A	C	T	CT	A
M2	3.5	13	-	C	T	C	G	T	T	A	C	C	A	A	T	A	T	G	C	C	C	G	T	G	T	A	A	G	C	C	A	-	T	G	T	C	G	C	G	G	A	C	A	-	A	T	T	C	CA
M3	4.5	7	C	C	T	C	G	T	T	A	C	A	A	A	T	A	T	G	C	C	T	G	T	G	T	A	A	G	C	C	A	-	T	A	C	C	G	C	G	G	A	C	T	-	A	C	T	C	A
M4	4	9	CT	C	T	C	G	T	T	A	C	C	A	A	T	A	T	G	C	C	C	G	T	G	T	A	A	G	C	C	A	-	T	G	T	C	G	C	G	G	A	-	A	-	A	T	T	C	A
M5	4	15	-	C	T	C	G	T	C	A	C	A	-	-	T	A	T	G	C	C	T	G	T	G	T	A	-	G	C	CG	A	-	T	A	T	C	AG	C	A	G	G	C	T	-	A	C	T	C	CA
M6	4	11	C	CA	-	A	G	T	C	A	C	A	A	A	T	G	C	G	C	C	T	G	T	G	T	A	A	A	C	G	A	-	T	A	T	C	A	C	G	C	A	C	T	-	A	C	T	T	A
M7	3	10	-	CA	-	A	G	T	C	A	C	A	G	-	T	A	T	G	C	C	T	G	T	G	T	A	C	A	C	G	A	-	-	G	T	C	A	C	A	G	A	-	A	-	A	CT	T	C	A
M8	3.5	8	CT	C	T	C	G	T	T	A	C	C	A	-	T	A	T	G	C	C	C	G	T	G	T	A	A	G	C	C	A	-	T	A	C	C	G	C	G	C	G	CT	A	-	A	T	T	C	A
M9	2.5	11	CT	C	T	C	G	T	T	A	C	C	A	-	T	A	T	G	C	C	C	G	T	G	T	A	A	G	C	C	A	-	T	G	T	C	G	C	G	G	A	CT	A	-	A	T	T	C	A
M10	3.5	13	-	C	T	A	G	T	T	A	C	A	A	A	T	A	T	G	C	C	T	G	T	G	T	A	A	G	C	G	A	-	T	A	T	C	A	C	G	G	G	C	T	-	A	C	T	C	A
M11	3.5	27	C	C	T	C	G	T	T	A	C	A	A	A	T	A	T	G	C	C	T	G	T	-	T	A	A	G	C	C	A	-	-	-	-	-	-	-	-	-	-	-	-	T	A	C	-	-	-
M12	3.5	11	-	C	-	A	G	T	C	A	C	A	G	A	T	A	T	G	C	C	T	G	T	-	T	A	C	A	C	G	A	-	T	A	C	C	A	C	A	G	A	C	T	-	A	C	T	C	A
N1	2.5	19	-	CA	T	C	G	T	CT	A	C	A	A	A	T	AG	TC	G	C	C	T	-	T	G	T	A	-	G	C	CG	A	-	T	A	T	C	AG	C	AG	CG	AG	C	T	-	A	C	T	CT	A
N2	3.5	11	C	C	T	C	G	T	T	A	C	C	A	A	T	A	T	G	C	C	C	G	T	G	T	A	A	G	C	C	A	-	-	A	T	C	A	C	A	G	A	C	A	-	A	T	T	C	C
N3	4.5	29	CT	C	T	C	G	T	C	A	C	-	G	A	T	A	T	G	C	C	T	G	T	G	T	A	C	G	C	C	A	-	T	A	T	C	G	C	-	G	G	C	T	-	A	C	T	C	A
N4	3.5	10	CT	C	T	C	G	T	CT	A	C	CA	A	A	T	A	T	G	C	C	C	G	T	G	T	A	A	AG	C	C	A	-	T	G	TC	C	G	C	AG	G	A	C	T	-	A	T	T	C	A
N5	2.5	10	-	CA	T	A	G	T	C	A	C	A	G	A	T	A	T	G	C	C	C	G	T	G	T	A	C	A	C	G	A	-	T	A	T	C	A	C	A	G	A	-	A	-	A	C	T	C	A
N6	4	9	-	CA	TA	A	G	T	C	A	C	A	G	A	T	A	T	G	C	C	T	G	T	-	T	A	C	A	C	G	A	-	T	A	T	C	A	C	A	G	A	C	A	-	A	C	T	C	A
N7	3.5	10	CT	CA	T	C	G	T	T	A	C	C	A	-	T	G	C	G	C	C	T	G	T	G	T	A	A	A	C	C	A	-	T	A	T	C	G	C	A	C	G	C	T	-	A	T	T	T	A
N8	4	8	-	CA	TA	A	G	T	C	A	C	A	G	-	T	A	T	G	C	C	T	G	T	G	T	A	C	A	C	G	A	-	T	G	T	C	A	C	A	G	A	-	A	-	A	T	T	C	A
N9	3.5	13	-	C	T	C	G	T	C	A	C	A	G	A	T	A	T	G	C	C	T	G	T	-	T	A	C	G	C	G	A	-	T	A	T	C	G	C	A	G	G	C	T	-	A	C	T	C	A
N10	2.5	12	-	C	T	C	G	T	T	A	C	A	G	A	T	A	T	G	C	C	T	G	T	-	T	A	C	A	C	CG	A	-	T	G	C	C	A	C	A	G	A	C	T	-	A	C	T	C	A
N11	3	10	CT	C	T	C	G	T	T	A	C	C	A	A	T	A	T	G	C	C	C	G	T	-	T	A	A	G	C	C	A	-	T	G	T	C	G	C	G	G	A	-	A	-	A	T	T	C	A
Aragorn	4.5	7	T	C	-	A	A	G	T	A	-	C	A	G	T	A	T	G	C	G	C	G	G	-	GT	T	-	A	C	C	G	-	C	G	T	C	A	C	A	G	G	CT	A	-	G	T	C	C	A
O1	2	7.2	-	C	T	C	G	T	T	A	C	A	G	A	T	A	T	G	C	C	T	G	T	G	T	A	C	G	C	CG	A	-	T	A	T	C	G	C	G	G	A	C	T	-	A	C	T	C	A
O2	1.5	20	C	C	T	C	G	T	T	A	C	C	A	A	T	A	T	G	C	C	C	G	T	-	T	A	A	G	C	C	A	-	T	A	T	C	G	C	A	G	A	CT	A	-	A	T	T	C	C
O3	2	16	C	CA	T	C	G	T	CT	A	C	CA	GA	A	T	-	TC	G	C	C	TC	G	T	-	T	A	-	AG	C	C	A	-	T	GA	T	C	G	C	AG	-	AG	C	T	T	A	CT	T	CT	CA
O4	3	11	-	CA	T	C	G	T	T	A	C	A	A	A	T	G	C	G	C	C	T	G	T	G	T	A	A	G	C	C	A	-	T	A	C	C	G	C	A	G	A	C	T	-	A	C	T	T	A
O5	2.5	10	C	C	T	CA	G	T	C	A	C	A	G	-	T	A	T	G	C	C	T	G	T	G	T	A	C	AG	C	CG	A	-	T	GA	T	C	AG	C	A	G	AG	C	A	-	A	CT	T	C	C
O6	3.5	12	-	CA	T	C	G	T	T	A	C	A	A	A	T	G	C	G	C	C	T	G	T	-	T	A	A	G	C	C	A	-	T	G	C	C	G	C	G	C	G	C	T	-	A	C	T	T	C
O7	2.5	12	-	C	T	A	G	T	T	A	C	A	A	A	T	A	T	G	C	C	T	G	T	G	T	A	A	G	C	G	A	-	T	A	T	C	A	C	G	G	G	C	T	-	A	C	T	C	A
O8	4	8	CT	C	T	C	G	T	C	A	C	A	A	A	T	A	T	G	C	C	T	G	T	-	T	A	A	A	C	C	A	-	T	A	T	C	G	C	A	G	A	C	T	-	A	T	T	C	A
O9	4	10	-	C	T	C	G	T	T	A	C	A	A	A	T	A	T	G	C	C	T	G	T	-	T	A	-	G	C	C	A	-	-	A	T	C	G	C	G	G	A	C	T	-	A	CT	T	C	A
O10	3.5	10	-	C	T	A	G	T	T	A	C	A	G	A	T	A	T	G	C	C	T	G	T	-	T	A	C	A	C	G	A	-	T	G	C	C	A	C	A	G	A	C	T	-	A	C	T	C	C
O11	2	17	CT	C	T	C	G	T	T	A	C	C	A	A	T	A	T	G	C	C	C	G	T	-	T	A	A	G	C	C	A	-	T	G	T	C	G	C	G	G	A	CT	A	-	A	T	T	C	A
O12	3	8	-	C	T	C	G	T	T	A	C	A	G	A	T	A	T	G	C	C	T	G	T	-	T	A	C	G	C	C	A	-	T	A	T	C	G	C	G	G	A	C	T	-	A	T	T	C	A
P1	3	11	-	CA	T	C	G	T	T	A	C	A	A	A	T	AG	TC	G	C	C	T	-	T	G	T	A	A	G	C	CG	A	-	T	A	TC	C	G	C	A	G	A	C	T	-	A	C	T	CT	A
P2	2	8	-	CA	T	CA	G	T	C	A	C	CA	GA	A	T	AG	TC	G	C	C	C	G	T	G	T	A	-	A	C	CG	A	-	T	GA	T	C	AG	C	A	CG	AG	-	A	T	A	C	T	CT	CA
P3	2.5	34	-	CA	T	C	G	T	C	A	C	C	A	A	T	G	C	G	C	C	C	G	T	G	T	A	A	A	C	C	A	-	T	G	T	C	G	C	A	C	G	CT	A	-	A	C	T	T	C
P4	4	9	-	C	T	C	G	T	CT	A	C	A	GA	A	T	A	T	G	C	C	T	G	T	G	T	A	-	G	C	CG	A	-	T	GA	T	C	G	C	AG	G	A	C	T	T	A	CT	T	C	CA
P5	3	18	-	C	T	C	G	T	C	A	C	A	G	-	T	A	T	G	C	C	T	G	T	G	T	A	C	G	C	CG	A	-	T	A	T	C	G	C	A	CG	G	C	T	-	A	C	T	C	CA
P6	2	12	-	CA	-	A	G	T	C	A	C	A	G	A	T	A	T	G	C	C	T	G	T	G	T	A	C	A	C	G	A	-	T	G	T	C	A	C	A	G	A	-	A	-	A	CT	T	C	A
P7	3	9	-	CA	-	A	G	T	T	A	C	A	G	A	T	A	T	G	C	C	T	G	T	-	T	A	C	A	C	G	A	-	T	G	C	C	A	C	A	G	A	C	T	-	A	C	T	C	C
P8	3	11	C	CA	T	A	G	T	C	A	C	A	A	A	T	G	C	G	C	C	T	G	T	G	T	A	-	G	C	G	A	-	T	A	C	C	A	C	G	C	G	C	T	-	A	T	T	T	A
P9	2.5	10	-	CA	-	A	G	T	T	A	C	A	A	A	T	G	C	G	C	C	T	G	T	G	T	A	A	G	C	G	A	-	T	G	T	C	A	C	A	C	A	C	T	-	A	T	T	T	C
P10	4	12	-	CA	-	A	G	T	C	A	C	A	G	A	T	A	T	G	C	C	T	G	T	G	T	A	C	A	C	G	A	-	T	A	T	C	A	C	A	G	A	-	A	-	A	C	T	C	A
P11	3	11	-	CA	T	C	G	T	C	A	C	A	G	-	T	AG	TC	G	C	C	T	G	T	-	T	A	C	G	C	CG	A	-	T	A	T	C	A	C	A	C	G	C	T	-	A	C	T	CT	A
00-5001	2.5	10.5	C	CA	T	C	G	T	C	G	C	A	G	A	A	G	C	A	T	C	T	A	T	-	T	A	-	G	T	G	A	-	-	A	C	T	G	G	G	C	A	C	T	T	A	C	T	T	C
[truncated: 155 more columns]
