# Supplementary material for: Identification of Root Rot Resistance QTLs in Pea Using Fusarium solani f. sp. pisi-Responsive Differentially Expressed Genes
Source: Front Genet. 2021 Aug 5;12:629267. doi: 10.3389/fgene.2021.629267 (PMC8375389; doi:10.3389/fgene.2021.629267)
Supplement: Supplementary file 5 [file Table_5.xlsx]

## Sheet: Pop2-‘Banner’ x 00-5007 
Table S5. Screening of 256 SNPs in 190 RILs, derived from the cross between ‘Banner’ x 00-5007
	Phenotype		Marker ID
Individual ID	RDS	Height	1_11291	1_12562	1_14448	1_21335	1_21803	1_27724	1_28444	1_32849	1_36087	1_38328	1_42275	1_43352	1_4984	1_55855	1_64580	1_6506	1_6561	1_67362	1_9993	11813	12073	22382	3_14241	3_17	3_18051	3_19524	3_20511	3_43170	3_57136	3_57136 [1]	3_6194	49126	1_11194	1_13357	1_13597	1_14714	1_21186	1_33237	1_36041	1_43181	1_55696	1_6525	1232	13000	16338	24965	26703
A1	3.5	11	GA	T	A	A	-	CT	CA	G	T	A	-	GA	T	A	A	-	AT	C	T	C	A	C	-	T	A	T	C	T	-	T	G	A	-	C	A	G	A	T	T	G	T	-	A	G	G	C	C
A2	3.5	13	G	-	-	-	-	-	-	-	T	-	-	A	-	-	-	-	A	-	-	-	-	T	-	-	-	C	-	-	-	-	-	-	-	-	-	-	-	-	-	-	-	-	-	-	-	-	-
A3	4	9	GA	T	A	A	-	CT	CA	AG	T	A	-	G	T	A	A	-	AT	C	T	C	A	C	-	T	A	T	T	T	-	T	G	A	A	C	A	G	A	T	CT	G	T	-	A	G	G	C	C
A4	4.5	10	GA	T	A	A	-	CT	CA	A	T	A	-	G	T	A	A	-	AT	C	T	CT	A	C	-	T	-	T	T	T	-	C	G	A	A	C	A	A	A	T	T	G	T	-	A	T	G	C	C
A5	3.5	18	GA	T	-	A	A	CT	CA	G	T	A	-	G	T	-	A	-	AT	CA	T	C	A	C	-	T	-	T	C	-	-	T	G	A	A	C	A	G	A	T	T	C	T	-	A	T	G	C	CA
A6	3.5	8	GA	T	T	G	-	CT	CA	G	T	A	-	A	T	A	A	-	AT	A	C	C	G	CT	-	T	T	T	T	T	-	T	G	A	-	C	G	G	G	T	T	G	T	-	A	G	G	T	C
A7	4	11	GA	T	A	A	-	CT	CA	AG	T	A	-	G	T	A	A	-	AT	C	T	C	A	C	-	T	A	T	T	T	-	T	G	A	A	C	A	G	A	T	T	G	T	-	A	G	G	C	C
A8	3.5	15	GA	T	A	A	-	CT	CA	AG	T	A	-	A	T	A	A	-	AT	C	T	C	A	C	-	T	A	T	T	T	-	T	G	A	-	-	-	-	-	-	-	-	-	-	-	-	-	-	-
A9	3.5	24	GA	T	A	A	-	CT	CA	A	T	A	A	G	T	A	A	-	AT	C	T	CT	A	C	-	T	A	T	C	T	-	C	G	A	-	C	A	A	A	T	C	C	T	-	A	T	G	C	C
A10	3	12	GA	T	A	A	-	CT	CA	G	T	A	A	G	T	A	A	-	AT	C	T	C	A	C	-	T	A	T	C	T	-	T	G	A	A	C	A	G	A	T	T	G	T	-	A	G	G	C	C
A11	3	11	GA	T	A	A	-	CT	CA	AG	T	A	A	G	T	A	A	-	AT	C	T	C	A	C	-	T	A	T	T	T	-	T	G	A	A	C	A	G	A	T	CT	G	T	-	A	G	G	C	C
A12	4	7	GA	T	-	A	-	CT	CA	AG	T	A	A	G	T	A	A	-	AT	C	T	C	A	C	-	T	-	T	C	T	-	T	G	A	-	C	A	G	A	T	T	C	T	A	A	T	G	C	C
B1	5	6	GA	T	A	A	-	CT	CA	A	T	A	-	G	T	A	A	-	AT	C	T	CT	A	C	-	T	A	T	T	T	-	C	G	A	A	C	A	A	A	T	T	C	T	-	A	T	G	C	C
B2	5	20	A	T	T	G	-	CT	C	G	T	-	-	-	T	-	-	-	-	-	-	C	-	CT	-	-	-	-	-	-	-	T	-	A	-	C	G	G	G	C	T	G	T	-	A	T	G	T	C
B3	4	20	-	T	A	A	-	CT	-	G	T	-	-	G	T	-	A	-	-	C	T	C	A	-	-	T	-	-	-	T	-	C	-	A	A	C	A	A	A	T	C	G	T	-	A	G	G	C	C
B4	4.5	11	GA	T	A	A	-	CT	CA	A	T	A	-	G	T	A	A	-	-	C	T	CT	A	C	-	T	A	T	T	T	-	T	G	A	A	C	A	G	A	T	C	G	T	-	A	G	G	C	C
B5	4	14	GA	T	A	A	-	CT	CA	-	T	A	-	A	T	A	A	-	-	C	T	C	A	C	-	T	A	T	T	T	-	CT	G	A	A	C	A	GA	A	T	C	G	T	-	A	G	G	C	C
B6	4.5	8	GA	T	A	A	-	CT	CA	A	T	A	-	G	T	A	A	-	AT	C	T	CT	A	C	-	T	A	T	C	T	-	C	G	A	A	C	A	A	A	T	C	G	T	-	A	G	G	C	C
B7	4	10	-	-	-	-	-	-	-	-	-	-	-	-	-	-	-	-	-	-	-	-	-	-	-	-	-	-	-	-	-	-	-	-	A	C	A	GA	A	T	C	CG	T	-	A	G	G	C	C
B8	4.5	13	A	T	A	A	-	CT	CA	A	T	-	-	G	T	A	A	-	-	C	T	CT	A	-	-	T	-	T	-	T	-	C	-	A	A	C	A	A	A	T	C	G	T	-	A	T	G	C	C
B9	4.5	9	-	-	-	-	-	-	-	-	-	-	-	-	-	-	-	-	-	-	-	-	-	-	-	-	-	-	-	-	-	-	-	-	A	C	A	G	A	T	C	G	T	A	A	G	G	C	C
B10	3	10	-	-	-	-	-	-	-	-	-	-	-	-	-	-	-	-	-	-	-	-	-	-	-	-	-	-	-	-	-	-	-	-	A	C	A	G	A	T	CT	G	T	-	A	GT	G	C	C
B11	4.5	12	GA	T	A	A	-	CT	CA	G	T	A	-	G	T	A	A	-	AT	C	T	C	A	C	-	T	A	T	T	T	-	T	G	A	-	C	A	G	A	T	C	G	T	-	A	G	G	C	C
B12	3.5	7	-	T	A	A	-	CT	CA	G	T	A	A	G	T	A	A	-	AT	C	T	C	A	C	-	T	A	T	C	T	-	T	G	A	A	C	A	G	A	T	T	G	T	-	A	G	G	C	C
C1	5	6	-	T	T	G	-	CT	CA	AG	T	-	-	A	CT	A	A	-	-	C	T	C	G	-	-	C	A	T	T	T	-	T	A	A	A	C	G	A	A	T	T	G	T	-	A	T	G	T	C
C2	4.5	10	GA	T	T	G	-	-	CA	-	T	-	-	G	T	A	A	-	-	C	C	C	G	-	-	C	T	T	-	-	-	T	-	A	-	C	-	G	G	T	T	G	T	-	A	T	G	T	C
C3	5	6	GA	T	T	G	-	CT	C	G	T	A	-	G	T	G	A	-	AT	C	C	C	G	CT	-	C	T	T	T	T	-	T	A	A	-	C	G	G	G	C	T	G	T	-	A	T	G	T	C
C4	4.5	21	-	-	-	-	-	-	-	-	-	-	-	-	-	-	-	-	-	-	-	-	-	-	-	-	-	-	-	-	-	-	-	-	A	C	A	A	A	T	T	CG	T	-	A	GT	G	C	C
C5	3	22	-	-	-	-	-	-	-	-	-	-	-	-	-	-	-	-	-	-	-	-	-	-	-	-	-	-	-	-	-	-	-	-	A	C	A	A	A	T	T	CG	T	-	A	T	G	C	C
C6	3.5	12	GA	T	A	A	-	CT	CA	G	T	A	-	G	T	A	A	-	AT	C	T	C	A	C	-	T	A	T	T	T	-	T	G	A	-	C	A	G	A	T	CT	G	T	-	A	G	G	C	C
C7	4.5	10	-	T	A	A	-	-	CA	G	T	A	-	G	T	A	A	-	-	C	T	C	A	C	-	T	A	T	C	T	-	T	G	A	A	C	A	G	A	T	T	G	T	-	A	G	G	C	C
C8	4	21	GA	T	TA	G	GA	CT	CA	G	T	A	C	G	T	A	A	-	AT	A	T	C	A	C	-	C	A	T	T	C	-	C	G	C	-	T	A	A	G	T	T	G	T	-	T	T	AG	C	A
C9	4	13	GA	T	TA	AG	-	CT	CA	AG	T	A	-	GA	CT	A	A	-	AT	C	T	C	AG	C	-	T	A	T	C	T	-	CT	G	A	-	C	GA	GA	A	T	T	C	T	-	A	GT	G	TC	C
C10	2.5	23	-	-	-	-	-	-	-	-	-	-	-	-	-	-	-	-	-	-	-	-	-	-	-	-	-	-	-	-	-	-	-	-	-	C	A	A	A	T	C	C	T	-	A	T	G	C	C
C11	4.5	19	-	-	-	-	-	-	-	-	-	-	-	-	-	-	-	-	-	-	-	-	-	-	-	-	-	-	-	-	-	-	-	-	A	C	A	A	A	T	T	CG	T	-	A	T	G	C	C
C12	1	10	A	T	A	A	-	CT	CA	G	T	A	A	A	T	A	A	-	AT	C	T	C	A	C	-	T	A	T	C	T	-	T	G	A	A	C	A	G	A	T	T	G	T	-	A	G	G	C	C
D1	5	9	GA	T	A	A	-	CT	CA	G	T	A	-	G	T	A	A	-	AT	C	T	C	A	C	-	T	A	T	T	T	-	T	G	A	A	C	A	G	A	T	T	G	T	-	A	G	G	C	C
D2	3.5	13	-	-	-	-	-	-	-	-	-	-	-	-	-	-	-	-	-	-	-	-	-	-	-	-	-	-	-	-	-	-	-	-	A	C	A	G	A	T	C	G	T	-	A	G	G	C	C
D3	4	12	GA	T	A	A	-	CT	CA	A	T	A	A	A	T	A	A	-	AT	C	T	CT	A	C	-	T	A	T	T	T	-	C	G	A	A	C	A	A	A	T	T	G	T	-	A	T	G	C	C
D4	4.5	12	-	T	T	G	-	-	CA	G	T	-	-	GA	T	A	A	-	-	-	T	C	-	-	-	C	-	T	T	T	-	T	-	A	-	C	G	GA	G	T	T	G	T	-	-	G	G	T	C
D5	5	8	GA	T	A	A	-	CT	CA	AG	T	A	-	A	T	A	A	-	AT	C	T	C	A	C	-	T	A	T	C	T	-	T	G	A	-	C	A	G	A	T	T	G	T	-	A	G	G	C	C
D6	4.5	13	GA	T	A	A	-	CT	CA	AG	T	A	-	A	T	A	A	-	AT	C	T	C	A	C	-	T	A	T	T	T	-	C	G	A	A	C	A	A	A	T	C	G	T	-	A	G	G	C	C
D7	3	17	-	T	A	A	-	CT	CA	G	T	A	-	A	T	A	A	-	AT	C	T	C	A	C	-	T	A	T	C	T	-	C	G	A	A	C	A	A	A	T	C	C	T	-	A	G	G	C	C
D8	4	12	-	T	A	-	-	CT	CA	-	-	-	-	G	T	A	A	-	-	-	T	C	-	-	-	-	-	T	-	CT	-	T	-	A	A	C	A	G	A	T	C	G	T	-	A	G	G	C	C
D9	5	18	GA	T	T	G	-	CT	CA	A	T	A	C	G	C	G	A	-	AT	C	T	CT	G	CT	-	C	A	T	T	T	-	T	G	A	-	C	G	A	G	T	T	G	T	-	-	G	G	T	C
D10	3	20	GA	T	A	A	-	CT	CA	A	T	A	A	A	T	A	A	-	AT	C	T	CT	A	-	-	T	A	T	T	T	-	C	G	A	-	C	A	A	A	T	T	G	T	AG	A	GT	G	C	C
D11	5	6	A	T	A	A	-	CT	CA	A	T	A	A	A	T	A	A	-	AT	C	T	CT	A	C	-	T	A	T	T	T	-	T	G	A	A	C	A	G	A	T	C	G	T	-	A	G	G	C	C
D12	5	15	GA	T	A	A	-	CT	CA	A	T	A	A	G	T	A	A	-	AT	C	T	CT	A	C	-	T	A	T	T	T	-	C	G	A	A	C	A	A	A	T	T	CG	T	-	A	T	G	C	C
E1	5	7	GA	T	A	A	-	CT	CA	A	T	A	-	G	T	A	A	-	AT	C	T	CT	A	C	-	T	A	T	T	T	-	T	G	A	A	C	A	G	A	T	C	G	T	-	A	T	G	C	C
E2	4	10	GA	T	T	G	-	CT	CA	G	T	A	-	A	T	G	A	-	AT	C	T	C	G	CT	-	C	A	T	T	T	-	T	G	A	-	C	G	G	G	T	T	G	T	-	A	G	G	T	C
E3	4	21	GA	T	A	A	-	CT	CA	A	T	A	-	A	T	A	A	-	AT	C	T	CT	A	C	-	T	A	T	T	T	-	C	G	A	A	C	A	A	A	T	T	G	T	-	A	T	G	C	C
E4	4.5	12	-	T	A	A	-	CT	CA	A	T	A	-	A	T	A	A	-	AT	C	T	CT	A	C	-	T	A	T	T	T	-	CT	G	A	A	C	A	GA	A	T	C	G	T	-	A	G	-	C	C
E5	4.5	20	GA	T	A	A	-	CT	CA	A	T	A	A	A	T	A	A	-	AT	C	T	CT	A	C	-	T	A	T	C	T	-	C	G	A	A	C	A	A	A	T	CT	C	T	AG	A	G	G	C	C
E6	3	19	GA	T	A	A	-	CT	CA	AG	T	A	-	A	T	A	A	-	AT	C	T	C	A	C	-	T	A	T	C	T	-	C	G	A	-	C	GA	A	A	T	C	G	T	-	A	T	G	C	C
E7	2.5	18	GA	T	A	A	-	CT	CA	A	T	A	-	A	T	A	A	-	AT	C	T	CT	A	C	-	T	A	T	T	T	-	C	G	A	-	C	A	A	A	T	T	G	T	-	A	T	G	C	C
E8	4.5	20	-	T	A	A	-	CT	CA	-	T	A	-	A	T	A	A	-	-	C	T	C	A	C	-	T	A	T	T	T	-	C	G	A	-	C	A	A	A	T	C	G	T	-	A	T	G	C	C
E9	3	18	GA	T	A	A	-	CT	CA	A	T	A	-	A	T	A	A	-	AT	C	T	CT	A	C	-	T	A	T	T	T	-	C	G	A	-	C	A	A	A	T	T	CG	T	-	A	GT	G	C	C
E10	3	8	GA	T	A	A	-	CT	CA	G	T	A	A	G	T	A	A	-	AT	C	T	C	A	C	-	T	A	T	C	T	-	T	G	A	-	C	A	G	A	T	T	C	T	-	A	T	G	C	C
E11	3	12	GA	T	A	A	-	CT	CA	-	T	A	-	G	T	A	A	-	AT	C	T	C	A	C	-	T	A	T	C	T	-	T	G	A	-	C	A	G	A	T	T	G	T	-	A	G	G	C	C
E12	5	5	GA	T	A	G	-	CT	CA	G	T	A	A	A	T	G	A	-	AT	C	T	C	G	CT	-	T	A	T	T	T	-	T	G	A	-	C	G	G	G	T	T	G	T	-	A	G	G	T	C
F1	4.5	11	GA	T	T	G	-	-	C	A	T	-	-	A	C	-	-	-	-	C	T	CT	G	-	-	C	-	T	-	T	-	T	G	A	-	C	G	G	G	C	T	G	T	-	A	GT	G	T	C
F2	4	9	-	-	-	-	-	-	-	-	-	-	-	-	-	-	-	-	-	-	-	-	-	-	-	-	-	-	-	-	-	-	-	-	-	C	A	A	A	T	C	G	T	-	A	T	G	C	C
F3	3.5	13	-	T	A	-	-	CT	CA	A	T	A	-	A	T	A	A	-	-	C	T	CT	A	C	-	T	A	T	T	T	-	C	G	A	A	C	A	A	A	T	T	CG	T	-	A	T	G	C	C
F4	4	11	GA	T	A	A	-	CT	CA	A	T	A	-	GA	T	A	A	-	AT	C	T	CT	A	C	-	T	A	T	C	-	-	-	G	A	A	C	A	A	A	T	T	G	T	-	A	G	G	C	C
F5	4	20	GA	T	A	A	-	CT	CA	A	T	A	-	GA	T	A	A	-	AT	C	T	CT	A	C	-	T	A	T	T	T	-	C	G	A	A	C	A	A	A	T	C	G	T	A	A	T	G	C	C
F6	4	18	GA	T	A	A	-	CT	CA	A	T	A	-	GA	T	A	A	-	AT	C	T	CT	A	C	-	T	A	T	T	T	-	C	G	A	A	C	A	A	A	T	T	C	T	AG	A	G	G	C	C
F7	4.5	14	-	-	-	-	-	-	-	-	-	-	-	-	-	-	-	-	-	-	-	-	-	-	-	-	-	-	-	-	-	-	-	-	-	C	A	G	A	T	C	G	T	-	A	T	G	C	C
F8	4	20	GA	T	T	G	-	-	CA	G	T	A	C	G	T	A	A	-	AT	A	T	C	A	C	-	C	A	T	T	C	-	C	G	C	-	T	A	A	G	T	T	G	TA	-	T	T	AG	C	A
F9	4.5	20	-	-	-	-	-	-	-	-	-	-	-	-	-	-	-	-	-	-	-	-	-	-	-	-	-	-	-	-	-	-	-	-	-	C	G	A	A	T	T	G	T	-	A	G	G	T	C
F10	5	14	A	T	T	G	-	CT	CA	G	T	A	-	A	T	A	A	-	-	A	C	C	G	CT	-	C	T	T	T	T	-	T	G	A	A	C	G	A	A	T	T	G	T	-	A	T	G	T	C
F11	4.5	13	GA	T	A	A	-	CT	CA	A	T	A	A	A	T	A	A	-	-	C	T	CT	A	C	-	T	A	T	C	T	-	C	G	A	-	C	A	A	A	T	T	C	T	-	A	G	G	C	C
F12	4.5	14	GA	T	A	A	-	CT	CA	A	T	A	A	A	T	A	A	-	AT	C	T	CT	A	C	-	T	A	T	T	T	-	T	G	A	-	C	A	G	A	T	C	G	T	-	A	G	G	C	C
G1	5	5	A	T	A	A	-	CT	CA	A	T	A	-	A	T	A	A	-	-	C	T	CT	A	C	-	T	A	T	C	T	-	C	G	A	A	C	A	A	A	T	C	C	T	-	A	G	G	C	C
G2	4.5	13	-	-	-	-	-	-	-	-	-	-	-	-	-	-	-	-	-	-	-	-	-	-	-	-	-	-	-	-	-	-	-	-	-	C	G	G	G	TC	T	G	T	AG	A	T	G	T	C
G3	4	12	-	T	A	A	-	CT	CA	G	T	A	A	G	T	A	A	-	AT	C	T	C	A	C	-	T	A	T	T	T	-	T	G	A	A	C	A	G	A	T	C	G	T	-	A	G	G	C	C
G4	4.5	20	GA	T	A	A	-	CT	CA	G	T	A	-	G	T	A	A	-	-	C	T	C	A	C	-	T	A	T	T	T	-	T	G	A	-	C	A	G	A	T	T	G	T	-	A	G	G	C	C
G5	4	12	-	-	-	-	-	-	-	-	-	-	-	-	-	-	-	-	-	-	-	-	-	-	-	-	-	-	-	-	-	-	-	-	-	C	G	G	G	T	T	G	T	AG	A	G	G	T	C
G6	4	23	GA	T	A	A	-	CT	CA	A	T	A	A	G	T	A	A	-	AT	C	T	CT	A	C	-	T	A	T	T	T	-	C	G	A	-	C	A	A	A	T	T	G	T	A	A	G	G	C	C
G7	3	11.5	-	T	T	G	-	CT	C	A	T	-	-	A	C	G	A	-	AT	C	T	CT	G	C	-	C	A	T	T	T	-	T	G	A	-	C	G	G	G	C	T	G	T	-	-	G	G	T	C
G8	4	22	-	-	-	-	-	-	-	-	-	-	-	-	-	-	-	-	-	-	-	-	-	-	-	-	-	-	-	-	-	-	-	-	-	C	A	A	A	T	C	CG	T	-	A	G	G	C	C
G9	3	22	GA	T	A	A	-	CT	CA	A	T	A	A	G	T	A	A	-	AT	C	T	CT	A	-	-	T	A	T	T	T	-	C	G	A	-	C	A	A	A	T	T	G	T	-	A	T	G	C	C
G10	5	5	-	-	-	-	-	-	-	-	-	-	-	-	-	-	-	-	-	-	-	-	-	-	-	-	-	-	-	-	-	-	-	-	A	C	A	G	A	T	T	G	T	-	A	G	G	C	C
G11	3	15	-	-	-	-	-	-	-	-	-	-	-	-	-	-	-	-	-	-	-	-	-	-	-	-	-	-	-	-	-	-	-	-	A	C	A	A	A	T	T	G	T	-	A	G	G	C	C
G12	3	15	GA	T	A	A	-	CT	CA	AG	T	A	A	A	T	A	A	-	AT	C	T	C	A	C	-	T	A	T	TC	T	-	CT	G	A	-	C	A	A	A	T	CT	CG	T	AG	A	GT	G	C	C
H1	3.5	12	GA	T	A	A	-	CT	CA	G	T	A	-	A	T	A	A	-	AT	C	T	C	A	C	-	T	A	T	T	T	-	T	G	A	A	C	A	G	A	T	C	G	T	-	A	G	G	C	C
H2	4	3	-	-	-	-	-	-	-	-	-	-	-	-	-	-	-	-	-	-	-	-	-	-	-	-	-	-	-	-	-	-	-	-	-	C	A	GA	A	T	C	G	T	-	A	T	G	C	C
H3	4.5	25	G	-	-	-	-	-	-	-	T	-	-	A	-	-	-	-	A	-	-	-	-	T	-	-	-	C	-	-	-	-	-	-	A	C	A	A	A	T	T	C	T	-	A	T	G	C	C
H4	3.5	9	-	T	A	A	-	CT	CA	AG	T	A	-	G	T	A	A	-	-	C	T	CT	A	-	-	T	A	T	C	T	-	T	G	A	A	C	A	A	A	T	C	G	T	-	A	G	G	C	C
H5	3.5	13	GA	T	A	A	-	CT	CA	-	T	A	-	G	T	A	A	-	T	C	T	C	A	C	-	T	A	T	T	T	-	T	G	A	-	C	A	G	A	T	T	G	T	-	A	G	G	C	C
H6	3.5	21	GA	T	A	A	-	CT	CA	G	T	A	-	A	T	A	A	-	AT	C	T	C	A	C	-	T	A	T	C	T	-	C	G	A	-	C	A	A	A	T	C	G	T	-	A	T	G	C	C
H7	4	9	A	T	T	G	-	CT	C	G	T	A	-	G	T	G	A	-	-	C	C	C	G	CT	-	C	T	T	T	T	-	T	A	A	-	C	G	G	G	C	T	G	T	AG	A	T	G	T	C
H8	4	25	-	-	-	-	-	-	-	-	-	-	-	-	-	-	-	-	-	-	-	-	-	-	-	-	-	-	-	-	-	-	-	-	-	C	A	A	A	T	C	CG	T	-	A	T	G	C	C
H9	4.5	8	GA	T	A	A	-	CT	CA	A	T	A	A	G	T	A	A	-	AT	C	T	CT	A	C	-	T	A	T	C	T	-	T	G	A	-	C	A	G	A	T	C	C	T	-	A	T	G	C	C
H10	4.5	10	-	-	-	-	-	-	-	-	-	-	-	-	-	-	-	-	-	-	-	-	-	-	-	-	-	-	-	-	-	-	-	-	-	C	A	G	A	T	T	G	T	-	A	G	G	C	C
H11	5	7	-	T	A	A	-	CT	CA	G	T	A	-	A	T	A	A	-	-	C	T	C	A	C	-	T	A	T	-	T	-	C	G	A	-	C	A	A	A	T	T	C	T	-	A	G	G	C	C
H12	3.5	17	GA	T	A	A	-	CT	CA	A	T	A	A	A	T	A	A	-	AT	C	T	CT	AG	C	-	T	A	T	T	T	-	CT	G	A	-	C	A	GA	A	T	T	CG	T	-	A	GT	G	TC	C
I1	5	4	GA	T	A	G	-	CT	C	G	T	A	A	A	T	G	A	-	AT	C	T	C	G	CT	-	T	A	T	T	T	-	T	G	A	-	C	G	G	G	C	T	G	T	-	A	G	G	T	C
I2	4.5	10	GA	T	A	A	-	CT	CA	G	T	A	A	G	T	A	A	-	AT	C	T	C	A	C	-	T	A	T	C	T	-	T	G	A	-	C	A	G	A	T	T	G	T	-	A	G	G	C	C
I3	4.5	5	GA	T	A	A	-	CT	CA	A	T	A	A	G	T	A	A	-	AT	C	T	CT	A	C	-	T	A	T	T	T	-	C	G	A	A	C	A	A	A	T	T	C	T	-	A	T	G	C	C
I4	4.5	18	-	T	A	A	-	CT	CA	G	T	A	A	G	T	A	A	-	AT	C	T	C	A	C	-	T	A	T	T	T	-	T	G	A	A	C	A	G	A	T	T	G	T	-	A	G	G	C	C
I5	5	6	GA	T	A	A	-	CT	CA	A	T	A	A	GA	T	A	A	-	AT	C	T	CT	A	C	-	T	A	T	T	T	-	C	G	A	-	C	A	A	A	T	T	G	T	-	A	T	G	C	C
I6	3.5	19	GA	T	A	A	-	CT	CA	A	T	A	A	G	T	A	A	-	AT	C	T	CT	A	C	-	T	A	T	T	T	-	C	G	A	-	C	A	A	A	T	T	C	T	AG	A	GT	G	C	C
I7	4	20	GA	T	A	A	-	CT	CA	A	T	A	-	A	T	A	A	-	AT	C	T	CT	A	C	-	T	A	T	T	T	-	C	G	A	-	C	A	A	A	T	T	CG	T	-	A	T	G	C	C
I8	3.5	11	GA	T	A	A	-	CT	CA	AG	T	A	-	G	T	A	A	-	AT	C	T	C	A	C	-	T	A	T	C	T	-	T	G	A	-	C	A	G	A	T	T	G	T	-	A	G	G	C	C
I9	4	22	GA	T	A	A	-	CT	CA	A	T	A	A	G	T	A	A	-	AT	C	T	CT	A	C	-	T	A	T	T	T	-	C	G	A	-	-	-	-	-	-	-	-	-	-	-	-	-	-	-
I10	4	10	GA	T	A	A	-	CT	CA	G	T	A	A	A	T	A	A	-	AT	C	T	C	A	C	-	T	A	T	C	T	-	C	G	A	-	C	A	A	A	T	T	C	T	-	A	G	G	C	C
I11	4	16	GA	T	A	A	-	CT	CA	AG	T	A	A	A	T	A	A	-	AT	C	T	C	A	-	-	T	A	T	T	T	-	CT	G	A	-	C	A	G	A	T	C	G	T	-	A	G	G	C	C
I12	4.5	14	GA	T	A	A	-	CT	CA	G	T	A	A	A	T	A	A	-	AT	C	T	C	A	C	-	T	A	T	C	T	-	C	G	A	-	C	A	A	A	T	T	C	T	-	A	T	G	C	C
J1	4.5	14	-	T	A	A	-	CT	CA	G	T	A	-	A	T	A	A	-	-	C	T	C	A	C	-	T	A	T	C	T	-	C	G	A	A	C	A	A	A	T	T	G	T	-	A	T	G	C	C
J2	4	13	GA	T	A	A	-	CT	CA	A	T	-	-	G	T	A	A	-	-	C	T	CT	A	C	-	T	A	T	T	T	-	T	G	A	-	C	A	G	A	T	CT	G	T	-	A	G	G	C	C
J3	3.5	20	-	T	A	A	-	CT	CA	A	T	-	-	A	T	A	A	-	-	C	T	CT	A	C	-	T	A	T	T	T	-	C	G	A	-	C	A	A	A	T	T	CG	T	-	A	T	G	C	C
J4	4.5	12	-	-	-	-	-	-	-	-	-	-	-	-	-	-	-	-	-	-	-	-	-	-	-	-	-	-	-	-	-	-	-	-	-	C	G	G	G	T	T	G	T	-	AT	G	G	T	C
J5	4.5	15	-	-	-	-	-	-	-	-	-	-	-	-	-	-	-	-	-	-	-	-	-	-	-	-	-	-	-	-	-	-	-	-	-	C	A	A	A	T	T	G	T	-	A	T	G	C	C
J6	4.5	22	-	T	T	G	-	CT	CA	G	T	A	-	A	T	A	A	-	AT	C	C	C	G	CT	-	C	T	T	T	T	-	T	G	A	-	C	G	A	G	T	T	G	T	AG	-	T	G	T	C
J7	4	21	GA	T	A	A	-	CT	CA	G	T	A	-	A	T	A	A	-	-	C	T	C	A	C	-	T	A	T	T	T	-	C	G	A	-	C	A	A	A	T	C	G	T	-	A	G	G	C	C
J8	3.5	22	-	-	-	-	-	-	-	-	-	-	-	-	-	-	-	-	-	-	-	-	-	-	-	-	-	-	-	-	-	-	-	-	-	C	A	A	A	T	T	G	T	AG	A	T	G	C	C
J9	4	14	-	-	-	-	-	-	-	-	-	-	-	-	-	-	-	-	-	-	-	-	-	-	-	-	-	-	-	-	-	-	-	-	-	C	A	A	A	T	T	G	T	-	A	T	G	C	C
J10	4	10	GA	T	A	A	-	CT	CA	G	T	A	-	A	T	A	A	-	-	C	T	C	A	C	-	T	A	T	C	T	-	T	G	A	-	C	A	G	A	T	T	G	T	-	A	G	G	C	C
J11	4.5	17	GA	T	T	G	-	CT	CA	G	T	A	A	A	T	A	A	-	AT	A	C	C	G	CT	-	C	T	T	T	T	-	T	G	A	-	C	G	A	A	T	T	G	T	-	A	T	G	T	C
J12	4	10	GA	T	TA	-	-	CT	CA	AG	T	A	A	A	T	AG	A	-	AT	C	T	C	AG	C	-	T	A	T	TC	T	-	CT	G	A	-	C	-	GA	GA	TC	T	CG	T	-	A	GT	G	TC	C
K1	5	7	-	-	-	-	-	-	-	-	-	-	-	-	-	-	-	-	-	-	-	-	-	-	-	-	-	-	-	-	-	-	-	-	A	C	A	A	A	T	C	G	T	-	A	T	G	C	C
K2	4.5	10	-	-	-	-	-	-	-	-	-	-	-	-	-	-	-	-	-	-	-	-	-	-	-	-	-	-	-	-	-	-	-	-	-	-	-	-	-	T	-	CG	-	-	-	-	-	T	-
K3	4.5	27	GA	T	A	A	-	CT	CA	A	T	A	A	A	T	A	A	-	AT	C	T	CT	A	C	-	T	A	T	T	T	-	C	G	A	A	C	A	A	A	T	T	G	T	-	A	T	G	C	C
K4	4.5	8	GA	T	A	A	-	CT	CA	AG	T	A	A	A	T	A	A	-	AT	C	T	C	A	C	-	T	A	T	T	T	-	T	G	A	A	C	A	A	A	T	C	G	T	-	A	G	G	C	C
K5	4	22	-	-	-	-	-	-	-	-	-	-	-	-	-	-	-	-	-	-	-	-	-	-	-	-	-	-	-	-	-	-	-	-	-	C	A	A	A	T	T	G	T	-	A	GT	G	C	C
K6	3.5	16	-	-	-	-	-	-	-	-	-	-	-	-	-	-	-	-	-	-	-	-	-	-	-	-	-	-	-	-	-	-	-	-	-	C	A	A	A	T	C	C	T	AG	A	G	G	C	C
K7	4.5	10	GA	T	A	A	-	CT	CA	G	T	A	-	A	T	A	A	-	-	C	T	C	A	C	-	T	A	T	C	-	-	T	G	A	-	C	A	G	A	T	C	C	T	-	A	T	G	C	C
K8	4	13	-	-	-	-	-	-	-	-	-	-	-	-	-	-	-	-	-	-	-	-	-	-	-	-	-	-	-	-	-	-	-	-	-	-	-	-	-	T	-	-	-	-	-	-	-	T	-
K9	2	13	GA	T	A	A	-	CT	CA	A	T	A	A	G	T	A	A	-	AT	C	T	CT	A	C	-	T	A	T	T	T	-	T	G	A	-	C	A	G	A	T	C	G	T	AG	A	G	G	C	C
K10	4.5	17	GA	T	A	A	-	-	CA	-	T	A	-	G	T	A	A	-	T	C	T	C	A	C	-	T	A	T	T	T	-	T	G	A	-	C	A	G	A	T	C	G	T	-	A	G	G	C	C
K11	4.5	11	GA	T	A	A	-	-	CA	G	T	A	-	G	T	A	A	-	T	C	T	C	A	C	-	T	A	T	T	T	-	T	G	A	-	C	A	G	A	T	CT	G	T	-	A	G	G	C	C
K12	5	8	-	-	-	-	-	-	-	-	-	-	-	-	-	-	-	-	-	-	-	-	-	-	-	-	-	-	-	-	-	-	-	-	A	C	A	A	A	T	CT	C	T	-	A	G	G	C	C
L1	4	15	GA	T	A	A	-	CT	CA	G	T	A	-	G	T	A	A	-	AT	A	T	C	A	C	-	T	A	T	C	T	-	T	G	A	A	C	A	G	A	T	T	C	TA	-	A	T	G	C	A
L2	4.5	19	-	-	-	-	-	-	-	-	-	-	-	-	-	-	-	-	-	-	-	-	-	-	-	-	-	-	-	-	-	-	-	-	A	C	A	G	A	T	CT	G	T	-	A	G	G	C	C
L3	5	22	GA	T	A	A	-	CT	CA	A	T	A	A	G	T	A	A	-	AT	C	T	CT	A	C	-	T	A	T	T	T	-	C	G	A	A	C	A	A	A	T	T	C	T	-	A	G	G	C	C
L4	3.5	13	-	-	-	-	-	-	-	-	-	-	-	-	-	-	-	-	-	-	-	-	-	-	-	-	-	-	-	-	-	-	-	-	-	C	A	G	A	T	T	G	T	-	A	G	G	C	C
L5	5	8	-	-	-	-	-	-	-	-	-	-	-	-	-	-	-	-	-	-	-	-	-	-	-	-	-	-	-	-	-	-	-	-	-	C	G	G	G	C	T	G	T	-	A	T	G	T	C
L6	4.5	20	GA	T	A	A	-	CT	CA	A	T	A	-	A	T	A	A	-	AT	C	T	CT	A	C	-	T	A	T	TC	T	-	C	G	A	-	C	A	A	A	T	C	G	T	-	A	T	G	C	C
L7	5	5	GA	T	A	A	-	CT	CA	A	T	A	A	G	T	A	A	-	AT	C	T	CT	A	C	-	T	A	T	T	T	-	C	G	A	A	C	A	A	A	T	T	C	T	-	A	G	G	C	C
L8	3	18	-	-	-	-	-	-	-	-	-	-	-	-	-	-	-	-	-	-	-	-	-	-	-	-	-	-	-	-	-	-	-	-	-	C	A	A	A	T	T	G	T	-	A	T	G	C	C
L9	4.5	12	GA	T	A	A	-	CT	CA	A	T	A	-	A	T	A	A	-	AT	C	T	CT	A	C	-	T	A	T	T	T	-	T	G	A	-	C	A	G	A	T	C	G	T	AG	A	G	G	C	C
L10	3.5	6	-	-	-	-	-	-	-	-	-	-	-	-	-	-	-	-	-	-	-	-	-	-	-	-	-	-	-	-	-	-	-	-	A	C	A	G	A	T	C	G	T	-	A	T	G	C	C
L11	4	19	GA	T	T	G	-	T	C	G	T	A	-	A	T	G	A	-	-	C	T	C	G	CT	-	T	A	T	T	T	-	T	G	A	-	C	G	A	G	C	T	G	T	-	A	T	G	T	C
L12	5	7	GA	T	TA	AG	-	CT	CA	AG	T	A	A	A	T	AG	A	-	T	C	T	C	AG	-	-	T	A	T	T	T	-	CT	G	A	-	C	GA	GA	GA	TC	T	CG	T	-	A	G	G	TC	C
M1	5	5	A	T	A	A	-	CT	CA	A	T	A	-	G	T	A	A	-	AT	C	T	CT	A	C	-	T	A	T	TC	T	-	CT	G	A	A	C	A	GA	A	T	C	G	T	-	A	T	G	C	C
M2	4	13	GA	T	A	A	-	CT	CA	G	T	A	-	G	T	A	A	-	AT	C	T	C	A	C	-	T	A	T	C	T	-	T	G	A	A	C	A	G	A	T	T	G	T	-	A	G	G	C	C
M3	4.5	10	-	T	T	G	-	CT	C	G	T	A	-	A	T	G	A	-	AT	C	T	C	G	CT	-	C	A	T	T	T	-	T	G	A	-	C	G	G	G	T	T	G	T	-	A	T	G	T	C
M4	4.5	12	GA	T	A	A	-	CT	CA	-	T	A	-	G	T	A	A	-	AT	C	T	C	A	C	-	T	A	T	T	T	-	T	G	A	A	C	A	G	A	T	T	G	T	-	A	G	G	C	C
M5	4.5	11	GA	T	T	G	-	CT	C	A	T	A	-	A	C	G	A	-	AT	C	T	CT	G	CT	-	C	A	T	T	T	-	T	G	A	-	C	G	G	G	C	T	G	T	-	A	T	G	T	C
M6	5	8	GA	T	A	A	-	CT	CA	A	T	A	-	GA	T	A	A	-	AT	C	T	CT	A	C	-	T	A	T	T	T	-	C	G	A	A	C	A	A	A	T	C	CG	T	-	A	G	-	C	C
M7	4.5	11	A	T	T	G	-	CT	CA	G	T	A	-	GA	T	A	A	-	AT	A	T	C	G	CT	-	C	A	T	T	T	-	T	G	A	-	C	G	GA	G	T	T	G	T	-	A	G	G	T	C
M8	3.5	10.5	GA	T	A	A	-	CT	CA	A	T	A	-	A	T	A	A	-	AT	C	T	CT	A	C	-	T	A	T	T	T	-	C	G	A	-	C	A	A	A	T	T	G	T	-	A	T	G	C	C
M9	5	12	A	T	A	A	-	CT	CA	A	T	A	-	GA	T	A	A	-	-	C	T	CT	A	C	-	T	A	T	T	T	-	C	G	A	-	C	A	A	A	T	T	C	T	-	A	T	G	C	C
M10	4	12	GA	T	-	G	-	-	CA	G	T	A	-	A	T	G	A	-	AT	C	T	C	G	CT	-	T	A	T	T	T	-	T	G	A	-	C	G	G	G	T	T	G	T	-	A	G	G	T	C
M11	3	11	GA	T	A	A	-	CT	CA	G	T	A	A	A	T	A	A	-	AT	C	T	C	A	C	-	T	A	T	C	T	-	T	G	A	-	C	A	G	A	T	C	G	T	-	A	T	G	C	C
M12	4.5	12	GA	T	T	G	-	CT	CA	AG	T	A	A	GA	T	A	A	-	AT	A	T	C	G	CT	-	TC	A	T	T	T	-	T	G	A	-	C	G	A	G	T	T	G	T	-	A	G	G	T	C
N1	4.5	15	-	-	-	-	-	-	-	-	-	-	-	-	-	-	-	-	-	-	-	-	-	-	-	-	-	-	-	-	-	-	-	-	-	T	A	A	G	T	T	G	T	G	T	T	A	C	A
N2	5	15	A	T	A	A	-	-	CA	A	T	-	-	G	T	A	A	-	-	-	T	CT	A	C	-	T	-	T	-	T	-	C	-	A	A	C	A	A	A	T	T	G	T	-	A	G	-	C	C
N3	4	18	GA	T	A	A	-	CT	CA	A	T	A	-	A	T	A	A	-	AT	C	T	CT	A	C	-	T	A	T	T	T	-	C	G	A	A	C	A	A	A	T	T	G	T	-	A	GT	G	C	C
N4	2	14	-	-	-	-	-	-	-	-	-	-	-	-	-	-	-	-	-	-	-	-	-	-	-	-	-	-	-	-	-	-	-	-	A	C	A	A	A	T	T	G	T	-	A	GT	G	C	C
N5	5	4	-	T	A	A	-	CT	CA	A	T	A	-	A	T	A	A	-	-	C	T	CT	A	C	-	T	-	T	T	T	-	C	G	A	A	C	A	A	A	T	T	C	T	-	A	GT	G	C	C
N6	3	11	GA	T	A	A	-	CT	CA	G	T	A	-	A	T	A	A	-	AT	C	T	C	A	C	-	T	A	T	C	T	-	T	G	A	A	C	A	G	A	T	C	G	T	-	A	T	G	C	C
N7	3.5	10	GA	T	T	G	-	CT	CA	AG	T	A	-	A	T	AG	A	-	AT	C	T	C	G	CT	-	TC	A	T	T	T	-	T	G	A	-	C	G	G	G	T	T	CG	T	AG	A	G	G	T	C
N8	4	14	GA	T	A	A	-	CT	CA	A	T	A	-	GA	T	A	A	-	AT	C	T	CT	A	C	-	T	A	T	C	T	-	CT	G	A	A	C	A	G	A	T	CT	G	T	-	A	G	G	C	C
N9	4	10	-	-	-	-	-	-	-	-	-	-	-	-	-	-	-	-	-	-	-	-	-	-	-	-	-	-	-	-	-	-	-	-	-	C	G	G	G	T	T	G	T	-	A	G	G	T	C
N10	3.5	11	-	-	-	-	-	-	-	-	-	-	-	-	-	-	-	-	-	-	-	-	-	-	-	-	-	-	-	-	-	-	-	-	-	C	A	G	A	T	C	G	T	-	A	G	G	C	C
N11	4.5	11	GA	T	T	G	-	CT	CA	G	T	A	C	A	C	G	A	-	AT	C	C	C	G	CT	-	TC	T	T	T	T	-	T	G	A	-	C	G	G	G	T	T	G	T	-	A	G	G	T	C
Banner	3	13	-	TC	T	G	-	CT	C	A	T	G	C	G	C	G	A	-	AT	A	-	CT	G	C	-	C	A	T	T	C	-	C	A	C	-	T	G	A	G	C	T	G	TA	-	T	T	A	T	A
O1	4.5	15	GA	T	A	A	-	CT	CA	A	T	A	-	A	T	A	A	-	-	C	T	CT	A	C	-	T	A	T	T	T	-	C	G	A	A	C	A	A	A	T	C	G	T	-	A	G	G	C	C
O2	4.5	11	GA	T	A	A	-	CT	CA	G	T	A	-	A	T	A	A	-	AT	C	T	C	A	C	-	T	A	T	C	T	-	CT	G	A	A	C	A	GA	A	T	T	C	T	-	A	T	G	C	C
O3	4.5	22	GA	T	-	A	-	CT	CA	G	T	A	-	A	T	A	A	-	AT	C	T	C	A	C	-	T	A	T	C	T	-	T	G	A	A	C	A	G	A	T	C	G	T	-	A	G	G	C	C
O4	4.5	10	-	-	-	-	-	-	-	-	-	-	-	-	-	-	-	-	-	-	-	-	-	-	-	-	-	-	-	-	-	-	-	-	A	C	A	G	A	T	T	G	T	-	A	G	G	C	C
O5	4	12	GA	T	A	A	-	CT	CA	A	T	A	-	G	T	A	A	-	-	C	T	CT	A	C	-	T	-	T	-	T	-	T	G	A	-	C	A	G	A	T	C	C	T	-	A	T	G	C	C
O6	4	19	GA	T	A	A	-	CT	CA	A	T	A	-	GA	T	A	A	-	-	C	T	CT	A	C	-	T	A	T	T	T	-	C	G	A	A	C	A	A	A	T	T	G	T	-	A	T	G	C	C
O7	3	17.5	-	T	A	A	-	CT	CA	A	T	A	-	G	T	A	A	-	AT	C	T	CT	A	C	-	T	A	T	T	T	-	C	G	A	A	C	A	A	A	T	T	CG	T	-	A	GT	G	C	C
O8	4.5	18	A	T	A	A	-	CT	CA	G	T	A	-	G	T	A	A	-	T	C	T	C	A	C	-	T	-	T	T	T	-	T	G	A	A	C	A	G	A	T	T	G	T	-	A	G	G	C	C
O9	3.5	17	GA	T	T	G	-	T	C	G	T	A	-	A	T	G	A	-	AT	C	T	C	G	-	-	C	A	T	T	T	-	T	G	A	A	C	G	A	G	T	T	G	T	AG	-	T	G	T	C
O10	4	10	GA	T	T	G	-	CT	C	G	T	A	-	A	T	G	A	-	-	A	C	C	G	CT	-	C	T	T	T	T	-	T	G	A	-	C	G	G	G	T	T	G	T	-	-	G	G	T	C
O11	3.5	10	GA	T	-	-	-	CT	CA	-	T	A	-	G	T	A	A	-	-	C	T	C	A	C	-	T	A	T	T	T	-	T	G	A	-	C	A	G	A	T	T	G	T	-	A	G	G	C	C
O12	4	13	-	-	-	-	-	-	-	-	-	-	-	-	-	-	-	-	-	-	-	-	-	-	-	-	-	-	-	-	-	-	-	-	A	C	A	A	A	T	C	C	T	-	A	G	G	C	C
P1	4.5	14	GA	T	A	A	-	CT	CA	A	T	A	-	A	T	A	A	-	AT	C	T	CT	A	C	-	T	A	T	T	T	-	C	G	A	A	C	A	A	A	T	T	G	T	-	A	T	G	C	C
P2	4.5	12	GA	T	T	G	-	CT	CA	A	T	A	C	G	C	G	A	-	AT	C	T	C	G	CT	-	C	A	T	T	T	-	T	G	A	-	C	G	A	G	T	T	G	T	-	-	G	G	T	C
P3	4.5	24	GA	T	A	A	-	CT	CA	G	T	A	-	G	T	A	A	-	AT	C	T	C	A	C	-	T	A	T	C	T	-	T	G	A	-	C	A	G	A	T	T	G	T	-	A	G	G	C	C
P4	3	25	GA	T	T	G	-	CT	CA	A	T	A	C	A	C	A	A	-	AT	C	T	CT	G	CT	-	C	A	T	T	T	-	T	A	A	A	C	G	A	A	T	T	G	T	-	A	T	G	T	C
P5	2.5	22	GA	T	A	A	-	CT	CA	A	T	A	-	GA	T	A	A	-	AT	C	T	CT	A	C	-	T	A	T	T	T	-	C	G	A	A	C	A	A	A	T	T	CG	T	-	A	G	G	C	C
P6	3.5	18	GA	T	A	A	-	CT	CA	A	T	A	-	A	T	A	A	-	AT	C	T	CT	A	C	-	T	A	T	T	T	-	C	G	A	A	C	A	A	A	T	T	G	T	-	A	T	G	C	C
P7	4	21	-	-	-	-	-	-	-	-	-	-	-	-	-	-	-	-	-	-	-	-	-	-	-	-	-	-	-	-	-	-	-	-	A	C	A	A	A	T	T	C	T	-	A	G	G	C	C
P8	4.5	12	-	-	-	-	-	-	-	-	-	-	-	-	-	-	-	-	-	-	-	-	-	-	-	-	-	-	-	-	-	-	-	-	A	C	A	G	A	T	C	G	T	A	A	G	G	C	C
P9	4	10	GA	T	A	A	-	CT	CA	A	T	A	-	G	T	A	A	-	AT	C	T	CT	A	C	-	T	A	T	T	T	-	T	G	A	A	C	A	G	A	T	T	G	T	-	A	G	G	C	C
P10	3	21.5	GA	T	A	A	-	CT	CA	A	T	A	-	G	T	A	A	-	AT	C	T	CT	A	C	-	T	A	T	T	T	-	C	G	A	A	C	A	A	A	T	T	C	T	-	A	GT	G	C	C
P11	2	14	GA	T	A	A	-	CT	CA	A	T	A	-	A	T	A	A	-	-	C	T	CT	A	C	-	T	A	T	T	T	-	C	G	A	A	C	A	A	A	T	T	G	T	-	A	T	G	C	C
00-5007	2	10	GA	T	A	A	-	T	CA	G	T	A	A	A	T	A	C	-	A	C	C	C	A	CT	-	T	T	T	C	T	-	T	G	A	-	C	-	G	A	T	C	C	T	A	A	G	G	C	C
[truncated: 193 more columns]
