# Supplementary material for: Identification of Root Rot Resistance QTLs in Pea Using Fusarium solani f. sp. pisi-Responsive Differentially Expressed Genes
Source: Front Genet. 2021 Aug 5;12:629267. doi: 10.3389/fgene.2021.629267 (PMC8375389; doi:10.3389/fgene.2021.629267)
Supplement: Supplementary file 9 [file Table_9.xls]

## Sheet: Fsp-Ps 5.1_LOD1.5Interval B...
Table S9. BLAST analysis output of transcriptome data aligned against the BW-Fsp-Ps5.1 sequence. Annotations and differential expression analysis results are shown for each BLAST hit.
																										Results of differential expression analysis
																										Control vs Inoculated												Tolerant vs Susceptible
																										Tolerant						Susceptible						Control						Inoculated
BLAST Analysis Results																					Functional annotation and Go terms					0 hr vs 0 hr		6 hr vs 6 hr		12 hr vs 12 hr		0 hr vs 0 hr		6 hr vs 6 hr		12 hr vs 12 hr		0 hr vs 0 hr		6 hr vs 6 hr		12 hr vs 12 hr		0 hr vs 0 hr		6 hr vs 6 hr		12 hr vs 12 hr
Query sequence	Hit	Id	Description	E-value	Score	Bit score	HSP start	HSP end	HSP length	Query start	Query end	Overlap	Identity	%Identity	Positive	%Positive	Gaps	%Gaps	Query frame/strand	HSP frame/strand	Contig Length	Description	GO Names	Enzyme Codes	Enzyme Names	FC	FDR p-value	FC	FDR p-value	FC	FDR p-value	FC	FDR p-value	FC	FDR p-value	FC	FDR p-value	FC	FDR p-value	FC	FDR p-value	FC	FDR p-value	FC	FDR p-value	FC	FDR p-value	FC	FDR p-value
Fsp-Ps 5.1_LOD1.5Interval	TRINITY_DN13175_c0_g1_i1	not available	len=8157 path=[0:0-6061 2:6062-6192 3:6193-6222 5:6223-6257 6:6258-6759 8:6760-6919 9:6920-6963 11:6964-7008 12:7009-7093 13:7094-7098 14:7099-7188 15:7189-8156]	0	11894	10725.9	7209	74	7136	17619740	17626813	0.0392214	6677	93.3846	6677	93.3846	90	1.25874	Plus	Minus	8157	Retrovirus-related Pol polyprotein from transposon TNT 1-94	C:retrotransposon nucleocapsid; F:nucleic acid binding; F:methylmalonate-semialdehyde dehydrogenase (acylating) activity; F:zinc ion binding; P:DNA integration; P:oxidation-reduction process	EC:1.2.1.27	Methylmalonate-semialdehyde dehydrogenase (CoA acylating)	-	-	-	-	-	-	-	-	-	-	-	-	-	-	-	-	-	-	-	-	-	-	-	-
Fsp-Ps 5.1_LOD1.5Interval	TRINITY_DN13175_c0_g1_i1	not available	len=8157 path=[0:0-6061 2:6062-6192 3:6193-6222 5:6223-6257 6:6258-6759 8:6760-6919 9:6920-6963 11:6964-7008 12:7009-7093 13:7094-7098 14:7099-7188 15:7189-8156]	0	7506	6769.33	1578	6124	4547	59718	64260	0.0249986	4234	93.0959	4234	93.0959	6	0.131926	Plus	Plus	8157	Retrovirus-related Pol polyprotein from transposon TNT 1-94	C:retrotransposon nucleocapsid; F:nucleic acid binding; F:methylmalonate-semialdehyde dehydrogenase (acylating) activity; F:zinc ion binding; P:DNA integration; P:oxidation-reduction process	EC:1.2.1.27	Methylmalonate-semialdehyde dehydrogenase (CoA acylating)	-	-	-	-	-	-	-	-	-	-	-	-	-	-	-	-	-	-	-	-	-	-	-	-
Fsp-Ps 5.1_LOD1.5Interval	TRINITY_DN13175_c0_g1_i1	not available	len=8157 path=[0:0-6061 2:6062-6192 3:6193-6222 5:6223-6257 6:6258-6759 8:6760-6919 9:6920-6963 11:6964-7008 12:7009-7093 13:7094-7098 14:7099-7188 15:7189-8156]	0	3766	3397.03	3573	160	3414	6950665	6954029	0.0187585	2928	84.4047	2928	84.4047	159	4.58345	Plus	Minus	8157	Retrovirus-related Pol polyprotein from transposon TNT 1-94	C:retrotransposon nucleocapsid; F:nucleic acid binding; F:methylmalonate-semialdehyde dehydrogenase (acylating) activity; F:zinc ion binding; P:DNA integration; P:oxidation-reduction process	EC:1.2.1.27	Methylmalonate-semialdehyde dehydrogenase (CoA acylating)	-	-	-	-	-	-	-	-	-	-	-	-	-	-	-	-	-	-	-	-	-	-	-	-
Fsp-Ps 5.1_LOD1.5Interval	TRINITY_DN13175_c0_g1_i1	not available	len=8157 path=[0:0-6061 2:6062-6192 3:6193-6222 5:6223-6257 6:6258-6759 8:6760-6919 9:6920-6963 11:6964-7008 12:7009-7093 13:7094-7098 14:7099-7188 15:7189-8156]	0	2262	2040.9	5577	1234	4344	819722	824054	0.0238715	3117	70.7444	3117	70.7444	135	3.064	Plus	Minus	8157	Retrovirus-related Pol polyprotein from transposon TNT 1-94	C:retrotransposon nucleocapsid; F:nucleic acid binding; F:methylmalonate-semialdehyde dehydrogenase (acylating) activity; F:zinc ion binding; P:DNA integration; P:oxidation-reduction process	EC:1.2.1.27	Methylmalonate-semialdehyde dehydrogenase (CoA acylating)	-	-	-	-	-	-	-	-	-	-	-	-	-	-	-	-	-	-	-	-	-	-	-	-
Fsp-Ps 5.1_LOD1.5Interval	TRINITY_DN13175_c0_g1_i1	not available	len=8157 path=[0:0-6061 2:6062-6192 3:6193-6222 5:6223-6257 6:6258-6759 8:6760-6919 9:6920-6963 11:6964-7008 12:7009-7093 13:7094-7098 14:7099-7188 15:7189-8156]	0	2188	1974.17	5444	7208	1765	15529484	15531260	0.00970364	1524	85.1397	1524	85.1397	38	2.12291	Plus	Plus	8157	Retrovirus-related Pol polyprotein from transposon TNT 1-94	C:retrotransposon nucleocapsid; F:nucleic acid binding; F:methylmalonate-semialdehyde dehydrogenase (acylating) activity; F:zinc ion binding; P:DNA integration; P:oxidation-reduction process	EC:1.2.1.27	Methylmalonate-semialdehyde dehydrogenase (CoA acylating)	-	-	-	-	-	-	-	-	-	-	-	-	-	-	-	-	-	-	-	-	-	-	-	-
Fsp-Ps 5.1_LOD1.5Interval	TRINITY_DN13175_c0_g1_i1	not available	len=8157 path=[0:0-6061 2:6062-6192 3:6193-6222 5:6223-6257 6:6258-6759 8:6760-6919 9:6920-6963 11:6964-7008 12:7009-7093 13:7094-7098 14:7099-7188 15:7189-8156]	0	2102	1896.63	615	3436	2822	7685979	7688803	0.0155148	2131	75.0352	2131	75.0352	33	1.16197	Plus	Plus	8157	Retrovirus-related Pol polyprotein from transposon TNT 1-94	C:retrotransposon nucleocapsid; F:nucleic acid binding; F:methylmalonate-semialdehyde dehydrogenase (acylating) activity; F:zinc ion binding; P:DNA integration; P:oxidation-reduction process	EC:1.2.1.27	Methylmalonate-semialdehyde dehydrogenase (CoA acylating)	-	-	-	-	-	-	-	-	-	-	-	-	-	-	-	-	-	-	-	-	-	-	-	-
Fsp-Ps 5.1_LOD1.5Interval	TRINITY_DN13175_c0_g1_i1	not available	len=8157 path=[0:0-6061 2:6062-6192 3:6193-6222 5:6223-6257 6:6258-6759 8:6760-6919 9:6920-6963 11:6964-7008 12:7009-7093 13:7094-7098 14:7099-7188 15:7189-8156]	0	1916	1728.91	2211	5568	3358	8351720	8355041	0.0184617	2432	71.974	2432	71.974	78	2.30838	Plus	Plus	8157	Retrovirus-related Pol polyprotein from transposon TNT 1-94	C:retrotransposon nucleocapsid; F:nucleic acid binding; F:methylmalonate-semialdehyde dehydrogenase (acylating) activity; F:zinc ion binding; P:DNA integration; P:oxidation-reduction process	EC:1.2.1.27	Methylmalonate-semialdehyde dehydrogenase (CoA acylating)	-	-	-	-	-	-	-	-	-	-	-	-	-	-	-	-	-	-	-	-	-	-	-	-
Fsp-Ps 5.1_LOD1.5Interval	TRINITY_DN13175_c0_g1_i1	not available	len=8157 path=[0:0-6061 2:6062-6192 3:6193-6222 5:6223-6257 6:6258-6759 8:6760-6919 9:6920-6963 11:6964-7008 12:7009-7093 13:7094-7098 14:7099-7188 15:7189-8156]	0	1646	1485.46	2835	588	2248	8499228	8501476	0.0123481	1683	74.7336	1683	74.7336	7	0.310835	Plus	Minus	8157	Retrovirus-related Pol polyprotein from transposon TNT 1-94	C:retrotransposon nucleocapsid; F:nucleic acid binding; F:methylmalonate-semialdehyde dehydrogenase (acylating) activity; F:zinc ion binding; P:DNA integration; P:oxidation-reduction process	EC:1.2.1.27	Methylmalonate-semialdehyde dehydrogenase (CoA acylating)	-	-	-	-	-	-	-	-	-	-	-	-	-	-	-	-	-	-	-	-	-	-	-	-
Fsp-Ps 5.1_LOD1.5Interval	TRINITY_DN13175_c0_g1_i1	not available	len=8157 path=[0:0-6061 2:6062-6192 3:6193-6222 5:6223-6257 6:6258-6759 8:6760-6919 9:6920-6963 11:6964-7008 12:7009-7093 13:7094-7098 14:7099-7188 15:7189-8156]	0	1256	1133.8	3741	1929	1813	14407634	14409441	0.00995654	1347	74.0924	1347	74.0924	15	0.825083	Plus	Minus	8157	Retrovirus-related Pol polyprotein from transposon TNT 1-94	C:retrotransposon nucleocapsid; F:nucleic acid binding; F:methylmalonate-semialdehyde dehydrogenase (acylating) activity; F:zinc ion binding; P:DNA integration; P:oxidation-reduction process	EC:1.2.1.27	Methylmalonate-semialdehyde dehydrogenase (CoA acylating)	-	-	-	-	-	-	-	-	-	-	-	-	-	-	-	-	-	-	-	-	-	-	-	-
Fsp-Ps 5.1_LOD1.5Interval	TRINITY_DN13175_c0_g1_i1	not available	len=8157 path=[0:0-6061 2:6062-6192 3:6193-6222 5:6223-6257 6:6258-6759 8:6760-6919 9:6920-6963 11:6964-7008 12:7009-7093 13:7094-7098 14:7099-7188 15:7189-8156]	0	1180	1065.27	2694	3353	660	15528821	15529480	0.00362856	632	95.7576	632	95.7576	0	0	Plus	Plus	8157	Retrovirus-related Pol polyprotein from transposon TNT 1-94	C:retrotransposon nucleocapsid; F:nucleic acid binding; F:methylmalonate-semialdehyde dehydrogenase (acylating) activity; F:zinc ion binding; P:DNA integration; P:oxidation-reduction process	EC:1.2.1.27	Methylmalonate-semialdehyde dehydrogenase (CoA acylating)	-	-	-	-	-	-	-	-	-	-	-	-	-	-	-	-	-	-	-	-	-	-	-	-
Fsp-Ps 5.1_LOD1.5Interval	TRINITY_DN13175_c0_g1_i1	not available	len=8157 path=[0:0-6061 2:6062-6192 3:6193-6222 5:6223-6257 6:6258-6759 8:6760-6919 9:6920-6963 11:6964-7008 12:7009-7093 13:7094-7098 14:7099-7188 15:7189-8156]	0	956	863.297	6342	7208	867	65263	66139	0.0047666	728	82.2599	728	82.2599	26	2.93785	Plus	Plus	8157	Retrovirus-related Pol polyprotein from transposon TNT 1-94	C:retrotransposon nucleocapsid; F:nucleic acid binding; F:methylmalonate-semialdehyde dehydrogenase (acylating) activity; F:zinc ion binding; P:DNA integration; P:oxidation-reduction process	EC:1.2.1.27	Methylmalonate-semialdehyde dehydrogenase (CoA acylating)	-	-	-	-	-	-	-	-	-	-	-	-	-	-	-	-	-	-	-	-	-	-	-	-
Fsp-Ps 5.1_LOD1.5Interval	TRINITY_DN13175_c0_g1_i1	not available	len=8157 path=[0:0-6061 2:6062-6192 3:6193-6222 5:6223-6257 6:6258-6759 8:6760-6919 9:6920-6963 11:6964-7008 12:7009-7093 13:7094-7098 14:7099-7188 15:7189-8156]	0	910	821.819	1026	1594	569	15524822	15525388	0.00312826	531	92.6702	531	92.6702	10	1.7452	Plus	Plus	8157	Retrovirus-related Pol polyprotein from transposon TNT 1-94	C:retrotransposon nucleocapsid; F:nucleic acid binding; F:methylmalonate-semialdehyde dehydrogenase (acylating) activity; F:zinc ion binding; P:DNA integration; P:oxidation-reduction process	EC:1.2.1.27	Methylmalonate-semialdehyde dehydrogenase (CoA acylating)	-	-	-	-	-	-	-	-	-	-	-	-	-	-	-	-	-	-	-	-	-	-	-	-
Fsp-Ps 5.1_LOD1.5Interval	TRINITY_DN13175_c0_g1_i1	not available	len=8157 path=[0:0-6061 2:6062-6192 3:6193-6222 5:6223-6257 6:6258-6759 8:6760-6919 9:6920-6963 11:6964-7008 12:7009-7093 13:7094-7098 14:7099-7188 15:7189-8156]	0	860	776.735	6079	5533	547	17635140	17635684	0.00299631	505	91.9854	505	91.9854	6	1.0929	Plus	Minus	8157	Retrovirus-related Pol polyprotein from transposon TNT 1-94	C:retrotransposon nucleocapsid; F:nucleic acid binding; F:methylmalonate-semialdehyde dehydrogenase (acylating) activity; F:zinc ion binding; P:DNA integration; P:oxidation-reduction process	EC:1.2.1.27	Methylmalonate-semialdehyde dehydrogenase (CoA acylating)	-	-	-	-	-	-	-	-	-	-	-	-	-	-	-	-	-	-	-	-	-	-	-	-
Fsp-Ps 5.1_LOD1.5Interval	TRINITY_DN13175_c0_g1_i1	not available	len=8157 path=[0:0-6061 2:6062-6192 3:6193-6222 5:6223-6257 6:6258-6759 8:6760-6919 9:6920-6963 11:6964-7008 12:7009-7093 13:7094-7098 14:7099-7188 15:7189-8156]	0	756	682.96	6718	6225	494	17634650	17635143	0.00270492	451	90.9274	451	90.9274	4	0.806452	Plus	Minus	8157	Retrovirus-related Pol polyprotein from transposon TNT 1-94	C:retrotransposon nucleocapsid; F:nucleic acid binding; F:methylmalonate-semialdehyde dehydrogenase (acylating) activity; F:zinc ion binding; P:DNA integration; P:oxidation-reduction process	EC:1.2.1.27	Methylmalonate-semialdehyde dehydrogenase (CoA acylating)	-	-	-	-	-	-	-	-	-	-	-	-	-	-	-	-	-	-	-	-	-	-	-	-
Fsp-Ps 5.1_LOD1.5Interval	TRINITY_DN13175_c0_g1_i1	not available	len=8157 path=[0:0-6061 2:6062-6192 3:6193-6222 5:6223-6257 6:6258-6759 8:6760-6919 9:6920-6963 11:6964-7008 12:7009-7093 13:7094-7098 14:7099-7188 15:7189-8156]	0	742	670.336	7210	5782	1429	6956139	6957557	0.00784538	1081	73.0899	1081	73.0899	110	7.43746	Plus	Minus	8157	Retrovirus-related Pol polyprotein from transposon TNT 1-94	C:retrotransposon nucleocapsid; F:nucleic acid binding; F:methylmalonate-semialdehyde dehydrogenase (acylating) activity; F:zinc ion binding; P:DNA integration; P:oxidation-reduction process	EC:1.2.1.27	Methylmalonate-semialdehyde dehydrogenase (CoA acylating)	-	-	-	-	-	-	-	-	-	-	-	-	-	-	-	-	-	-	-	-	-	-	-	-
Fsp-Ps 5.1_LOD1.5Interval	TRINITY_DN13175_c0_g1_i1	not available	len=8157 path=[0:0-6061 2:6062-6192 3:6193-6222 5:6223-6257 6:6258-6759 8:6760-6919 9:6920-6963 11:6964-7008 12:7009-7093 13:7094-7098 14:7099-7188 15:7189-8156]	0	732	661.319	3338	5614	2277	7688813	7691072	0.0125185	1553	67.0842	1553	67.0842	93	4.01728	Plus	Plus	8157	Retrovirus-related Pol polyprotein from transposon TNT 1-94	C:retrotransposon nucleocapsid; F:nucleic acid binding; F:methylmalonate-semialdehyde dehydrogenase (acylating) activity; F:zinc ion binding; P:DNA integration; P:oxidation-reduction process	EC:1.2.1.27	Methylmalonate-semialdehyde dehydrogenase (CoA acylating)	-	-	-	-	-	-	-	-	-	-	-	-	-	-	-	-	-	-	-	-	-	-	-	-
Fsp-Ps 5.1_LOD1.5Interval	TRINITY_DN13175_c0_g1_i1	not available	len=8157 path=[0:0-6061 2:6062-6192 3:6193-6222 5:6223-6257 6:6258-6759 8:6760-6919 9:6920-6963 11:6964-7008 12:7009-7093 13:7094-7098 14:7099-7188 15:7189-8156]	1.35185e-158	638	576.561	5734	6590	857	15035658	15036605	0.00471163	754	78.7879	754	78.7879	109	11.3898	Plus	Plus	8157	Retrovirus-related Pol polyprotein from transposon TNT 1-94	C:retrotransposon nucleocapsid; F:nucleic acid binding; F:methylmalonate-semialdehyde dehydrogenase (acylating) activity; F:zinc ion binding; P:DNA integration; P:oxidation-reduction process	EC:1.2.1.27	Methylmalonate-semialdehyde dehydrogenase (CoA acylating)	-	-	-	-	-	-	-	-	-	-	-	-	-	-	-	-	-	-	-	-	-	-	-	-
Fsp-Ps 5.1_LOD1.5Interval	TRINITY_DN13175_c0_g1_i1	not available	len=8157 path=[0:0-6061 2:6062-6192 3:6193-6222 5:6223-6257 6:6258-6759 8:6760-6919 9:6920-6963 11:6964-7008 12:7009-7093 13:7094-7098 14:7099-7188 15:7189-8156]	3.18205e-141	574	518.853	2212	637	1576	8025710	8027288	0.00865356	1081	67.9874	1081	67.9874	25	1.57233	Plus	Minus	8157	Retrovirus-related Pol polyprotein from transposon TNT 1-94	C:retrotransposon nucleocapsid; F:nucleic acid binding; F:methylmalonate-semialdehyde dehydrogenase (acylating) activity; F:zinc ion binding; P:DNA integration; P:oxidation-reduction process	EC:1.2.1.27	Methylmalonate-semialdehyde dehydrogenase (CoA acylating)	-	-	-	-	-	-	-	-	-	-	-	-	-	-	-	-	-	-	-	-	-	-	-	-
Fsp-Ps 5.1_LOD1.5Interval	TRINITY_DN13175_c0_g1_i1	not available	len=8157 path=[0:0-6061 2:6062-6192 3:6193-6222 5:6223-6257 6:6258-6759 8:6760-6919 9:6920-6963 11:6964-7008 12:7009-7093 13:7094-7098 14:7099-7188 15:7189-8156]	5.75328e-138	562	508.033	5547	7175	1629	55021	56669	0.00895594	1241	71.3629	1241	71.3629	200	11.5009	Plus	Plus	8157	Retrovirus-related Pol polyprotein from transposon TNT 1-94	C:retrotransposon nucleocapsid; F:nucleic acid binding; F:methylmalonate-semialdehyde dehydrogenase (acylating) activity; F:zinc ion binding; P:DNA integration; P:oxidation-reduction process	EC:1.2.1.27	Methylmalonate-semialdehyde dehydrogenase (CoA acylating)	-	-	-	-	-	-	-	-	-	-	-	-	-	-	-	-	-	-	-	-	-	-	-	-
Fsp-Ps 5.1_LOD1.5Interval	TRINITY_DN13175_c0_g1_i1	not available	len=8157 path=[0:0-6061 2:6062-6192 3:6193-6222 5:6223-6257 6:6258-6759 8:6760-6919 9:6920-6963 11:6964-7008 12:7009-7093 13:7094-7098 14:7099-7188 15:7189-8156]	1.04022e-134	550	497.213	7210	6793	418	17629149	17629565	0.00228709	364	86.8735	364	86.8735	3	0.71599	Plus	Minus	8157	Retrovirus-related Pol polyprotein from transposon TNT 1-94	C:retrotransposon nucleocapsid; F:nucleic acid binding; F:methylmalonate-semialdehyde dehydrogenase (acylating) activity; F:zinc ion binding; P:DNA integration; P:oxidation-reduction process	EC:1.2.1.27	Methylmalonate-semialdehyde dehydrogenase (CoA acylating)	-	-	-	-	-	-	-	-	-	-	-	-	-	-	-	-	-	-	-	-	-	-	-	-
Fsp-Ps 5.1_LOD1.5Interval	TRINITY_DN13175_c0_g1_i1	not available	len=8157 path=[0:0-6061 2:6062-6192 3:6193-6222 5:6223-6257 6:6258-6759 8:6760-6919 9:6920-6963 11:6964-7008 12:7009-7093 13:7094-7098 14:7099-7188 15:7189-8156]	6.56448e-131	536	484.589	1414	590	825	14409453	14410259	0.0045247	607	73.0445	607	73.0445	30	3.61011	Plus	Minus	8157	Retrovirus-related Pol polyprotein from transposon TNT 1-94	C:retrotransposon nucleocapsid; F:nucleic acid binding; F:methylmalonate-semialdehyde dehydrogenase (acylating) activity; F:zinc ion binding; P:DNA integration; P:oxidation-reduction process	EC:1.2.1.27	Methylmalonate-semialdehyde dehydrogenase (CoA acylating)	-	-	-	-	-	-	-	-	-	-	-	-	-	-	-	-	-	-	-	-	-	-	-	-
Fsp-Ps 5.1_LOD1.5Interval	TRINITY_DN13175_c0_g1_i1	not available	len=8157 path=[0:0-6061 2:6062-6192 3:6193-6222 5:6223-6257 6:6258-6759 8:6760-6919 9:6920-6963 11:6964-7008 12:7009-7093 13:7094-7098 14:7099-7188 15:7189-8156]	6.56448e-131	536	484.589	7076	6263	814	6960084	6960894	0.00446422	631	75.6595	631	75.6595	43	5.15588	Plus	Minus	8157	Retrovirus-related Pol polyprotein from transposon TNT 1-94	C:retrotransposon nucleocapsid; F:nucleic acid binding; F:methylmalonate-semialdehyde dehydrogenase (acylating) activity; F:zinc ion binding; P:DNA integration; P:oxidation-reduction process	EC:1.2.1.27	Methylmalonate-semialdehyde dehydrogenase (CoA acylating)	-	-	-	-	-	-	-	-	-	-	-	-	-	-	-	-	-	-	-	-	-	-	-	-
Fsp-Ps 5.1_LOD1.5Interval	TRINITY_DN13175_c0_g1_i1	not available	len=8157 path=[0:0-6061 2:6062-6192 3:6193-6222 5:6223-6257 6:6258-6759 8:6760-6919 9:6920-6963 11:6964-7008 12:7009-7093 13:7094-7098 14:7099-7188 15:7189-8156]	5.04677e-126	518	468.359	2122	637	1486	16004368	16005856	0.00815875	1009	67.4465	1009	67.4465	17	1.13636	Plus	Minus	8157	Retrovirus-related Pol polyprotein from transposon TNT 1-94	C:retrotransposon nucleocapsid; F:nucleic acid binding; F:methylmalonate-semialdehyde dehydrogenase (acylating) activity; F:zinc ion binding; P:DNA integration; P:oxidation-reduction process	EC:1.2.1.27	Methylmalonate-semialdehyde dehydrogenase (CoA acylating)	-	-	-	-	-	-	-	-	-	-	-	-	-	-	-	-	-	-	-	-	-	-	-	-
Fsp-Ps 5.1_LOD1.5Interval	TRINITY_DN13175_c0_g1_i1	not available	len=8157 path=[0:0-6061 2:6062-6192 3:6193-6222 5:6223-6257 6:6258-6759 8:6760-6919 9:6920-6963 11:6964-7008 12:7009-7093 13:7094-7098 14:7099-7188 15:7189-8156]	1.11261e-102	432	390.814	4647	5541	895	7145295	7146197	0.00492054	633	69.9448	633	69.9448	12	1.32597	Plus	Plus	8157	Retrovirus-related Pol polyprotein from transposon TNT 1-94	C:retrotransposon nucleocapsid; F:nucleic acid binding; F:methylmalonate-semialdehyde dehydrogenase (acylating) activity; F:zinc ion binding; P:DNA integration; P:oxidation-reduction process	EC:1.2.1.27	Methylmalonate-semialdehyde dehydrogenase (CoA acylating)	-	-	-	-	-	-	-	-	-	-	-	-	-	-	-	-	-	-	-	-	-	-	-	-
Fsp-Ps 5.1_LOD1.5Interval	TRINITY_DN13175_c0_g1_i1	not available	len=8157 path=[0:0-6061 2:6062-6192 3:6193-6222 5:6223-6257 6:6258-6759 8:6760-6919 9:6920-6963 11:6964-7008 12:7009-7093 13:7094-7098 14:7099-7188 15:7189-8156]	5.39798e-94	400	361.96	5457	3719	1739	136808	138532	0.0095497	1166	65.1397	1166	65.1397	116	6.48045	Plus	Minus	8157	Retrovirus-related Pol polyprotein from transposon TNT 1-94	C:retrotransposon nucleocapsid; F:nucleic acid binding; F:methylmalonate-semialdehyde dehydrogenase (acylating) activity; F:zinc ion binding; P:DNA integration; P:oxidation-reduction process	EC:1.2.1.27	Methylmalonate-semialdehyde dehydrogenase (CoA acylating)	-	-	-	-	-	-	-	-	-	-	-	-	-	-	-	-	-	-	-	-	-	-	-	-
Fsp-Ps 5.1_LOD1.5Interval	TRINITY_DN13175_c0_g1_i1	not available	len=8157 path=[0:0-6061 2:6062-6192 3:6193-6222 5:6223-6257 6:6258-6759 8:6760-6919 9:6920-6963 11:6964-7008 12:7009-7093 13:7094-7098 14:7099-7188 15:7189-8156]	5.05569e-88	378	342.123	5575	4397	1179	14406196	14407376	0.00647093	801	66.9173	801	66.9173	34	2.84043	Plus	Minus	8157	Retrovirus-related Pol polyprotein from transposon TNT 1-94	C:retrotransposon nucleocapsid; F:nucleic acid binding; F:methylmalonate-semialdehyde dehydrogenase (acylating) activity; F:zinc ion binding; P:DNA integration; P:oxidation-reduction process	EC:1.2.1.27	Methylmalonate-semialdehyde dehydrogenase (CoA acylating)	-	-	-	-	-	-	-	-	-	-	-	-	-	-	-	-	-	-	-	-	-	-	-	-
Fsp-Ps 5.1_LOD1.5Interval	TRINITY_DN13175_c0_g1_i1	not available	len=8157 path=[0:0-6061 2:6062-6192 3:6193-6222 5:6223-6257 6:6258-6759 8:6760-6919 9:6920-6963 11:6964-7008 12:7009-7093 13:7094-7098 14:7099-7188 15:7189-8156]	3.88681e-83	360	325.893	593	2057	1465	14231880	14233345	0.0080543	970	65.6292	970	65.6292	25	1.69147	Plus	Plus	8157	Retrovirus-related Pol polyprotein from transposon TNT 1-94	C:retrotransposon nucleocapsid; F:nucleic acid binding; F:methylmalonate-semialdehyde dehydrogenase (acylating) activity; F:zinc ion binding; P:DNA integration; P:oxidation-reduction process	EC:1.2.1.27	Methylmalonate-semialdehyde dehydrogenase (CoA acylating)	-	-	-	-	-	-	-	-	-	-	-	-	-	-	-	-	-	-	-	-	-	-	-	-
Fsp-Ps 5.1_LOD1.5Interval	TRINITY_DN13175_c0_g1_i1	not available	len=8157 path=[0:0-6061 2:6062-6192 3:6193-6222 5:6223-6257 6:6258-6759 8:6760-6919 9:6920-6963 11:6964-7008 12:7009-7093 13:7094-7098 14:7099-7188 15:7189-8156]	3.64035e-77	338	306.056	1834	2212	379	8293806	8294184	0.00208367	295	77.8364	295	77.8364	0	0	Plus	Plus	8157	Retrovirus-related Pol polyprotein from transposon TNT 1-94	C:retrotransposon nucleocapsid; F:nucleic acid binding; F:methylmalonate-semialdehyde dehydrogenase (acylating) activity; F:zinc ion binding; P:DNA integration; P:oxidation-reduction process	EC:1.2.1.27	Methylmalonate-semialdehyde dehydrogenase (CoA acylating)	-	-	-	-	-	-	-	-	-	-	-	-	-	-	-	-	-	-	-	-	-	-	-	-
Fsp-Ps 5.1_LOD1.5Interval	TRINITY_DN13175_c0_g1_i1	not available	len=8157 path=[0:0-6061 2:6062-6192 3:6193-6222 5:6223-6257 6:6258-6759 8:6760-6919 9:6920-6963 11:6964-7008 12:7009-7093 13:7094-7098 14:7099-7188 15:7189-8156]	1.27061e-76	336	304.252	1101	2061	961	7599188	7600146	0.0052834	664	67.8937	664	67.8937	36	3.68098	Plus	Plus	8157	Retrovirus-related Pol polyprotein from transposon TNT 1-94	C:retrotransposon nucleocapsid; F:nucleic acid binding; F:methylmalonate-semialdehyde dehydrogenase (acylating) activity; F:zinc ion binding; P:DNA integration; P:oxidation-reduction process	EC:1.2.1.27	Methylmalonate-semialdehyde dehydrogenase (CoA acylating)	-	-	-	-	-	-	-	-	-	-	-	-	-	-	-	-	-	-	-	-	-	-	-	-
Fsp-Ps 5.1_LOD1.5Interval	TRINITY_DN13175_c0_g1_i1	not available	len=8157 path=[0:0-6061 2:6062-6192 3:6193-6222 5:6223-6257 6:6258-6759 8:6760-6919 9:6920-6963 11:6964-7008 12:7009-7093 13:7094-7098 14:7099-7188 15:7189-8156]	2.7987e-72	320	289.825	1327	2056	730	6715250	6715978	0.0040134	511	69.4293	511	69.4293	13	1.7663	Plus	Plus	8157	Retrovirus-related Pol polyprotein from transposon TNT 1-94	C:retrotransposon nucleocapsid; F:nucleic acid binding; F:methylmalonate-semialdehyde dehydrogenase (acylating) activity; F:zinc ion binding; P:DNA integration; P:oxidation-reduction process	EC:1.2.1.27	Methylmalonate-semialdehyde dehydrogenase (CoA acylating)	-	-	-	-	-	-	-	-	-	-	-	-	-	-	-	-	-	-	-	-	-	-	-	-
Fsp-Ps 5.1_LOD1.5Interval	TRINITY_DN13175_c0_g1_i1	not available	len=8157 path=[0:0-6061 2:6062-6192 3:6193-6222 5:6223-6257 6:6258-6759 8:6760-6919 9:6920-6963 11:6964-7008 12:7009-7093 13:7094-7098 14:7099-7188 15:7189-8156]	3.40951e-71	316	286.219	3589	2411	1179	15759277	15760455	0.00647093	784	65.827	784	65.827	24	2.01511	Plus	Minus	8157	Retrovirus-related Pol polyprotein from transposon TNT 1-94	C:retrotransposon nucleocapsid; F:nucleic acid binding; F:methylmalonate-semialdehyde dehydrogenase (acylating) activity; F:zinc ion binding; P:DNA integration; P:oxidation-reduction process	EC:1.2.1.27	Methylmalonate-semialdehyde dehydrogenase (CoA acylating)	-	-	-	-	-	-	-	-	-	-	-	-	-	-	-	-	-	-	-	-	-	-	-	-
Fsp-Ps 5.1_LOD1.5Interval	TRINITY_DN13175_c0_g1_i1	not available	len=8157 path=[0:0-6061 2:6062-6192 3:6193-6222 5:6223-6257 6:6258-6759 8:6760-6919 9:6920-6963 11:6964-7008 12:7009-7093 13:7094-7098 14:7099-7188 15:7189-8156]	1.19004e-70	314	284.415	3664	2460	1205	16002861	16004064	0.00661387	806	65.9574	806	65.9574	35	2.86416	Plus	Minus	8157	Retrovirus-related Pol polyprotein from transposon TNT 1-94	C:retrotransposon nucleocapsid; F:nucleic acid binding; F:methylmalonate-semialdehyde dehydrogenase (acylating) activity; F:zinc ion binding; P:DNA integration; P:oxidation-reduction process	EC:1.2.1.27	Methylmalonate-semialdehyde dehydrogenase (CoA acylating)	-	-	-	-	-	-	-	-	-	-	-	-	-	-	-	-	-	-	-	-	-	-	-	-
Fsp-Ps 5.1_LOD1.5Interval	TRINITY_DN13175_c0_g1_i1	not available	len=8157 path=[0:0-6061 2:6062-6192 3:6193-6222 5:6223-6257 6:6258-6759 8:6760-6919 9:6920-6963 11:6964-7008 12:7009-7093 13:7094-7098 14:7099-7188 15:7189-8156]	6.16454e-68	304	275.398	2059	1086	974	8249644	8250617	0.00534387	659	67.0397	659	67.0397	18	1.83113	Plus	Minus	8157	Retrovirus-related Pol polyprotein from transposon TNT 1-94	C:retrotransposon nucleocapsid; F:nucleic acid binding; F:methylmalonate-semialdehyde dehydrogenase (acylating) activity; F:zinc ion binding; P:DNA integration; P:oxidation-reduction process	EC:1.2.1.27	Methylmalonate-semialdehyde dehydrogenase (CoA acylating)	-	-	-	-	-	-	-	-	-	-	-	-	-	-	-	-	-	-	-	-	-	-	-	-
Fsp-Ps 5.1_LOD1.5Interval	TRINITY_DN13175_c0_g1_i1	not available	len=8157 path=[0:0-6061 2:6062-6192 3:6193-6222 5:6223-6257 6:6258-6759 8:6760-6919 9:6920-6963 11:6964-7008 12:7009-7093 13:7094-7098 14:7099-7188 15:7189-8156]	2.15163e-67	302	273.595	2061	1119	943	6683421	6684363	0.00517344	639	67.1218	639	67.1218	18	1.89076	Plus	Minus	8157	Retrovirus-related Pol polyprotein from transposon TNT 1-94	C:retrotransposon nucleocapsid; F:nucleic acid binding; F:methylmalonate-semialdehyde dehydrogenase (acylating) activity; F:zinc ion binding; P:DNA integration; P:oxidation-reduction process	EC:1.2.1.27	Methylmalonate-semialdehyde dehydrogenase (CoA acylating)	-	-	-	-	-	-	-	-	-	-	-	-	-	-	-	-	-	-	-	-	-	-	-	-
Fsp-Ps 5.1_LOD1.5Interval	TRINITY_DN13175_c0_g1_i1	not available	len=8157 path=[0:0-6061 2:6062-6192 3:6193-6222 5:6223-6257 6:6258-6759 8:6760-6919 9:6920-6963 11:6964-7008 12:7009-7093 13:7094-7098 14:7099-7188 15:7189-8156]	7.50994e-67	300	271.792	1086	2056	971	15884758	15885728	0.00533838	661	67.3116	661	67.3116	22	2.24033	Plus	Plus	8157	Retrovirus-related Pol polyprotein from transposon TNT 1-94	C:retrotransposon nucleocapsid; F:nucleic acid binding; F:methylmalonate-semialdehyde dehydrogenase (acylating) activity; F:zinc ion binding; P:DNA integration; P:oxidation-reduction process	EC:1.2.1.27	Methylmalonate-semialdehyde dehydrogenase (CoA acylating)	-	-	-	-	-	-	-	-	-	-	-	-	-	-	-	-	-	-	-	-	-	-	-	-
Fsp-Ps 5.1_LOD1.5Interval	TRINITY_DN13175_c0_g1_i1	not available	len=8157 path=[0:0-6061 2:6062-6192 3:6193-6222 5:6223-6257 6:6258-6759 8:6760-6919 9:6920-6963 11:6964-7008 12:7009-7093 13:7094-7098 14:7099-7188 15:7189-8156]	1.11457e-64	292	264.578	617	1780	1164	8435831	8436995	0.00639945	777	65.9033	777	65.9033	29	2.45971	Plus	Plus	8157	Retrovirus-related Pol polyprotein from transposon TNT 1-94	C:retrotransposon nucleocapsid; F:nucleic acid binding; F:methylmalonate-semialdehyde dehydrogenase (acylating) activity; F:zinc ion binding; P:DNA integration; P:oxidation-reduction process	EC:1.2.1.27	Methylmalonate-semialdehyde dehydrogenase (CoA acylating)	-	-	-	-	-	-	-	-	-	-	-	-	-	-	-	-	-	-	-	-	-	-	-	-
Fsp-Ps 5.1_LOD1.5Interval	TRINITY_DN13175_c0_g1_i1	not available	len=8157 path=[0:0-6061 2:6062-6192 3:6193-6222 5:6223-6257 6:6258-6759 8:6760-6919 9:6920-6963 11:6964-7008 12:7009-7093 13:7094-7098 14:7099-7188 15:7189-8156]	4.73929e-63	286	259.168	2059	1086	974	8703305	8704280	0.00534387	672	67.6737	672	67.6737	36	3.62538	Plus	Minus	8157	Retrovirus-related Pol polyprotein from transposon TNT 1-94	C:retrotransposon nucleocapsid; F:nucleic acid binding; F:methylmalonate-semialdehyde dehydrogenase (acylating) activity; F:zinc ion binding; P:DNA integration; P:oxidation-reduction process	EC:1.2.1.27	Methylmalonate-semialdehyde dehydrogenase (CoA acylating)	-	-	-	-	-	-	-	-	-	-	-	-	-	-	-	-	-	-	-	-	-	-	-	-
Fsp-Ps 5.1_LOD1.5Interval	TRINITY_DN13175_c0_g1_i1	not available	len=8157 path=[0:0-6061 2:6062-6192 3:6193-6222 5:6223-6257 6:6258-6759 8:6760-6919 9:6920-6963 11:6964-7008 12:7009-7093 13:7094-7098 14:7099-7188 15:7189-8156]	4.73929e-63	286	259.168	1101	2059	959	15285114	15286072	0.0052724	651	67.1134	651	67.1134	22	2.26804	Plus	Plus	8157	Retrovirus-related Pol polyprotein from transposon TNT 1-94	C:retrotransposon nucleocapsid; F:nucleic acid binding; F:methylmalonate-semialdehyde dehydrogenase (acylating) activity; F:zinc ion binding; P:DNA integration; P:oxidation-reduction process	EC:1.2.1.27	Methylmalonate-semialdehyde dehydrogenase (CoA acylating)	-	-	-	-	-	-	-	-	-	-	-	-	-	-	-	-	-	-	-	-	-	-	-	-
Fsp-Ps 5.1_LOD1.5Interval	TRINITY_DN13175_c0_g1_i1	not available	len=8157 path=[0:0-6061 2:6062-6192 3:6193-6222 5:6223-6257 6:6258-6759 8:6760-6919 9:6920-6963 11:6964-7008 12:7009-7093 13:7094-7098 14:7099-7188 15:7189-8156]	1.65417e-62	284	257.365	1120	2073	954	7607233	7608187	0.00524491	648	67.0807	648	67.0807	23	2.38095	Plus	Plus	8157	Retrovirus-related Pol polyprotein from transposon TNT 1-94	C:retrotransposon nucleocapsid; F:nucleic acid binding; F:methylmalonate-semialdehyde dehydrogenase (acylating) activity; F:zinc ion binding; P:DNA integration; P:oxidation-reduction process	EC:1.2.1.27	Methylmalonate-semialdehyde dehydrogenase (CoA acylating)	-	-	-	-	-	-	-	-	-	-	-	-	-	-	-	-	-	-	-	-	-	-	-	-
Fsp-Ps 5.1_LOD1.5Interval	TRINITY_DN13175_c0_g1_i1	not available	len=8157 path=[0:0-6061 2:6062-6192 3:6193-6222 5:6223-6257 6:6258-6759 8:6760-6919 9:6920-6963 11:6964-7008 12:7009-7093 13:7094-7098 14:7099-7188 15:7189-8156]	2.45501e-60	276	250.151	2059	1086	974	6824412	6825385	0.00534387	660	66.9371	660	66.9371	24	2.43408	Plus	Minus	8157	Retrovirus-related Pol polyprotein from transposon TNT 1-94	C:retrotransposon nucleocapsid; F:nucleic acid binding; F:methylmalonate-semialdehyde dehydrogenase (acylating) activity; F:zinc ion binding; P:DNA integration; P:oxidation-reduction process	EC:1.2.1.27	Methylmalonate-semialdehyde dehydrogenase (CoA acylating)	-	-	-	-	-	-	-	-	-	-	-	-	-	-	-	-	-	-	-	-	-	-	-	-
Fsp-Ps 5.1_LOD1.5Interval	TRINITY_DN13175_c0_g1_i1	not available	len=8157 path=[0:0-6061 2:6062-6192 3:6193-6222 5:6223-6257 6:6258-6759 8:6760-6919 9:6920-6963 11:6964-7008 12:7009-7093 13:7094-7098 14:7099-7188 15:7189-8156]	4.43877e-57	264	239.331	5716	5533	184	15038338	15038518	0.0010006	167	90.2703	167	90.2703	5	2.7027	Plus	Minus	8157	Retrovirus-related Pol polyprotein from transposon TNT 1-94	C:retrotransposon nucleocapsid; F:nucleic acid binding; F:methylmalonate-semialdehyde dehydrogenase (acylating) activity; F:zinc ion binding; P:DNA integration; P:oxidation-reduction process	EC:1.2.1.27	Methylmalonate-semialdehyde dehydrogenase (CoA acylating)	-	-	-	-	-	-	-	-	-	-	-	-	-	-	-	-	-	-	-	-	-	-	-	-
Fsp-Ps 5.1_LOD1.5Interval	TRINITY_DN13175_c0_g1_i1	not available	len=8157 path=[0:0-6061 2:6062-6192 3:6193-6222 5:6223-6257 6:6258-6759 8:6760-6919 9:6920-6963 11:6964-7008 12:7009-7093 13:7094-7098 14:7099-7188 15:7189-8156]	2.29934e-54	254	230.314	2061	1101	961	7372484	7373444	0.0052724	647	66.4271	647	66.4271	26	2.6694	Plus	Minus	8157	Retrovirus-related Pol polyprotein from transposon TNT 1-94	C:retrotransposon nucleocapsid; F:nucleic acid binding; F:methylmalonate-semialdehyde dehydrogenase (acylating) activity; F:zinc ion binding; P:DNA integration; P:oxidation-reduction process	EC:1.2.1.27	Methylmalonate-semialdehyde dehydrogenase (CoA acylating)	-	-	-	-	-	-	-	-	-	-	-	-	-	-	-	-	-	-	-	-	-	-	-	-
Fsp-Ps 5.1_LOD1.5Interval	TRINITY_DN13175_c0_g1_i1	not available	len=8157 path=[0:0-6061 2:6062-6192 3:6193-6222 5:6223-6257 6:6258-6759 8:6760-6919 9:6920-6963 11:6964-7008 12:7009-7093 13:7094-7098 14:7099-7188 15:7189-8156]	1.19109e-51	244	221.297	1623	2137	515	15850346	15850862	0.00283137	362	69.7495	362	69.7495	6	1.15607	Plus	Plus	8157	Retrovirus-related Pol polyprotein from transposon TNT 1-94	C:retrotransposon nucleocapsid; F:nucleic acid binding; F:methylmalonate-semialdehyde dehydrogenase (acylating) activity; F:zinc ion binding; P:DNA integration; P:oxidation-reduction process	EC:1.2.1.27	Methylmalonate-semialdehyde dehydrogenase (CoA acylating)	-	-	-	-	-	-	-	-	-	-	-	-	-	-	-	-	-	-	-	-	-	-	-	-
Fsp-Ps 5.1_LOD1.5Interval	TRINITY_DN13175_c0_g1_i1	not available	len=8157 path=[0:0-6061 2:6062-6192 3:6193-6222 5:6223-6257 6:6258-6759 8:6760-6919 9:6920-6963 11:6964-7008 12:7009-7093 13:7094-7098 14:7099-7188 15:7189-8156]	4.1573e-51	242	219.494	2061	1393	669	6223808	6224476	0.00366704	457	67.7037	457	67.7037	12	1.77778	Plus	Minus	8157	Retrovirus-related Pol polyprotein from transposon TNT 1-94	C:retrotransposon nucleocapsid; F:nucleic acid binding; F:methylmalonate-semialdehyde dehydrogenase (acylating) activity; F:zinc ion binding; P:DNA integration; P:oxidation-reduction process	EC:1.2.1.27	Methylmalonate-semialdehyde dehydrogenase (CoA acylating)	-	-	-	-	-	-	-	-	-	-	-	-	-	-	-	-	-	-	-	-	-	-	-	-
Fsp-Ps 5.1_LOD1.5Interval	TRINITY_DN13175_c0_g1_i1	not available	len=8157 path=[0:0-6061 2:6062-6192 3:6193-6222 5:6223-6257 6:6258-6759 8:6760-6919 9:6920-6963 11:6964-7008 12:7009-7093 13:7094-7098 14:7099-7188 15:7189-8156]	5.06463e-50	238	215.887	5758	5533	226	6960897	6961119	0.00123151	189	82.8947	189	82.8947	7	3.07018	Plus	Minus	8157	Retrovirus-related Pol polyprotein from transposon TNT 1-94	C:retrotransposon nucleocapsid; F:nucleic acid binding; F:methylmalonate-semialdehyde dehydrogenase (acylating) activity; F:zinc ion binding; P:DNA integration; P:oxidation-reduction process	EC:1.2.1.27	Methylmalonate-semialdehyde dehydrogenase (CoA acylating)	-	-	-	-	-	-	-	-	-	-	-	-	-	-	-	-	-	-	-	-	-	-	-	-
Fsp-Ps 5.1_LOD1.5Interval	TRINITY_DN13175_c0_g1_i1	not available	len=8157 path=[0:0-6061 2:6062-6192 3:6193-6222 5:6223-6257 6:6258-6759 8:6760-6919 9:6920-6963 11:6964-7008 12:7009-7093 13:7094-7098 14:7099-7188 15:7189-8156]	1.76773e-49	236	214.084	2122	1386	737	622282	623018	0.00404089	501	67.3387	501	67.3387	14	1.88172	Plus	Minus	8157	Retrovirus-related Pol polyprotein from transposon TNT 1-94	C:retrotransposon nucleocapsid; F:nucleic acid binding; F:methylmalonate-semialdehyde dehydrogenase (acylating) activity; F:zinc ion binding; P:DNA integration; P:oxidation-reduction process	EC:1.2.1.27	Methylmalonate-semialdehyde dehydrogenase (CoA acylating)	-	-	-	-	-	-	-	-	-	-	-	-	-	-	-	-	-	-	-	-	-	-	-	-
Fsp-Ps 5.1_LOD1.5Interval	TRINITY_DN13175_c0_g1_i1	not available	len=8157 path=[0:0-6061 2:6062-6192 3:6193-6222 5:6223-6257 6:6258-6759 8:6760-6919 9:6920-6963 11:6964-7008 12:7009-7093 13:7094-7098 14:7099-7188 15:7189-8156]	1.76773e-49	236	214.084	3662	2411	1252	8024297	8025536	0.00687227	818	64.3588	818	64.3588	50	3.93391	Plus	Minus	8157	Retrovirus-related Pol polyprotein from transposon TNT 1-94	C:retrotransposon nucleocapsid; F:nucleic acid binding; F:methylmalonate-semialdehyde dehydrogenase (acylating) activity; F:zinc ion binding; P:DNA integration; P:oxidation-reduction process	EC:1.2.1.27	Methylmalonate-semialdehyde dehydrogenase (CoA acylating)	-	-	-	-	-	-	-	-	-	-	-	-	-	-	-	-	-	-	-	-	-	-	-	-
Fsp-Ps 5.1_LOD1.5Interval	TRINITY_DN13175_c0_g1_i1	not available	len=8157 path=[0:0-6061 2:6062-6192 3:6193-6222 5:6223-6257 6:6258-6759 8:6760-6919 9:6920-6963 11:6964-7008 12:7009-7093 13:7094-7098 14:7099-7188 15:7189-8156]	7.51658e-48	230	208.674	1595	2123	529	15290611	15291139	0.00290834	368	69.1729	368	69.1729	6	1.12782	Plus	Plus	8157	Retrovirus-related Pol polyprotein from transposon TNT 1-94	C:retrotransposon nucleocapsid; F:nucleic acid binding; F:methylmalonate-semialdehyde dehydrogenase (acylating) activity; F:zinc ion binding; P:DNA integration; P:oxidation-reduction process	EC:1.2.1.27	Methylmalonate-semialdehyde dehydrogenase (CoA acylating)	-	-	-	-	-	-	-	-	-	-	-	-	-	-	-	-	-	-	-	-	-	-	-	-
Fsp-Ps 5.1_LOD1.5Interval	TRINITY_DN13175_c0_g1_i1	not available	len=8157 path=[0:0-6061 2:6062-6192 3:6193-6222 5:6223-6257 6:6258-6759 8:6760-6919 9:6920-6963 11:6964-7008 12:7009-7093 13:7094-7098 14:7099-7188 15:7189-8156]	2.62354e-47	228	206.87	640	2137	1498	7858092	7859590	0.00823572	992	64.6675	992	64.6675	71	4.62842	Plus	Plus	8157	Retrovirus-related Pol polyprotein from transposon TNT 1-94	C:retrotransposon nucleocapsid; F:nucleic acid binding; F:methylmalonate-semialdehyde dehydrogenase (acylating) activity; F:zinc ion binding; P:DNA integration; P:oxidation-reduction process	EC:1.2.1.27	Methylmalonate-semialdehyde dehydrogenase (CoA acylating)	-	-	-	-	-	-	-	-	-	-	-	-	-	-	-	-	-	-	-	-	-	-	-	-
Fsp-Ps 5.1_LOD1.5Interval	TRINITY_DN13175_c0_g1_i1	not available	len=8157 path=[0:0-6061 2:6062-6192 3:6193-6222 5:6223-6257 6:6258-6759 8:6760-6919 9:6920-6963 11:6964-7008 12:7009-7093 13:7094-7098 14:7099-7188 15:7189-8156]	1.35903e-44	218	197.854	2059	993	1067	6731758	6732824	0.00585517	696	64.624	696	64.624	20	1.85701	Plus	Minus	8157	Retrovirus-related Pol polyprotein from transposon TNT 1-94	C:retrotransposon nucleocapsid; F:nucleic acid binding; F:methylmalonate-semialdehyde dehydrogenase (acylating) activity; F:zinc ion binding; P:DNA integration; P:oxidation-reduction process	EC:1.2.1.27	Methylmalonate-semialdehyde dehydrogenase (CoA acylating)	-	-	-	-	-	-	-	-	-	-	-	-	-	-	-	-	-	-	-	-	-	-	-	-
Fsp-Ps 5.1_LOD1.5Interval	TRINITY_DN13175_c0_g1_i1	not available	len=8157 path=[0:0-6061 2:6062-6192 3:6193-6222 5:6223-6257 6:6258-6759 8:6760-6919 9:6920-6963 11:6964-7008 12:7009-7093 13:7094-7098 14:7099-7188 15:7189-8156]	5.77874e-43	212	192.443	2123	1410	714	6586670	6587383	0.00391444	480	66.7594	480	66.7594	10	1.39082	Plus	Minus	8157	Retrovirus-related Pol polyprotein from transposon TNT 1-94	C:retrotransposon nucleocapsid; F:nucleic acid binding; F:methylmalonate-semialdehyde dehydrogenase (acylating) activity; F:zinc ion binding; P:DNA integration; P:oxidation-reduction process	EC:1.2.1.27	Methylmalonate-semialdehyde dehydrogenase (CoA acylating)	-	-	-	-	-	-	-	-	-	-	-	-	-	-	-	-	-	-	-	-	-	-	-	-
Fsp-Ps 5.1_LOD1.5Interval	TRINITY_DN13175_c0_g1_i1	not available	len=8157 path=[0:0-6061 2:6062-6192 3:6193-6222 5:6223-6257 6:6258-6759 8:6760-6919 9:6920-6963 11:6964-7008 12:7009-7093 13:7094-7098 14:7099-7188 15:7189-8156]	5.77874e-43	212	192.443	8157	7907	251	14383820	14384067	0.00136896	196	77.4704	196	77.4704	7	2.7668	Plus	Minus	8157	Retrovirus-related Pol polyprotein from transposon TNT 1-94	C:retrotransposon nucleocapsid; F:nucleic acid binding; F:methylmalonate-semialdehyde dehydrogenase (acylating) activity; F:zinc ion binding; P:DNA integration; P:oxidation-reduction process	EC:1.2.1.27	Methylmalonate-semialdehyde dehydrogenase (CoA acylating)	-	-	-	-	-	-	-	-	-	-	-	-	-	-	-	-	-	-	-	-	-	-	-	-
Fsp-Ps 5.1_LOD1.5Interval	TRINITY_DN13175_c0_g1_i1	not available	len=8157 path=[0:0-6061 2:6062-6192 3:6193-6222 5:6223-6257 6:6258-6759 8:6760-6919 9:6920-6963 11:6964-7008 12:7009-7093 13:7094-7098 14:7099-7188 15:7189-8156]	2.45718e-41	206	187.033	1395	2137	743	69095	69839	0.00408488	498	66.3116	498	66.3116	14	1.86418	Plus	Plus	8157	Retrovirus-related Pol polyprotein from transposon TNT 1-94	C:retrotransposon nucleocapsid; F:nucleic acid binding; F:methylmalonate-semialdehyde dehydrogenase (acylating) activity; F:zinc ion binding; P:DNA integration; P:oxidation-reduction process	EC:1.2.1.27	Methylmalonate-semialdehyde dehydrogenase (CoA acylating)	-	-	-	-	-	-	-	-	-	-	-	-	-	-	-	-	-	-	-	-	-	-	-	-
Fsp-Ps 5.1_LOD1.5Interval	TRINITY_DN13175_c0_g1_i1	not available	len=8157 path=[0:0-6061 2:6062-6192 3:6193-6222 5:6223-6257 6:6258-6759 8:6760-6919 9:6920-6963 11:6964-7008 12:7009-7093 13:7094-7098 14:7099-7188 15:7189-8156]	2.45718e-41	206	187.033	7208	7081	128	17619613	17619740	0.000692724	118	92.1875	118	92.1875	0	0	Plus	Minus	8157	Retrovirus-related Pol polyprotein from transposon TNT 1-94	C:retrotransposon nucleocapsid; F:nucleic acid binding; F:methylmalonate-semialdehyde dehydrogenase (acylating) activity; F:zinc ion binding; P:DNA integration; P:oxidation-reduction process	EC:1.2.1.27	Methylmalonate-semialdehyde dehydrogenase (CoA acylating)	-	-	-	-	-	-	-	-	-	-	-	-	-	-	-	-	-	-	-	-	-	-	-	-
Fsp-Ps 5.1_LOD1.5Interval	TRINITY_DN13175_c0_g1_i1	not available	len=8157 path=[0:0-6061 2:6062-6192 3:6193-6222 5:6223-6257 6:6258-6759 8:6760-6919 9:6920-6963 11:6964-7008 12:7009-7093 13:7094-7098 14:7099-7188 15:7189-8156]	1.04482e-39	200	181.623	975	1986	1012	554204	555204	0.00556379	659	64.4814	659	64.4814	31	3.03327	Plus	Plus	8157	Retrovirus-related Pol polyprotein from transposon TNT 1-94	C:retrotransposon nucleocapsid; F:nucleic acid binding; F:methylmalonate-semialdehyde dehydrogenase (acylating) activity; F:zinc ion binding; P:DNA integration; P:oxidation-reduction process	EC:1.2.1.27	Methylmalonate-semialdehyde dehydrogenase (CoA acylating)	-	-	-	-	-	-	-	-	-	-	-	-	-	-	-	-	-	-	-	-	-	-	-	-
Fsp-Ps 5.1_LOD1.5Interval	TRINITY_DN13175_c0_g1_i1	not available	len=8157 path=[0:0-6061 2:6062-6192 3:6193-6222 5:6223-6257 6:6258-6759 8:6760-6919 9:6920-6963 11:6964-7008 12:7009-7093 13:7094-7098 14:7099-7188 15:7189-8156]	1.04482e-39	200	181.623	2137	1623	515	17644219	17644735	0.00282038	351	67.8917	351	67.8917	2	0.386847	Plus	Minus	8157	Retrovirus-related Pol polyprotein from transposon TNT 1-94	C:retrotransposon nucleocapsid; F:nucleic acid binding; F:methylmalonate-semialdehyde dehydrogenase (acylating) activity; F:zinc ion binding; P:DNA integration; P:oxidation-reduction process	EC:1.2.1.27	Methylmalonate-semialdehyde dehydrogenase (CoA acylating)	-	-	-	-	-	-	-	-	-	-	-	-	-	-	-	-	-	-	-	-	-	-	-	-
Fsp-Ps 5.1_LOD1.5Interval	TRINITY_DN13175_c0_g1_i1	not available	len=8157 path=[0:0-6061 2:6062-6192 3:6193-6222 5:6223-6257 6:6258-6759 8:6760-6919 9:6920-6963 11:6964-7008 12:7009-7093 13:7094-7098 14:7099-7188 15:7189-8156]	1.27285e-38	196	178.016	1106	594	513	15762981	15763496	0.00280938	356	68.4615	356	68.4615	11	2.11538	Plus	Minus	8157	Retrovirus-related Pol polyprotein from transposon TNT 1-94	C:retrotransposon nucleocapsid; F:nucleic acid binding; F:methylmalonate-semialdehyde dehydrogenase (acylating) activity; F:zinc ion binding; P:DNA integration; P:oxidation-reduction process	EC:1.2.1.27	Methylmalonate-semialdehyde dehydrogenase (CoA acylating)	-	-	-	-	-	-	-	-	-	-	-	-	-	-	-	-	-	-	-	-	-	-	-	-
Fsp-Ps 5.1_LOD1.5Interval	TRINITY_DN13175_c0_g1_i1	not available	len=8157 path=[0:0-6061 2:6062-6192 3:6193-6222 5:6223-6257 6:6258-6759 8:6760-6919 9:6920-6963 11:6964-7008 12:7009-7093 13:7094-7098 14:7099-7188 15:7189-8156]	1.27285e-38	196	178.016	2123	1141	983	15703775	15704757	0.00539335	650	64.8703	650	64.8703	38	3.79242	Plus	Minus	8157	Retrovirus-related Pol polyprotein from transposon TNT 1-94	C:retrotransposon nucleocapsid; F:nucleic acid binding; F:methylmalonate-semialdehyde dehydrogenase (acylating) activity; F:zinc ion binding; P:DNA integration; P:oxidation-reduction process	EC:1.2.1.27	Methylmalonate-semialdehyde dehydrogenase (CoA acylating)	-	-	-	-	-	-	-	-	-	-	-	-	-	-	-	-	-	-	-	-	-	-	-	-
Fsp-Ps 5.1_LOD1.5Interval	TRINITY_DN13175_c0_g1_i1	not available	len=8157 path=[0:0-6061 2:6062-6192 3:6193-6222 5:6223-6257 6:6258-6759 8:6760-6919 9:6920-6963 11:6964-7008 12:7009-7093 13:7094-7098 14:7099-7188 15:7189-8156]	4.44269e-38	194	176.213	1502	2123	622	7410672	7411293	0.00341964	425	67.3534	425	67.3534	18	2.85261	Plus	Plus	8157	Retrovirus-related Pol polyprotein from transposon TNT 1-94	C:retrotransposon nucleocapsid; F:nucleic acid binding; F:methylmalonate-semialdehyde dehydrogenase (acylating) activity; F:zinc ion binding; P:DNA integration; P:oxidation-reduction process	EC:1.2.1.27	Methylmalonate-semialdehyde dehydrogenase (CoA acylating)	-	-	-	-	-	-	-	-	-	-	-	-	-	-	-	-	-	-	-	-	-	-	-	-
Fsp-Ps 5.1_LOD1.5Interval	TRINITY_DN13175_c0_g1_i1	not available	len=8157 path=[0:0-6061 2:6062-6192 3:6193-6222 5:6223-6257 6:6258-6759 8:6760-6919 9:6920-6963 11:6964-7008 12:7009-7093 13:7094-7098 14:7099-7188 15:7189-8156]	8.03257e-35	182	165.393	6751	6945	195	7486958	7487139	0.00107207	159	81.5385	159	81.5385	13	6.66667	Plus	Plus	8157	Retrovirus-related Pol polyprotein from transposon TNT 1-94	C:retrotransposon nucleocapsid; F:nucleic acid binding; F:methylmalonate-semialdehyde dehydrogenase (acylating) activity; F:zinc ion binding; P:DNA integration; P:oxidation-reduction process	EC:1.2.1.27	Methylmalonate-semialdehyde dehydrogenase (CoA acylating)	-	-	-	-	-	-	-	-	-	-	-	-	-	-	-	-	-	-	-	-	-	-	-	-
Fsp-Ps 5.1_LOD1.5Interval	TRINITY_DN13175_c0_g1_i1	not available	len=8157 path=[0:0-6061 2:6062-6192 3:6193-6222 5:6223-6257 6:6258-6759 8:6760-6919 9:6920-6963 11:6964-7008 12:7009-7093 13:7094-7098 14:7099-7188 15:7189-8156]	1.19214e-32	174	158.179	1086	2056	971	17548298	17549269	0.00533838	645	64.9547	645	64.9547	43	4.33031	Plus	Plus	8157	Retrovirus-related Pol polyprotein from transposon TNT 1-94	C:retrotransposon nucleocapsid; F:nucleic acid binding; F:methylmalonate-semialdehyde dehydrogenase (acylating) activity; F:zinc ion binding; P:DNA integration; P:oxidation-reduction process	EC:1.2.1.27	Methylmalonate-semialdehyde dehydrogenase (CoA acylating)	-	-	-	-	-	-	-	-	-	-	-	-	-	-	-	-	-	-	-	-	-	-	-	-
Fsp-Ps 5.1_LOD1.5Interval	TRINITY_DN13175_c0_g1_i1	not available	len=8157 path=[0:0-6061 2:6062-6192 3:6193-6222 5:6223-6257 6:6258-6759 8:6760-6919 9:6920-6963 11:6964-7008 12:7009-7093 13:7094-7098 14:7099-7188 15:7189-8156]	5.06911e-31	168	152.769	1079	1789	711	15858456	15859165	0.00390895	477	66.25	477	66.25	19	2.63889	Plus	Plus	8157	Retrovirus-related Pol polyprotein from transposon TNT 1-94	C:retrotransposon nucleocapsid; F:nucleic acid binding; F:methylmalonate-semialdehyde dehydrogenase (acylating) activity; F:zinc ion binding; P:DNA integration; P:oxidation-reduction process	EC:1.2.1.27	Methylmalonate-semialdehyde dehydrogenase (CoA acylating)	-	-	-	-	-	-	-	-	-	-	-	-	-	-	-	-	-	-	-	-	-	-	-	-
Fsp-Ps 5.1_LOD1.5Interval	TRINITY_DN13175_c0_g1_i1	not available	len=8157 path=[0:0-6061 2:6062-6192 3:6193-6222 5:6223-6257 6:6258-6759 8:6760-6919 9:6920-6963 11:6964-7008 12:7009-7093 13:7094-7098 14:7099-7188 15:7189-8156]	1.76929e-30	166	150.966	647	1451	805	6714489	6715260	0.00442574	530	64.8715	530	64.8715	57	6.97674	Plus	Plus	8157	Retrovirus-related Pol polyprotein from transposon TNT 1-94	C:retrotransposon nucleocapsid; F:nucleic acid binding; F:methylmalonate-semialdehyde dehydrogenase (acylating) activity; F:zinc ion binding; P:DNA integration; P:oxidation-reduction process	EC:1.2.1.27	Methylmalonate-semialdehyde dehydrogenase (CoA acylating)	-	-	-	-	-	-	-	-	-	-	-	-	-	-	-	-	-	-	-	-	-	-	-	-
Fsp-Ps 5.1_LOD1.5Interval	TRINITY_DN13175_c0_g1_i1	not available	len=8157 path=[0:0-6061 2:6062-6192 3:6193-6222 5:6223-6257 6:6258-6759 8:6760-6919 9:6920-6963 11:6964-7008 12:7009-7093 13:7094-7098 14:7099-7188 15:7189-8156]	1.76929e-30	166	150.966	2411	3171	761	6419505	6420263	0.00418384	508	65.6331	508	65.6331	28	3.61757	Plus	Plus	8157	Retrovirus-related Pol polyprotein from transposon TNT 1-94	C:retrotransposon nucleocapsid; F:nucleic acid binding; F:methylmalonate-semialdehyde dehydrogenase (acylating) activity; F:zinc ion binding; P:DNA integration; P:oxidation-reduction process	EC:1.2.1.27	Methylmalonate-semialdehyde dehydrogenase (CoA acylating)	-	-	-	-	-	-	-	-	-	-	-	-	-	-	-	-	-	-	-	-	-	-	-	-
Fsp-Ps 5.1_LOD1.5Interval	TRINITY_DN13175_c0_g1_i1	not available	len=8157 path=[0:0-6061 2:6062-6192 3:6193-6222 5:6223-6257 6:6258-6759 8:6760-6919 9:6920-6963 11:6964-7008 12:7009-7093 13:7094-7098 14:7099-7188 15:7189-8156]	1.76929e-30	166	150.966	6669	6944	276	7486948	7487188	0.0015174	204	73.913	204	73.913	35	12.6812	Plus	Plus	8157	Retrovirus-related Pol polyprotein from transposon TNT 1-94	C:retrotransposon nucleocapsid; F:nucleic acid binding; F:methylmalonate-semialdehyde dehydrogenase (acylating) activity; F:zinc ion binding; P:DNA integration; P:oxidation-reduction process	EC:1.2.1.27	Methylmalonate-semialdehyde dehydrogenase (CoA acylating)	-	-	-	-	-	-	-	-	-	-	-	-	-	-	-	-	-	-	-	-	-	-	-	-
Fsp-Ps 5.1_LOD1.5Interval	TRINITY_DN13175_c0_g1_i1	not available	len=8157 path=[0:0-6061 2:6062-6192 3:6193-6222 5:6223-6257 6:6258-6759 8:6760-6919 9:6920-6963 11:6964-7008 12:7009-7093 13:7094-7098 14:7099-7188 15:7189-8156]	6.17544e-30	164	149.163	1689	1032	658	15762275	15762932	0.00360657	442	66.0688	442	66.0688	22	3.28849	Plus	Minus	8157	Retrovirus-related Pol polyprotein from transposon TNT 1-94	C:retrotransposon nucleocapsid; F:nucleic acid binding; F:methylmalonate-semialdehyde dehydrogenase (acylating) activity; F:zinc ion binding; P:DNA integration; P:oxidation-reduction process	EC:1.2.1.27	Methylmalonate-semialdehyde dehydrogenase (CoA acylating)	-	-	-	-	-	-	-	-	-	-	-	-	-	-	-	-	-	-	-	-	-	-	-	-
Fsp-Ps 5.1_LOD1.5Interval	TRINITY_DN13175_c0_g1_i1	not available	len=8157 path=[0:0-6061 2:6062-6192 3:6193-6222 5:6223-6257 6:6258-6759 8:6760-6919 9:6920-6963 11:6964-7008 12:7009-7093 13:7094-7098 14:7099-7188 15:7189-8156]	7.52322e-29	160	145.556	2415	2845	431	15342814	15343244	0.00236956	293	67.8241	293	67.8241	2	0.462963	Plus	Plus	8157	Retrovirus-related Pol polyprotein from transposon TNT 1-94	C:retrotransposon nucleocapsid; F:nucleic acid binding; F:methylmalonate-semialdehyde dehydrogenase (acylating) activity; F:zinc ion binding; P:DNA integration; P:oxidation-reduction process	EC:1.2.1.27	Methylmalonate-semialdehyde dehydrogenase (CoA acylating)	-	-	-	-	-	-	-	-	-	-	-	-	-	-	-	-	-	-	-	-	-	-	-	-
Fsp-Ps 5.1_LOD1.5Interval	TRINITY_DN13175_c0_g1_i1	not available	len=8157 path=[0:0-6061 2:6062-6192 3:6193-6222 5:6223-6257 6:6258-6759 8:6760-6919 9:6920-6963 11:6964-7008 12:7009-7093 13:7094-7098 14:7099-7188 15:7189-8156]	9.16516e-28	156	141.949	2137	1769	369	16154625	16154995	0.0020177	259	69.437	259	69.437	6	1.60858	Plus	Minus	8157	Retrovirus-related Pol polyprotein from transposon TNT 1-94	C:retrotransposon nucleocapsid; F:nucleic acid binding; F:methylmalonate-semialdehyde dehydrogenase (acylating) activity; F:zinc ion binding; P:DNA integration; P:oxidation-reduction process	EC:1.2.1.27	Methylmalonate-semialdehyde dehydrogenase (CoA acylating)	-	-	-	-	-	-	-	-	-	-	-	-	-	-	-	-	-	-	-	-	-	-	-	-
Fsp-Ps 5.1_LOD1.5Interval	TRINITY_DN13175_c0_g1_i1	not available	len=8157 path=[0:0-6061 2:6062-6192 3:6193-6222 5:6223-6257 6:6258-6759 8:6760-6919 9:6920-6963 11:6964-7008 12:7009-7093 13:7094-7098 14:7099-7188 15:7189-8156]	1.11654e-26	152	138.342	3133	2463	671	8248621	8249288	0.00367804	444	64.9123	444	64.9123	29	4.23977	Plus	Minus	8157	Retrovirus-related Pol polyprotein from transposon TNT 1-94	C:retrotransposon nucleocapsid; F:nucleic acid binding; F:methylmalonate-semialdehyde dehydrogenase (acylating) activity; F:zinc ion binding; P:DNA integration; P:oxidation-reduction process	EC:1.2.1.27	Methylmalonate-semialdehyde dehydrogenase (CoA acylating)	-	-	-	-	-	-	-	-	-	-	-	-	-	-	-	-	-	-	-	-	-	-	-	-
Fsp-Ps 5.1_LOD1.5Interval	TRINITY_DN13175_c0_g1_i1	not available	len=8157 path=[0:0-6061 2:6062-6192 3:6193-6222 5:6223-6257 6:6258-6759 8:6760-6919 9:6920-6963 11:6964-7008 12:7009-7093 13:7094-7098 14:7099-7188 15:7189-8156]	1.36023e-25	148	134.736	648	1244	597	6417819	6418418	0.00328219	398	65.7851	398	65.7851	13	2.14876	Plus	Plus	8157	Retrovirus-related Pol polyprotein from transposon TNT 1-94	C:retrotransposon nucleocapsid; F:nucleic acid binding; F:methylmalonate-semialdehyde dehydrogenase (acylating) activity; F:zinc ion binding; P:DNA integration; P:oxidation-reduction process	EC:1.2.1.27	Methylmalonate-semialdehyde dehydrogenase (CoA acylating)	-	-	-	-	-	-	-	-	-	-	-	-	-	-	-	-	-	-	-	-	-	-	-	-
Fsp-Ps 5.1_LOD1.5Interval	TRINITY_DN13175_c0_g1_i1	not available	len=8157 path=[0:0-6061 2:6062-6192 3:6193-6222 5:6223-6257 6:6258-6759 8:6760-6919 9:6920-6963 11:6964-7008 12:7009-7093 13:7094-7098 14:7099-7188 15:7189-8156]	1.6571e-24	144	131.129	2933	2461	473	7097924	7098405	0.00258947	324	66.6667	324	66.6667	17	3.49794	Plus	Minus	8157	Retrovirus-related Pol polyprotein from transposon TNT 1-94	C:retrotransposon nucleocapsid; F:nucleic acid binding; F:methylmalonate-semialdehyde dehydrogenase (acylating) activity; F:zinc ion binding; P:DNA integration; P:oxidation-reduction process	EC:1.2.1.27	Methylmalonate-semialdehyde dehydrogenase (CoA acylating)	-	-	-	-	-	-	-	-	-	-	-	-	-	-	-	-	-	-	-	-	-	-	-	-
Fsp-Ps 5.1_LOD1.5Interval	TRINITY_DN13175_c0_g1_i1	not available	len=8157 path=[0:0-6061 2:6062-6192 3:6193-6222 5:6223-6257 6:6258-6759 8:6760-6919 9:6920-6963 11:6964-7008 12:7009-7093 13:7094-7098 14:7099-7188 15:7189-8156]	5.78385e-24	142	129.325	1387	2122	736	16021965	16022689	0.00404639	489	65.0266	489	65.0266	43	5.71809	Plus	Plus	8157	Retrovirus-related Pol polyprotein from transposon TNT 1-94	C:retrotransposon nucleocapsid; F:nucleic acid binding; F:methylmalonate-semialdehyde dehydrogenase (acylating) activity; F:zinc ion binding; P:DNA integration; P:oxidation-reduction process	EC:1.2.1.27	Methylmalonate-semialdehyde dehydrogenase (CoA acylating)	-	-	-	-	-	-	-	-	-	-	-	-	-	-	-	-	-	-	-	-	-	-	-	-
Fsp-Ps 5.1_LOD1.5Interval	TRINITY_DN13175_c0_g1_i1	not available	len=8157 path=[0:0-6061 2:6062-6192 3:6193-6222 5:6223-6257 6:6258-6759 8:6760-6919 9:6920-6963 11:6964-7008 12:7009-7093 13:7094-7098 14:7099-7188 15:7189-8156]	2.01876e-23	140	127.522	2461	2926	466	15286435	15286897	0.00256198	308	66.0944	308	66.0944	3	0.643777	Plus	Plus	8157	Retrovirus-related Pol polyprotein from transposon TNT 1-94	C:retrotransposon nucleocapsid; F:nucleic acid binding; F:methylmalonate-semialdehyde dehydrogenase (acylating) activity; F:zinc ion binding; P:DNA integration; P:oxidation-reduction process	EC:1.2.1.27	Methylmalonate-semialdehyde dehydrogenase (CoA acylating)	-	-	-	-	-	-	-	-	-	-	-	-	-	-	-	-	-	-	-	-	-	-	-	-
Fsp-Ps 5.1_LOD1.5Interval	TRINITY_DN13175_c0_g1_i1	not available	len=8157 path=[0:0-6061 2:6062-6192 3:6193-6222 5:6223-6257 6:6258-6759 8:6760-6919 9:6920-6963 11:6964-7008 12:7009-7093 13:7094-7098 14:7099-7188 15:7189-8156]	7.04617e-23	138	125.719	640	1897	1258	17698215	17699475	0.00691625	813	63.615	813	63.615	37	2.89515	Plus	Plus	8157	Retrovirus-related Pol polyprotein from transposon TNT 1-94	C:retrotransposon nucleocapsid; F:nucleic acid binding; F:methylmalonate-semialdehyde dehydrogenase (acylating) activity; F:zinc ion binding; P:DNA integration; P:oxidation-reduction process	EC:1.2.1.27	Methylmalonate-semialdehyde dehydrogenase (CoA acylating)	-	-	-	-	-	-	-	-	-	-	-	-	-	-	-	-	-	-	-	-	-	-	-	-
Fsp-Ps 5.1_LOD1.5Interval	TRINITY_DN13175_c0_g1_i1	not available	len=8157 path=[0:0-6061 2:6062-6192 3:6193-6222 5:6223-6257 6:6258-6759 8:6760-6919 9:6920-6963 11:6964-7008 12:7009-7093 13:7094-7098 14:7099-7188 15:7189-8156]	8.58399e-22	134	122.112	593	912	320	15426029	15426351	0.0017593	221	68.4211	221	68.4211	3	0.928793	Plus	Plus	8157	Retrovirus-related Pol polyprotein from transposon TNT 1-94	C:retrotransposon nucleocapsid; F:nucleic acid binding; F:methylmalonate-semialdehyde dehydrogenase (acylating) activity; F:zinc ion binding; P:DNA integration; P:oxidation-reduction process	EC:1.2.1.27	Methylmalonate-semialdehyde dehydrogenase (CoA acylating)	-	-	-	-	-	-	-	-	-	-	-	-	-	-	-	-	-	-	-	-	-	-	-	-
Fsp-Ps 5.1_LOD1.5Interval	TRINITY_DN13175_c0_g1_i1	not available	len=8157 path=[0:0-6061 2:6062-6192 3:6193-6222 5:6223-6257 6:6258-6759 8:6760-6919 9:6920-6963 11:6964-7008 12:7009-7093 13:7094-7098 14:7099-7188 15:7189-8156]	8.58399e-22	134	122.112	1849	2125	277	6418975	6419251	0.00152289	193	69.6751	193	69.6751	0	0	Plus	Plus	8157	Retrovirus-related Pol polyprotein from transposon TNT 1-94	C:retrotransposon nucleocapsid; F:nucleic acid binding; F:methylmalonate-semialdehyde dehydrogenase (acylating) activity; F:zinc ion binding; P:DNA integration; P:oxidation-reduction process	EC:1.2.1.27	Methylmalonate-semialdehyde dehydrogenase (CoA acylating)	-	-	-	-	-	-	-	-	-	-	-	-	-	-	-	-	-	-	-	-	-	-	-	-
Fsp-Ps 5.1_LOD1.5Interval	TRINITY_DN13175_c0_g1_i1	not available	len=8157 path=[0:0-6061 2:6062-6192 3:6193-6222 5:6223-6257 6:6258-6759 8:6760-6919 9:6920-6963 11:6964-7008 12:7009-7093 13:7094-7098 14:7099-7188 15:7189-8156]	8.58399e-22	134	122.112	1863	2059	197	8440298	8440494	0.00108307	145	73.6041	145	73.6041	0	0	Plus	Plus	8157	Retrovirus-related Pol polyprotein from transposon TNT 1-94	C:retrotransposon nucleocapsid; F:nucleic acid binding; F:methylmalonate-semialdehyde dehydrogenase (acylating) activity; F:zinc ion binding; P:DNA integration; P:oxidation-reduction process	EC:1.2.1.27	Methylmalonate-semialdehyde dehydrogenase (CoA acylating)	-	-	-	-	-	-	-	-	-	-	-	-	-	-	-	-	-	-	-	-	-	-	-	-
Fsp-Ps 5.1_LOD1.5Interval	TRINITY_DN13175_c0_g1_i1	not available	len=8157 path=[0:0-6061 2:6062-6192 3:6193-6222 5:6223-6257 6:6258-6759 8:6760-6919 9:6920-6963 11:6964-7008 12:7009-7093 13:7094-7098 14:7099-7188 15:7189-8156]	8.58399e-22	134	122.112	6804	6945	142	7486958	7487089	0.000780689	116	81.6901	116	81.6901	10	7.04225	Plus	Plus	8157	Retrovirus-related Pol polyprotein from transposon TNT 1-94	C:retrotransposon nucleocapsid; F:nucleic acid binding; F:methylmalonate-semialdehyde dehydrogenase (acylating) activity; F:zinc ion binding; P:DNA integration; P:oxidation-reduction process	EC:1.2.1.27	Methylmalonate-semialdehyde dehydrogenase (CoA acylating)	-	-	-	-	-	-	-	-	-	-	-	-	-	-	-	-	-	-	-	-	-	-	-	-
Fsp-Ps 5.1_LOD1.5Interval	TRINITY_DN13175_c0_g1_i1	not available	len=8157 path=[0:0-6061 2:6062-6192 3:6193-6222 5:6223-6257 6:6258-6759 8:6760-6919 9:6920-6963 11:6964-7008 12:7009-7093 13:7094-7098 14:7099-7188 15:7189-8156]	8.58399e-22	134	122.112	7208	7059	150	17363507	17363676	0.000813676	127	74.7059	127	74.7059	20	11.7647	Plus	Minus	8157	Retrovirus-related Pol polyprotein from transposon TNT 1-94	C:retrotransposon nucleocapsid; F:nucleic acid binding; F:methylmalonate-semialdehyde dehydrogenase (acylating) activity; F:zinc ion binding; P:DNA integration; P:oxidation-reduction process	EC:1.2.1.27	Methylmalonate-semialdehyde dehydrogenase (CoA acylating)	-	-	-	-	-	-	-	-	-	-	-	-	-	-	-	-	-	-	-	-	-	-	-	-
Fsp-Ps 5.1_LOD1.5Interval	TRINITY_DN13175_c0_g1_i1	not available	len=8157 path=[0:0-6061 2:6062-6192 3:6193-6222 5:6223-6257 6:6258-6759 8:6760-6919 9:6920-6963 11:6964-7008 12:7009-7093 13:7094-7098 14:7099-7188 15:7189-8156]	2.99611e-21	132	120.309	2925	2463	463	6823503	6823962	0.00253449	307	66.1638	307	66.1638	5	1.07759	Plus	Minus	8157	Retrovirus-related Pol polyprotein from transposon TNT 1-94	C:retrotransposon nucleocapsid; F:nucleic acid binding; F:methylmalonate-semialdehyde dehydrogenase (acylating) activity; F:zinc ion binding; P:DNA integration; P:oxidation-reduction process	EC:1.2.1.27	Methylmalonate-semialdehyde dehydrogenase (CoA acylating)	-	-	-	-	-	-	-	-	-	-	-	-	-	-	-	-	-	-	-	-	-	-	-	-
Fsp-Ps 5.1_LOD1.5Interval	TRINITY_DN13175_c0_g1_i1	not available	len=8157 path=[0:0-6061 2:6062-6192 3:6193-6222 5:6223-6257 6:6258-6759 8:6760-6919 9:6920-6963 11:6964-7008 12:7009-7093 13:7094-7098 14:7099-7188 15:7189-8156]	1.27398e-19	126	114.899	3133	2520	614	6222755	6223364	0.00336466	409	65.44	409	65.44	26	4.16	Plus	Minus	8157	Retrovirus-related Pol polyprotein from transposon TNT 1-94	C:retrotransposon nucleocapsid; F:nucleic acid binding; F:methylmalonate-semialdehyde dehydrogenase (acylating) activity; F:zinc ion binding; P:DNA integration; P:oxidation-reduction process	EC:1.2.1.27	Methylmalonate-semialdehyde dehydrogenase (CoA acylating)	-	-	-	-	-	-	-	-	-	-	-	-	-	-	-	-	-	-	-	-	-	-	-	-
Fsp-Ps 5.1_LOD1.5Interval	TRINITY_DN13175_c0_g1_i1	not available	len=8157 path=[0:0-6061 2:6062-6192 3:6193-6222 5:6223-6257 6:6258-6759 8:6760-6919 9:6920-6963 11:6964-7008 12:7009-7093 13:7094-7098 14:7099-7188 15:7189-8156]	4.44662e-19	124	113.095	2461	2921	461	17549635	17550097	0.00253449	305	65.4506	305	65.4506	8	1.71674	Plus	Plus	8157	Retrovirus-related Pol polyprotein from transposon TNT 1-94	C:retrotransposon nucleocapsid; F:nucleic acid binding; F:methylmalonate-semialdehyde dehydrogenase (acylating) activity; F:zinc ion binding; P:DNA integration; P:oxidation-reduction process	EC:1.2.1.27	Methylmalonate-semialdehyde dehydrogenase (CoA acylating)	-	-	-	-	-	-	-	-	-	-	-	-	-	-	-	-	-	-	-	-	-	-	-	-
Fsp-Ps 5.1_LOD1.5Interval	TRINITY_DN13175_c0_g1_i1	not available	len=8157 path=[0:0-6061 2:6062-6192 3:6193-6222 5:6223-6257 6:6258-6759 8:6760-6919 9:6920-6963 11:6964-7008 12:7009-7093 13:7094-7098 14:7099-7188 15:7189-8156]	4.44662e-19	124	113.095	7253	7547	295	6221408	6221703	0.00162185	208	69.5652	208	69.5652	7	2.34114	Plus	Plus	8157	Retrovirus-related Pol polyprotein from transposon TNT 1-94	C:retrotransposon nucleocapsid; F:nucleic acid binding; F:methylmalonate-semialdehyde dehydrogenase (acylating) activity; F:zinc ion binding; P:DNA integration; P:oxidation-reduction process	EC:1.2.1.27	Methylmalonate-semialdehyde dehydrogenase (CoA acylating)	-	-	-	-	-	-	-	-	-	-	-	-	-	-	-	-	-	-	-	-	-	-	-	-
Fsp-Ps 5.1_LOD1.5Interval	TRINITY_DN13175_c0_g1_i1	not available	len=8157 path=[0:0-6061 2:6062-6192 3:6193-6222 5:6223-6257 6:6258-6759 8:6760-6919 9:6920-6963 11:6964-7008 12:7009-7093 13:7094-7098 14:7099-7188 15:7189-8156]	1.55202e-18	122	111.292	5298	5577	280	18146546	18146823	0.00153939	200	70.4225	200	70.4225	10	3.52113	Plus	Plus	8157	Retrovirus-related Pol polyprotein from transposon TNT 1-94	C:retrotransposon nucleocapsid; F:nucleic acid binding; F:methylmalonate-semialdehyde dehydrogenase (acylating) activity; F:zinc ion binding; P:DNA integration; P:oxidation-reduction process	EC:1.2.1.27	Methylmalonate-semialdehyde dehydrogenase (CoA acylating)	-	-	-	-	-	-	-	-	-	-	-	-	-	-	-	-	-	-	-	-	-	-	-	-
Fsp-Ps 5.1_LOD1.5Interval	TRINITY_DN13175_c0_g1_i1	not available	len=8157 path=[0:0-6061 2:6062-6192 3:6193-6222 5:6223-6257 6:6258-6759 8:6760-6919 9:6920-6963 11:6964-7008 12:7009-7093 13:7094-7098 14:7099-7188 15:7189-8156]	5.41709e-18	120	109.488	1462	640	823	16155656	16156481	0.0045137	542	64.4471	542	64.4471	33	3.9239	Plus	Minus	8157	Retrovirus-related Pol polyprotein from transposon TNT 1-94	C:retrotransposon nucleocapsid; F:nucleic acid binding; F:methylmalonate-semialdehyde dehydrogenase (acylating) activity; F:zinc ion binding; P:DNA integration; P:oxidation-reduction process	EC:1.2.1.27	Methylmalonate-semialdehyde dehydrogenase (CoA acylating)	-	-	-	-	-	-	-	-	-	-	-	-	-	-	-	-	-	-	-	-	-	-	-	-
Fsp-Ps 5.1_LOD1.5Interval	TRINITY_DN13175_c0_g1_i1	not available	len=8157 path=[0:0-6061 2:6062-6192 3:6193-6222 5:6223-6257 6:6258-6759 8:6760-6919 9:6920-6963 11:6964-7008 12:7009-7093 13:7094-7098 14:7099-7188 15:7189-8156]	5.41709e-18	120	109.488	2415	2810	396	7608489	7608878	0.00217713	264	66.3317	264	66.3317	10	2.51256	Plus	Plus	8157	Retrovirus-related Pol polyprotein from transposon TNT 1-94	C:retrotransposon nucleocapsid; F:nucleic acid binding; F:methylmalonate-semialdehyde dehydrogenase (acylating) activity; F:zinc ion binding; P:DNA integration; P:oxidation-reduction process	EC:1.2.1.27	Methylmalonate-semialdehyde dehydrogenase (CoA acylating)	-	-	-	-	-	-	-	-	-	-	-	-	-	-	-	-	-	-	-	-	-	-	-	-
Fsp-Ps 5.1_LOD1.5Interval	TRINITY_DN13175_c0_g1_i1	not available	len=8157 path=[0:0-6061 2:6062-6192 3:6193-6222 5:6223-6257 6:6258-6759 8:6760-6919 9:6920-6963 11:6964-7008 12:7009-7093 13:7094-7098 14:7099-7188 15:7189-8156]	5.41709e-18	120	109.488	2628	2924	297	7600695	7600992	0.00163285	206	68.8963	206	68.8963	3	1.00334	Plus	Plus	8157	Retrovirus-related Pol polyprotein from transposon TNT 1-94	C:retrotransposon nucleocapsid; F:nucleic acid binding; F:methylmalonate-semialdehyde dehydrogenase (acylating) activity; F:zinc ion binding; P:DNA integration; P:oxidation-reduction process	EC:1.2.1.27	Methylmalonate-semialdehyde dehydrogenase (CoA acylating)	-	-	-	-	-	-	-	-	-	-	-	-	-	-	-	-	-	-	-	-	-	-	-	-
Fsp-Ps 5.1_LOD1.5Interval	TRINITY_DN13175_c0_g1_i1	not available	len=8157 path=[0:0-6061 2:6062-6192 3:6193-6222 5:6223-6257 6:6258-6759 8:6760-6919 9:6920-6963 11:6964-7008 12:7009-7093 13:7094-7098 14:7099-7188 15:7189-8156]	5.41709e-18	120	109.488	7268	7547	280	18144317	18144597	0.00153939	198	69.9647	198	69.9647	5	1.76678	Plus	Plus	8157	Retrovirus-related Pol polyprotein from transposon TNT 1-94	C:retrotransposon nucleocapsid; F:nucleic acid binding; F:methylmalonate-semialdehyde dehydrogenase (acylating) activity; F:zinc ion binding; P:DNA integration; P:oxidation-reduction process	EC:1.2.1.27	Methylmalonate-semialdehyde dehydrogenase (CoA acylating)	-	-	-	-	-	-	-	-	-	-	-	-	-	-	-	-	-	-	-	-	-	-	-	-
Fsp-Ps 5.1_LOD1.5Interval	TRINITY_DN13175_c0_g1_i1	not available	len=8157 path=[0:0-6061 2:6062-6192 3:6193-6222 5:6223-6257 6:6258-6759 8:6760-6919 9:6920-6963 11:6964-7008 12:7009-7093 13:7094-7098 14:7099-7188 15:7189-8156]	1.89075e-17	118	107.685	1	75	75	17622881	17622958	0.000412336	71	91.0256	71	91.0256	3	3.84615	Plus	Plus	8157	Retrovirus-related Pol polyprotein from transposon TNT 1-94	C:retrotransposon nucleocapsid; F:nucleic acid binding; F:methylmalonate-semialdehyde dehydrogenase (acylating) activity; F:zinc ion binding; P:DNA integration; P:oxidation-reduction process	EC:1.2.1.27	Methylmalonate-semialdehyde dehydrogenase (CoA acylating)	-	-	-	-	-	-	-	-	-	-	-	-	-	-	-	-	-	-	-	-	-	-	-	-
Fsp-Ps 5.1_LOD1.5Interval	TRINITY_DN13175_c0_g1_i1	not available	len=8157 path=[0:0-6061 2:6062-6192 3:6193-6222 5:6223-6257 6:6258-6759 8:6760-6919 9:6920-6963 11:6964-7008 12:7009-7093 13:7094-7098 14:7099-7188 15:7189-8156]	9.79432e-15	108	98.6682	3132	2461	672	7371459	7372123	0.00368353	433	63.7703	433	63.7703	21	3.09278	Plus	Minus	8157	Retrovirus-related Pol polyprotein from transposon TNT 1-94	C:retrotransposon nucleocapsid; F:nucleic acid binding; F:methylmalonate-semialdehyde dehydrogenase (acylating) activity; F:zinc ion binding; P:DNA integration; P:oxidation-reduction process	EC:1.2.1.27	Methylmalonate-semialdehyde dehydrogenase (CoA acylating)	-	-	-	-	-	-	-	-	-	-	-	-	-	-	-	-	-	-	-	-	-	-	-	-
Fsp-Ps 5.1_LOD1.5Interval	TRINITY_DN13175_c0_g1_i1	not available	len=8157 path=[0:0-6061 2:6062-6192 3:6193-6222 5:6223-6257 6:6258-6759 8:6760-6919 9:6920-6963 11:6964-7008 12:7009-7093 13:7094-7098 14:7099-7188 15:7189-8156]	3.41855e-14	106	96.8649	2926	2463	464	8702497	8702950	0.00253999	306	65.8065	306	65.8065	12	2.58065	Plus	Minus	8157	Retrovirus-related Pol polyprotein from transposon TNT 1-94	C:retrotransposon nucleocapsid; F:nucleic acid binding; F:methylmalonate-semialdehyde dehydrogenase (acylating) activity; F:zinc ion binding; P:DNA integration; P:oxidation-reduction process	EC:1.2.1.27	Methylmalonate-semialdehyde dehydrogenase (CoA acylating)	-	-	-	-	-	-	-	-	-	-	-	-	-	-	-	-	-	-	-	-	-	-	-	-
Fsp-Ps 5.1_LOD1.5Interval	TRINITY_DN13175_c0_g1_i1	not available	len=8157 path=[0:0-6061 2:6062-6192 3:6193-6222 5:6223-6257 6:6258-6759 8:6760-6919 9:6920-6963 11:6964-7008 12:7009-7093 13:7094-7098 14:7099-7188 15:7189-8156]	1.19319e-13	104	95.0615	610	823	214	15827628	15827843	0.00117653	151	69.9074	151	69.9074	2	0.925926	Plus	Plus	8157	Retrovirus-related Pol polyprotein from transposon TNT 1-94	C:retrotransposon nucleocapsid; F:nucleic acid binding; F:methylmalonate-semialdehyde dehydrogenase (acylating) activity; F:zinc ion binding; P:DNA integration; P:oxidation-reduction process	EC:1.2.1.27	Methylmalonate-semialdehyde dehydrogenase (CoA acylating)	-	-	-	-	-	-	-	-	-	-	-	-	-	-	-	-	-	-	-	-	-	-	-	-
Fsp-Ps 5.1_LOD1.5Interval	TRINITY_DN13175_c0_g1_i1	not available	len=8157 path=[0:0-6061 2:6062-6192 3:6193-6222 5:6223-6257 6:6258-6759 8:6760-6919 9:6920-6963 11:6964-7008 12:7009-7093 13:7094-7098 14:7099-7188 15:7189-8156]	1.19319e-13	104	95.0615	2809	2415	395	6682715	6683106	0.00216064	263	65.9148	263	65.9148	11	2.75689	Plus	Minus	8157	Retrovirus-related Pol polyprotein from transposon TNT 1-94	C:retrotransposon nucleocapsid; F:nucleic acid binding; F:methylmalonate-semialdehyde dehydrogenase (acylating) activity; F:zinc ion binding; P:DNA integration; P:oxidation-reduction process	EC:1.2.1.27	Methylmalonate-semialdehyde dehydrogenase (CoA acylating)	-	-	-	-	-	-	-	-	-	-	-	-	-	-	-	-	-	-	-	-	-	-	-	-
Fsp-Ps 5.1_LOD1.5Interval	TRINITY_DN13175_c0_g1_i1	not available	len=8157 path=[0:0-6061 2:6062-6192 3:6193-6222 5:6223-6257 6:6258-6759 8:6760-6919 9:6920-6963 11:6964-7008 12:7009-7093 13:7094-7098 14:7099-7188 15:7189-8156]	1.19319e-13	104	95.0615	3665	3416	250	7534600	7534847	0.00136346	176	69.5652	176	69.5652	8	3.16206	Plus	Minus	8157	Retrovirus-related Pol polyprotein from transposon TNT 1-94	C:retrotransposon nucleocapsid; F:nucleic acid binding; F:methylmalonate-semialdehyde dehydrogenase (acylating) activity; F:zinc ion binding; P:DNA integration; P:oxidation-reduction process	EC:1.2.1.27	Methylmalonate-semialdehyde dehydrogenase (CoA acylating)	-	-	-	-	-	-	-	-	-	-	-	-	-	-	-	-	-	-	-	-	-	-	-	-
Fsp-Ps 5.1_LOD1.5Interval	TRINITY_DN13175_c0_g1_i1	not available	len=8157 path=[0:0-6061 2:6062-6192 3:6193-6222 5:6223-6257 6:6258-6759 8:6760-6919 9:6920-6963 11:6964-7008 12:7009-7093 13:7094-7098 14:7099-7188 15:7189-8156]	1.19319e-13	104	95.0615	3665	3416	250	7527909	7528156	0.00136346	176	69.5652	176	69.5652	8	3.16206	Plus	Minus	8157	Retrovirus-related Pol polyprotein from transposon TNT 1-94	C:retrotransposon nucleocapsid; F:nucleic acid binding; F:methylmalonate-semialdehyde dehydrogenase (acylating) activity; F:zinc ion binding; P:DNA integration; P:oxidation-reduction process	EC:1.2.1.27	Methylmalonate-semialdehyde dehydrogenase (CoA acylating)	-	-	-	-	-	-	-	-	-	-	-	-	-	-	-	-	-	-	-	-	-	-	-	-
Fsp-Ps 5.1_LOD1.5Interval	TRINITY_DN13175_c0_g1_i1	not available	len=8157 path=[0:0-6061 2:6062-6192 3:6193-6222 5:6223-6257 6:6258-6759 8:6760-6919 9:6920-6963 11:6964-7008 12:7009-7093 13:7094-7098 14:7099-7188 15:7189-8156]	1.45361e-12	100	91.4547	2463	2715	253	15859874	15860123	0.00139095	175	68.0934	175	68.0934	11	4.28016	Plus	Plus	8157	Retrovirus-related Pol polyprotein from transposon TNT 1-94	C:retrotransposon nucleocapsid; F:nucleic acid binding; F:methylmalonate-semialdehyde dehydrogenase (acylating) activity; F:zinc ion binding; P:DNA integration; P:oxidation-reduction process	EC:1.2.1.27	Methylmalonate-semialdehyde dehydrogenase (CoA acylating)	-	-	-	-	-	-	-	-	-	-	-	-	-	-	-	-	-	-	-	-	-	-	-	-
Fsp-Ps 5.1_LOD1.5Interval	TRINITY_DN13175_c0_g1_i1	not available	len=8157 path=[0:0-6061 2:6062-6192 3:6193-6222 5:6223-6257 6:6258-6759 8:6760-6919 9:6920-6963 11:6964-7008 12:7009-7093 13:7094-7098 14:7099-7188 15:7189-8156]	1.45361e-12	100	91.4547	6844	6750	95	17629407	17629503	0.000511297	79	81.4433	79	81.4433	2	2.06186	Plus	Minus	8157	Retrovirus-related Pol polyprotein from transposon TNT 1-94	C:retrotransposon nucleocapsid; F:nucleic acid binding; F:methylmalonate-semialdehyde dehydrogenase (acylating) activity; F:zinc ion binding; P:DNA integration; P:oxidation-reduction process	EC:1.2.1.27	Methylmalonate-semialdehyde dehydrogenase (CoA acylating)	-	-	-	-	-	-	-	-	-	-	-	-	-	-	-	-	-	-	-	-	-	-	-	-
Fsp-Ps 5.1_LOD1.5Interval	TRINITY_DN13175_c0_g1_i1	not available	len=8157 path=[0:0-6061 2:6062-6192 3:6193-6222 5:6223-6257 6:6258-6759 8:6760-6919 9:6920-6963 11:6964-7008 12:7009-7093 13:7094-7098 14:7099-7188 15:7189-8156]	5.07359e-12	98	89.6514	2058	1830	229	7098769	7098997	0.001248	157	68.559	157	68.559	0	0	Plus	Minus	8157	Retrovirus-related Pol polyprotein from transposon TNT 1-94	C:retrotransposon nucleocapsid; F:nucleic acid binding; F:methylmalonate-semialdehyde dehydrogenase (acylating) activity; F:zinc ion binding; P:DNA integration; P:oxidation-reduction process	EC:1.2.1.27	Methylmalonate-semialdehyde dehydrogenase (CoA acylating)	-	-	-	-	-	-	-	-	-	-	-	-	-	-	-	-	-	-	-	-	-	-	-	-
Fsp-Ps 5.1_LOD1.5Interval	TRINITY_DN13175_c0_g1_i1	not available	len=8157 path=[0:0-6061 2:6062-6192 3:6193-6222 5:6223-6257 6:6258-6759 8:6760-6919 9:6920-6963 11:6964-7008 12:7009-7093 13:7094-7098 14:7099-7188 15:7189-8156]	5.07359e-12	98	89.6514	2730	3217	488	7170881	7171366	0.00268293	320	65.0407	320	65.0407	10	2.03252	Plus	Plus	8157	Retrovirus-related Pol polyprotein from transposon TNT 1-94	C:retrotransposon nucleocapsid; F:nucleic acid binding; F:methylmalonate-semialdehyde dehydrogenase (acylating) activity; F:zinc ion binding; P:DNA integration; P:oxidation-reduction process	EC:1.2.1.27	Methylmalonate-semialdehyde dehydrogenase (CoA acylating)	-	-	-	-	-	-	-	-	-	-	-	-	-	-	-	-	-	-	-	-	-	-	-	-
Fsp-Ps 5.1_LOD1.5Interval	TRINITY_DN13175_c0_g1_i1	not available	len=8157 path=[0:0-6061 2:6062-6192 3:6193-6222 5:6223-6257 6:6258-6759 8:6760-6919 9:6920-6963 11:6964-7008 12:7009-7093 13:7094-7098 14:7099-7188 15:7189-8156]	5.07359e-12	98	89.6514	6794	6718	77	17629511	17629587	0.000412336	66	85.7143	66	85.7143	0	0	Plus	Minus	8157	Retrovirus-related Pol polyprotein from transposon TNT 1-94	C:retrotransposon nucleocapsid; F:nucleic acid binding; F:methylmalonate-semialdehyde dehydrogenase (acylating) activity; F:zinc ion binding; P:DNA integration; P:oxidation-reduction process	EC:1.2.1.27	Methylmalonate-semialdehyde dehydrogenase (CoA acylating)	-	-	-	-	-	-	-	-	-	-	-	-	-	-	-	-	-	-	-	-	-	-	-	-
Fsp-Ps 5.1_LOD1.5Interval	TRINITY_DN13175_c0_g1_i1	not available	len=8157 path=[0:0-6061 2:6062-6192 3:6193-6222 5:6223-6257 6:6258-6759 8:6760-6919 9:6920-6963 11:6964-7008 12:7009-7093 13:7094-7098 14:7099-7188 15:7189-8156]	5.07359e-12	98	89.6514	7209	7102	108	6950528	6950633	0.000582768	85	78.7037	85	78.7037	2	1.85185	Plus	Minus	8157	Retrovirus-related Pol polyprotein from transposon TNT 1-94	C:retrotransposon nucleocapsid; F:nucleic acid binding; F:methylmalonate-semialdehyde dehydrogenase (acylating) activity; F:zinc ion binding; P:DNA integration; P:oxidation-reduction process	EC:1.2.1.27	Methylmalonate-semialdehyde dehydrogenase (CoA acylating)	-	-	-	-	-	-	-	-	-	-	-	-	-	-	-	-	-	-	-	-	-	-	-	-
Fsp-Ps 5.1_LOD1.5Interval	TRINITY_DN13175_c0_g1_i1	not available	len=8157 path=[0:0-6061 2:6062-6192 3:6193-6222 5:6223-6257 6:6258-6759 8:6760-6919 9:6920-6963 11:6964-7008 12:7009-7093 13:7094-7098 14:7099-7188 15:7189-8156]	2.15734e-10	92	84.2413	1206	1101	106	6226233	6226338	0.000571773	82	77.3585	82	77.3585	0	0	Plus	Minus	8157	Retrovirus-related Pol polyprotein from transposon TNT 1-94	C:retrotransposon nucleocapsid; F:nucleic acid binding; F:methylmalonate-semialdehyde dehydrogenase (acylating) activity; F:zinc ion binding; P:DNA integration; P:oxidation-reduction process	EC:1.2.1.27	Methylmalonate-semialdehyde dehydrogenase (CoA acylating)	-	-	-	-	-	-	-	-	-	-	-	-	-	-	-	-	-	-	-	-	-	-	-	-
Fsp-Ps 5.1_LOD1.5Interval	TRINITY_DN13175_c0_g1_i1	not available	len=8157 path=[0:0-6061 2:6062-6192 3:6193-6222 5:6223-6257 6:6258-6759 8:6760-6919 9:6920-6963 11:6964-7008 12:7009-7093 13:7094-7098 14:7099-7188 15:7189-8156]	7.52987e-10	90	82.4379	5223	4921	303	7532309	7532611	0.00165484	200	66.0066	200	66.0066	0	0	Plus	Minus	8157	Retrovirus-related Pol polyprotein from transposon TNT 1-94	C:retrotransposon nucleocapsid; F:nucleic acid binding; F:methylmalonate-semialdehyde dehydrogenase (acylating) activity; F:zinc ion binding; P:DNA integration; P:oxidation-reduction process	EC:1.2.1.27	Methylmalonate-semialdehyde dehydrogenase (CoA acylating)	-	-	-	-	-	-	-	-	-	-	-	-	-	-	-	-	-	-	-	-	-	-	-	-
Fsp-Ps 5.1_LOD1.5Interval	TRINITY_DN13175_c0_g1_i1	not available	len=8157 path=[0:0-6061 2:6062-6192 3:6193-6222 5:6223-6257 6:6258-6759 8:6760-6919 9:6920-6963 11:6964-7008 12:7009-7093 13:7094-7098 14:7099-7188 15:7189-8156]	2.62818e-09	88	80.6345	7873	7683	191	15861972	15862169	0.00103909	143	70.7921	143	70.7921	15	7.42574	Plus	Minus	8157	Retrovirus-related Pol polyprotein from transposon TNT 1-94	C:retrotransposon nucleocapsid; F:nucleic acid binding; F:methylmalonate-semialdehyde dehydrogenase (acylating) activity; F:zinc ion binding; P:DNA integration; P:oxidation-reduction process	EC:1.2.1.27	Methylmalonate-semialdehyde dehydrogenase (CoA acylating)	-	-	-	-	-	-	-	-	-	-	-	-	-	-	-	-	-	-	-	-	-	-	-	-
Fsp-Ps 5.1_LOD1.5Interval	TRINITY_DN13175_c0_g1_i1	not available	len=8157 path=[0:0-6061 2:6062-6192 3:6193-6222 5:6223-6257 6:6258-6759 8:6760-6919 9:6920-6963 11:6964-7008 12:7009-7093 13:7094-7098 14:7099-7188 15:7189-8156]	9.17326e-09	86	78.8312	2603	2926	324	15886320	15886643	0.00178129	214	65.8462	214	65.8462	2	0.615385	Plus	Plus	8157	Retrovirus-related Pol polyprotein from transposon TNT 1-94	C:retrotransposon nucleocapsid; F:nucleic acid binding; F:methylmalonate-semialdehyde dehydrogenase (acylating) activity; F:zinc ion binding; P:DNA integration; P:oxidation-reduction process	EC:1.2.1.27	Methylmalonate-semialdehyde dehydrogenase (CoA acylating)	-	-	-	-	-	-	-	-	-	-	-	-	-	-	-	-	-	-	-	-	-	-	-	-
Fsp-Ps 5.1_LOD1.5Interval	TRINITY_DN13175_c0_g1_i1	not available	len=8157 path=[0:0-6061 2:6062-6192 3:6193-6222 5:6223-6257 6:6258-6759 8:6760-6919 9:6920-6963 11:6964-7008 12:7009-7093 13:7094-7098 14:7099-7188 15:7189-8156]	9.17326e-09	86	78.8312	6747	6844	98	65773	65872	0.000538786	78	78	78	78	2	2	Plus	Plus	8157	Retrovirus-related Pol polyprotein from transposon TNT 1-94	C:retrotransposon nucleocapsid; F:nucleic acid binding; F:methylmalonate-semialdehyde dehydrogenase (acylating) activity; F:zinc ion binding; P:DNA integration; P:oxidation-reduction process	EC:1.2.1.27	Methylmalonate-semialdehyde dehydrogenase (CoA acylating)	-	-	-	-	-	-	-	-	-	-	-	-	-	-	-	-	-	-	-	-	-	-	-	-
Fsp-Ps 5.1_LOD1.5Interval	TRINITY_DN13175_c0_g1_i1	not available	len=8157 path=[0:0-6061 2:6062-6192 3:6193-6222 5:6223-6257 6:6258-6759 8:6760-6919 9:6920-6963 11:6964-7008 12:7009-7093 13:7094-7098 14:7099-7188 15:7189-8156]	1.11753e-07	82	75.2244	5195	4922	274	15757735	15758008	0.00149541	183	66.5455	183	66.5455	2	0.727273	Plus	Minus	8157	Retrovirus-related Pol polyprotein from transposon TNT 1-94	C:retrotransposon nucleocapsid; F:nucleic acid binding; F:methylmalonate-semialdehyde dehydrogenase (acylating) activity; F:zinc ion binding; P:DNA integration; P:oxidation-reduction process	EC:1.2.1.27	Methylmalonate-semialdehyde dehydrogenase (CoA acylating)	-	-	-	-	-	-	-	-	-	-	-	-	-	-	-	-	-	-	-	-	-	-	-	-
Fsp-Ps 5.1_LOD1.5Interval	TRINITY_DN13175_c0_g1_i1	not available	len=8157 path=[0:0-6061 2:6062-6192 3:6193-6222 5:6223-6257 6:6258-6759 8:6760-6919 9:6920-6963 11:6964-7008 12:7009-7093 13:7094-7098 14:7099-7188 15:7189-8156]	3.90057e-07	80	73.4211	1859	1154	706	6465959	6466664	0.00387046	458	63.7883	458	63.7883	24	3.34262	Plus	Minus	8157	Retrovirus-related Pol polyprotein from transposon TNT 1-94	C:retrotransposon nucleocapsid; F:nucleic acid binding; F:methylmalonate-semialdehyde dehydrogenase (acylating) activity; F:zinc ion binding; P:DNA integration; P:oxidation-reduction process	EC:1.2.1.27	Methylmalonate-semialdehyde dehydrogenase (CoA acylating)	-	-	-	-	-	-	-	-	-	-	-	-	-	-	-	-	-	-	-	-	-	-	-	-
Fsp-Ps 5.1_LOD1.5Interval	TRINITY_DN13175_c0_g1_i1	not available	len=8157 path=[0:0-6061 2:6062-6192 3:6193-6222 5:6223-6257 6:6258-6759 8:6760-6919 9:6920-6963 11:6964-7008 12:7009-7093 13:7094-7098 14:7099-7188 15:7189-8156]	3.90057e-07	80	73.4211	6846	6945	100	15530783	15530881	0.000549781	77	77	77	77	1	1	Plus	Plus	8157	Retrovirus-related Pol polyprotein from transposon TNT 1-94	C:retrotransposon nucleocapsid; F:nucleic acid binding; F:methylmalonate-semialdehyde dehydrogenase (acylating) activity; F:zinc ion binding; P:DNA integration; P:oxidation-reduction process	EC:1.2.1.27	Methylmalonate-semialdehyde dehydrogenase (CoA acylating)	-	-	-	-	-	-	-	-	-	-	-	-	-	-	-	-	-	-	-	-	-	-	-	-
Fsp-Ps 5.1_LOD1.5Interval	TRINITY_DN13175_c0_g1_i1	not available	len=8157 path=[0:0-6061 2:6062-6192 3:6193-6222 5:6223-6257 6:6258-6759 8:6760-6919 9:6920-6963 11:6964-7008 12:7009-7093 13:7094-7098 14:7099-7188 15:7189-8156]	1.36143e-06	78	71.6177	1035	1252	218	15426361	15426578	0.00119852	149	67.4208	149	67.4208	6	2.71493	Plus	Plus	8157	Retrovirus-related Pol polyprotein from transposon TNT 1-94	C:retrotransposon nucleocapsid; F:nucleic acid binding; F:methylmalonate-semialdehyde dehydrogenase (acylating) activity; F:zinc ion binding; P:DNA integration; P:oxidation-reduction process	EC:1.2.1.27	Methylmalonate-semialdehyde dehydrogenase (CoA acylating)	-	-	-	-	-	-	-	-	-	-	-	-	-	-	-	-	-	-	-	-	-	-	-	-
Fsp-Ps 5.1_LOD1.5Interval	TRINITY_DN13175_c0_g1_i1	not available	len=8157 path=[0:0-6061 2:6062-6192 3:6193-6222 5:6223-6257 6:6258-6759 8:6760-6919 9:6920-6963 11:6964-7008 12:7009-7093 13:7094-7098 14:7099-7188 15:7189-8156]	4.75186e-06	76	69.8143	2463	2716	254	6716346	6716608	0.00139644	187	70.0375	187	70.0375	17	6.36704	Plus	Plus	8157	Retrovirus-related Pol polyprotein from transposon TNT 1-94	C:retrotransposon nucleocapsid; F:nucleic acid binding; F:methylmalonate-semialdehyde dehydrogenase (acylating) activity; F:zinc ion binding; P:DNA integration; P:oxidation-reduction process	EC:1.2.1.27	Methylmalonate-semialdehyde dehydrogenase (CoA acylating)	-	-	-	-	-	-	-	-	-	-	-	-	-	-	-	-	-	-	-	-	-	-	-	-
Fsp-Ps 5.1_LOD1.5Interval	TRINITY_DN13175_c0_g1_i1	not available	len=8157 path=[0:0-6061 2:6062-6192 3:6193-6222 5:6223-6257 6:6258-6759 8:6760-6919 9:6920-6963 11:6964-7008 12:7009-7093 13:7094-7098 14:7099-7188 15:7189-8156]	1.65856e-05	74	68.0109	7045	6910	136	17626590	17626727	0.000736707	107	72.7891	107	72.7891	20	13.6054	Plus	Minus	8157	Retrovirus-related Pol polyprotein from transposon TNT 1-94	C:retrotransposon nucleocapsid; F:nucleic acid binding; F:methylmalonate-semialdehyde dehydrogenase (acylating) activity; F:zinc ion binding; P:DNA integration; P:oxidation-reduction process	EC:1.2.1.27	Methylmalonate-semialdehyde dehydrogenase (CoA acylating)	-	-	-	-	-	-	-	-	-	-	-	-	-	-	-	-	-	-	-	-	-	-	-	-
Fsp-Ps 5.1_LOD1.5Interval	TRINITY_DN13175_c0_g1_i1	not available	len=8157 path=[0:0-6061 2:6062-6192 3:6193-6222 5:6223-6257 6:6258-6759 8:6760-6919 9:6920-6963 11:6964-7008 12:7009-7093 13:7094-7098 14:7099-7188 15:7189-8156]	5.78896e-05	72	66.2076	61	1	61	62091	62151	0.000324371	51	83.6066	51	83.6066	0	0	Plus	Minus	8157	Retrovirus-related Pol polyprotein from transposon TNT 1-94	C:retrotransposon nucleocapsid; F:nucleic acid binding; F:methylmalonate-semialdehyde dehydrogenase (acylating) activity; F:zinc ion binding; P:DNA integration; P:oxidation-reduction process	EC:1.2.1.27	Methylmalonate-semialdehyde dehydrogenase (CoA acylating)	-	-	-	-	-	-	-	-	-	-	-	-	-	-	-	-	-	-	-	-	-	-	-	-
Fsp-Ps 5.1_LOD1.5Interval	TRINITY_DN13175_c0_g1_i1	not available	len=8157 path=[0:0-6061 2:6062-6192 3:6193-6222 5:6223-6257 6:6258-6759 8:6760-6919 9:6920-6963 11:6964-7008 12:7009-7093 13:7094-7098 14:7099-7188 15:7189-8156]	0.000705239	68	62.6008	5178	4922	257	16001396	16001652	0.00140194	170	65.8915	170	65.8915	2	0.775194	Plus	Minus	8157	Retrovirus-related Pol polyprotein from transposon TNT 1-94	C:retrotransposon nucleocapsid; F:nucleic acid binding; F:methylmalonate-semialdehyde dehydrogenase (acylating) activity; F:zinc ion binding; P:DNA integration; P:oxidation-reduction process	EC:1.2.1.27	Methylmalonate-semialdehyde dehydrogenase (CoA acylating)	-	-	-	-	-	-	-	-	-	-	-	-	-	-	-	-	-	-	-	-	-	-	-	-
Fsp-Ps 5.1_LOD1.5Interval	TRINITY_DN13175_c0_g1_i1	not available	len=8157 path=[0:0-6061 2:6062-6192 3:6193-6222 5:6223-6257 6:6258-6759 8:6760-6919 9:6920-6963 11:6964-7008 12:7009-7093 13:7094-7098 14:7099-7188 15:7189-8156]	0.000705239	68	62.6008	7547	7260	288	558026	558314	0.00157237	190	65.5172	190	65.5172	3	1.03448	Plus	Minus	8157	Retrovirus-related Pol polyprotein from transposon TNT 1-94	C:retrotransposon nucleocapsid; F:nucleic acid binding; F:methylmalonate-semialdehyde dehydrogenase (acylating) activity; F:zinc ion binding; P:DNA integration; P:oxidation-reduction process	EC:1.2.1.27	Methylmalonate-semialdehyde dehydrogenase (CoA acylating)	-	-	-	-	-	-	-	-	-	-	-	-	-	-	-	-	-	-	-	-	-	-	-	-
Fsp-Ps 5.1_LOD1.5Interval	TRINITY_DN13175_c0_g1_i1	not available	len=8157 path=[0:0-6061 2:6062-6192 3:6193-6222 5:6223-6257 6:6258-6759 8:6760-6919 9:6920-6963 11:6964-7008 12:7009-7093 13:7094-7098 14:7099-7188 15:7189-8156]	0.00246153	66	60.7975	819	640	180	17645663	17645843	0.000978611	125	68.6813	125	68.6813	3	1.64835	Plus	Minus	8157	Retrovirus-related Pol polyprotein from transposon TNT 1-94	C:retrotransposon nucleocapsid; F:nucleic acid binding; F:methylmalonate-semialdehyde dehydrogenase (acylating) activity; F:zinc ion binding; P:DNA integration; P:oxidation-reduction process	EC:1.2.1.27	Methylmalonate-semialdehyde dehydrogenase (CoA acylating)	-	-	-	-	-	-	-	-	-	-	-	-	-	-	-	-	-	-	-	-	-	-	-	-
Fsp-Ps 5.1_LOD1.5Interval	TRINITY_DN13175_c0_g1_i1	not available	len=8157 path=[0:0-6061 2:6062-6192 3:6193-6222 5:6223-6257 6:6258-6759 8:6760-6919 9:6920-6963 11:6964-7008 12:7009-7093 13:7094-7098 14:7099-7188 15:7189-8156]	0.00246153	66	60.7975	647	946	300	16021224	16021526	0.00164934	200	65.5738	200	65.5738	7	2.29508	Plus	Plus	8157	Retrovirus-related Pol polyprotein from transposon TNT 1-94	C:retrotransposon nucleocapsid; F:nucleic acid binding; F:methylmalonate-semialdehyde dehydrogenase (acylating) activity; F:zinc ion binding; P:DNA integration; P:oxidation-reduction process	EC:1.2.1.27	Methylmalonate-semialdehyde dehydrogenase (CoA acylating)	-	-	-	-	-	-	-	-	-	-	-	-	-	-	-	-	-	-	-	-	-	-	-	-
Fsp-Ps 5.1_LOD1.5Interval	TRINITY_DN13175_c0_g1_i1	not available	len=8157 path=[0:0-6061 2:6062-6192 3:6193-6222 5:6223-6257 6:6258-6759 8:6760-6919 9:6920-6963 11:6964-7008 12:7009-7093 13:7094-7098 14:7099-7188 15:7189-8156]	0.00859157	64	58.9941	1708	1789	82	15046178	15046259	0.000450821	62	75.6098	62	75.6098	0	0	Plus	Plus	8157	Retrovirus-related Pol polyprotein from transposon TNT 1-94	C:retrotransposon nucleocapsid; F:nucleic acid binding; F:methylmalonate-semialdehyde dehydrogenase (acylating) activity; F:zinc ion binding; P:DNA integration; P:oxidation-reduction process	EC:1.2.1.27	Methylmalonate-semialdehyde dehydrogenase (CoA acylating)	-	-	-	-	-	-	-	-	-	-	-	-	-	-	-	-	-	-	-	-	-	-	-	-
Fsp-Ps 5.1_LOD1.5Interval	TRINITY_DN13175_c0_g1_i1	not available	len=8157 path=[0:0-6061 2:6062-6192 3:6193-6222 5:6223-6257 6:6258-6759 8:6760-6919 9:6920-6963 11:6964-7008 12:7009-7093 13:7094-7098 14:7099-7188 15:7189-8156]	0.00859157	64	58.9941	3510	3434	77	7371078	7371154	0.000412336	59	76.6234	59	76.6234	0	0	Plus	Minus	8157	Retrovirus-related Pol polyprotein from transposon TNT 1-94	C:retrotransposon nucleocapsid; F:nucleic acid binding; F:methylmalonate-semialdehyde dehydrogenase (acylating) activity; F:zinc ion binding; P:DNA integration; P:oxidation-reduction process	EC:1.2.1.27	Methylmalonate-semialdehyde dehydrogenase (CoA acylating)	-	-	-	-	-	-	-	-	-	-	-	-	-	-	-	-	-	-	-	-	-	-	-	-
Fsp-Ps 5.1_LOD1.5Interval	TRINITY_DN13175_c0_g1_i1	not available	len=8157 path=[0:0-6061 2:6062-6192 3:6193-6222 5:6223-6257 6:6258-6759 8:6760-6919 9:6920-6963 11:6964-7008 12:7009-7093 13:7094-7098 14:7099-7188 15:7189-8156]	0.00859157	64	58.9941	5195	4823	373	8022813	8023185	0.00203969	239	63.9037	239	63.9037	2	0.534759	Plus	Minus	8157	Retrovirus-related Pol polyprotein from transposon TNT 1-94	C:retrotransposon nucleocapsid; F:nucleic acid binding; F:methylmalonate-semialdehyde dehydrogenase (acylating) activity; F:zinc ion binding; P:DNA integration; P:oxidation-reduction process	EC:1.2.1.27	Methylmalonate-semialdehyde dehydrogenase (CoA acylating)	-	-	-	-	-	-	-	-	-	-	-	-	-	-	-	-	-	-	-	-	-	-	-	-
Fsp-Ps 5.1_LOD1.5Interval	TRINITY_DN13175_c0_g1_i1	not available	len=8157 path=[0:0-6061 2:6062-6192 3:6193-6222 5:6223-6257 6:6258-6759 8:6760-6919 9:6920-6963 11:6964-7008 12:7009-7093 13:7094-7098 14:7099-7188 15:7189-8156]	0.00859157	64	58.9941	6839	6750	90	6956406	6956494	0.000483808	69	75.8242	69	75.8242	3	3.2967	Plus	Minus	8157	Retrovirus-related Pol polyprotein from transposon TNT 1-94	C:retrotransposon nucleocapsid; F:nucleic acid binding; F:methylmalonate-semialdehyde dehydrogenase (acylating) activity; F:zinc ion binding; P:DNA integration; P:oxidation-reduction process	EC:1.2.1.27	Methylmalonate-semialdehyde dehydrogenase (CoA acylating)	-	-	-	-	-	-	-	-	-	-	-	-	-	-	-	-	-	-	-	-	-	-	-	-
Fsp-Ps 5.1_LOD1.5Interval	TRINITY_DN13175_c0_g1_i1	not available	len=8157 path=[0:0-6061 2:6062-6192 3:6193-6222 5:6223-6257 6:6258-6759 8:6760-6919 9:6920-6963 11:6964-7008 12:7009-7093 13:7094-7098 14:7099-7188 15:7189-8156]	0.0299875	62	57.1907	754	686	69	986400	986468	0.000368353	56	80	56	80	2	2.85714	Plus	Minus	8157	Retrovirus-related Pol polyprotein from transposon TNT 1-94	C:retrotransposon nucleocapsid; F:nucleic acid binding; F:methylmalonate-semialdehyde dehydrogenase (acylating) activity; F:zinc ion binding; P:DNA integration; P:oxidation-reduction process	EC:1.2.1.27	Methylmalonate-semialdehyde dehydrogenase (CoA acylating)	-	-	-	-	-	-	-	-	-	-	-	-	-	-	-	-	-	-	-	-	-	-	-	-
Fsp-Ps 5.1_LOD1.5Interval	TRINITY_DN13175_c0_g1_i1	not available	len=8157 path=[0:0-6061 2:6062-6192 3:6193-6222 5:6223-6257 6:6258-6759 8:6760-6919 9:6920-6963 11:6964-7008 12:7009-7093 13:7094-7098 14:7099-7188 15:7189-8156]	0.0299875	62	57.1907	3510	3415	96	8701910	8702007	0.000516794	73	74.4898	73	74.4898	2	2.04082	Plus	Minus	8157	Retrovirus-related Pol polyprotein from transposon TNT 1-94	C:retrotransposon nucleocapsid; F:nucleic acid binding; F:methylmalonate-semialdehyde dehydrogenase (acylating) activity; F:zinc ion binding; P:DNA integration; P:oxidation-reduction process	EC:1.2.1.27	Methylmalonate-semialdehyde dehydrogenase (CoA acylating)	-	-	-	-	-	-	-	-	-	-	-	-	-	-	-	-	-	-	-	-	-	-	-	-
Fsp-Ps 5.1_LOD1.5Interval	TRINITY_DN13175_c0_g1_i1	not available	len=8157 path=[0:0-6061 2:6062-6192 3:6193-6222 5:6223-6257 6:6258-6759 8:6760-6919 9:6920-6963 11:6964-7008 12:7009-7093 13:7094-7098 14:7099-7188 15:7189-8156]	0.0299875	62	57.1907	4939	5195	257	6718919	6719175	0.00141294	169	65.5039	169	65.5039	2	0.775194	Plus	Plus	8157	Retrovirus-related Pol polyprotein from transposon TNT 1-94	C:retrotransposon nucleocapsid; F:nucleic acid binding; F:methylmalonate-semialdehyde dehydrogenase (acylating) activity; F:zinc ion binding; P:DNA integration; P:oxidation-reduction process	EC:1.2.1.27	Methylmalonate-semialdehyde dehydrogenase (CoA acylating)	-	-	-	-	-	-	-	-	-	-	-	-	-	-	-	-	-	-	-	-	-	-	-	-
Fsp-Ps 5.1_LOD1.5Interval	TRINITY_DN13175_c0_g1_i1	not available	len=8157 path=[0:0-6061 2:6062-6192 3:6193-6222 5:6223-6257 6:6258-6759 8:6760-6919 9:6920-6963 11:6964-7008 12:7009-7093 13:7094-7098 14:7099-7188 15:7189-8156]	0.0299875	62	57.1907	6838	6750	89	6960218	6960305	0.00047831	69	76.6667	69	76.6667	3	3.33333	Plus	Minus	8157	Retrovirus-related Pol polyprotein from transposon TNT 1-94	C:retrotransposon nucleocapsid; F:nucleic acid binding; F:methylmalonate-semialdehyde dehydrogenase (acylating) activity; F:zinc ion binding; P:DNA integration; P:oxidation-reduction process	EC:1.2.1.27	Methylmalonate-semialdehyde dehydrogenase (CoA acylating)	-	-	-	-	-	-	-	-	-	-	-	-	-	-	-	-	-	-	-	-	-	-	-	-
Fsp-Ps 5.1_LOD1.5Interval	TRINITY_DN13175_c0_g1_i1	not available	len=8157 path=[0:0-6061 2:6062-6192 3:6193-6222 5:6223-6257 6:6258-6759 8:6760-6919 9:6920-6963 11:6964-7008 12:7009-7093 13:7094-7098 14:7099-7188 15:7189-8156]	0.104667	60	55.3874	3527	3589	63	6717439	6717501	0.000346362	50	79.3651	50	79.3651	0	0	Plus	Plus	8157	Retrovirus-related Pol polyprotein from transposon TNT 1-94	C:retrotransposon nucleocapsid; F:nucleic acid binding; F:methylmalonate-semialdehyde dehydrogenase (acylating) activity; F:zinc ion binding; P:DNA integration; P:oxidation-reduction process	EC:1.2.1.27	Methylmalonate-semialdehyde dehydrogenase (CoA acylating)	-	-	-	-	-	-	-	-	-	-	-	-	-	-	-	-	-	-	-	-	-	-	-	-
Fsp-Ps 5.1_LOD1.5Interval	TRINITY_DN13175_c0_g1_i1	not available	len=8157 path=[0:0-6061 2:6062-6192 3:6193-6222 5:6223-6257 6:6258-6759 8:6760-6919 9:6920-6963 11:6964-7008 12:7009-7093 13:7094-7098 14:7099-7188 15:7189-8156]	0.365323	58	53.584	1749	1708	42	14277581	14277622	0.000219913	37	88.0952	37	88.0952	0	0	Plus	Minus	8157	Retrovirus-related Pol polyprotein from transposon TNT 1-94	C:retrotransposon nucleocapsid; F:nucleic acid binding; F:methylmalonate-semialdehyde dehydrogenase (acylating) activity; F:zinc ion binding; P:DNA integration; P:oxidation-reduction process	EC:1.2.1.27	Methylmalonate-semialdehyde dehydrogenase (CoA acylating)	-	-	-	-	-	-	-	-	-	-	-	-	-	-	-	-	-	-	-	-	-	-	-	-
Fsp-Ps 5.1_LOD1.5Interval	TRINITY_DN13175_c0_g1_i1	not available	len=8157 path=[0:0-6061 2:6062-6192 3:6193-6222 5:6223-6257 6:6258-6759 8:6760-6919 9:6920-6963 11:6964-7008 12:7009-7093 13:7094-7098 14:7099-7188 15:7189-8156]	0.365323	58	53.584	3510	3411	100	8248241	8248343	0.000538786	75	72.8155	75	72.8155	3	2.91262	Plus	Minus	8157	Retrovirus-related Pol polyprotein from transposon TNT 1-94	C:retrotransposon nucleocapsid; F:nucleic acid binding; F:methylmalonate-semialdehyde dehydrogenase (acylating) activity; F:zinc ion binding; P:DNA integration; P:oxidation-reduction process	EC:1.2.1.27	Methylmalonate-semialdehyde dehydrogenase (CoA acylating)	-	-	-	-	-	-	-	-	-	-	-	-	-	-	-	-	-	-	-	-	-	-	-	-
Fsp-Ps 5.1_LOD1.5Interval	TRINITY_DN13175_c0_g1_i1	not available	len=8157 path=[0:0-6061 2:6062-6192 3:6193-6222 5:6223-6257 6:6258-6759 8:6760-6919 9:6920-6963 11:6964-7008 12:7009-7093 13:7094-7098 14:7099-7188 15:7189-8156]	1.2751	56	51.7806	640	804	165	671805	671968	0.000907139	111	67.2727	111	67.2727	1	0.606061	Plus	Plus	8157	Retrovirus-related Pol polyprotein from transposon TNT 1-94	C:retrotransposon nucleocapsid; F:nucleic acid binding; F:methylmalonate-semialdehyde dehydrogenase (acylating) activity; F:zinc ion binding; P:DNA integration; P:oxidation-reduction process	EC:1.2.1.27	Methylmalonate-semialdehyde dehydrogenase (CoA acylating)	-	-	-	-	-	-	-	-	-	-	-	-	-	-	-	-	-	-	-	-	-	-	-	-
Fsp-Ps 5.1_LOD1.5Interval	TRINITY_DN13175_c0_g1_i1	not available	len=8157 path=[0:0-6061 2:6062-6192 3:6193-6222 5:6223-6257 6:6258-6759 8:6760-6919 9:6920-6963 11:6964-7008 12:7009-7093 13:7094-7098 14:7099-7188 15:7189-8156]	1.2751	56	51.7806	1611	1734	124	6418792	6418915	0.000681729	93	71.5385	93	71.5385	12	9.23077	Plus	Plus	8157	Retrovirus-related Pol polyprotein from transposon TNT 1-94	C:retrotransposon nucleocapsid; F:nucleic acid binding; F:methylmalonate-semialdehyde dehydrogenase (acylating) activity; F:zinc ion binding; P:DNA integration; P:oxidation-reduction process	EC:1.2.1.27	Methylmalonate-semialdehyde dehydrogenase (CoA acylating)	-	-	-	-	-	-	-	-	-	-	-	-	-	-	-	-	-	-	-	-	-	-	-	-
Fsp-Ps 5.1_LOD1.5Interval	TRINITY_DN13175_c0_g1_i1	not available	len=8157 path=[0:0-6061 2:6062-6192 3:6193-6222 5:6223-6257 6:6258-6759 8:6760-6919 9:6920-6963 11:6964-7008 12:7009-7093 13:7094-7098 14:7099-7188 15:7189-8156]	1.2751	56	51.7806	2010	2212	203	15342436	15342636	0.00111606	140	65.4206	140	65.4206	24	11.215	Plus	Plus	8157	Retrovirus-related Pol polyprotein from transposon TNT 1-94	C:retrotransposon nucleocapsid; F:nucleic acid binding; F:methylmalonate-semialdehyde dehydrogenase (acylating) activity; F:zinc ion binding; P:DNA integration; P:oxidation-reduction process	EC:1.2.1.27	Methylmalonate-semialdehyde dehydrogenase (CoA acylating)	-	-	-	-	-	-	-	-	-	-	-	-	-	-	-	-	-	-	-	-	-	-	-	-
Fsp-Ps 5.1_LOD1.5Interval	TRINITY_DN13175_c0_g1_i1	not available	len=8157 path=[0:0-6061 2:6062-6192 3:6193-6222 5:6223-6257 6:6258-6759 8:6760-6919 9:6920-6963 11:6964-7008 12:7009-7093 13:7094-7098 14:7099-7188 15:7189-8156]	1.2751	56	51.7806	5976	6059	84	6758893	6758972	0.000461816	64	76.1905	64	76.1905	4	4.7619	Plus	Plus	8157	Retrovirus-related Pol polyprotein from transposon TNT 1-94	C:retrotransposon nucleocapsid; F:nucleic acid binding; F:methylmalonate-semialdehyde dehydrogenase (acylating) activity; F:zinc ion binding; P:DNA integration; P:oxidation-reduction process	EC:1.2.1.27	Methylmalonate-semialdehyde dehydrogenase (CoA acylating)	-	-	-	-	-	-	-	-	-	-	-	-	-	-	-	-	-	-	-	-	-	-	-	-
Fsp-Ps 5.1_LOD1.5Interval	TRINITY_DN13175_c0_g1_i1	not available	len=8157 path=[0:0-6061 2:6062-6192 3:6193-6222 5:6223-6257 6:6258-6759 8:6760-6919 9:6920-6963 11:6964-7008 12:7009-7093 13:7094-7098 14:7099-7188 15:7189-8156]	1.2751	56	51.7806	6678	6788	111	17626621	17626730	0.000610257	82	72.5664	82	72.5664	5	4.42478	Plus	Plus	8157	Retrovirus-related Pol polyprotein from transposon TNT 1-94	C:retrotransposon nucleocapsid; F:nucleic acid binding; F:methylmalonate-semialdehyde dehydrogenase (acylating) activity; F:zinc ion binding; P:DNA integration; P:oxidation-reduction process	EC:1.2.1.27	Methylmalonate-semialdehyde dehydrogenase (CoA acylating)	-	-	-	-	-	-	-	-	-	-	-	-	-	-	-	-	-	-	-	-	-	-	-	-
Fsp-Ps 5.1_LOD1.5Interval	TRINITY_DN13175_c0_g1_i1	not available	len=8157 path=[0:0-6061 2:6062-6192 3:6193-6222 5:6223-6257 6:6258-6759 8:6760-6919 9:6920-6963 11:6964-7008 12:7009-7093 13:7094-7098 14:7099-7188 15:7189-8156]	4.45055	54	49.9773	1746	1712	35	562070	562104	0.000181428	32	91.4286	32	91.4286	0	0	Plus	Minus	8157	Retrovirus-related Pol polyprotein from transposon TNT 1-94	C:retrotransposon nucleocapsid; F:nucleic acid binding; F:methylmalonate-semialdehyde dehydrogenase (acylating) activity; F:zinc ion binding; P:DNA integration; P:oxidation-reduction process	EC:1.2.1.27	Methylmalonate-semialdehyde dehydrogenase (CoA acylating)	-	-	-	-	-	-	-	-	-	-	-	-	-	-	-	-	-	-	-	-	-	-	-	-
Fsp-Ps 5.1_LOD1.5Interval	TRINITY_DN13175_c0_g1_i1	not available	len=8157 path=[0:0-6061 2:6062-6192 3:6193-6222 5:6223-6257 6:6258-6759 8:6760-6919 9:6920-6963 11:6964-7008 12:7009-7093 13:7094-7098 14:7099-7188 15:7189-8156]	4.45055	54	49.9773	3510	3434	77	6682011	6682087	0.000412336	57	74.026	57	74.026	0	0	Plus	Minus	8157	Retrovirus-related Pol polyprotein from transposon TNT 1-94	C:retrotransposon nucleocapsid; F:nucleic acid binding; F:methylmalonate-semialdehyde dehydrogenase (acylating) activity; F:zinc ion binding; P:DNA integration; P:oxidation-reduction process	EC:1.2.1.27	Methylmalonate-semialdehyde dehydrogenase (CoA acylating)	-	-	-	-	-	-	-	-	-	-	-	-	-	-	-	-	-	-	-	-	-	-	-	-
Fsp-Ps 5.1_LOD1.5Interval	TRINITY_DN13175_c0_g1_i1	not available	len=8157 path=[0:0-6061 2:6062-6192 3:6193-6222 5:6223-6257 6:6258-6759 8:6760-6919 9:6920-6963 11:6964-7008 12:7009-7093 13:7094-7098 14:7099-7188 15:7189-8156]	4.45055	54	49.9773	6791	6750	42	17629407	17629450	0.000219913	38	86.3636	38	86.3636	2	4.54545	Plus	Minus	8157	Retrovirus-related Pol polyprotein from transposon TNT 1-94	C:retrotransposon nucleocapsid; F:nucleic acid binding; F:methylmalonate-semialdehyde dehydrogenase (acylating) activity; F:zinc ion binding; P:DNA integration; P:oxidation-reduction process	EC:1.2.1.27	Methylmalonate-semialdehyde dehydrogenase (CoA acylating)	-	-	-	-	-	-	-	-	-	-	-	-	-	-	-	-	-	-	-	-	-	-	-	-
Fsp-Ps 5.1_LOD1.5Interval	TRINITY_DN13175_c0_g1_i1	not available	len=8157 path=[0:0-6061 2:6062-6192 3:6193-6222 5:6223-6257 6:6258-6759 8:6760-6919 9:6920-6963 11:6964-7008 12:7009-7093 13:7094-7098 14:7099-7188 15:7189-8156]	4.45055	54	49.9773	6791	6750	42	17619997	17620040	0.000219913	38	86.3636	38	86.3636	2	4.54545	Plus	Minus	8157	Retrovirus-related Pol polyprotein from transposon TNT 1-94	C:retrotransposon nucleocapsid; F:nucleic acid binding; F:methylmalonate-semialdehyde dehydrogenase (acylating) activity; F:zinc ion binding; P:DNA integration; P:oxidation-reduction process	EC:1.2.1.27	Methylmalonate-semialdehyde dehydrogenase (CoA acylating)	-	-	-	-	-	-	-	-	-	-	-	-	-	-	-	-	-	-	-	-	-	-	-	-
Fsp-Ps 5.1_LOD1.5Interval	TRINITY_DN13175_c0_g1_i2	not available	len=7993 path=[0:0-6061 1:6062-6192 3:6193-6222 4:6223-6257 6:6258-6759 7:6760-6760 9:6761-6804 10:6805-6849 12:6850-6934 14:6935-7024 15:7025-7992]	0	11764	10608.7	7045	74	6972	17619740	17626813	0.0383198	6605	93.0937	6605	93.0937	144	2.0296	Plus	Minus	7993	Retrovirus-related Pol polyprotein from transposon TNT 1-94	C:retrotransposon nucleocapsid; F:nucleic acid binding; F:methylmalonate-semialdehyde dehydrogenase (acylating) activity; F:zinc ion binding; P:DNA integration; P:oxidation-reduction process	EC:1.2.1.27	Methylmalonate-semialdehyde dehydrogenase (CoA acylating)	-	-	-	-	-	-	-	-	2.26	0.00178	-	-	-	-	-2.39	1.18e-05	-	-	-	-	-	-	-	-
Fsp-Ps 5.1_LOD1.5Interval	TRINITY_DN13175_c0_g1_i2	not available	len=7993 path=[0:0-6061 1:6062-6192 3:6193-6222 4:6223-6257 6:6258-6759 7:6760-6760 9:6761-6804 10:6805-6849 12:6850-6934 14:6935-7024 15:7025-7992]	0	7556	6814.41	1578	6125	4548	59718	64260	0.0250041	4243	93.2938	4243	93.2938	5	0.109938	Plus	Plus	7993	Retrovirus-related Pol polyprotein from transposon TNT 1-94	C:retrotransposon nucleocapsid; F:nucleic acid binding; F:methylmalonate-semialdehyde dehydrogenase (acylating) activity; F:zinc ion binding; P:DNA integration; P:oxidation-reduction process	EC:1.2.1.27	Methylmalonate-semialdehyde dehydrogenase (CoA acylating)	-	-	-	-	-	-	-	-	2.26	0.00178	-	-	-	-	-2.39	1.18e-05	-	-	-	-	-	-	-	-
Fsp-Ps 5.1_LOD1.5Interval	TRINITY_DN13175_c0_g1_i2	not available	len=7993 path=[0:0-6061 1:6062-6192 3:6193-6222 4:6223-6257 6:6258-6759 7:6760-6760 9:6761-6804 10:6805-6849 12:6850-6934 14:6935-7024 15:7025-7992]	0	3766	3397.03	3573	160	3414	6950665	6954029	0.0187585	2928	84.4047	2928	84.4047	159	4.58345	Plus	Minus	7993	Retrovirus-related Pol polyprotein from transposon TNT 1-94	C:retrotransposon nucleocapsid; F:nucleic acid binding; F:methylmalonate-semialdehyde dehydrogenase (acylating) activity; F:zinc ion binding; P:DNA integration; P:oxidation-reduction process	EC:1.2.1.27	Methylmalonate-semialdehyde dehydrogenase (CoA acylating)	-	-	-	-	-	-	-	-	2.26	0.00178	-	-	-	-	-2.39	1.18e-05	-	-	-	-	-	-	-	-
Fsp-Ps 5.1_LOD1.5Interval	TRINITY_DN13175_c0_g1_i2	not available	len=7993 path=[0:0-6061 1:6062-6192 3:6193-6222 4:6223-6257 6:6258-6759 7:6760-6760 9:6761-6804 10:6805-6849 12:6850-6934 14:6935-7024 15:7025-7992]	0	2262	2040.9	5577	1234	4344	819722	824054	0.0238715	3117	70.7444	3117	70.7444	135	3.064	Plus	Minus	7993	Retrovirus-related Pol polyprotein from transposon TNT 1-94	C:retrotransposon nucleocapsid; F:nucleic acid binding; F:methylmalonate-semialdehyde dehydrogenase (acylating) activity; F:zinc ion binding; P:DNA integration; P:oxidation-reduction process	EC:1.2.1.27	Methylmalonate-semialdehyde dehydrogenase (CoA acylating)	-	-	-	-	-	-	-	-	2.26	0.00178	-	-	-	-	-2.39	1.18e-05	-	-	-	-	-	-	-	-
Fsp-Ps 5.1_LOD1.5Interval	TRINITY_DN13175_c0_g1_i2	not available	len=7993 path=[0:0-6061 1:6062-6192 3:6193-6222 4:6223-6257 6:6258-6759 7:6760-6760 9:6761-6804 10:6805-6849 12:6850-6934 14:6935-7024 15:7025-7992]	0	2102	1896.63	615	3436	2822	7685979	7688803	0.0155148	2131	75.0352	2131	75.0352	33	1.16197	Plus	Plus	7993	Retrovirus-related Pol polyprotein from transposon TNT 1-94	C:retrotransposon nucleocapsid; F:nucleic acid binding; F:methylmalonate-semialdehyde dehydrogenase (acylating) activity; F:zinc ion binding; P:DNA integration; P:oxidation-reduction process	EC:1.2.1.27	Methylmalonate-semialdehyde dehydrogenase (CoA acylating)	-	-	-	-	-	-	-	-	2.26	0.00178	-	-	-	-	-2.39	1.18e-05	-	-	-	-	-	-	-	-
Fsp-Ps 5.1_LOD1.5Interval	TRINITY_DN13175_c0_g1_i2	not available	len=7993 path=[0:0-6061 1:6062-6192 3:6193-6222 4:6223-6257 6:6258-6759 7:6760-6760 9:6761-6804 10:6805-6849 12:6850-6934 14:6935-7024 15:7025-7992]	0	1916	1728.91	2211	5568	3358	8351720	8355041	0.0184617	2432	71.974	2432	71.974	78	2.30838	Plus	Plus	7993	Retrovirus-related Pol polyprotein from transposon TNT 1-94	C:retrotransposon nucleocapsid; F:nucleic acid binding; F:methylmalonate-semialdehyde dehydrogenase (acylating) activity; F:zinc ion binding; P:DNA integration; P:oxidation-reduction process	EC:1.2.1.27	Methylmalonate-semialdehyde dehydrogenase (CoA acylating)	-	-	-	-	-	-	-	-	2.26	0.00178	-	-	-	-	-2.39	1.18e-05	-	-	-	-	-	-	-	-
Fsp-Ps 5.1_LOD1.5Interval	TRINITY_DN13175_c0_g1_i2	not available	len=7993 path=[0:0-6061 1:6062-6192 3:6193-6222 4:6223-6257 6:6258-6759 7:6760-6760 9:6761-6804 10:6805-6849 12:6850-6934 14:6935-7024 15:7025-7992]	0	1854	1673.01	5444	6786	1343	15529484	15530829	0.00738356	1196	88.1356	1196	88.1356	25	1.8423	Plus	Plus	7993	Retrovirus-related Pol polyprotein from transposon TNT 1-94	C:retrotransposon nucleocapsid; F:nucleic acid binding; F:methylmalonate-semialdehyde dehydrogenase (acylating) activity; F:zinc ion binding; P:DNA integration; P:oxidation-reduction process	EC:1.2.1.27	Methylmalonate-semialdehyde dehydrogenase (CoA acylating)	-	-	-	-	-	-	-	-	2.26	0.00178	-	-	-	-	-2.39	1.18e-05	-	-	-	-	-	-	-	-
Fsp-Ps 5.1_LOD1.5Interval	TRINITY_DN13175_c0_g1_i2	not available	len=7993 path=[0:0-6061 1:6062-6192 3:6193-6222 4:6223-6257 6:6258-6759 7:6760-6760 9:6761-6804 10:6805-6849 12:6850-6934 14:6935-7024 15:7025-7992]	0	1646	1485.46	2835	588	2248	8499228	8501476	0.0123481	1683	74.7336	1683	74.7336	7	0.310835	Plus	Minus	7993	Retrovirus-related Pol polyprotein from transposon TNT 1-94	C:retrotransposon nucleocapsid; F:nucleic acid binding; F:methylmalonate-semialdehyde dehydrogenase (acylating) activity; F:zinc ion binding; P:DNA integration; P:oxidation-reduction process	EC:1.2.1.27	Methylmalonate-semialdehyde dehydrogenase (CoA acylating)	-	-	-	-	-	-	-	-	2.26	0.00178	-	-	-	-	-2.39	1.18e-05	-	-	-	-	-	-	-	-
Fsp-Ps 5.1_LOD1.5Interval	TRINITY_DN13175_c0_g1_i2	not available	len=7993 path=[0:0-6061 1:6062-6192 3:6193-6222 4:6223-6257 6:6258-6759 7:6760-6760 9:6761-6804 10:6805-6849 12:6850-6934 14:6935-7024 15:7025-7992]	0	1256	1133.8	3741	1929	1813	14407634	14409441	0.00995654	1347	74.0924	1347	74.0924	15	0.825083	Plus	Minus	7993	Retrovirus-related Pol polyprotein from transposon TNT 1-94	C:retrotransposon nucleocapsid; F:nucleic acid binding; F:methylmalonate-semialdehyde dehydrogenase (acylating) activity; F:zinc ion binding; P:DNA integration; P:oxidation-reduction process	EC:1.2.1.27	Methylmalonate-semialdehyde dehydrogenase (CoA acylating)	-	-	-	-	-	-	-	-	2.26	0.00178	-	-	-	-	-2.39	1.18e-05	-	-	-	-	-	-	-	-
Fsp-Ps 5.1_LOD1.5Interval	TRINITY_DN13175_c0_g1_i2	not available	len=7993 path=[0:0-6061 1:6062-6192 3:6193-6222 4:6223-6257 6:6258-6759 7:6760-6760 9:6761-6804 10:6805-6849 12:6850-6934 14:6935-7024 15:7025-7992]	0	1180	1065.27	2694	3353	660	15528821	15529480	0.00362856	632	95.7576	632	95.7576	0	0	Plus	Plus	7993	Retrovirus-related Pol polyprotein from transposon TNT 1-94	C:retrotransposon nucleocapsid; F:nucleic acid binding; F:methylmalonate-semialdehyde dehydrogenase (acylating) activity; F:zinc ion binding; P:DNA integration; P:oxidation-reduction process	EC:1.2.1.27	Methylmalonate-semialdehyde dehydrogenase (CoA acylating)	-	-	-	-	-	-	-	-	2.26	0.00178	-	-	-	-	-2.39	1.18e-05	-	-	-	-	-	-	-	-
Fsp-Ps 5.1_LOD1.5Interval	TRINITY_DN13175_c0_g1_i2	not available	len=7993 path=[0:0-6061 1:6062-6192 3:6193-6222 4:6223-6257 6:6258-6759 7:6760-6760 9:6761-6804 10:6805-6849 12:6850-6934 14:6935-7024 15:7025-7992]	0	910	821.819	1026	1594	569	15524822	15525388	0.00312826	531	92.6702	531	92.6702	10	1.7452	Plus	Plus	7993	Retrovirus-related Pol polyprotein from transposon TNT 1-94	C:retrotransposon nucleocapsid; F:nucleic acid binding; F:methylmalonate-semialdehyde dehydrogenase (acylating) activity; F:zinc ion binding; P:DNA integration; P:oxidation-reduction process	EC:1.2.1.27	Methylmalonate-semialdehyde dehydrogenase (CoA acylating)	-	-	-	-	-	-	-	-	2.26	0.00178	-	-	-	-	-2.39	1.18e-05	-	-	-	-	-	-	-	-
Fsp-Ps 5.1_LOD1.5Interval	TRINITY_DN13175_c0_g1_i2	not available	len=7993 path=[0:0-6061 1:6062-6192 3:6193-6222 4:6223-6257 6:6258-6759 7:6760-6760 9:6761-6804 10:6805-6849 12:6850-6934 14:6935-7024 15:7025-7992]	0	872	787.555	6087	5533	555	17635133	17635684	0.00304029	513	92.1005	513	92.1005	7	1.25673	Plus	Minus	7993	Retrovirus-related Pol polyprotein from transposon TNT 1-94	C:retrotransposon nucleocapsid; F:nucleic acid binding; F:methylmalonate-semialdehyde dehydrogenase (acylating) activity; F:zinc ion binding; P:DNA integration; P:oxidation-reduction process	EC:1.2.1.27	Methylmalonate-semialdehyde dehydrogenase (CoA acylating)	-	-	-	-	-	-	-	-	2.26	0.00178	-	-	-	-	-2.39	1.18e-05	-	-	-	-	-	-	-	-
Fsp-Ps 5.1_LOD1.5Interval	TRINITY_DN13175_c0_g1_i2	not available	len=7993 path=[0:0-6061 1:6062-6192 3:6193-6222 4:6223-6257 6:6258-6759 7:6760-6760 9:6761-6804 10:6805-6849 12:6850-6934 14:6935-7024 15:7025-7992]	0	780	704.6	6718	6225	494	17634650	17635143	0.00270492	456	91.9355	456	91.9355	4	0.806452	Plus	Minus	7993	Retrovirus-related Pol polyprotein from transposon TNT 1-94	C:retrotransposon nucleocapsid; F:nucleic acid binding; F:methylmalonate-semialdehyde dehydrogenase (acylating) activity; F:zinc ion binding; P:DNA integration; P:oxidation-reduction process	EC:1.2.1.27	Methylmalonate-semialdehyde dehydrogenase (CoA acylating)	-	-	-	-	-	-	-	-	2.26	0.00178	-	-	-	-	-2.39	1.18e-05	-	-	-	-	-	-	-	-
Fsp-Ps 5.1_LOD1.5Interval	TRINITY_DN13175_c0_g1_i2	not available	len=7993 path=[0:0-6061 1:6062-6192 3:6193-6222 4:6223-6257 6:6258-6759 7:6760-6760 9:6761-6804 10:6805-6849 12:6850-6934 14:6935-7024 15:7025-7992]	0	732	661.319	3338	5614	2277	7688813	7691072	0.0125185	1553	67.0842	1553	67.0842	93	4.01728	Plus	Plus	7993	Retrovirus-related Pol polyprotein from transposon TNT 1-94	C:retrotransposon nucleocapsid; F:nucleic acid binding; F:methylmalonate-semialdehyde dehydrogenase (acylating) activity; F:zinc ion binding; P:DNA integration; P:oxidation-reduction process	EC:1.2.1.27	Methylmalonate-semialdehyde dehydrogenase (CoA acylating)	-	-	-	-	-	-	-	-	2.26	0.00178	-	-	-	-	-2.39	1.18e-05	-	-	-	-	-	-	-	-
Fsp-Ps 5.1_LOD1.5Interval	TRINITY_DN13175_c0_g1_i2	not available	len=7993 path=[0:0-6061 1:6062-6192 3:6193-6222 4:6223-6257 6:6258-6759 7:6760-6760 9:6761-6804 10:6805-6849 12:6850-6934 14:6935-7024 15:7025-7992]	8.52355e-174	694	627.055	5734	6590	857	15035658	15036605	0.00471163	765	80.1047	765	80.1047	105	10.9948	Plus	Plus	7993	Retrovirus-related Pol polyprotein from transposon TNT 1-94	C:retrotransposon nucleocapsid; F:nucleic acid binding; F:methylmalonate-semialdehyde dehydrogenase (acylating) activity; F:zinc ion binding; P:DNA integration; P:oxidation-reduction process	EC:1.2.1.27	Methylmalonate-semialdehyde dehydrogenase (CoA acylating)	-	-	-	-	-	-	-	-	2.26	0.00178	-	-	-	-	-2.39	1.18e-05	-	-	-	-	-	-	-	-
Fsp-Ps 5.1_LOD1.5Interval	TRINITY_DN13175_c0_g1_i2	not available	len=7993 path=[0:0-6061 1:6062-6192 3:6193-6222 4:6223-6257 6:6258-6759 7:6760-6760 9:6761-6804 10:6805-6849 12:6850-6934 14:6935-7024 15:7025-7992]	2.78636e-167	670	605.415	6785	5782	1004	6956565	6957557	0.00550881	788	75.9884	788	75.9884	77	7.42527	Plus	Minus	7993	Retrovirus-related Pol polyprotein from transposon TNT 1-94	C:retrotransposon nucleocapsid; F:nucleic acid binding; F:methylmalonate-semialdehyde dehydrogenase (acylating) activity; F:zinc ion binding; P:DNA integration; P:oxidation-reduction process	EC:1.2.1.27	Methylmalonate-semialdehyde dehydrogenase (CoA acylating)	-	-	-	-	-	-	-	-	2.26	0.00178	-	-	-	-	-2.39	1.18e-05	-	-	-	-	-	-	-	-
Fsp-Ps 5.1_LOD1.5Interval	TRINITY_DN13175_c0_g1_i2	not available	len=7993 path=[0:0-6061 1:6062-6192 3:6193-6222 4:6223-6257 6:6258-6759 7:6760-6760 9:6761-6804 10:6805-6849 12:6850-6934 14:6935-7024 15:7025-7992]	3.18205e-141	574	518.853	2212	637	1576	8025710	8027288	0.00865356	1081	67.9874	1081	67.9874	25	1.57233	Plus	Minus	7993	Retrovirus-related Pol polyprotein from transposon TNT 1-94	C:retrotransposon nucleocapsid; F:nucleic acid binding; F:methylmalonate-semialdehyde dehydrogenase (acylating) activity; F:zinc ion binding; P:DNA integration; P:oxidation-reduction process	EC:1.2.1.27	Methylmalonate-semialdehyde dehydrogenase (CoA acylating)	-	-	-	-	-	-	-	-	2.26	0.00178	-	-	-	-	-2.39	1.18e-05	-	-	-	-	-	-	-	-
Fsp-Ps 5.1_LOD1.5Interval	TRINITY_DN13175_c0_g1_i2	not available	len=7993 path=[0:0-6061 1:6062-6192 3:6193-6222 4:6223-6257 6:6258-6759 7:6760-6760 9:6761-6804 10:6805-6849 12:6850-6934 14:6935-7024 15:7025-7992]	6.56448e-131	536	484.589	1414	590	825	14409453	14410259	0.0045247	607	73.0445	607	73.0445	30	3.61011	Plus	Minus	7993	Retrovirus-related Pol polyprotein from transposon TNT 1-94	C:retrotransposon nucleocapsid; F:nucleic acid binding; F:methylmalonate-semialdehyde dehydrogenase (acylating) activity; F:zinc ion binding; P:DNA integration; P:oxidation-reduction process	EC:1.2.1.27	Methylmalonate-semialdehyde dehydrogenase (CoA acylating)	-	-	-	-	-	-	-	-	2.26	0.00178	-	-	-	-	-2.39	1.18e-05	-	-	-	-	-	-	-	-
Fsp-Ps 5.1_LOD1.5Interval	TRINITY_DN13175_c0_g1_i2	not available	len=7993 path=[0:0-6061 1:6062-6192 3:6193-6222 4:6223-6257 6:6258-6759 7:6760-6760 9:6761-6804 10:6805-6849 12:6850-6934 14:6935-7024 15:7025-7992]	5.04677e-126	518	468.359	2122	637	1486	16004368	16005856	0.00815875	1009	67.4465	1009	67.4465	17	1.13636	Plus	Minus	7993	Retrovirus-related Pol polyprotein from transposon TNT 1-94	C:retrotransposon nucleocapsid; F:nucleic acid binding; F:methylmalonate-semialdehyde dehydrogenase (acylating) activity; F:zinc ion binding; P:DNA integration; P:oxidation-reduction process	EC:1.2.1.27	Methylmalonate-semialdehyde dehydrogenase (CoA acylating)	-	-	-	-	-	-	-	-	2.26	0.00178	-	-	-	-	-2.39	1.18e-05	-	-	-	-	-	-	-	-
Fsp-Ps 5.1_LOD1.5Interval	TRINITY_DN13175_c0_g1_i2	not available	len=7993 path=[0:0-6061 1:6062-6192 3:6193-6222 4:6223-6257 6:6258-6759 7:6760-6760 9:6761-6804 10:6805-6849 12:6850-6934 14:6935-7024 15:7025-7992]	5.04677e-126	518	468.359	6342	6786	445	65263	65707	0.00244653	379	84.0355	379	84.0355	12	2.66075	Plus	Plus	7993	Retrovirus-related Pol polyprotein from transposon TNT 1-94	C:retrotransposon nucleocapsid; F:nucleic acid binding; F:methylmalonate-semialdehyde dehydrogenase (acylating) activity; F:zinc ion binding; P:DNA integration; P:oxidation-reduction process	EC:1.2.1.27	Methylmalonate-semialdehyde dehydrogenase (CoA acylating)	-	-	-	-	-	-	-	-	2.26	0.00178	-	-	-	-	-2.39	1.18e-05	-	-	-	-	-	-	-	-
Fsp-Ps 5.1_LOD1.5Interval	TRINITY_DN13175_c0_g1_i2	not available	len=7993 path=[0:0-6061 1:6062-6192 3:6193-6222 4:6223-6257 6:6258-6759 7:6760-6760 9:6761-6804 10:6805-6849 12:6850-6934 14:6935-7024 15:7025-7992]	4.72675e-120	496	448.522	5547	6592	1046	55021	56061	0.00575071	824	74.1674	824	74.1674	135	12.1512	Plus	Plus	7993	Retrovirus-related Pol polyprotein from transposon TNT 1-94	C:retrotransposon nucleocapsid; F:nucleic acid binding; F:methylmalonate-semialdehyde dehydrogenase (acylating) activity; F:zinc ion binding; P:DNA integration; P:oxidation-reduction process	EC:1.2.1.27	Methylmalonate-semialdehyde dehydrogenase (CoA acylating)	-	-	-	-	-	-	-	-	2.26	0.00178	-	-	-	-	-2.39	1.18e-05	-	-	-	-	-	-	-	-
Fsp-Ps 5.1_LOD1.5Interval	TRINITY_DN13175_c0_g1_i2	not available	len=7993 path=[0:0-6061 1:6062-6192 3:6193-6222 4:6223-6257 6:6258-6759 7:6760-6760 9:6761-6804 10:6805-6849 12:6850-6934 14:6935-7024 15:7025-7992]	1.11261e-102	432	390.814	4647	5541	895	7145295	7146197	0.00492054	633	69.9448	633	69.9448	12	1.32597	Plus	Plus	7993	Retrovirus-related Pol polyprotein from transposon TNT 1-94	C:retrotransposon nucleocapsid; F:nucleic acid binding; F:methylmalonate-semialdehyde dehydrogenase (acylating) activity; F:zinc ion binding; P:DNA integration; P:oxidation-reduction process	EC:1.2.1.27	Methylmalonate-semialdehyde dehydrogenase (CoA acylating)	-	-	-	-	-	-	-	-	2.26	0.00178	-	-	-	-	-2.39	1.18e-05	-	-	-	-	-	-	-	-
Fsp-Ps 5.1_LOD1.5Interval	TRINITY_DN13175_c0_g1_i2	not available	len=7993 path=[0:0-6061 1:6062-6192 3:6193-6222 4:6223-6257 6:6258-6759 7:6760-6760 9:6761-6804 10:6805-6849 12:6850-6934 14:6935-7024 15:7025-7992]	1.65126e-100	424	383.6	6785	6263	523	6960376	6960894	0.00286436	419	78.4644	419	78.4644	26	4.86891	Plus	Minus	7993	Retrovirus-related Pol polyprotein from transposon TNT 1-94	C:retrotransposon nucleocapsid; F:nucleic acid binding; F:methylmalonate-semialdehyde dehydrogenase (acylating) activity; F:zinc ion binding; P:DNA integration; P:oxidation-reduction process	EC:1.2.1.27	Methylmalonate-semialdehyde dehydrogenase (CoA acylating)	-	-	-	-	-	-	-	-	2.26	0.00178	-	-	-	-	-2.39	1.18e-05	-	-	-	-	-	-	-	-
Fsp-Ps 5.1_LOD1.5Interval	TRINITY_DN13175_c0_g1_i2	not available	len=7993 path=[0:0-6061 1:6062-6192 3:6193-6222 4:6223-6257 6:6258-6759 7:6760-6760 9:6761-6804 10:6805-6849 12:6850-6934 14:6935-7024 15:7025-7992]	5.39798e-94	400	361.96	5457	3719	1739	136808	138532	0.0095497	1166	65.1397	1166	65.1397	116	6.48045	Plus	Minus	7993	Retrovirus-related Pol polyprotein from transposon TNT 1-94	C:retrotransposon nucleocapsid; F:nucleic acid binding; F:methylmalonate-semialdehyde dehydrogenase (acylating) activity; F:zinc ion binding; P:DNA integration; P:oxidation-reduction process	EC:1.2.1.27	Methylmalonate-semialdehyde dehydrogenase (CoA acylating)	-	-	-	-	-	-	-	-	2.26	0.00178	-	-	-	-	-2.39	1.18e-05	-	-	-	-	-	-	-	-
Fsp-Ps 5.1_LOD1.5Interval	TRINITY_DN13175_c0_g1_i2	not available	len=7993 path=[0:0-6061 1:6062-6192 3:6193-6222 4:6223-6257 6:6258-6759 7:6760-6760 9:6761-6804 10:6805-6849 12:6850-6934 14:6935-7024 15:7025-7992]	9.75978e-91	388	351.14	7046	6750	297	17629149	17629450	0.00162185	261	86.1386	261	86.1386	7	2.31023	Plus	Minus	7993	Retrovirus-related Pol polyprotein from transposon TNT 1-94	C:retrotransposon nucleocapsid; F:nucleic acid binding; F:methylmalonate-semialdehyde dehydrogenase (acylating) activity; F:zinc ion binding; P:DNA integration; P:oxidation-reduction process	EC:1.2.1.27	Methylmalonate-semialdehyde dehydrogenase (CoA acylating)	-	-	-	-	-	-	-	-	2.26	0.00178	-	-	-	-	-2.39	1.18e-05	-	-	-	-	-	-	-	-
Fsp-Ps 5.1_LOD1.5Interval	TRINITY_DN13175_c0_g1_i2	not available	len=7993 path=[0:0-6061 1:6062-6192 3:6193-6222 4:6223-6257 6:6258-6759 7:6760-6760 9:6761-6804 10:6805-6849 12:6850-6934 14:6935-7024 15:7025-7992]	5.05569e-88	378	342.123	5575	4397	1179	14406196	14407376	0.00647093	801	66.9173	801	66.9173	34	2.84043	Plus	Minus	7993	Retrovirus-related Pol polyprotein from transposon TNT 1-94	C:retrotransposon nucleocapsid; F:nucleic acid binding; F:methylmalonate-semialdehyde dehydrogenase (acylating) activity; F:zinc ion binding; P:DNA integration; P:oxidation-reduction process	EC:1.2.1.27	Methylmalonate-semialdehyde dehydrogenase (CoA acylating)	-	-	-	-	-	-	-	-	2.26	0.00178	-	-	-	-	-2.39	1.18e-05	-	-	-	-	-	-	-	-
Fsp-Ps 5.1_LOD1.5Interval	TRINITY_DN13175_c0_g1_i2	not available	len=7993 path=[0:0-6061 1:6062-6192 3:6193-6222 4:6223-6257 6:6258-6759 7:6760-6760 9:6761-6804 10:6805-6849 12:6850-6934 14:6935-7024 15:7025-7992]	3.88681e-83	360	325.893	593	2057	1465	14231880	14233345	0.0080543	970	65.6292	970	65.6292	25	1.69147	Plus	Plus	7993	Retrovirus-related Pol polyprotein from transposon TNT 1-94	C:retrotransposon nucleocapsid; F:nucleic acid binding; F:methylmalonate-semialdehyde dehydrogenase (acylating) activity; F:zinc ion binding; P:DNA integration; P:oxidation-reduction process	EC:1.2.1.27	Methylmalonate-semialdehyde dehydrogenase (CoA acylating)	-	-	-	-	-	-	-	-	2.26	0.00178	-	-	-	-	-2.39	1.18e-05	-	-	-	-	-	-	-	-
Fsp-Ps 5.1_LOD1.5Interval	TRINITY_DN13175_c0_g1_i2	not available	len=7993 path=[0:0-6061 1:6062-6192 3:6193-6222 4:6223-6257 6:6258-6759 7:6760-6760 9:6761-6804 10:6805-6849 12:6850-6934 14:6935-7024 15:7025-7992]	3.64035e-77	338	306.056	1834	2212	379	8293806	8294184	0.00208367	295	77.8364	295	77.8364	0	0	Plus	Plus	7993	Retrovirus-related Pol polyprotein from transposon TNT 1-94	C:retrotransposon nucleocapsid; F:nucleic acid binding; F:methylmalonate-semialdehyde dehydrogenase (acylating) activity; F:zinc ion binding; P:DNA integration; P:oxidation-reduction process	EC:1.2.1.27	Methylmalonate-semialdehyde dehydrogenase (CoA acylating)	-	-	-	-	-	-	-	-	2.26	0.00178	-	-	-	-	-2.39	1.18e-05	-	-	-	-	-	-	-	-
Fsp-Ps 5.1_LOD1.5Interval	TRINITY_DN13175_c0_g1_i2	not available	len=7993 path=[0:0-6061 1:6062-6192 3:6193-6222 4:6223-6257 6:6258-6759 7:6760-6760 9:6761-6804 10:6805-6849 12:6850-6934 14:6935-7024 15:7025-7992]	1.27061e-76	336	304.252	1101	2061	961	7599188	7600146	0.0052834	664	67.8937	664	67.8937	36	3.68098	Plus	Plus	7993	Retrovirus-related Pol polyprotein from transposon TNT 1-94	C:retrotransposon nucleocapsid; F:nucleic acid binding; F:methylmalonate-semialdehyde dehydrogenase (acylating) activity; F:zinc ion binding; P:DNA integration; P:oxidation-reduction process	EC:1.2.1.27	Methylmalonate-semialdehyde dehydrogenase (CoA acylating)	-	-	-	-	-	-	-	-	2.26	0.00178	-	-	-	-	-2.39	1.18e-05	-	-	-	-	-	-	-	-
Fsp-Ps 5.1_LOD1.5Interval	TRINITY_DN13175_c0_g1_i2	not available	len=7993 path=[0:0-6061 1:6062-6192 3:6193-6222 4:6223-6257 6:6258-6759 7:6760-6760 9:6761-6804 10:6805-6849 12:6850-6934 14:6935-7024 15:7025-7992]	2.7987e-72	320	289.825	1327	2056	730	6715250	6715978	0.0040134	511	69.4293	511	69.4293	13	1.7663	Plus	Plus	7993	Retrovirus-related Pol polyprotein from transposon TNT 1-94	C:retrotransposon nucleocapsid; F:nucleic acid binding; F:methylmalonate-semialdehyde dehydrogenase (acylating) activity; F:zinc ion binding; P:DNA integration; P:oxidation-reduction process	EC:1.2.1.27	Methylmalonate-semialdehyde dehydrogenase (CoA acylating)	-	-	-	-	-	-	-	-	2.26	0.00178	-	-	-	-	-2.39	1.18e-05	-	-	-	-	-	-	-	-
Fsp-Ps 5.1_LOD1.5Interval	TRINITY_DN13175_c0_g1_i2	not available	len=7993 path=[0:0-6061 1:6062-6192 3:6193-6222 4:6223-6257 6:6258-6759 7:6760-6760 9:6761-6804 10:6805-6849 12:6850-6934 14:6935-7024 15:7025-7992]	3.40951e-71	316	286.219	3589	2411	1179	15759277	15760455	0.00647093	784	65.827	784	65.827	24	2.01511	Plus	Minus	7993	Retrovirus-related Pol polyprotein from transposon TNT 1-94	C:retrotransposon nucleocapsid; F:nucleic acid binding; F:methylmalonate-semialdehyde dehydrogenase (acylating) activity; F:zinc ion binding; P:DNA integration; P:oxidation-reduction process	EC:1.2.1.27	Methylmalonate-semialdehyde dehydrogenase (CoA acylating)	-	-	-	-	-	-	-	-	2.26	0.00178	-	-	-	-	-2.39	1.18e-05	-	-	-	-	-	-	-	-
Fsp-Ps 5.1_LOD1.5Interval	TRINITY_DN13175_c0_g1_i2	not available	len=7993 path=[0:0-6061 1:6062-6192 3:6193-6222 4:6223-6257 6:6258-6759 7:6760-6760 9:6761-6804 10:6805-6849 12:6850-6934 14:6935-7024 15:7025-7992]	1.19004e-70	314	284.415	3664	2460	1205	16002861	16004064	0.00661387	806	65.9574	806	65.9574	35	2.86416	Plus	Minus	7993	Retrovirus-related Pol polyprotein from transposon TNT 1-94	C:retrotransposon nucleocapsid; F:nucleic acid binding; F:methylmalonate-semialdehyde dehydrogenase (acylating) activity; F:zinc ion binding; P:DNA integration; P:oxidation-reduction process	EC:1.2.1.27	Methylmalonate-semialdehyde dehydrogenase (CoA acylating)	-	-	-	-	-	-	-	-	2.26	0.00178	-	-	-	-	-2.39	1.18e-05	-	-	-	-	-	-	-	-
Fsp-Ps 5.1_LOD1.5Interval	TRINITY_DN13175_c0_g1_i2	not available	len=7993 path=[0:0-6061 1:6062-6192 3:6193-6222 4:6223-6257 6:6258-6759 7:6760-6760 9:6761-6804 10:6805-6849 12:6850-6934 14:6935-7024 15:7025-7992]	1.76617e-68	306	277.202	6750	7044	295	65829	66139	0.00162185	248	79.4872	248	79.4872	18	5.76923	Plus	Plus	7993	Retrovirus-related Pol polyprotein from transposon TNT 1-94	C:retrotransposon nucleocapsid; F:nucleic acid binding; F:methylmalonate-semialdehyde dehydrogenase (acylating) activity; F:zinc ion binding; P:DNA integration; P:oxidation-reduction process	EC:1.2.1.27	Methylmalonate-semialdehyde dehydrogenase (CoA acylating)	-	-	-	-	-	-	-	-	2.26	0.00178	-	-	-	-	-2.39	1.18e-05	-	-	-	-	-	-	-	-
Fsp-Ps 5.1_LOD1.5Interval	TRINITY_DN13175_c0_g1_i2	not available	len=7993 path=[0:0-6061 1:6062-6192 3:6193-6222 4:6223-6257 6:6258-6759 7:6760-6760 9:6761-6804 10:6805-6849 12:6850-6934 14:6935-7024 15:7025-7992]	6.16454e-68	304	275.398	2059	1086	974	8249644	8250617	0.00534387	659	67.0397	659	67.0397	18	1.83113	Plus	Minus	7993	Retrovirus-related Pol polyprotein from transposon TNT 1-94	C:retrotransposon nucleocapsid; F:nucleic acid binding; F:methylmalonate-semialdehyde dehydrogenase (acylating) activity; F:zinc ion binding; P:DNA integration; P:oxidation-reduction process	EC:1.2.1.27	Methylmalonate-semialdehyde dehydrogenase (CoA acylating)	-	-	-	-	-	-	-	-	2.26	0.00178	-	-	-	-	-2.39	1.18e-05	-	-	-	-	-	-	-	-
Fsp-Ps 5.1_LOD1.5Interval	TRINITY_DN13175_c0_g1_i2	not available	len=7993 path=[0:0-6061 1:6062-6192 3:6193-6222 4:6223-6257 6:6258-6759 7:6760-6760 9:6761-6804 10:6805-6849 12:6850-6934 14:6935-7024 15:7025-7992]	2.15163e-67	302	273.595	2061	1119	943	6683421	6684363	0.00517344	639	67.1218	639	67.1218	18	1.89076	Plus	Minus	7993	Retrovirus-related Pol polyprotein from transposon TNT 1-94	C:retrotransposon nucleocapsid; F:nucleic acid binding; F:methylmalonate-semialdehyde dehydrogenase (acylating) activity; F:zinc ion binding; P:DNA integration; P:oxidation-reduction process	EC:1.2.1.27	Methylmalonate-semialdehyde dehydrogenase (CoA acylating)	-	-	-	-	-	-	-	-	2.26	0.00178	-	-	-	-	-2.39	1.18e-05	-	-	-	-	-	-	-	-
Fsp-Ps 5.1_LOD1.5Interval	TRINITY_DN13175_c0_g1_i2	not available	len=7993 path=[0:0-6061 1:6062-6192 3:6193-6222 4:6223-6257 6:6258-6759 7:6760-6760 9:6761-6804 10:6805-6849 12:6850-6934 14:6935-7024 15:7025-7992]	7.50994e-67	300	271.792	1086	2056	971	15884758	15885728	0.00533838	661	67.3116	661	67.3116	22	2.24033	Plus	Plus	7993	Retrovirus-related Pol polyprotein from transposon TNT 1-94	C:retrotransposon nucleocapsid; F:nucleic acid binding; F:methylmalonate-semialdehyde dehydrogenase (acylating) activity; F:zinc ion binding; P:DNA integration; P:oxidation-reduction process	EC:1.2.1.27	Methylmalonate-semialdehyde dehydrogenase (CoA acylating)	-	-	-	-	-	-	-	-	2.26	0.00178	-	-	-	-	-2.39	1.18e-05	-	-	-	-	-	-	-	-
Fsp-Ps 5.1_LOD1.5Interval	TRINITY_DN13175_c0_g1_i2	not available	len=7993 path=[0:0-6061 1:6062-6192 3:6193-6222 4:6223-6257 6:6258-6759 7:6760-6760 9:6761-6804 10:6805-6849 12:6850-6934 14:6935-7024 15:7025-7992]	1.11457e-64	292	264.578	617	1780	1164	8435831	8436995	0.00639945	777	65.9033	777	65.9033	29	2.45971	Plus	Plus	7993	Retrovirus-related Pol polyprotein from transposon TNT 1-94	C:retrotransposon nucleocapsid; F:nucleic acid binding; F:methylmalonate-semialdehyde dehydrogenase (acylating) activity; F:zinc ion binding; P:DNA integration; P:oxidation-reduction process	EC:1.2.1.27	Methylmalonate-semialdehyde dehydrogenase (CoA acylating)	-	-	-	-	-	-	-	-	2.26	0.00178	-	-	-	-	-2.39	1.18e-05	-	-	-	-	-	-	-	-
Fsp-Ps 5.1_LOD1.5Interval	TRINITY_DN13175_c0_g1_i2	not available	len=7993 path=[0:0-6061 1:6062-6192 3:6193-6222 4:6223-6257 6:6258-6759 7:6760-6760 9:6761-6804 10:6805-6849 12:6850-6934 14:6935-7024 15:7025-7992]	4.73929e-63	286	259.168	2059	1086	974	8703305	8704280	0.00534387	672	67.6737	672	67.6737	36	3.62538	Plus	Minus	7993	Retrovirus-related Pol polyprotein from transposon TNT 1-94	C:retrotransposon nucleocapsid; F:nucleic acid binding; F:methylmalonate-semialdehyde dehydrogenase (acylating) activity; F:zinc ion binding; P:DNA integration; P:oxidation-reduction process	EC:1.2.1.27	Methylmalonate-semialdehyde dehydrogenase (CoA acylating)	-	-	-	-	-	-	-	-	2.26	0.00178	-	-	-	-	-2.39	1.18e-05	-	-	-	-	-	-	-	-
Fsp-Ps 5.1_LOD1.5Interval	TRINITY_DN13175_c0_g1_i2	not available	len=7993 path=[0:0-6061 1:6062-6192 3:6193-6222 4:6223-6257 6:6258-6759 7:6760-6760 9:6761-6804 10:6805-6849 12:6850-6934 14:6935-7024 15:7025-7992]	4.73929e-63	286	259.168	1101	2059	959	15285114	15286072	0.0052724	651	67.1134	651	67.1134	22	2.26804	Plus	Plus	7993	Retrovirus-related Pol polyprotein from transposon TNT 1-94	C:retrotransposon nucleocapsid; F:nucleic acid binding; F:methylmalonate-semialdehyde dehydrogenase (acylating) activity; F:zinc ion binding; P:DNA integration; P:oxidation-reduction process	EC:1.2.1.27	Methylmalonate-semialdehyde dehydrogenase (CoA acylating)	-	-	-	-	-	-	-	-	2.26	0.00178	-	-	-	-	-2.39	1.18e-05	-	-	-	-	-	-	-	-
Fsp-Ps 5.1_LOD1.5Interval	TRINITY_DN13175_c0_g1_i2	not available	len=7993 path=[0:0-6061 1:6062-6192 3:6193-6222 4:6223-6257 6:6258-6759 7:6760-6760 9:6761-6804 10:6805-6849 12:6850-6934 14:6935-7024 15:7025-7992]	1.65417e-62	284	257.365	1120	2073	954	7607233	7608187	0.00524491	648	67.0807	648	67.0807	23	2.38095	Plus	Plus	7993	Retrovirus-related Pol polyprotein from transposon TNT 1-94	C:retrotransposon nucleocapsid; F:nucleic acid binding; F:methylmalonate-semialdehyde dehydrogenase (acylating) activity; F:zinc ion binding; P:DNA integration; P:oxidation-reduction process	EC:1.2.1.27	Methylmalonate-semialdehyde dehydrogenase (CoA acylating)	-	-	-	-	-	-	-	-	2.26	0.00178	-	-	-	-	-2.39	1.18e-05	-	-	-	-	-	-	-	-
Fsp-Ps 5.1_LOD1.5Interval	TRINITY_DN13175_c0_g1_i2	not available	len=7993 path=[0:0-6061 1:6062-6192 3:6193-6222 4:6223-6257 6:6258-6759 7:6760-6760 9:6761-6804 10:6805-6849 12:6850-6934 14:6935-7024 15:7025-7992]	7.03373e-61	278	251.955	6750	7044	295	15530950	15531260	0.00162185	241	77.492	241	77.492	16	5.14469	Plus	Plus	7993	Retrovirus-related Pol polyprotein from transposon TNT 1-94	C:retrotransposon nucleocapsid; F:nucleic acid binding; F:methylmalonate-semialdehyde dehydrogenase (acylating) activity; F:zinc ion binding; P:DNA integration; P:oxidation-reduction process	EC:1.2.1.27	Methylmalonate-semialdehyde dehydrogenase (CoA acylating)	-	-	-	-	-	-	-	-	2.26	0.00178	-	-	-	-	-2.39	1.18e-05	-	-	-	-	-	-	-	-
Fsp-Ps 5.1_LOD1.5Interval	TRINITY_DN13175_c0_g1_i2	not available	len=7993 path=[0:0-6061 1:6062-6192 3:6193-6222 4:6223-6257 6:6258-6759 7:6760-6760 9:6761-6804 10:6805-6849 12:6850-6934 14:6935-7024 15:7025-7992]	2.45501e-60	276	250.151	2059	1086	974	6824412	6825385	0.00534387	660	66.9371	660	66.9371	24	2.43408	Plus	Minus	7993	Retrovirus-related Pol polyprotein from transposon TNT 1-94	C:retrotransposon nucleocapsid; F:nucleic acid binding; F:methylmalonate-semialdehyde dehydrogenase (acylating) activity; F:zinc ion binding; P:DNA integration; P:oxidation-reduction process	EC:1.2.1.27	Methylmalonate-semialdehyde dehydrogenase (CoA acylating)	-	-	-	-	-	-	-	-	2.26	0.00178	-	-	-	-	-2.39	1.18e-05	-	-	-	-	-	-	-	-
Fsp-Ps 5.1_LOD1.5Interval	TRINITY_DN13175_c0_g1_i2	not available	len=7993 path=[0:0-6061 1:6062-6192 3:6193-6222 4:6223-6257 6:6258-6759 7:6760-6760 9:6761-6804 10:6805-6849 12:6850-6934 14:6935-7024 15:7025-7992]	4.43877e-57	264	239.331	5716	5533	184	15038338	15038518	0.0010006	167	90.2703	167	90.2703	5	2.7027	Plus	Minus	7993	Retrovirus-related Pol polyprotein from transposon TNT 1-94	C:retrotransposon nucleocapsid; F:nucleic acid binding; F:methylmalonate-semialdehyde dehydrogenase (acylating) activity; F:zinc ion binding; P:DNA integration; P:oxidation-reduction process	EC:1.2.1.27	Methylmalonate-semialdehyde dehydrogenase (CoA acylating)	-	-	-	-	-	-	-	-	2.26	0.00178	-	-	-	-	-2.39	1.18e-05	-	-	-	-	-	-	-	-
Fsp-Ps 5.1_LOD1.5Interval	TRINITY_DN13175_c0_g1_i2	not available	len=7993 path=[0:0-6061 1:6062-6192 3:6193-6222 4:6223-6257 6:6258-6759 7:6760-6760 9:6761-6804 10:6805-6849 12:6850-6934 14:6935-7024 15:7025-7992]	2.29934e-54	254	230.314	2061	1101	961	7372484	7373444	0.0052724	647	66.4271	647	66.4271	26	2.6694	Plus	Minus	7993	Retrovirus-related Pol polyprotein from transposon TNT 1-94	C:retrotransposon nucleocapsid; F:nucleic acid binding; F:methylmalonate-semialdehyde dehydrogenase (acylating) activity; F:zinc ion binding; P:DNA integration; P:oxidation-reduction process	EC:1.2.1.27	Methylmalonate-semialdehyde dehydrogenase (CoA acylating)	-	-	-	-	-	-	-	-	2.26	0.00178	-	-	-	-	-2.39	1.18e-05	-	-	-	-	-	-	-	-
Fsp-Ps 5.1_LOD1.5Interval	TRINITY_DN13175_c0_g1_i2	not available	len=7993 path=[0:0-6061 1:6062-6192 3:6193-6222 4:6223-6257 6:6258-6759 7:6760-6760 9:6761-6804 10:6805-6849 12:6850-6934 14:6935-7024 15:7025-7992]	1.19109e-51	244	221.297	1623	2137	515	15850346	15850862	0.00283137	362	69.7495	362	69.7495	6	1.15607	Plus	Plus	7993	Retrovirus-related Pol polyprotein from transposon TNT 1-94	C:retrotransposon nucleocapsid; F:nucleic acid binding; F:methylmalonate-semialdehyde dehydrogenase (acylating) activity; F:zinc ion binding; P:DNA integration; P:oxidation-reduction process	EC:1.2.1.27	Methylmalonate-semialdehyde dehydrogenase (CoA acylating)	-	-	-	-	-	-	-	-	2.26	0.00178	-	-	-	-	-2.39	1.18e-05	-	-	-	-	-	-	-	-
Fsp-Ps 5.1_LOD1.5Interval	TRINITY_DN13175_c0_g1_i2	not available	len=7993 path=[0:0-6061 1:6062-6192 3:6193-6222 4:6223-6257 6:6258-6759 7:6760-6760 9:6761-6804 10:6805-6849 12:6850-6934 14:6935-7024 15:7025-7992]	4.1573e-51	242	219.494	2061	1393	669	6223808	6224476	0.00366704	457	67.7037	457	67.7037	12	1.77778	Plus	Minus	7993	Retrovirus-related Pol polyprotein from transposon TNT 1-94	C:retrotransposon nucleocapsid; F:nucleic acid binding; F:methylmalonate-semialdehyde dehydrogenase (acylating) activity; F:zinc ion binding; P:DNA integration; P:oxidation-reduction process	EC:1.2.1.27	Methylmalonate-semialdehyde dehydrogenase (CoA acylating)	-	-	-	-	-	-	-	-	2.26	0.00178	-	-	-	-	-2.39	1.18e-05	-	-	-	-	-	-	-	-
Fsp-Ps 5.1_LOD1.5Interval	TRINITY_DN13175_c0_g1_i2	not available	len=7993 path=[0:0-6061 1:6062-6192 3:6193-6222 4:6223-6257 6:6258-6759 7:6760-6760 9:6761-6804 10:6805-6849 12:6850-6934 14:6935-7024 15:7025-7992]	5.06463e-50	238	215.887	5758	5533	226	6960897	6961119	0.00123151	189	82.8947	189	82.8947	7	3.07018	Plus	Minus	7993	Retrovirus-related Pol polyprotein from transposon TNT 1-94	C:retrotransposon nucleocapsid; F:nucleic acid binding; F:methylmalonate-semialdehyde dehydrogenase (acylating) activity; F:zinc ion binding; P:DNA integration; P:oxidation-reduction process	EC:1.2.1.27	Methylmalonate-semialdehyde dehydrogenase (CoA acylating)	-	-	-	-	-	-	-	-	2.26	0.00178	-	-	-	-	-2.39	1.18e-05	-	-	-	-	-	-	-	-
Fsp-Ps 5.1_LOD1.5Interval	TRINITY_DN13175_c0_g1_i2	not available	len=7993 path=[0:0-6061 1:6062-6192 3:6193-6222 4:6223-6257 6:6258-6759 7:6760-6760 9:6761-6804 10:6805-6849 12:6850-6934 14:6935-7024 15:7025-7992]	1.76773e-49	236	214.084	2122	1386	737	622282	623018	0.00404089	501	67.3387	501	67.3387	14	1.88172	Plus	Minus	7993	Retrovirus-related Pol polyprotein from transposon TNT 1-94	C:retrotransposon nucleocapsid; F:nucleic acid binding; F:methylmalonate-semialdehyde dehydrogenase (acylating) activity; F:zinc ion binding; P:DNA integration; P:oxidation-reduction process	EC:1.2.1.27	Methylmalonate-semialdehyde dehydrogenase (CoA acylating)	-	-	-	-	-	-	-	-	2.26	0.00178	-	-	-	-	-2.39	1.18e-05	-	-	-	-	-	-	-	-
Fsp-Ps 5.1_LOD1.5Interval	TRINITY_DN13175_c0_g1_i2	not available	len=7993 path=[0:0-6061 1:6062-6192 3:6193-6222 4:6223-6257 6:6258-6759 7:6760-6760 9:6761-6804 10:6805-6849 12:6850-6934 14:6935-7024 15:7025-7992]	1.76773e-49	236	214.084	3662	2411	1252	8024297	8025536	0.00687227	818	64.3588	818	64.3588	50	3.93391	Plus	Minus	7993	Retrovirus-related Pol polyprotein from transposon TNT 1-94	C:retrotransposon nucleocapsid; F:nucleic acid binding; F:methylmalonate-semialdehyde dehydrogenase (acylating) activity; F:zinc ion binding; P:DNA integration; P:oxidation-reduction process	EC:1.2.1.27	Methylmalonate-semialdehyde dehydrogenase (CoA acylating)	-	-	-	-	-	-	-	-	2.26	0.00178	-	-	-	-	-2.39	1.18e-05	-	-	-	-	-	-	-	-
Fsp-Ps 5.1_LOD1.5Interval	TRINITY_DN13175_c0_g1_i2	not available	len=7993 path=[0:0-6061 1:6062-6192 3:6193-6222 4:6223-6257 6:6258-6759 7:6760-6760 9:6761-6804 10:6805-6849 12:6850-6934 14:6935-7024 15:7025-7992]	7.51658e-48	230	208.674	1595	2123	529	15290611	15291139	0.00290834	368	69.1729	368	69.1729	6	1.12782	Plus	Plus	7993	Retrovirus-related Pol polyprotein from transposon TNT 1-94	C:retrotransposon nucleocapsid; F:nucleic acid binding; F:methylmalonate-semialdehyde dehydrogenase (acylating) activity; F:zinc ion binding; P:DNA integration; P:oxidation-reduction process	EC:1.2.1.27	Methylmalonate-semialdehyde dehydrogenase (CoA acylating)	-	-	-	-	-	-	-	-	2.26	0.00178	-	-	-	-	-2.39	1.18e-05	-	-	-	-	-	-	-	-
Fsp-Ps 5.1_LOD1.5Interval	TRINITY_DN13175_c0_g1_i2	not available	len=7993 path=[0:0-6061 1:6062-6192 3:6193-6222 4:6223-6257 6:6258-6759 7:6760-6760 9:6761-6804 10:6805-6849 12:6850-6934 14:6935-7024 15:7025-7992]	2.62354e-47	228	206.87	640	2137	1498	7858092	7859590	0.00823572	992	64.6675	992	64.6675	71	4.62842	Plus	Plus	7993	Retrovirus-related Pol polyprotein from transposon TNT 1-94	C:retrotransposon nucleocapsid; F:nucleic acid binding; F:methylmalonate-semialdehyde dehydrogenase (acylating) activity; F:zinc ion binding; P:DNA integration; P:oxidation-reduction process	EC:1.2.1.27	Methylmalonate-semialdehyde dehydrogenase (CoA acylating)	-	-	-	-	-	-	-	-	2.26	0.00178	-	-	-	-	-2.39	1.18e-05	-	-	-	-	-	-	-	-
Fsp-Ps 5.1_LOD1.5Interval	TRINITY_DN13175_c0_g1_i2	not available	len=7993 path=[0:0-6061 1:6062-6192 3:6193-6222 4:6223-6257 6:6258-6759 7:6760-6760 9:6761-6804 10:6805-6849 12:6850-6934 14:6935-7024 15:7025-7992]	1.35903e-44	218	197.854	2059	993	1067	6731758	6732824	0.00585517	696	64.624	696	64.624	20	1.85701	Plus	Minus	7993	Retrovirus-related Pol polyprotein from transposon TNT 1-94	C:retrotransposon nucleocapsid; F:nucleic acid binding; F:methylmalonate-semialdehyde dehydrogenase (acylating) activity; F:zinc ion binding; P:DNA integration; P:oxidation-reduction process	EC:1.2.1.27	Methylmalonate-semialdehyde dehydrogenase (CoA acylating)	-	-	-	-	-	-	-	-	2.26	0.00178	-	-	-	-	-2.39	1.18e-05	-	-	-	-	-	-	-	-
Fsp-Ps 5.1_LOD1.5Interval	TRINITY_DN13175_c0_g1_i2	not available	len=7993 path=[0:0-6061 1:6062-6192 3:6193-6222 4:6223-6257 6:6258-6759 7:6760-6760 9:6761-6804 10:6805-6849 12:6850-6934 14:6935-7024 15:7025-7992]	5.77874e-43	212	192.443	2123	1410	714	6586670	6587383	0.00391444	480	66.7594	480	66.7594	10	1.39082	Plus	Minus	7993	Retrovirus-related Pol polyprotein from transposon TNT 1-94	C:retrotransposon nucleocapsid; F:nucleic acid binding; F:methylmalonate-semialdehyde dehydrogenase (acylating) activity; F:zinc ion binding; P:DNA integration; P:oxidation-reduction process	EC:1.2.1.27	Methylmalonate-semialdehyde dehydrogenase (CoA acylating)	-	-	-	-	-	-	-	-	2.26	0.00178	-	-	-	-	-2.39	1.18e-05	-	-	-	-	-	-	-	-
Fsp-Ps 5.1_LOD1.5Interval	TRINITY_DN13175_c0_g1_i2	not available	len=7993 path=[0:0-6061 1:6062-6192 3:6193-6222 4:6223-6257 6:6258-6759 7:6760-6760 9:6761-6804 10:6805-6849 12:6850-6934 14:6935-7024 15:7025-7992]	5.77874e-43	212	192.443	7993	7743	251	14383820	14384067	0.00136896	196	77.4704	196	77.4704	7	2.7668	Plus	Minus	7993	Retrovirus-related Pol polyprotein from transposon TNT 1-94	C:retrotransposon nucleocapsid; F:nucleic acid binding; F:methylmalonate-semialdehyde dehydrogenase (acylating) activity; F:zinc ion binding; P:DNA integration; P:oxidation-reduction process	EC:1.2.1.27	Methylmalonate-semialdehyde dehydrogenase (CoA acylating)	-	-	-	-	-	-	-	-	2.26	0.00178	-	-	-	-	-2.39	1.18e-05	-	-	-	-	-	-	-	-
Fsp-Ps 5.1_LOD1.5Interval	TRINITY_DN13175_c0_g1_i2	not available	len=7993 path=[0:0-6061 1:6062-6192 3:6193-6222 4:6223-6257 6:6258-6759 7:6760-6760 9:6761-6804 10:6805-6849 12:6850-6934 14:6935-7024 15:7025-7992]	2.45718e-41	206	187.033	1395	2137	743	69095	69839	0.00408488	498	66.3116	498	66.3116	14	1.86418	Plus	Plus	7993	Retrovirus-related Pol polyprotein from transposon TNT 1-94	C:retrotransposon nucleocapsid; F:nucleic acid binding; F:methylmalonate-semialdehyde dehydrogenase (acylating) activity; F:zinc ion binding; P:DNA integration; P:oxidation-reduction process	EC:1.2.1.27	Methylmalonate-semialdehyde dehydrogenase (CoA acylating)	-	-	-	-	-	-	-	-	2.26	0.00178	-	-	-	-	-2.39	1.18e-05	-	-	-	-	-	-	-	-
Fsp-Ps 5.1_LOD1.5Interval	TRINITY_DN13175_c0_g1_i2	not available	len=7993 path=[0:0-6061 1:6062-6192 3:6193-6222 4:6223-6257 6:6258-6759 7:6760-6760 9:6761-6804 10:6805-6849 12:6850-6934 14:6935-7024 15:7025-7992]	1.04482e-39	200	181.623	975	1986	1012	554204	555204	0.00556379	659	64.4814	659	64.4814	31	3.03327	Plus	Plus	7993	Retrovirus-related Pol polyprotein from transposon TNT 1-94	C:retrotransposon nucleocapsid; F:nucleic acid binding; F:methylmalonate-semialdehyde dehydrogenase (acylating) activity; F:zinc ion binding; P:DNA integration; P:oxidation-reduction process	EC:1.2.1.27	Methylmalonate-semialdehyde dehydrogenase (CoA acylating)	-	-	-	-	-	-	-	-	2.26	0.00178	-	-	-	-	-2.39	1.18e-05	-	-	-	-	-	-	-	-
Fsp-Ps 5.1_LOD1.5Interval	TRINITY_DN13175_c0_g1_i2	not available	len=7993 path=[0:0-6061 1:6062-6192 3:6193-6222 4:6223-6257 6:6258-6759 7:6760-6760 9:6761-6804 10:6805-6849 12:6850-6934 14:6935-7024 15:7025-7992]	1.04482e-39	200	181.623	2137	1623	515	17644219	17644735	0.00282038	351	67.8917	351	67.8917	2	0.386847	Plus	Minus	7993	Retrovirus-related Pol polyprotein from transposon TNT 1-94	C:retrotransposon nucleocapsid; F:nucleic acid binding; F:methylmalonate-semialdehyde dehydrogenase (acylating) activity; F:zinc ion binding; P:DNA integration; P:oxidation-reduction process	EC:1.2.1.27	Methylmalonate-semialdehyde dehydrogenase (CoA acylating)	-	-	-	-	-	-	-	-	2.26	0.00178	-	-	-	-	-2.39	1.18e-05	-	-	-	-	-	-	-	-
Fsp-Ps 5.1_LOD1.5Interval	TRINITY_DN13175_c0_g1_i2	not available	len=7993 path=[0:0-6061 1:6062-6192 3:6193-6222 4:6223-6257 6:6258-6759 7:6760-6760 9:6761-6804 10:6805-6849 12:6850-6934 14:6935-7024 15:7025-7992]	1.27285e-38	196	178.016	1106	594	513	15762981	15763496	0.00280938	356	68.4615	356	68.4615	11	2.11538	Plus	Minus	7993	Retrovirus-related Pol polyprotein from transposon TNT 1-94	C:retrotransposon nucleocapsid; F:nucleic acid binding; F:methylmalonate-semialdehyde dehydrogenase (acylating) activity; F:zinc ion binding; P:DNA integration; P:oxidation-reduction process	EC:1.2.1.27	Methylmalonate-semialdehyde dehydrogenase (CoA acylating)	-	-	-	-	-	-	-	-	2.26	0.00178	-	-	-	-	-2.39	1.18e-05	-	-	-	-	-	-	-	-
Fsp-Ps 5.1_LOD1.5Interval	TRINITY_DN13175_c0_g1_i2	not available	len=7993 path=[0:0-6061 1:6062-6192 3:6193-6222 4:6223-6257 6:6258-6759 7:6760-6760 9:6761-6804 10:6805-6849 12:6850-6934 14:6935-7024 15:7025-7992]	1.27285e-38	196	178.016	2123	1141	983	15703775	15704757	0.00539335	650	64.8703	650	64.8703	38	3.79242	Plus	Minus	7993	Retrovirus-related Pol polyprotein from transposon TNT 1-94	C:retrotransposon nucleocapsid; F:nucleic acid binding; F:methylmalonate-semialdehyde dehydrogenase (acylating) activity; F:zinc ion binding; P:DNA integration; P:oxidation-reduction process	EC:1.2.1.27	Methylmalonate-semialdehyde dehydrogenase (CoA acylating)	-	-	-	-	-	-	-	-	2.26	0.00178	-	-	-	-	-2.39	1.18e-05	-	-	-	-	-	-	-	-
Fsp-Ps 5.1_LOD1.5Interval	TRINITY_DN13175_c0_g1_i2	not available	len=7993 path=[0:0-6061 1:6062-6192 3:6193-6222 4:6223-6257 6:6258-6759 7:6760-6760 9:6761-6804 10:6805-6849 12:6850-6934 14:6935-7024 15:7025-7992]	4.44269e-38	194	176.213	1502	2123	622	7410672	7411293	0.00341964	425	67.3534	425	67.3534	18	2.85261	Plus	Plus	7993	Retrovirus-related Pol polyprotein from transposon TNT 1-94	C:retrotransposon nucleocapsid; F:nucleic acid binding; F:methylmalonate-semialdehyde dehydrogenase (acylating) activity; F:zinc ion binding; P:DNA integration; P:oxidation-reduction process	EC:1.2.1.27	Methylmalonate-semialdehyde dehydrogenase (CoA acylating)	-	-	-	-	-	-	-	-	2.26	0.00178	-	-	-	-	-2.39	1.18e-05	-	-	-	-	-	-	-	-
Fsp-Ps 5.1_LOD1.5Interval	TRINITY_DN13175_c0_g1_i2	not available	len=7993 path=[0:0-6061 1:6062-6192 3:6193-6222 4:6223-6257 6:6258-6759 7:6760-6760 9:6761-6804 10:6805-6849 12:6850-6934 14:6935-7024 15:7025-7992]	6.59354e-36	186	169	7044	6922	123	17619613	17619740	0.000665235	114	89.0625	114	89.0625	5	3.90625	Plus	Minus	7993	Retrovirus-related Pol polyprotein from transposon TNT 1-94	C:retrotransposon nucleocapsid; F:nucleic acid binding; F:methylmalonate-semialdehyde dehydrogenase (acylating) activity; F:zinc ion binding; P:DNA integration; P:oxidation-reduction process	EC:1.2.1.27	Methylmalonate-semialdehyde dehydrogenase (CoA acylating)	-	-	-	-	-	-	-	-	2.26	0.00178	-	-	-	-	-2.39	1.18e-05	-	-	-	-	-	-	-	-
Fsp-Ps 5.1_LOD1.5Interval	TRINITY_DN13175_c0_g1_i2	not available	len=7993 path=[0:0-6061 1:6062-6192 3:6193-6222 4:6223-6257 6:6258-6759 7:6760-6760 9:6761-6804 10:6805-6849 12:6850-6934 14:6935-7024 15:7025-7992]	1.19214e-32	174	158.179	1086	2056	971	17548298	17549269	0.00533838	645	64.9547	645	64.9547	43	4.33031	Plus	Plus	7993	Retrovirus-related Pol polyprotein from transposon TNT 1-94	C:retrotransposon nucleocapsid; F:nucleic acid binding; F:methylmalonate-semialdehyde dehydrogenase (acylating) activity; F:zinc ion binding; P:DNA integration; P:oxidation-reduction process	EC:1.2.1.27	Methylmalonate-semialdehyde dehydrogenase (CoA acylating)	-	-	-	-	-	-	-	-	2.26	0.00178	-	-	-	-	-2.39	1.18e-05	-	-	-	-	-	-	-	-
Fsp-Ps 5.1_LOD1.5Interval	TRINITY_DN13175_c0_g1_i2	not available	len=7993 path=[0:0-6061 1:6062-6192 3:6193-6222 4:6223-6257 6:6258-6759 7:6760-6760 9:6761-6804 10:6805-6849 12:6850-6934 14:6935-7024 15:7025-7992]	5.06911e-31	168	152.769	1079	1789	711	15858456	15859165	0.00390895	477	66.25	477	66.25	19	2.63889	Plus	Plus	7993	Retrovirus-related Pol polyprotein from transposon TNT 1-94	C:retrotransposon nucleocapsid; F:nucleic acid binding; F:methylmalonate-semialdehyde dehydrogenase (acylating) activity; F:zinc ion binding; P:DNA integration; P:oxidation-reduction process	EC:1.2.1.27	Methylmalonate-semialdehyde dehydrogenase (CoA acylating)	-	-	-	-	-	-	-	-	2.26	0.00178	-	-	-	-	-2.39	1.18e-05	-	-	-	-	-	-	-	-
Fsp-Ps 5.1_LOD1.5Interval	TRINITY_DN13175_c0_g1_i2	not available	len=7993 path=[0:0-6061 1:6062-6192 3:6193-6222 4:6223-6257 6:6258-6759 7:6760-6760 9:6761-6804 10:6805-6849 12:6850-6934 14:6935-7024 15:7025-7992]	1.76929e-30	166	150.966	647	1451	805	6714489	6715260	0.00442574	530	64.8715	530	64.8715	57	6.97674	Plus	Plus	7993	Retrovirus-related Pol polyprotein from transposon TNT 1-94	C:retrotransposon nucleocapsid; F:nucleic acid binding; F:methylmalonate-semialdehyde dehydrogenase (acylating) activity; F:zinc ion binding; P:DNA integration; P:oxidation-reduction process	EC:1.2.1.27	Methylmalonate-semialdehyde dehydrogenase (CoA acylating)	-	-	-	-	-	-	-	-	2.26	0.00178	-	-	-	-	-2.39	1.18e-05	-	-	-	-	-	-	-	-
Fsp-Ps 5.1_LOD1.5Interval	TRINITY_DN13175_c0_g1_i2	not available	len=7993 path=[0:0-6061 1:6062-6192 3:6193-6222 4:6223-6257 6:6258-6759 7:6760-6760 9:6761-6804 10:6805-6849 12:6850-6934 14:6935-7024 15:7025-7992]	1.76929e-30	166	150.966	2411	3171	761	6419505	6420263	0.00418384	508	65.6331	508	65.6331	28	3.61757	Plus	Plus	7993	Retrovirus-related Pol polyprotein from transposon TNT 1-94	C:retrotransposon nucleocapsid; F:nucleic acid binding; F:methylmalonate-semialdehyde dehydrogenase (acylating) activity; F:zinc ion binding; P:DNA integration; P:oxidation-reduction process	EC:1.2.1.27	Methylmalonate-semialdehyde dehydrogenase (CoA acylating)	-	-	-	-	-	-	-	-	2.26	0.00178	-	-	-	-	-2.39	1.18e-05	-	-	-	-	-	-	-	-
Fsp-Ps 5.1_LOD1.5Interval	TRINITY_DN13175_c0_g1_i2	not available	len=7993 path=[0:0-6061 1:6062-6192 3:6193-6222 4:6223-6257 6:6258-6759 7:6760-6760 9:6761-6804 10:6805-6849 12:6850-6934 14:6935-7024 15:7025-7992]	6.17544e-30	164	149.163	1689	1032	658	15762275	15762932	0.00360657	442	66.0688	442	66.0688	22	3.28849	Plus	Minus	7993	Retrovirus-related Pol polyprotein from transposon TNT 1-94	C:retrotransposon nucleocapsid; F:nucleic acid binding; F:methylmalonate-semialdehyde dehydrogenase (acylating) activity; F:zinc ion binding; P:DNA integration; P:oxidation-reduction process	EC:1.2.1.27	Methylmalonate-semialdehyde dehydrogenase (CoA acylating)	-	-	-	-	-	-	-	-	2.26	0.00178	-	-	-	-	-2.39	1.18e-05	-	-	-	-	-	-	-	-
Fsp-Ps 5.1_LOD1.5Interval	TRINITY_DN13175_c0_g1_i2	not available	len=7993 path=[0:0-6061 1:6062-6192 3:6193-6222 4:6223-6257 6:6258-6759 7:6760-6760 9:6761-6804 10:6805-6849 12:6850-6934 14:6935-7024 15:7025-7992]	7.52322e-29	160	145.556	2415	2845	431	15342814	15343244	0.00236956	293	67.8241	293	67.8241	2	0.462963	Plus	Plus	7993	Retrovirus-related Pol polyprotein from transposon TNT 1-94	C:retrotransposon nucleocapsid; F:nucleic acid binding; F:methylmalonate-semialdehyde dehydrogenase (acylating) activity; F:zinc ion binding; P:DNA integration; P:oxidation-reduction process	EC:1.2.1.27	Methylmalonate-semialdehyde dehydrogenase (CoA acylating)	-	-	-	-	-	-	-	-	2.26	0.00178	-	-	-	-	-2.39	1.18e-05	-	-	-	-	-	-	-	-
Fsp-Ps 5.1_LOD1.5Interval	TRINITY_DN13175_c0_g1_i2	not available	len=7993 path=[0:0-6061 1:6062-6192 3:6193-6222 4:6223-6257 6:6258-6759 7:6760-6760 9:6761-6804 10:6805-6849 12:6850-6934 14:6935-7024 15:7025-7992]	9.16516e-28	156	141.949	2137	1769	369	16154625	16154995	0.0020177	259	69.437	259	69.437	6	1.60858	Plus	Minus	7993	Retrovirus-related Pol polyprotein from transposon TNT 1-94	C:retrotransposon nucleocapsid; F:nucleic acid binding; F:methylmalonate-semialdehyde dehydrogenase (acylating) activity; F:zinc ion binding; P:DNA integration; P:oxidation-reduction process	EC:1.2.1.27	Methylmalonate-semialdehyde dehydrogenase (CoA acylating)	-	-	-	-	-	-	-	-	2.26	0.00178	-	-	-	-	-2.39	1.18e-05	-	-	-	-	-	-	-	-
Fsp-Ps 5.1_LOD1.5Interval	TRINITY_DN13175_c0_g1_i2	not available	len=7993 path=[0:0-6061 1:6062-6192 3:6193-6222 4:6223-6257 6:6258-6759 7:6760-6760 9:6761-6804 10:6805-6849 12:6850-6934 14:6935-7024 15:7025-7992]	1.11654e-26	152	138.342	3133	2463	671	8248621	8249288	0.00367804	444	64.9123	444	64.9123	29	4.23977	Plus	Minus	7993	Retrovirus-related Pol polyprotein from transposon TNT 1-94	C:retrotransposon nucleocapsid; F:nucleic acid binding; F:methylmalonate-semialdehyde dehydrogenase (acylating) activity; F:zinc ion binding; P:DNA integration; P:oxidation-reduction process	EC:1.2.1.27	Methylmalonate-semialdehyde dehydrogenase (CoA acylating)	-	-	-	-	-	-	-	-	2.26	0.00178	-	-	-	-	-2.39	1.18e-05	-	-	-	-	-	-	-	-
Fsp-Ps 5.1_LOD1.5Interval	TRINITY_DN13175_c0_g1_i2	not available	len=7993 path=[0:0-6061 1:6062-6192 3:6193-6222 4:6223-6257 6:6258-6759 7:6760-6760 9:6761-6804 10:6805-6849 12:6850-6934 14:6935-7024 15:7025-7992]	1.36023e-25	148	134.736	648	1244	597	6417819	6418418	0.00328219	398	65.7851	398	65.7851	13	2.14876	Plus	Plus	7993	Retrovirus-related Pol polyprotein from transposon TNT 1-94	C:retrotransposon nucleocapsid; F:nucleic acid binding; F:methylmalonate-semialdehyde dehydrogenase (acylating) activity; F:zinc ion binding; P:DNA integration; P:oxidation-reduction process	EC:1.2.1.27	Methylmalonate-semialdehyde dehydrogenase (CoA acylating)	-	-	-	-	-	-	-	-	2.26	0.00178	-	-	-	-	-2.39	1.18e-05	-	-	-	-	-	-	-	-
Fsp-Ps 5.1_LOD1.5Interval	TRINITY_DN13175_c0_g1_i2	not available	len=7993 path=[0:0-6061 1:6062-6192 3:6193-6222 4:6223-6257 6:6258-6759 7:6760-6760 9:6761-6804 10:6805-6849 12:6850-6934 14:6935-7024 15:7025-7992]	1.6571e-24	144	131.129	2933	2461	473	7097924	7098405	0.00258947	324	66.6667	324	66.6667	17	3.49794	Plus	Minus	7993	Retrovirus-related Pol polyprotein from transposon TNT 1-94	C:retrotransposon nucleocapsid; F:nucleic acid binding; F:methylmalonate-semialdehyde dehydrogenase (acylating) activity; F:zinc ion binding; P:DNA integration; P:oxidation-reduction process	EC:1.2.1.27	Methylmalonate-semialdehyde dehydrogenase (CoA acylating)	-	-	-	-	-	-	-	-	2.26	0.00178	-	-	-	-	-2.39	1.18e-05	-	-	-	-	-	-	-	-
Fsp-Ps 5.1_LOD1.5Interval	TRINITY_DN13175_c0_g1_i2	not available	len=7993 path=[0:0-6061 1:6062-6192 3:6193-6222 4:6223-6257 6:6258-6759 7:6760-6760 9:6761-6804 10:6805-6849 12:6850-6934 14:6935-7024 15:7025-7992]	5.78385e-24	142	129.325	1387	2122	736	16021965	16022689	0.00404639	489	65.0266	489	65.0266	43	5.71809	Plus	Plus	7993	Retrovirus-related Pol polyprotein from transposon TNT 1-94	C:retrotransposon nucleocapsid; F:nucleic acid binding; F:methylmalonate-semialdehyde dehydrogenase (acylating) activity; F:zinc ion binding; P:DNA integration; P:oxidation-reduction process	EC:1.2.1.27	Methylmalonate-semialdehyde dehydrogenase (CoA acylating)	-	-	-	-	-	-	-	-	2.26	0.00178	-	-	-	-	-2.39	1.18e-05	-	-	-	-	-	-	-	-
Fsp-Ps 5.1_LOD1.5Interval	TRINITY_DN13175_c0_g1_i2	not available	len=7993 path=[0:0-6061 1:6062-6192 3:6193-6222 4:6223-6257 6:6258-6759 7:6760-6760 9:6761-6804 10:6805-6849 12:6850-6934 14:6935-7024 15:7025-7992]	2.01876e-23	140	127.522	2461	2926	466	15286435	15286897	0.00256198	308	66.0944	308	66.0944	3	0.643777	Plus	Plus	7993	Retrovirus-related Pol polyprotein from transposon TNT 1-94	C:retrotransposon nucleocapsid; F:nucleic acid binding; F:methylmalonate-semialdehyde dehydrogenase (acylating) activity; F:zinc ion binding; P:DNA integration; P:oxidation-reduction process	EC:1.2.1.27	Methylmalonate-semialdehyde dehydrogenase (CoA acylating)	-	-	-	-	-	-	-	-	2.26	0.00178	-	-	-	-	-2.39	1.18e-05	-	-	-	-	-	-	-	-
Fsp-Ps 5.1_LOD1.5Interval	TRINITY_DN13175_c0_g1_i2	not available	len=7993 path=[0:0-6061 1:6062-6192 3:6193-6222 4:6223-6257 6:6258-6759 7:6760-6760 9:6761-6804 10:6805-6849 12:6850-6934 14:6935-7024 15:7025-7992]	7.04617e-23	138	125.719	640	1897	1258	17698215	17699475	0.00691625	813	63.615	813	63.615	37	2.89515	Plus	Plus	7993	Retrovirus-related Pol polyprotein from transposon TNT 1-94	C:retrotransposon nucleocapsid; F:nucleic acid binding; F:methylmalonate-semialdehyde dehydrogenase (acylating) activity; F:zinc ion binding; P:DNA integration; P:oxidation-reduction process	EC:1.2.1.27	Methylmalonate-semialdehyde dehydrogenase (CoA acylating)	-	-	-	-	-	-	-	-	2.26	0.00178	-	-	-	-	-2.39	1.18e-05	-	-	-	-	-	-	-	-
Fsp-Ps 5.1_LOD1.5Interval	TRINITY_DN13175_c0_g1_i2	not available	len=7993 path=[0:0-6061 1:6062-6192 3:6193-6222 4:6223-6257 6:6258-6759 7:6760-6760 9:6761-6804 10:6805-6849 12:6850-6934 14:6935-7024 15:7025-7992]	2.45935e-22	136	123.915	7046	6750	297	6956139	6956442	0.00162185	222	70.9265	222	70.9265	25	7.98722	Plus	Minus	7993	Retrovirus-related Pol polyprotein from transposon TNT 1-94	C:retrotransposon nucleocapsid; F:nucleic acid binding; F:methylmalonate-semialdehyde dehydrogenase (acylating) activity; F:zinc ion binding; P:DNA integration; P:oxidation-reduction process	EC:1.2.1.27	Methylmalonate-semialdehyde dehydrogenase (CoA acylating)	-	-	-	-	-	-	-	-	2.26	0.00178	-	-	-	-	-2.39	1.18e-05	-	-	-	-	-	-	-	-
Fsp-Ps 5.1_LOD1.5Interval	TRINITY_DN13175_c0_g1_i2	not available	len=7993 path=[0:0-6061 1:6062-6192 3:6193-6222 4:6223-6257 6:6258-6759 7:6760-6760 9:6761-6804 10:6805-6849 12:6850-6934 14:6935-7024 15:7025-7992]	8.58399e-22	134	122.112	593	912	320	15426029	15426351	0.0017593	221	68.4211	221	68.4211	3	0.928793	Plus	Plus	7993	Retrovirus-related Pol polyprotein from transposon TNT 1-94	C:retrotransposon nucleocapsid; F:nucleic acid binding; F:methylmalonate-semialdehyde dehydrogenase (acylating) activity; F:zinc ion binding; P:DNA integration; P:oxidation-reduction process	EC:1.2.1.27	Methylmalonate-semialdehyde dehydrogenase (CoA acylating)	-	-	-	-	-	-	-	-	2.26	0.00178	-	-	-	-	-2.39	1.18e-05	-	-	-	-	-	-	-	-
Fsp-Ps 5.1_LOD1.5Interval	TRINITY_DN13175_c0_g1_i2	not available	len=7993 path=[0:0-6061 1:6062-6192 3:6193-6222 4:6223-6257 6:6258-6759 7:6760-6760 9:6761-6804 10:6805-6849 12:6850-6934 14:6935-7024 15:7025-7992]	8.58399e-22	134	122.112	1849	2125	277	6418975	6419251	0.00152289	193	69.6751	193	69.6751	0	0	Plus	Plus	7993	Retrovirus-related Pol polyprotein from transposon TNT 1-94	C:retrotransposon nucleocapsid; F:nucleic acid binding; F:methylmalonate-semialdehyde dehydrogenase (acylating) activity; F:zinc ion binding; P:DNA integration; P:oxidation-reduction process	EC:1.2.1.27	Methylmalonate-semialdehyde dehydrogenase (CoA acylating)	-	-	-	-	-	-	-	-	2.26	0.00178	-	-	-	-	-2.39	1.18e-05	-	-	-	-	-	-	-	-
Fsp-Ps 5.1_LOD1.5Interval	TRINITY_DN13175_c0_g1_i2	not available	len=7993 path=[0:0-6061 1:6062-6192 3:6193-6222 4:6223-6257 6:6258-6759 7:6760-6760 9:6761-6804 10:6805-6849 12:6850-6934 14:6935-7024 15:7025-7992]	8.58399e-22	134	122.112	1863	2059	197	8440298	8440494	0.00108307	145	73.6041	145	73.6041	0	0	Plus	Plus	7993	Retrovirus-related Pol polyprotein from transposon TNT 1-94	C:retrotransposon nucleocapsid; F:nucleic acid binding; F:methylmalonate-semialdehyde dehydrogenase (acylating) activity; F:zinc ion binding; P:DNA integration; P:oxidation-reduction process	EC:1.2.1.27	Methylmalonate-semialdehyde dehydrogenase (CoA acylating)	-	-	-	-	-	-	-	-	2.26	0.00178	-	-	-	-	-2.39	1.18e-05	-	-	-	-	-	-	-	-
Fsp-Ps 5.1_LOD1.5Interval	TRINITY_DN13175_c0_g1_i2	not available	len=7993 path=[0:0-6061 1:6062-6192 3:6193-6222 4:6223-6257 6:6258-6759 7:6760-6760 9:6761-6804 10:6805-6849 12:6850-6934 14:6935-7024 15:7025-7992]	2.99611e-21	132	120.309	2925	2463	463	6823503	6823962	0.00253449	307	66.1638	307	66.1638	5	1.07759	Plus	Minus	7993	Retrovirus-related Pol polyprotein from transposon TNT 1-94	C:retrotransposon nucleocapsid; F:nucleic acid binding; F:methylmalonate-semialdehyde dehydrogenase (acylating) activity; F:zinc ion binding; P:DNA integration; P:oxidation-reduction process	EC:1.2.1.27	Methylmalonate-semialdehyde dehydrogenase (CoA acylating)	-	-	-	-	-	-	-	-	2.26	0.00178	-	-	-	-	-2.39	1.18e-05	-	-	-	-	-	-	-	-
Fsp-Ps 5.1_LOD1.5Interval	TRINITY_DN13175_c0_g1_i2	not available	len=7993 path=[0:0-6061 1:6062-6192 3:6193-6222 4:6223-6257 6:6258-6759 7:6760-6760 9:6761-6804 10:6805-6849 12:6850-6934 14:6935-7024 15:7025-7992]	1.27398e-19	126	114.899	3133	2520	614	6222755	6223364	0.00336466	409	65.44	409	65.44	26	4.16	Plus	Minus	7993	Retrovirus-related Pol polyprotein from transposon TNT 1-94	C:retrotransposon nucleocapsid; F:nucleic acid binding; F:methylmalonate-semialdehyde dehydrogenase (acylating) activity; F:zinc ion binding; P:DNA integration; P:oxidation-reduction process	EC:1.2.1.27	Methylmalonate-semialdehyde dehydrogenase (CoA acylating)	-	-	-	-	-	-	-	-	2.26	0.00178	-	-	-	-	-2.39	1.18e-05	-	-	-	-	-	-	-	-
Fsp-Ps 5.1_LOD1.5Interval	TRINITY_DN13175_c0_g1_i2	not available	len=7993 path=[0:0-6061 1:6062-6192 3:6193-6222 4:6223-6257 6:6258-6759 7:6760-6760 9:6761-6804 10:6805-6849 12:6850-6934 14:6935-7024 15:7025-7992]	4.44662e-19	124	113.095	2461	2921	461	17549635	17550097	0.00253449	305	65.4506	305	65.4506	8	1.71674	Plus	Plus	7993	Retrovirus-related Pol polyprotein from transposon TNT 1-94	C:retrotransposon nucleocapsid; F:nucleic acid binding; F:methylmalonate-semialdehyde dehydrogenase (acylating) activity; F:zinc ion binding; P:DNA integration; P:oxidation-reduction process	EC:1.2.1.27	Methylmalonate-semialdehyde dehydrogenase (CoA acylating)	-	-	-	-	-	-	-	-	2.26	0.00178	-	-	-	-	-2.39	1.18e-05	-	-	-	-	-	-	-	-
Fsp-Ps 5.1_LOD1.5Interval	TRINITY_DN13175_c0_g1_i2	not available	len=7993 path=[0:0-6061 1:6062-6192 3:6193-6222 4:6223-6257 6:6258-6759 7:6760-6760 9:6761-6804 10:6805-6849 12:6850-6934 14:6935-7024 15:7025-7992]	4.44662e-19	124	113.095	7089	7383	295	6221408	6221703	0.00162185	208	69.5652	208	69.5652	7	2.34114	Plus	Plus	7993	Retrovirus-related Pol polyprotein from transposon TNT 1-94	C:retrotransposon nucleocapsid; F:nucleic acid binding; F:methylmalonate-semialdehyde dehydrogenase (acylating) activity; F:zinc ion binding; P:DNA integration; P:oxidation-reduction process	EC:1.2.1.27	Methylmalonate-semialdehyde dehydrogenase (CoA acylating)	-	-	-	-	-	-	-	-	2.26	0.00178	-	-	-	-	-2.39	1.18e-05	-	-	-	-	-	-	-	-
Fsp-Ps 5.1_LOD1.5Interval	TRINITY_DN13175_c0_g1_i2	not available	len=7993 path=[0:0-6061 1:6062-6192 3:6193-6222 4:6223-6257 6:6258-6759 7:6760-6760 9:6761-6804 10:6805-6849 12:6850-6934 14:6935-7024 15:7025-7992]	1.55202e-18	122	111.292	5298	5577	280	18146546	18146823	0.00153939	200	70.4225	200	70.4225	10	3.52113	Plus	Plus	7993	Retrovirus-related Pol polyprotein from transposon TNT 1-94	C:retrotransposon nucleocapsid; F:nucleic acid binding; F:methylmalonate-semialdehyde dehydrogenase (acylating) activity; F:zinc ion binding; P:DNA integration; P:oxidation-reduction process	EC:1.2.1.27	Methylmalonate-semialdehyde dehydrogenase (CoA acylating)	-	-	-	-	-	-	-	-	2.26	0.00178	-	-	-	-	-2.39	1.18e-05	-	-	-	-	-	-	-	-
Fsp-Ps 5.1_LOD1.5Interval	TRINITY_DN13175_c0_g1_i2	not available	len=7993 path=[0:0-6061 1:6062-6192 3:6193-6222 4:6223-6257 6:6258-6759 7:6760-6760 9:6761-6804 10:6805-6849 12:6850-6934 14:6935-7024 15:7025-7992]	5.41709e-18	120	109.488	1462	640	823	16155656	16156481	0.0045137	542	64.4471	542	64.4471	33	3.9239	Plus	Minus	7993	Retrovirus-related Pol polyprotein from transposon TNT 1-94	C:retrotransposon nucleocapsid; F:nucleic acid binding; F:methylmalonate-semialdehyde dehydrogenase (acylating) activity; F:zinc ion binding; P:DNA integration; P:oxidation-reduction process	EC:1.2.1.27	Methylmalonate-semialdehyde dehydrogenase (CoA acylating)	-	-	-	-	-	-	-	-	2.26	0.00178	-	-	-	-	-2.39	1.18e-05	-	-	-	-	-	-	-	-
Fsp-Ps 5.1_LOD1.5Interval	TRINITY_DN13175_c0_g1_i2	not available	len=7993 path=[0:0-6061 1:6062-6192 3:6193-6222 4:6223-6257 6:6258-6759 7:6760-6760 9:6761-6804 10:6805-6849 12:6850-6934 14:6935-7024 15:7025-7992]	5.41709e-18	120	109.488	2415	2810	396	7608489	7608878	0.00217713	264	66.3317	264	66.3317	10	2.51256	Plus	Plus	7993	Retrovirus-related Pol polyprotein from transposon TNT 1-94	C:retrotransposon nucleocapsid; F:nucleic acid binding; F:methylmalonate-semialdehyde dehydrogenase (acylating) activity; F:zinc ion binding; P:DNA integration; P:oxidation-reduction process	EC:1.2.1.27	Methylmalonate-semialdehyde dehydrogenase (CoA acylating)	-	-	-	-	-	-	-	-	2.26	0.00178	-	-	-	-	-2.39	1.18e-05	-	-	-	-	-	-	-	-
Fsp-Ps 5.1_LOD1.5Interval	TRINITY_DN13175_c0_g1_i2	not available	len=7993 path=[0:0-6061 1:6062-6192 3:6193-6222 4:6223-6257 6:6258-6759 7:6760-6760 9:6761-6804 10:6805-6849 12:6850-6934 14:6935-7024 15:7025-7992]	5.41709e-18	120	109.488	2628	2924	297	7600695	7600992	0.00163285	206	68.8963	206	68.8963	3	1.00334	Plus	Plus	7993	Retrovirus-related Pol polyprotein from transposon TNT 1-94	C:retrotransposon nucleocapsid; F:nucleic acid binding; F:methylmalonate-semialdehyde dehydrogenase (acylating) activity; F:zinc ion binding; P:DNA integration; P:oxidation-reduction process	EC:1.2.1.27	Methylmalonate-semialdehyde dehydrogenase (CoA acylating)	-	-	-	-	-	-	-	-	2.26	0.00178	-	-	-	-	-2.39	1.18e-05	-	-	-	-	-	-	-	-
Fsp-Ps 5.1_LOD1.5Interval	TRINITY_DN13175_c0_g1_i2	not available	len=7993 path=[0:0-6061 1:6062-6192 3:6193-6222 4:6223-6257 6:6258-6759 7:6760-6760 9:6761-6804 10:6805-6849 12:6850-6934 14:6935-7024 15:7025-7992]	5.41709e-18	120	109.488	7044	6900	145	17363507	17363676	0.000786187	123	72.3529	123	72.3529	25	14.7059	Plus	Minus	7993	Retrovirus-related Pol polyprotein from transposon TNT 1-94	C:retrotransposon nucleocapsid; F:nucleic acid binding; F:methylmalonate-semialdehyde dehydrogenase (acylating) activity; F:zinc ion binding; P:DNA integration; P:oxidation-reduction process	EC:1.2.1.27	Methylmalonate-semialdehyde dehydrogenase (CoA acylating)	-	-	-	-	-	-	-	-	2.26	0.00178	-	-	-	-	-2.39	1.18e-05	-	-	-	-	-	-	-	-
Fsp-Ps 5.1_LOD1.5Interval	TRINITY_DN13175_c0_g1_i2	not available	len=7993 path=[0:0-6061 1:6062-6192 3:6193-6222 4:6223-6257 6:6258-6759 7:6760-6760 9:6761-6804 10:6805-6849 12:6850-6934 14:6935-7024 15:7025-7992]	5.41709e-18	120	109.488	7104	7383	280	18144317	18144597	0.00153939	198	69.9647	198	69.9647	5	1.76678	Plus	Plus	7993	Retrovirus-related Pol polyprotein from transposon TNT 1-94	C:retrotransposon nucleocapsid; F:nucleic acid binding; F:methylmalonate-semialdehyde dehydrogenase (acylating) activity; F:zinc ion binding; P:DNA integration; P:oxidation-reduction process	EC:1.2.1.27	Methylmalonate-semialdehyde dehydrogenase (CoA acylating)	-	-	-	-	-	-	-	-	2.26	0.00178	-	-	-	-	-2.39	1.18e-05	-	-	-	-	-	-	-	-
Fsp-Ps 5.1_LOD1.5Interval	TRINITY_DN13175_c0_g1_i2	not available	len=7993 path=[0:0-6061 1:6062-6192 3:6193-6222 4:6223-6257 6:6258-6759 7:6760-6760 9:6761-6804 10:6805-6849 12:6850-6934 14:6935-7024 15:7025-7992]	1.89075e-17	118	107.685	1	75	75	17622881	17622958	0.000412336	71	91.0256	71	91.0256	3	3.84615	Plus	Plus	7993	Retrovirus-related Pol polyprotein from transposon TNT 1-94	C:retrotransposon nucleocapsid; F:nucleic acid binding; F:methylmalonate-semialdehyde dehydrogenase (acylating) activity; F:zinc ion binding; P:DNA integration; P:oxidation-reduction process	EC:1.2.1.27	Methylmalonate-semialdehyde dehydrogenase (CoA acylating)	-	-	-	-	-	-	-	-	2.26	0.00178	-	-	-	-	-2.39	1.18e-05	-	-	-	-	-	-	-	-
Fsp-Ps 5.1_LOD1.5Interval	TRINITY_DN13175_c0_g1_i2	not available	len=7993 path=[0:0-6061 1:6062-6192 3:6193-6222 4:6223-6257 6:6258-6759 7:6760-6760 9:6761-6804 10:6805-6849 12:6850-6934 14:6935-7024 15:7025-7992]	9.79432e-15	108	98.6682	3132	2461	672	7371459	7372123	0.00368353	433	63.7703	433	63.7703	21	3.09278	Plus	Minus	7993	Retrovirus-related Pol polyprotein from transposon TNT 1-94	C:retrotransposon nucleocapsid; F:nucleic acid binding; F:methylmalonate-semialdehyde dehydrogenase (acylating) activity; F:zinc ion binding; P:DNA integration; P:oxidation-reduction process	EC:1.2.1.27	Methylmalonate-semialdehyde dehydrogenase (CoA acylating)	-	-	-	-	-	-	-	-	2.26	0.00178	-	-	-	-	-2.39	1.18e-05	-	-	-	-	-	-	-	-
Fsp-Ps 5.1_LOD1.5Interval	TRINITY_DN13175_c0_g1_i2	not available	len=7993 path=[0:0-6061 1:6062-6192 3:6193-6222 4:6223-6257 6:6258-6759 7:6760-6760 9:6761-6804 10:6805-6849 12:6850-6934 14:6935-7024 15:7025-7992]	3.41855e-14	106	96.8649	2926	2463	464	8702497	8702950	0.00253999	306	65.8065	306	65.8065	12	2.58065	Plus	Minus	7993	Retrovirus-related Pol polyprotein from transposon TNT 1-94	C:retrotransposon nucleocapsid; F:nucleic acid binding; F:methylmalonate-semialdehyde dehydrogenase (acylating) activity; F:zinc ion binding; P:DNA integration; P:oxidation-reduction process	EC:1.2.1.27	Methylmalonate-semialdehyde dehydrogenase (CoA acylating)	-	-	-	-	-	-	-	-	2.26	0.00178	-	-	-	-	-2.39	1.18e-05	-	-	-	-	-	-	-	-
Fsp-Ps 5.1_LOD1.5Interval	TRINITY_DN13175_c0_g1_i2	not available	len=7993 path=[0:0-6061 1:6062-6192 3:6193-6222 4:6223-6257 6:6258-6759 7:6760-6760 9:6761-6804 10:6805-6849 12:6850-6934 14:6935-7024 15:7025-7992]	1.19319e-13	104	95.0615	610	823	214	15827628	15827843	0.00117653	151	69.9074	151	69.9074	2	0.925926	Plus	Plus	7993	Retrovirus-related Pol polyprotein from transposon TNT 1-94	C:retrotransposon nucleocapsid; F:nucleic acid binding; F:methylmalonate-semialdehyde dehydrogenase (acylating) activity; F:zinc ion binding; P:DNA integration; P:oxidation-reduction process	EC:1.2.1.27	Methylmalonate-semialdehyde dehydrogenase (CoA acylating)	-	-	-	-	-	-	-	-	2.26	0.00178	-	-	-	-	-2.39	1.18e-05	-	-	-	-	-	-	-	-
Fsp-Ps 5.1_LOD1.5Interval	TRINITY_DN13175_c0_g1_i2	not available	len=7993 path=[0:0-6061 1:6062-6192 3:6193-6222 4:6223-6257 6:6258-6759 7:6760-6760 9:6761-6804 10:6805-6849 12:6850-6934 14:6935-7024 15:7025-7992]	1.19319e-13	104	95.0615	2809	2415	395	6682715	6683106	0.00216064	263	65.9148	263	65.9148	11	2.75689	Plus	Minus	7993	Retrovirus-related Pol polyprotein from transposon TNT 1-94	C:retrotransposon nucleocapsid; F:nucleic acid binding; F:methylmalonate-semialdehyde dehydrogenase (acylating) activity; F:zinc ion binding; P:DNA integration; P:oxidation-reduction process	EC:1.2.1.27	Methylmalonate-semialdehyde dehydrogenase (CoA acylating)	-	-	-	-	-	-	-	-	2.26	0.00178	-	-	-	-	-2.39	1.18e-05	-	-	-	-	-	-	-	-
Fsp-Ps 5.1_LOD1.5Interval	TRINITY_DN13175_c0_g1_i2	not available	len=7993 path=[0:0-6061 1:6062-6192 3:6193-6222 4:6223-6257 6:6258-6759 7:6760-6760 9:6761-6804 10:6805-6849 12:6850-6934 14:6935-7024 15:7025-7992]	1.19319e-13	104	95.0615	3665	3416	250	7534600	7534847	0.00136346	176	69.5652	176	69.5652	8	3.16206	Plus	Minus	7993	Retrovirus-related Pol polyprotein from transposon TNT 1-94	C:retrotransposon nucleocapsid; F:nucleic acid binding; F:methylmalonate-semialdehyde dehydrogenase (acylating) activity; F:zinc ion binding; P:DNA integration; P:oxidation-reduction process	EC:1.2.1.27	Methylmalonate-semialdehyde dehydrogenase (CoA acylating)	-	-	-	-	-	-	-	-	2.26	0.00178	-	-	-	-	-2.39	1.18e-05	-	-	-	-	-	-	-	-
Fsp-Ps 5.1_LOD1.5Interval	TRINITY_DN13175_c0_g1_i2	not available	len=7993 path=[0:0-6061 1:6062-6192 3:6193-6222 4:6223-6257 6:6258-6759 7:6760-6760 9:6761-6804 10:6805-6849 12:6850-6934 14:6935-7024 15:7025-7992]	1.19319e-13	104	95.0615	3665	3416	250	7527909	7528156	0.00136346	176	69.5652	176	69.5652	8	3.16206	Plus	Minus	7993	Retrovirus-related Pol polyprotein from transposon TNT 1-94	C:retrotransposon nucleocapsid; F:nucleic acid binding; F:methylmalonate-semialdehyde dehydrogenase (acylating) activity; F:zinc ion binding; P:DNA integration; P:oxidation-reduction process	EC:1.2.1.27	Methylmalonate-semialdehyde dehydrogenase (CoA acylating)	-	-	-	-	-	-	-	-	2.26	0.00178	-	-	-	-	-2.39	1.18e-05	-	-	-	-	-	-	-	-
Fsp-Ps 5.1_LOD1.5Interval	TRINITY_DN13175_c0_g1_i2	not available	len=7993 path=[0:0-6061 1:6062-6192 3:6193-6222 4:6223-6257 6:6258-6759 7:6760-6760 9:6761-6804 10:6805-6849 12:6850-6934 14:6935-7024 15:7025-7992]	4.16465e-13	102	93.2581	6857	7011	155	56506	56669	0.000852161	128	75.7396	128	75.7396	19	11.2426	Plus	Plus	7993	Retrovirus-related Pol polyprotein from transposon TNT 1-94	C:retrotransposon nucleocapsid; F:nucleic acid binding; F:methylmalonate-semialdehyde dehydrogenase (acylating) activity; F:zinc ion binding; P:DNA integration; P:oxidation-reduction process	EC:1.2.1.27	Methylmalonate-semialdehyde dehydrogenase (CoA acylating)	-	-	-	-	-	-	-	-	2.26	0.00178	-	-	-	-	-2.39	1.18e-05	-	-	-	-	-	-	-	-
Fsp-Ps 5.1_LOD1.5Interval	TRINITY_DN13175_c0_g1_i2	not available	len=7993 path=[0:0-6061 1:6062-6192 3:6193-6222 4:6223-6257 6:6258-6759 7:6760-6760 9:6761-6804 10:6805-6849 12:6850-6934 14:6935-7024 15:7025-7992]	1.45361e-12	100	91.4547	2463	2715	253	15859874	15860123	0.00139095	175	68.0934	175	68.0934	11	4.28016	Plus	Plus	7993	Retrovirus-related Pol polyprotein from transposon TNT 1-94	C:retrotransposon nucleocapsid; F:nucleic acid binding; F:methylmalonate-semialdehyde dehydrogenase (acylating) activity; F:zinc ion binding; P:DNA integration; P:oxidation-reduction process	EC:1.2.1.27	Methylmalonate-semialdehyde dehydrogenase (CoA acylating)	-	-	-	-	-	-	-	-	2.26	0.00178	-	-	-	-	-2.39	1.18e-05	-	-	-	-	-	-	-	-
Fsp-Ps 5.1_LOD1.5Interval	TRINITY_DN13175_c0_g1_i2	not available	len=7993 path=[0:0-6061 1:6062-6192 3:6193-6222 4:6223-6257 6:6258-6759 7:6760-6760 9:6761-6804 10:6805-6849 12:6850-6934 14:6935-7024 15:7025-7992]	5.07359e-12	98	89.6514	2058	1830	229	7098769	7098997	0.001248	157	68.559	157	68.559	0	0	Plus	Minus	7993	Retrovirus-related Pol polyprotein from transposon TNT 1-94	C:retrotransposon nucleocapsid; F:nucleic acid binding; F:methylmalonate-semialdehyde dehydrogenase (acylating) activity; F:zinc ion binding; P:DNA integration; P:oxidation-reduction process	EC:1.2.1.27	Methylmalonate-semialdehyde dehydrogenase (CoA acylating)	-	-	-	-	-	-	-	-	2.26	0.00178	-	-	-	-	-2.39	1.18e-05	-	-	-	-	-	-	-	-
Fsp-Ps 5.1_LOD1.5Interval	TRINITY_DN13175_c0_g1_i2	not available	len=7993 path=[0:0-6061 1:6062-6192 3:6193-6222 4:6223-6257 6:6258-6759 7:6760-6760 9:6761-6804 10:6805-6849 12:6850-6934 14:6935-7024 15:7025-7992]	5.07359e-12	98	89.6514	2730	3217	488	7170881	7171366	0.00268293	320	65.0407	320	65.0407	10	2.03252	Plus	Plus	7993	Retrovirus-related Pol polyprotein from transposon TNT 1-94	C:retrotransposon nucleocapsid; F:nucleic acid binding; F:methylmalonate-semialdehyde dehydrogenase (acylating) activity; F:zinc ion binding; P:DNA integration; P:oxidation-reduction process	EC:1.2.1.27	Methylmalonate-semialdehyde dehydrogenase (CoA acylating)	-	-	-	-	-	-	-	-	2.26	0.00178	-	-	-	-	-2.39	1.18e-05	-	-	-	-	-	-	-	-
Fsp-Ps 5.1_LOD1.5Interval	TRINITY_DN13175_c0_g1_i2	not available	len=7993 path=[0:0-6061 1:6062-6192 3:6193-6222 4:6223-6257 6:6258-6759 7:6760-6760 9:6761-6804 10:6805-6849 12:6850-6934 14:6935-7024 15:7025-7992]	5.07359e-12	98	89.6514	6917	6750	168	6960084	6960253	0.000912637	128	73.9884	128	73.9884	8	4.62428	Plus	Minus	7993	Retrovirus-related Pol polyprotein from transposon TNT 1-94	C:retrotransposon nucleocapsid; F:nucleic acid binding; F:methylmalonate-semialdehyde dehydrogenase (acylating) activity; F:zinc ion binding; P:DNA integration; P:oxidation-reduction process	EC:1.2.1.27	Methylmalonate-semialdehyde dehydrogenase (CoA acylating)	-	-	-	-	-	-	-	-	2.26	0.00178	-	-	-	-	-2.39	1.18e-05	-	-	-	-	-	-	-	-
Fsp-Ps 5.1_LOD1.5Interval	TRINITY_DN13175_c0_g1_i2	not available	len=7993 path=[0:0-6061 1:6062-6192 3:6193-6222 4:6223-6257 6:6258-6759 7:6760-6760 9:6761-6804 10:6805-6849 12:6850-6934 14:6935-7024 15:7025-7992]	5.07359e-12	98	89.6514	7045	6938	108	6950528	6950633	0.000582768	85	78.7037	85	78.7037	2	1.85185	Plus	Minus	7993	Retrovirus-related Pol polyprotein from transposon TNT 1-94	C:retrotransposon nucleocapsid; F:nucleic acid binding; F:methylmalonate-semialdehyde dehydrogenase (acylating) activity; F:zinc ion binding; P:DNA integration; P:oxidation-reduction process	EC:1.2.1.27	Methylmalonate-semialdehyde dehydrogenase (CoA acylating)	-	-	-	-	-	-	-	-	2.26	0.00178	-	-	-	-	-2.39	1.18e-05	-	-	-	-	-	-	-	-
Fsp-Ps 5.1_LOD1.5Interval	TRINITY_DN13175_c0_g1_i2	not available	len=7993 path=[0:0-6061 1:6062-6192 3:6193-6222 4:6223-6257 6:6258-6759 7:6760-6760 9:6761-6804 10:6805-6849 12:6850-6934 14:6935-7024 15:7025-7992]	2.15734e-10	92	84.2413	1206	1101	106	6226233	6226338	0.000571773	82	77.3585	82	77.3585	0	0	Plus	Minus	7993	Retrovirus-related Pol polyprotein from transposon TNT 1-94	C:retrotransposon nucleocapsid; F:nucleic acid binding; F:methylmalonate-semialdehyde dehydrogenase (acylating) activity; F:zinc ion binding; P:DNA integration; P:oxidation-reduction process	EC:1.2.1.27	Methylmalonate-semialdehyde dehydrogenase (CoA acylating)	-	-	-	-	-	-	-	-	2.26	0.00178	-	-	-	-	-2.39	1.18e-05	-	-	-	-	-	-	-	-
Fsp-Ps 5.1_LOD1.5Interval	TRINITY_DN13175_c0_g1_i2	not available	len=7993 path=[0:0-6061 1:6062-6192 3:6193-6222 4:6223-6257 6:6258-6759 7:6760-6760 9:6761-6804 10:6805-6849 12:6850-6934 14:6935-7024 15:7025-7992]	7.52987e-10	90	82.4379	5223	4921	303	7532309	7532611	0.00165484	200	66.0066	200	66.0066	0	0	Plus	Minus	7993	Retrovirus-related Pol polyprotein from transposon TNT 1-94	C:retrotransposon nucleocapsid; F:nucleic acid binding; F:methylmalonate-semialdehyde dehydrogenase (acylating) activity; F:zinc ion binding; P:DNA integration; P:oxidation-reduction process	EC:1.2.1.27	Methylmalonate-semialdehyde dehydrogenase (CoA acylating)	-	-	-	-	-	-	-	-	2.26	0.00178	-	-	-	-	-2.39	1.18e-05	-	-	-	-	-	-	-	-
Fsp-Ps 5.1_LOD1.5Interval	TRINITY_DN13175_c0_g1_i2	not available	len=7993 path=[0:0-6061 1:6062-6192 3:6193-6222 4:6223-6257 6:6258-6759 7:6760-6760 9:6761-6804 10:6805-6849 12:6850-6934 14:6935-7024 15:7025-7992]	2.62818e-09	88	80.6345	7709	7519	191	15861972	15862169	0.00103909	143	70.7921	143	70.7921	15	7.42574	Plus	Minus	7993	Retrovirus-related Pol polyprotein from transposon TNT 1-94	C:retrotransposon nucleocapsid; F:nucleic acid binding; F:methylmalonate-semialdehyde dehydrogenase (acylating) activity; F:zinc ion binding; P:DNA integration; P:oxidation-reduction process	EC:1.2.1.27	Methylmalonate-semialdehyde dehydrogenase (CoA acylating)	-	-	-	-	-	-	-	-	2.26	0.00178	-	-	-	-	-2.39	1.18e-05	-	-	-	-	-	-	-	-
Fsp-Ps 5.1_LOD1.5Interval	TRINITY_DN13175_c0_g1_i2	not available	len=7993 path=[0:0-6061 1:6062-6192 3:6193-6222 4:6223-6257 6:6258-6759 7:6760-6760 9:6761-6804 10:6805-6849 12:6850-6934 14:6935-7024 15:7025-7992]	9.17326e-09	86	78.8312	2603	2926	324	15886320	15886643	0.00178129	214	65.8462	214	65.8462	2	0.615385	Plus	Plus	7993	Retrovirus-related Pol polyprotein from transposon TNT 1-94	C:retrotransposon nucleocapsid; F:nucleic acid binding; F:methylmalonate-semialdehyde dehydrogenase (acylating) activity; F:zinc ion binding; P:DNA integration; P:oxidation-reduction process	EC:1.2.1.27	Methylmalonate-semialdehyde dehydrogenase (CoA acylating)	-	-	-	-	-	-	-	-	2.26	0.00178	-	-	-	-	-2.39	1.18e-05	-	-	-	-	-	-	-	-
Fsp-Ps 5.1_LOD1.5Interval	TRINITY_DN13175_c0_g1_i2	not available	len=7993 path=[0:0-6061 1:6062-6192 3:6193-6222 4:6223-6257 6:6258-6759 7:6760-6760 9:6761-6804 10:6805-6849 12:6850-6934 14:6935-7024 15:7025-7992]	1.11753e-07	82	75.2244	5195	4922	274	15757735	15758008	0.00149541	183	66.5455	183	66.5455	2	0.727273	Plus	Minus	7993	Retrovirus-related Pol polyprotein from transposon TNT 1-94	C:retrotransposon nucleocapsid; F:nucleic acid binding; F:methylmalonate-semialdehyde dehydrogenase (acylating) activity; F:zinc ion binding; P:DNA integration; P:oxidation-reduction process	EC:1.2.1.27	Methylmalonate-semialdehyde dehydrogenase (CoA acylating)	-	-	-	-	-	-	-	-	2.26	0.00178	-	-	-	-	-2.39	1.18e-05	-	-	-	-	-	-	-	-
Fsp-Ps 5.1_LOD1.5Interval	TRINITY_DN13175_c0_g1_i2	not available	len=7993 path=[0:0-6061 1:6062-6192 3:6193-6222 4:6223-6257 6:6258-6759 7:6760-6760 9:6761-6804 10:6805-6849 12:6850-6934 14:6935-7024 15:7025-7992]	3.90057e-07	80	73.4211	1859	1154	706	6465959	6466664	0.00387046	458	63.7883	458	63.7883	24	3.34262	Plus	Minus	7993	Retrovirus-related Pol polyprotein from transposon TNT 1-94	C:retrotransposon nucleocapsid; F:nucleic acid binding; F:methylmalonate-semialdehyde dehydrogenase (acylating) activity; F:zinc ion binding; P:DNA integration; P:oxidation-reduction process	EC:1.2.1.27	Methylmalonate-semialdehyde dehydrogenase (CoA acylating)	-	-	-	-	-	-	-	-	2.26	0.00178	-	-	-	-	-2.39	1.18e-05	-	-	-	-	-	-	-	-
Fsp-Ps 5.1_LOD1.5Interval	TRINITY_DN13175_c0_g1_i2	not available	len=7993 path=[0:0-6061 1:6062-6192 3:6193-6222 4:6223-6257 6:6258-6759 7:6760-6760 9:6761-6804 10:6805-6849 12:6850-6934 14:6935-7024 15:7025-7992]	1.36143e-06	78	71.6177	1035	1252	218	15426361	15426578	0.00119852	149	67.4208	149	67.4208	6	2.71493	Plus	Plus	7993	Retrovirus-related Pol polyprotein from transposon TNT 1-94	C:retrotransposon nucleocapsid; F:nucleic acid binding; F:methylmalonate-semialdehyde dehydrogenase (acylating) activity; F:zinc ion binding; P:DNA integration; P:oxidation-reduction process	EC:1.2.1.27	Methylmalonate-semialdehyde dehydrogenase (CoA acylating)	-	-	-	-	-	-	-	-	2.26	0.00178	-	-	-	-	-2.39	1.18e-05	-	-	-	-	-	-	-	-
Fsp-Ps 5.1_LOD1.5Interval	TRINITY_DN13175_c0_g1_i2	not available	len=7993 path=[0:0-6061 1:6062-6192 3:6193-6222 4:6223-6257 6:6258-6759 7:6760-6760 9:6761-6804 10:6805-6849 12:6850-6934 14:6935-7024 15:7025-7992]	4.75186e-06	76	69.8143	2463	2716	254	6716346	6716608	0.00139644	187	70.0375	187	70.0375	17	6.36704	Plus	Plus	7993	Retrovirus-related Pol polyprotein from transposon TNT 1-94	C:retrotransposon nucleocapsid; F:nucleic acid binding; F:methylmalonate-semialdehyde dehydrogenase (acylating) activity; F:zinc ion binding; P:DNA integration; P:oxidation-reduction process	EC:1.2.1.27	Methylmalonate-semialdehyde dehydrogenase (CoA acylating)	-	-	-	-	-	-	-	-	2.26	0.00178	-	-	-	-	-2.39	1.18e-05	-	-	-	-	-	-	-	-
Fsp-Ps 5.1_LOD1.5Interval	TRINITY_DN13175_c0_g1_i2	not available	len=7993 path=[0:0-6061 1:6062-6192 3:6193-6222 4:6223-6257 6:6258-6759 7:6760-6760 9:6761-6804 10:6805-6849 12:6850-6934 14:6935-7024 15:7025-7992]	5.78896e-05	72	66.2076	61	1	61	62091	62151	0.000324371	51	83.6066	51	83.6066	0	0	Plus	Minus	7993	Retrovirus-related Pol polyprotein from transposon TNT 1-94	C:retrotransposon nucleocapsid; F:nucleic acid binding; F:methylmalonate-semialdehyde dehydrogenase (acylating) activity; F:zinc ion binding; P:DNA integration; P:oxidation-reduction process	EC:1.2.1.27	Methylmalonate-semialdehyde dehydrogenase (CoA acylating)	-	-	-	-	-	-	-	-	2.26	0.00178	-	-	-	-	-2.39	1.18e-05	-	-	-	-	-	-	-	-
Fsp-Ps 5.1_LOD1.5Interval	TRINITY_DN13175_c0_g1_i2	not available	len=7993 path=[0:0-6061 1:6062-6192 3:6193-6222 4:6223-6257 6:6258-6759 7:6760-6760 9:6761-6804 10:6805-6849 12:6850-6934 14:6935-7024 15:7025-7992]	0.000705239	68	62.6008	5178	4922	257	16001396	16001652	0.00140194	170	65.8915	170	65.8915	2	0.775194	Plus	Minus	7993	Retrovirus-related Pol polyprotein from transposon TNT 1-94	C:retrotransposon nucleocapsid; F:nucleic acid binding; F:methylmalonate-semialdehyde dehydrogenase (acylating) activity; F:zinc ion binding; P:DNA integration; P:oxidation-reduction process	EC:1.2.1.27	Methylmalonate-semialdehyde dehydrogenase (CoA acylating)	-	-	-	-	-	-	-	-	2.26	0.00178	-	-	-	-	-2.39	1.18e-05	-	-	-	-	-	-	-	-
Fsp-Ps 5.1_LOD1.5Interval	TRINITY_DN13175_c0_g1_i2	not available	len=7993 path=[0:0-6061 1:6062-6192 3:6193-6222 4:6223-6257 6:6258-6759 7:6760-6760 9:6761-6804 10:6805-6849 12:6850-6934 14:6935-7024 15:7025-7992]	0.000705239	68	62.6008	7383	7096	288	558026	558314	0.00157237	190	65.5172	190	65.5172	3	1.03448	Plus	Minus	7993	Retrovirus-related Pol polyprotein from transposon TNT 1-94	C:retrotransposon nucleocapsid; F:nucleic acid binding; F:methylmalonate-semialdehyde dehydrogenase (acylating) activity; F:zinc ion binding; P:DNA integration; P:oxidation-reduction process	EC:1.2.1.27	Methylmalonate-semialdehyde dehydrogenase (CoA acylating)	-	-	-	-	-	-	-	-	2.26	0.00178	-	-	-	-	-2.39	1.18e-05	-	-	-	-	-	-	-	-
Fsp-Ps 5.1_LOD1.5Interval	TRINITY_DN13175_c0_g1_i2	not available	len=7993 path=[0:0-6061 1:6062-6192 3:6193-6222 4:6223-6257 6:6258-6759 7:6760-6760 9:6761-6804 10:6805-6849 12:6850-6934 14:6935-7024 15:7025-7992]	0.00246153	66	60.7975	819	640	180	17645663	17645843	0.000978611	125	68.6813	125	68.6813	3	1.64835	Plus	Minus	7993	Retrovirus-related Pol polyprotein from transposon TNT 1-94	C:retrotransposon nucleocapsid; F:nucleic acid binding; F:methylmalonate-semialdehyde dehydrogenase (acylating) activity; F:zinc ion binding; P:DNA integration; P:oxidation-reduction process	EC:1.2.1.27	Methylmalonate-semialdehyde dehydrogenase (CoA acylating)	-	-	-	-	-	-	-	-	2.26	0.00178	-	-	-	-	-2.39	1.18e-05	-	-	-	-	-	-	-	-
Fsp-Ps 5.1_LOD1.5Interval	TRINITY_DN13175_c0_g1_i2	not available	len=7993 path=[0:0-6061 1:6062-6192 3:6193-6222 4:6223-6257 6:6258-6759 7:6760-6760 9:6761-6804 10:6805-6849 12:6850-6934 14:6935-7024 15:7025-7992]	0.00246153	66	60.7975	647	946	300	16021224	16021526	0.00164934	200	65.5738	200	65.5738	7	2.29508	Plus	Plus	7993	Retrovirus-related Pol polyprotein from transposon TNT 1-94	C:retrotransposon nucleocapsid; F:nucleic acid binding; F:methylmalonate-semialdehyde dehydrogenase (acylating) activity; F:zinc ion binding; P:DNA integration; P:oxidation-reduction process	EC:1.2.1.27	Methylmalonate-semialdehyde dehydrogenase (CoA acylating)	-	-	-	-	-	-	-	-	2.26	0.00178	-	-	-	-	-2.39	1.18e-05	-	-	-	-	-	-	-	-
Fsp-Ps 5.1_LOD1.5Interval	TRINITY_DN13175_c0_g1_i2	not available	len=7993 path=[0:0-6061 1:6062-6192 3:6193-6222 4:6223-6257 6:6258-6759 7:6760-6760 9:6761-6804 10:6805-6849 12:6850-6934 14:6935-7024 15:7025-7992]	0.00859157	64	58.9941	1708	1789	82	15046178	15046259	0.000450821	62	75.6098	62	75.6098	0	0	Plus	Plus	7993	Retrovirus-related Pol polyprotein from transposon TNT 1-94	C:retrotransposon nucleocapsid; F:nucleic acid binding; F:methylmalonate-semialdehyde dehydrogenase (acylating) activity; F:zinc ion binding; P:DNA integration; P:oxidation-reduction process	EC:1.2.1.27	Methylmalonate-semialdehyde dehydrogenase (CoA acylating)	-	-	-	-	-	-	-	-	2.26	0.00178	-	-	-	-	-2.39	1.18e-05	-	-	-	-	-	-	-	-
Fsp-Ps 5.1_LOD1.5Interval	TRINITY_DN13175_c0_g1_i2	not available	len=7993 path=[0:0-6061 1:6062-6192 3:6193-6222 4:6223-6257 6:6258-6759 7:6760-6760 9:6761-6804 10:6805-6849 12:6850-6934 14:6935-7024 15:7025-7992]	0.00859157	64	58.9941	3510	3434	77	7371078	7371154	0.000412336	59	76.6234	59	76.6234	0	0	Plus	Minus	7993	Retrovirus-related Pol polyprotein from transposon TNT 1-94	C:retrotransposon nucleocapsid; F:nucleic acid binding; F:methylmalonate-semialdehyde dehydrogenase (acylating) activity; F:zinc ion binding; P:DNA integration; P:oxidation-reduction process	EC:1.2.1.27	Methylmalonate-semialdehyde dehydrogenase (CoA acylating)	-	-	-	-	-	-	-	-	2.26	0.00178	-	-	-	-	-2.39	1.18e-05	-	-	-	-	-	-	-	-
Fsp-Ps 5.1_LOD1.5Interval	TRINITY_DN13175_c0_g1_i2	not available	len=7993 path=[0:0-6061 1:6062-6192 3:6193-6222 4:6223-6257 6:6258-6759 7:6760-6760 9:6761-6804 10:6805-6849 12:6850-6934 14:6935-7024 15:7025-7992]	0.00859157	64	58.9941	5195	4823	373	8022813	8023185	0.00203969	239	63.9037	239	63.9037	2	0.534759	Plus	Minus	7993	Retrovirus-related Pol polyprotein from transposon TNT 1-94	C:retrotransposon nucleocapsid; F:nucleic acid binding; F:methylmalonate-semialdehyde dehydrogenase (acylating) activity; F:zinc ion binding; P:DNA integration; P:oxidation-reduction process	EC:1.2.1.27	Methylmalonate-semialdehyde dehydrogenase (CoA acylating)	-	-	-	-	-	-	-	-	2.26	0.00178	-	-	-	-	-2.39	1.18e-05	-	-	-	-	-	-	-	-
Fsp-Ps 5.1_LOD1.5Interval	TRINITY_DN13175_c0_g1_i2	not available	len=7993 path=[0:0-6061 1:6062-6192 3:6193-6222 4:6223-6257 6:6258-6759 7:6760-6760 9:6761-6804 10:6805-6849 12:6850-6934 14:6935-7024 15:7025-7992]	0.0299875	62	57.1907	754	686	69	986400	986468	0.000368353	56	80	56	80	2	2.85714	Plus	Minus	7993	Retrovirus-related Pol polyprotein from transposon TNT 1-94	C:retrotransposon nucleocapsid; F:nucleic acid binding; F:methylmalonate-semialdehyde dehydrogenase (acylating) activity; F:zinc ion binding; P:DNA integration; P:oxidation-reduction process	EC:1.2.1.27	Methylmalonate-semialdehyde dehydrogenase (CoA acylating)	-	-	-	-	-	-	-	-	2.26	0.00178	-	-	-	-	-2.39	1.18e-05	-	-	-	-	-	-	-	-
Fsp-Ps 5.1_LOD1.5Interval	TRINITY_DN13175_c0_g1_i2	not available	len=7993 path=[0:0-6061 1:6062-6192 3:6193-6222 4:6223-6257 6:6258-6759 7:6760-6760 9:6761-6804 10:6805-6849 12:6850-6934 14:6935-7024 15:7025-7992]	0.0299875	62	57.1907	3510	3415	96	8701910	8702007	0.000516794	73	74.4898	73	74.4898	2	2.04082	Plus	Minus	7993	Retrovirus-related Pol polyprotein from transposon TNT 1-94	C:retrotransposon nucleocapsid; F:nucleic acid binding; F:methylmalonate-semialdehyde dehydrogenase (acylating) activity; F:zinc ion binding; P:DNA integration; P:oxidation-reduction process	EC:1.2.1.27	Methylmalonate-semialdehyde dehydrogenase (CoA acylating)	-	-	-	-	-	-	-	-	2.26	0.00178	-	-	-	-	-2.39	1.18e-05	-	-	-	-	-	-	-	-
Fsp-Ps 5.1_LOD1.5Interval	TRINITY_DN13175_c0_g1_i2	not available	len=7993 path=[0:0-6061 1:6062-6192 3:6193-6222 4:6223-6257 6:6258-6759 7:6760-6760 9:6761-6804 10:6805-6849 12:6850-6934 14:6935-7024 15:7025-7992]	0.0299875	62	57.1907	4939	5195	257	6718919	6719175	0.00141294	169	65.5039	169	65.5039	2	0.775194	Plus	Plus	7993	Retrovirus-related Pol polyprotein from transposon TNT 1-94	C:retrotransposon nucleocapsid; F:nucleic acid binding; F:methylmalonate-semialdehyde dehydrogenase (acylating) activity; F:zinc ion binding; P:DNA integration; P:oxidation-reduction process	EC:1.2.1.27	Methylmalonate-semialdehyde dehydrogenase (CoA acylating)	-	-	-	-	-	-	-	-	2.26	0.00178	-	-	-	-	-2.39	1.18e-05	-	-	-	-	-	-	-	-
Fsp-Ps 5.1_LOD1.5Interval	TRINITY_DN13175_c0_g1_i2	not available	len=7993 path=[0:0-6061 1:6062-6192 3:6193-6222 4:6223-6257 6:6258-6759 7:6760-6760 9:6761-6804 10:6805-6849 12:6850-6934 14:6935-7024 15:7025-7992]	0.0299875	62	57.1907	6797	6678	120	17626610	17626728	0.000648742	90	72.5806	90	72.5806	9	7.25806	Plus	Minus	7993	Retrovirus-related Pol polyprotein from transposon TNT 1-94	C:retrotransposon nucleocapsid; F:nucleic acid binding; F:methylmalonate-semialdehyde dehydrogenase (acylating) activity; F:zinc ion binding; P:DNA integration; P:oxidation-reduction process	EC:1.2.1.27	Methylmalonate-semialdehyde dehydrogenase (CoA acylating)	-	-	-	-	-	-	-	-	2.26	0.00178	-	-	-	-	-2.39	1.18e-05	-	-	-	-	-	-	-	-
Fsp-Ps 5.1_LOD1.5Interval	TRINITY_DN13175_c0_g1_i2	not available	len=7993 path=[0:0-6061 1:6062-6192 3:6193-6222 4:6223-6257 6:6258-6759 7:6760-6760 9:6761-6804 10:6805-6849 12:6850-6934 14:6935-7024 15:7025-7992]	0.104667	60	55.3874	3527	3589	63	6717439	6717501	0.000346362	50	79.3651	50	79.3651	0	0	Plus	Plus	7993	Retrovirus-related Pol polyprotein from transposon TNT 1-94	C:retrotransposon nucleocapsid; F:nucleic acid binding; F:methylmalonate-semialdehyde dehydrogenase (acylating) activity; F:zinc ion binding; P:DNA integration; P:oxidation-reduction process	EC:1.2.1.27	Methylmalonate-semialdehyde dehydrogenase (CoA acylating)	-	-	-	-	-	-	-	-	2.26	0.00178	-	-	-	-	-2.39	1.18e-05	-	-	-	-	-	-	-	-
Fsp-Ps 5.1_LOD1.5Interval	TRINITY_DN13175_c0_g1_i2	not available	len=7993 path=[0:0-6061 1:6062-6192 3:6193-6222 4:6223-6257 6:6258-6759 7:6760-6760 9:6761-6804 10:6805-6849 12:6850-6934 14:6935-7024 15:7025-7992]	0.104667	60	55.3874	6747	6786	40	65773	65812	0.000219913	36	90	36	90	0	0	Plus	Plus	7993	Retrovirus-related Pol polyprotein from transposon TNT 1-94	C:retrotransposon nucleocapsid; F:nucleic acid binding; F:methylmalonate-semialdehyde dehydrogenase (acylating) activity; F:zinc ion binding; P:DNA integration; P:oxidation-reduction process	EC:1.2.1.27	Methylmalonate-semialdehyde dehydrogenase (CoA acylating)	-	-	-	-	-	-	-	-	2.26	0.00178	-	-	-	-	-2.39	1.18e-05	-	-	-	-	-	-	-	-
Fsp-Ps 5.1_LOD1.5Interval	TRINITY_DN13175_c0_g1_i2	not available	len=7993 path=[0:0-6061 1:6062-6192 3:6193-6222 4:6223-6257 6:6258-6759 7:6760-6760 9:6761-6804 10:6805-6849 12:6850-6934 14:6935-7024 15:7025-7992]	0.365323	58	53.584	1749	1708	42	14277581	14277622	0.000219913	37	88.0952	37	88.0952	0	0	Plus	Minus	7993	Retrovirus-related Pol polyprotein from transposon TNT 1-94	C:retrotransposon nucleocapsid; F:nucleic acid binding; F:methylmalonate-semialdehyde dehydrogenase (acylating) activity; F:zinc ion binding; P:DNA integration; P:oxidation-reduction process	EC:1.2.1.27	Methylmalonate-semialdehyde dehydrogenase (CoA acylating)	-	-	-	-	-	-	-	-	2.26	0.00178	-	-	-	-	-2.39	1.18e-05	-	-	-	-	-	-	-	-
Fsp-Ps 5.1_LOD1.5Interval	TRINITY_DN13175_c0_g1_i2	not available	len=7993 path=[0:0-6061 1:6062-6192 3:6193-6222 4:6223-6257 6:6258-6759 7:6760-6760 9:6761-6804 10:6805-6849 12:6850-6934 14:6935-7024 15:7025-7992]	0.365323	58	53.584	3510	3411	100	8248241	8248343	0.000538786	75	72.8155	75	72.8155	3	2.91262	Plus	Minus	7993	Retrovirus-related Pol polyprotein from transposon TNT 1-94	C:retrotransposon nucleocapsid; F:nucleic acid binding; F:methylmalonate-semialdehyde dehydrogenase (acylating) activity; F:zinc ion binding; P:DNA integration; P:oxidation-reduction process	EC:1.2.1.27	Methylmalonate-semialdehyde dehydrogenase (CoA acylating)	-	-	-	-	-	-	-	-	2.26	0.00178	-	-	-	-	-2.39	1.18e-05	-	-	-	-	-	-	-	-
Fsp-Ps 5.1_LOD1.5Interval	TRINITY_DN13175_c0_g1_i2	not available	len=7993 path=[0:0-6061 1:6062-6192 3:6193-6222 4:6223-6257 6:6258-6759 7:6760-6760 9:6761-6804 10:6805-6849 12:6850-6934 14:6935-7024 15:7025-7992]	0.365323	58	53.584	6750	6786	37	15530898	15530934	0.000203419	34	91.8919	34	91.8919	0	0	Plus	Plus	7993	Retrovirus-related Pol polyprotein from transposon TNT 1-94	C:retrotransposon nucleocapsid; F:nucleic acid binding; F:methylmalonate-semialdehyde dehydrogenase (acylating) activity; F:zinc ion binding; P:DNA integration; P:oxidation-reduction process	EC:1.2.1.27	Methylmalonate-semialdehyde dehydrogenase (CoA acylating)	-	-	-	-	-	-	-	-	2.26	0.00178	-	-	-	-	-2.39	1.18e-05	-	-	-	-	-	-	-	-
Fsp-Ps 5.1_LOD1.5Interval	TRINITY_DN13175_c0_g1_i2	not available	len=7993 path=[0:0-6061 1:6062-6192 3:6193-6222 4:6223-6257 6:6258-6759 7:6760-6760 9:6761-6804 10:6805-6849 12:6850-6934 14:6935-7024 15:7025-7992]	0.365323	58	53.584	6886	6751	136	17626590	17626727	0.000736707	104	70.7483	104	70.7483	20	13.6054	Plus	Minus	7993	Retrovirus-related Pol polyprotein from transposon TNT 1-94	C:retrotransposon nucleocapsid; F:nucleic acid binding; F:methylmalonate-semialdehyde dehydrogenase (acylating) activity; F:zinc ion binding; P:DNA integration; P:oxidation-reduction process	EC:1.2.1.27	Methylmalonate-semialdehyde dehydrogenase (CoA acylating)	-	-	-	-	-	-	-	-	2.26	0.00178	-	-	-	-	-2.39	1.18e-05	-	-	-	-	-	-	-	-
Fsp-Ps 5.1_LOD1.5Interval	TRINITY_DN13175_c0_g1_i2	not available	len=7993 path=[0:0-6061 1:6062-6192 3:6193-6222 4:6223-6257 6:6258-6759 7:6760-6760 9:6761-6804 10:6805-6849 12:6850-6934 14:6935-7024 15:7025-7992]	1.2751	56	51.7806	640	804	165	671805	671968	0.000907139	111	67.2727	111	67.2727	1	0.606061	Plus	Plus	7993	Retrovirus-related Pol polyprotein from transposon TNT 1-94	C:retrotransposon nucleocapsid; F:nucleic acid binding; F:methylmalonate-semialdehyde dehydrogenase (acylating) activity; F:zinc ion binding; P:DNA integration; P:oxidation-reduction process	EC:1.2.1.27	Methylmalonate-semialdehyde dehydrogenase (CoA acylating)	-	-	-	-	-	-	-	-	2.26	0.00178	-	-	-	-	-2.39	1.18e-05	-	-	-	-	-	-	-	-
Fsp-Ps 5.1_LOD1.5Interval	TRINITY_DN13175_c0_g1_i2	not available	len=7993 path=[0:0-6061 1:6062-6192 3:6193-6222 4:6223-6257 6:6258-6759 7:6760-6760 9:6761-6804 10:6805-6849 12:6850-6934 14:6935-7024 15:7025-7992]	1.2751	56	51.7806	1611	1734	124	6418792	6418915	0.000681729	93	71.5385	93	71.5385	12	9.23077	Plus	Plus	7993	Retrovirus-related Pol polyprotein from transposon TNT 1-94	C:retrotransposon nucleocapsid; F:nucleic acid binding; F:methylmalonate-semialdehyde dehydrogenase (acylating) activity; F:zinc ion binding; P:DNA integration; P:oxidation-reduction process	EC:1.2.1.27	Methylmalonate-semialdehyde dehydrogenase (CoA acylating)	-	-	-	-	-	-	-	-	2.26	0.00178	-	-	-	-	-2.39	1.18e-05	-	-	-	-	-	-	-	-
Fsp-Ps 5.1_LOD1.5Interval	TRINITY_DN13175_c0_g1_i2	not available	len=7993 path=[0:0-6061 1:6062-6192 3:6193-6222 4:6223-6257 6:6258-6759 7:6760-6760 9:6761-6804 10:6805-6849 12:6850-6934 14:6935-7024 15:7025-7992]	1.2751	56	51.7806	2010	2212	203	15342436	15342636	0.00111606	140	65.4206	140	65.4206	24	11.215	Plus	Plus	7993	Retrovirus-related Pol polyprotein from transposon TNT 1-94	C:retrotransposon nucleocapsid; F:nucleic acid binding; F:methylmalonate-semialdehyde dehydrogenase (acylating) activity; F:zinc ion binding; P:DNA integration; P:oxidation-reduction process	EC:1.2.1.27	Methylmalonate-semialdehyde dehydrogenase (CoA acylating)	-	-	-	-	-	-	-	-	2.26	0.00178	-	-	-	-	-2.39	1.18e-05	-	-	-	-	-	-	-	-
Fsp-Ps 5.1_LOD1.5Interval	TRINITY_DN13175_c0_g1_i2	not available	len=7993 path=[0:0-6061 1:6062-6192 3:6193-6222 4:6223-6257 6:6258-6759 7:6760-6760 9:6761-6804 10:6805-6849 12:6850-6934 14:6935-7024 15:7025-7992]	1.2751	56	51.7806	5976	6059	84	6758893	6758972	0.000461816	64	76.1905	64	76.1905	4	4.7619	Plus	Plus	7993	Retrovirus-related Pol polyprotein from transposon TNT 1-94	C:retrotransposon nucleocapsid; F:nucleic acid binding; F:methylmalonate-semialdehyde dehydrogenase (acylating) activity; F:zinc ion binding; P:DNA integration; P:oxidation-reduction process	EC:1.2.1.27	Methylmalonate-semialdehyde dehydrogenase (CoA acylating)	-	-	-	-	-	-	-	-	2.26	0.00178	-	-	-	-	-2.39	1.18e-05	-	-	-	-	-	-	-	-
Fsp-Ps 5.1_LOD1.5Interval	TRINITY_DN13175_c0_g1_i2	not available	len=7993 path=[0:0-6061 1:6062-6192 3:6193-6222 4:6223-6257 6:6258-6759 7:6760-6760 9:6761-6804 10:6805-6849 12:6850-6934 14:6935-7024 15:7025-7992]	1.2751	56	51.7806	6669	6713	45	7486948	7486991	0.000247402	39	86.6667	39	86.6667	1	2.22222	Plus	Plus	7993	Retrovirus-related Pol polyprotein from transposon TNT 1-94	C:retrotransposon nucleocapsid; F:nucleic acid binding; F:methylmalonate-semialdehyde dehydrogenase (acylating) activity; F:zinc ion binding; P:DNA integration; P:oxidation-reduction process	EC:1.2.1.27	Methylmalonate-semialdehyde dehydrogenase (CoA acylating)	-	-	-	-	-	-	-	-	2.26	0.00178	-	-	-	-	-2.39	1.18e-05	-	-	-	-	-	-	-	-
Fsp-Ps 5.1_LOD1.5Interval	TRINITY_DN13175_c0_g1_i2	not available	len=7993 path=[0:0-6061 1:6062-6192 3:6193-6222 4:6223-6257 6:6258-6759 7:6760-6760 9:6761-6804 10:6805-6849 12:6850-6934 14:6935-7024 15:7025-7992]	4.45055	54	49.9773	1746	1712	35	562070	562104	0.000181428	32	91.4286	32	91.4286	0	0	Plus	Minus	7993	Retrovirus-related Pol polyprotein from transposon TNT 1-94	C:retrotransposon nucleocapsid; F:nucleic acid binding; F:methylmalonate-semialdehyde dehydrogenase (acylating) activity; F:zinc ion binding; P:DNA integration; P:oxidation-reduction process	EC:1.2.1.27	Methylmalonate-semialdehyde dehydrogenase (CoA acylating)	-	-	-	-	-	-	-	-	2.26	0.00178	-	-	-	-	-2.39	1.18e-05	-	-	-	-	-	-	-	-
Fsp-Ps 5.1_LOD1.5Interval	TRINITY_DN13175_c0_g1_i2	not available	len=7993 path=[0:0-6061 1:6062-6192 3:6193-6222 4:6223-6257 6:6258-6759 7:6760-6760 9:6761-6804 10:6805-6849 12:6850-6934 14:6935-7024 15:7025-7992]	4.45055	54	49.9773	3510	3434	77	6682011	6682087	0.000412336	57	74.026	57	74.026	0	0	Plus	Minus	7993	Retrovirus-related Pol polyprotein from transposon TNT 1-94	C:retrotransposon nucleocapsid; F:nucleic acid binding; F:methylmalonate-semialdehyde dehydrogenase (acylating) activity; F:zinc ion binding; P:DNA integration; P:oxidation-reduction process	EC:1.2.1.27	Methylmalonate-semialdehyde dehydrogenase (CoA acylating)	-	-	-	-	-	-	-	-	2.26	0.00178	-	-	-	-	-2.39	1.18e-05	-	-	-	-	-	-	-	-
Fsp-Ps 5.1_LOD1.5Interval	TRINITY_DN13175_c0_g1_i7	not available	len=13286 path=[0:0-6061 2:6062-6192 3:6193-6222 5:6223-6257 6:6258-6759 7:6760-6760 9:6761-6804 10:6805-6849 12:6850-6934 14:6935-7024 16:7025-7130 17:7131-7261 19:7262-13285]	0	11620	10478.9	7044	74	6971	17619741	17626813	0.0383143	6578	92.7132	6578	92.7132	146	2.05779	Plus	Minus	13286	Retrovirus-related Pol polyprotein from transposon TNT 1-94	C:retrotransposon nucleocapsid; F:nucleic acid binding; F:methylmalonate-semialdehyde dehydrogenase (acylating) activity; F:zinc ion binding; P:DNA integration; P:oxidation-reduction process	EC:1.2.1.27	Methylmalonate-semialdehyde dehydrogenase (CoA acylating)	-	-	-	-	-	-	-	-	-	-	-	-	-	-	-	-	-	-	-	-	-	-	*	4.95e-05
Fsp-Ps 5.1_LOD1.5Interval	TRINITY_DN13175_c0_g1_i7	not available	len=13286 path=[0:0-6061 2:6062-6192 3:6193-6222 5:6223-6257 6:6258-6759 7:6760-6760 9:6761-6804 10:6805-6849 12:6850-6934 14:6935-7024 16:7025-7130 17:7131-7261 19:7262-13285]	0	10806	9744.89	7040	13251	6212	17620611	17626813	0.0341524	5907	94.9221	5907	94.9221	31	0.498152	Plus	Plus	13286	Retrovirus-related Pol polyprotein from transposon TNT 1-94	C:retrotransposon nucleocapsid; F:nucleic acid binding; F:methylmalonate-semialdehyde dehydrogenase (acylating) activity; F:zinc ion binding; P:DNA integration; P:oxidation-reduction process	EC:1.2.1.27	Methylmalonate-semialdehyde dehydrogenase (CoA acylating)	-	-	-	-	-	-	-	-	-	-	-	-	-	-	-	-	-	-	-	-	-	-	*	4.95e-05
Fsp-Ps 5.1_LOD1.5Interval	TRINITY_DN13175_c0_g1_i7	not available	len=13286 path=[0:0-6061 2:6062-6192 3:6193-6222 5:6223-6257 6:6258-6759 7:6760-6760 9:6761-6804 10:6805-6849 12:6850-6934 14:6935-7024 16:7025-7130 17:7131-7261 19:7262-13285]	0	7506	6769.33	1578	6124	4547	59718	64260	0.0249986	4234	93.0959	4234	93.0959	6	0.131926	Plus	Plus	13286	Retrovirus-related Pol polyprotein from transposon TNT 1-94	C:retrotransposon nucleocapsid; F:nucleic acid binding; F:methylmalonate-semialdehyde dehydrogenase (acylating) activity; F:zinc ion binding; P:DNA integration; P:oxidation-reduction process	EC:1.2.1.27	Methylmalonate-semialdehyde dehydrogenase (CoA acylating)	-	-	-	-	-	-	-	-	-	-	-	-	-	-	-	-	-	-	-	-	-	-	*	4.95e-05
Fsp-Ps 5.1_LOD1.5Interval	TRINITY_DN13175_c0_g1_i7	not available	len=13286 path=[0:0-6061 2:6062-6192 3:6193-6222 5:6223-6257 6:6258-6759 7:6760-6760 9:6761-6804 10:6805-6849 12:6850-6934 14:6935-7024 16:7025-7130 17:7131-7261 19:7262-13285]	0	7502	6765.72	11747	7201	4547	59718	64260	0.0249876	4233	93.0739	4233	93.0739	6	0.131926	Plus	Minus	13286	Retrovirus-related Pol polyprotein from transposon TNT 1-94	C:retrotransposon nucleocapsid; F:nucleic acid binding; F:methylmalonate-semialdehyde dehydrogenase (acylating) activity; F:zinc ion binding; P:DNA integration; P:oxidation-reduction process	EC:1.2.1.27	Methylmalonate-semialdehyde dehydrogenase (CoA acylating)	-	-	-	-	-	-	-	-	-	-	-	-	-	-	-	-	-	-	-	-	-	-	*	4.95e-05
Fsp-Ps 5.1_LOD1.5Interval	TRINITY_DN13175_c0_g1_i7	not available	len=13286 path=[0:0-6061 2:6062-6192 3:6193-6222 5:6223-6257 6:6258-6759 7:6760-6760 9:6761-6804 10:6805-6849 12:6850-6934 14:6935-7024 16:7025-7130 17:7131-7261 19:7262-13285]	0	3766	3397.03	3573	160	3414	6950665	6954029	0.0187585	2928	84.4047	2928	84.4047	159	4.58345	Plus	Minus	13286	Retrovirus-related Pol polyprotein from transposon TNT 1-94	C:retrotransposon nucleocapsid; F:nucleic acid binding; F:methylmalonate-semialdehyde dehydrogenase (acylating) activity; F:zinc ion binding; P:DNA integration; P:oxidation-reduction process	EC:1.2.1.27	Methylmalonate-semialdehyde dehydrogenase (CoA acylating)	-	-	-	-	-	-	-	-	-	-	-	-	-	-	-	-	-	-	-	-	-	-	*	4.95e-05
Fsp-Ps 5.1_LOD1.5Interval	TRINITY_DN13175_c0_g1_i7	not available	len=13286 path=[0:0-6061 2:6062-6192 3:6193-6222 5:6223-6257 6:6258-6759 7:6760-6760 9:6761-6804 10:6805-6849 12:6850-6934 14:6935-7024 16:7025-7130 17:7131-7261 19:7262-13285]	0	3766	3397.03	9752	13165	3414	6950665	6954029	0.0187695	2928	84.4047	2928	84.4047	159	4.58345	Plus	Plus	13286	Retrovirus-related Pol polyprotein from transposon TNT 1-94	C:retrotransposon nucleocapsid; F:nucleic acid binding; F:methylmalonate-semialdehyde dehydrogenase (acylating) activity; F:zinc ion binding; P:DNA integration; P:oxidation-reduction process	EC:1.2.1.27	Methylmalonate-semialdehyde dehydrogenase (CoA acylating)	-	-	-	-	-	-	-	-	-	-	-	-	-	-	-	-	-	-	-	-	-	-	*	4.95e-05
Fsp-Ps 5.1_LOD1.5Interval	TRINITY_DN13175_c0_g1_i7	not available	len=13286 path=[0:0-6061 2:6062-6192 3:6193-6222 5:6223-6257 6:6258-6759 7:6760-6760 9:6761-6804 10:6805-6849 12:6850-6934 14:6935-7024 16:7025-7130 17:7131-7261 19:7262-13285]	0	2262	2040.9	5577	1234	4344	819722	824054	0.0238715	3117	70.7444	3117	70.7444	135	3.064	Plus	Minus	13286	Retrovirus-related Pol polyprotein from transposon TNT 1-94	C:retrotransposon nucleocapsid; F:nucleic acid binding; F:methylmalonate-semialdehyde dehydrogenase (acylating) activity; F:zinc ion binding; P:DNA integration; P:oxidation-reduction process	EC:1.2.1.27	Methylmalonate-semialdehyde dehydrogenase (CoA acylating)	-	-	-	-	-	-	-	-	-	-	-	-	-	-	-	-	-	-	-	-	-	-	*	4.95e-05
Fsp-Ps 5.1_LOD1.5Interval	TRINITY_DN13175_c0_g1_i7	not available	len=13286 path=[0:0-6061 2:6062-6192 3:6193-6222 5:6223-6257 6:6258-6759 7:6760-6760 9:6761-6804 10:6805-6849 12:6850-6934 14:6935-7024 16:7025-7130 17:7131-7261 19:7262-13285]	0	2256	2035.49	7748	12091	4344	819722	824054	0.0238825	3116	70.7217	3116	70.7217	135	3.064	Plus	Plus	13286	Retrovirus-related Pol polyprotein from transposon TNT 1-94	C:retrotransposon nucleocapsid; F:nucleic acid binding; F:methylmalonate-semialdehyde dehydrogenase (acylating) activity; F:zinc ion binding; P:DNA integration; P:oxidation-reduction process	EC:1.2.1.27	Methylmalonate-semialdehyde dehydrogenase (CoA acylating)	-	-	-	-	-	-	-	-	-	-	-	-	-	-	-	-	-	-	-	-	-	-	*	4.95e-05
Fsp-Ps 5.1_LOD1.5Interval	TRINITY_DN13175_c0_g1_i7	not available	len=13286 path=[0:0-6061 2:6062-6192 3:6193-6222 5:6223-6257 6:6258-6759 7:6760-6760 9:6761-6804 10:6805-6849 12:6850-6934 14:6935-7024 16:7025-7130 17:7131-7261 19:7262-13285]	0	2102	1896.63	615	3436	2822	7685979	7688803	0.0155148	2131	75.0352	2131	75.0352	33	1.16197	Plus	Plus	13286	Retrovirus-related Pol polyprotein from transposon TNT 1-94	C:retrotransposon nucleocapsid; F:nucleic acid binding; F:methylmalonate-semialdehyde dehydrogenase (acylating) activity; F:zinc ion binding; P:DNA integration; P:oxidation-reduction process	EC:1.2.1.27	Methylmalonate-semialdehyde dehydrogenase (CoA acylating)	-	-	-	-	-	-	-	-	-	-	-	-	-	-	-	-	-	-	-	-	-	-	*	4.95e-05
Fsp-Ps 5.1_LOD1.5Interval	TRINITY_DN13175_c0_g1_i7	not available	len=13286 path=[0:0-6061 2:6062-6192 3:6193-6222 5:6223-6257 6:6258-6759 7:6760-6760 9:6761-6804 10:6805-6849 12:6850-6934 14:6935-7024 16:7025-7130 17:7131-7261 19:7262-13285]	0	2102	1896.63	12710	9889	2822	7685979	7688803	0.0155038	2131	75.0352	2131	75.0352	33	1.16197	Plus	Minus	13286	Retrovirus-related Pol polyprotein from transposon TNT 1-94	C:retrotransposon nucleocapsid; F:nucleic acid binding; F:methylmalonate-semialdehyde dehydrogenase (acylating) activity; F:zinc ion binding; P:DNA integration; P:oxidation-reduction process	EC:1.2.1.27	Methylmalonate-semialdehyde dehydrogenase (CoA acylating)	-	-	-	-	-	-	-	-	-	-	-	-	-	-	-	-	-	-	-	-	-	-	*	4.95e-05
Fsp-Ps 5.1_LOD1.5Interval	TRINITY_DN13175_c0_g1_i7	not available	len=13286 path=[0:0-6061 2:6062-6192 3:6193-6222 5:6223-6257 6:6258-6759 7:6760-6760 9:6761-6804 10:6805-6849 12:6850-6934 14:6935-7024 16:7025-7130 17:7131-7261 19:7262-13285]	0	1916	1728.91	2211	5568	3358	8351720	8355041	0.0184617	2432	71.974	2432	71.974	78	2.30838	Plus	Plus	13286	Retrovirus-related Pol polyprotein from transposon TNT 1-94	C:retrotransposon nucleocapsid; F:nucleic acid binding; F:methylmalonate-semialdehyde dehydrogenase (acylating) activity; F:zinc ion binding; P:DNA integration; P:oxidation-reduction process	EC:1.2.1.27	Methylmalonate-semialdehyde dehydrogenase (CoA acylating)	-	-	-	-	-	-	-	-	-	-	-	-	-	-	-	-	-	-	-	-	-	-	*	4.95e-05
Fsp-Ps 5.1_LOD1.5Interval	TRINITY_DN13175_c0_g1_i7	not available	len=13286 path=[0:0-6061 2:6062-6192 3:6193-6222 5:6223-6257 6:6258-6759 7:6760-6760 9:6761-6804 10:6805-6849 12:6850-6934 14:6935-7024 16:7025-7130 17:7131-7261 19:7262-13285]	0	1910	1723.5	11114	7757	3358	8351720	8355041	0.0184507	2431	71.9444	2431	71.9444	78	2.30838	Plus	Minus	13286	Retrovirus-related Pol polyprotein from transposon TNT 1-94	C:retrotransposon nucleocapsid; F:nucleic acid binding; F:methylmalonate-semialdehyde dehydrogenase (acylating) activity; F:zinc ion binding; P:DNA integration; P:oxidation-reduction process	EC:1.2.1.27	Methylmalonate-semialdehyde dehydrogenase (CoA acylating)	-	-	-	-	-	-	-	-	-	-	-	-	-	-	-	-	-	-	-	-	-	-	*	4.95e-05
Fsp-Ps 5.1_LOD1.5Interval	TRINITY_DN13175_c0_g1_i7	not available	len=13286 path=[0:0-6061 2:6062-6192 3:6193-6222 5:6223-6257 6:6258-6759 7:6760-6760 9:6761-6804 10:6805-6849 12:6850-6934 14:6935-7024 16:7025-7130 17:7131-7261 19:7262-13285]	0	1794	1618.91	5444	6786	1343	15529484	15530829	0.00738356	1184	87.2513	1184	87.2513	25	1.8423	Plus	Plus	13286	Retrovirus-related Pol polyprotein from transposon TNT 1-94	C:retrotransposon nucleocapsid; F:nucleic acid binding; F:methylmalonate-semialdehyde dehydrogenase (acylating) activity; F:zinc ion binding; P:DNA integration; P:oxidation-reduction process	EC:1.2.1.27	Methylmalonate-semialdehyde dehydrogenase (CoA acylating)	-	-	-	-	-	-	-	-	-	-	-	-	-	-	-	-	-	-	-	-	-	-	*	4.95e-05
Fsp-Ps 5.1_LOD1.5Interval	TRINITY_DN13175_c0_g1_i7	not available	len=13286 path=[0:0-6061 2:6062-6192 3:6193-6222 5:6223-6257 6:6258-6759 7:6760-6760 9:6761-6804 10:6805-6849 12:6850-6934 14:6935-7024 16:7025-7130 17:7131-7261 19:7262-13285]	0	1646	1485.46	2835	588	2248	8499228	8501476	0.0123481	1683	74.7336	1683	74.7336	7	0.310835	Plus	Minus	13286	Retrovirus-related Pol polyprotein from transposon TNT 1-94	C:retrotransposon nucleocapsid; F:nucleic acid binding; F:methylmalonate-semialdehyde dehydrogenase (acylating) activity; F:zinc ion binding; P:DNA integration; P:oxidation-reduction process	EC:1.2.1.27	Methylmalonate-semialdehyde dehydrogenase (CoA acylating)	-	-	-	-	-	-	-	-	-	-	-	-	-	-	-	-	-	-	-	-	-	-	*	4.95e-05
Fsp-Ps 5.1_LOD1.5Interval	TRINITY_DN13175_c0_g1_i7	not available	len=13286 path=[0:0-6061 2:6062-6192 3:6193-6222 5:6223-6257 6:6258-6759 7:6760-6760 9:6761-6804 10:6805-6849 12:6850-6934 14:6935-7024 16:7025-7130 17:7131-7261 19:7262-13285]	0	1646	1485.46	10490	12737	2248	8499228	8501476	0.0123591	1683	74.7336	1683	74.7336	7	0.310835	Plus	Plus	13286	Retrovirus-related Pol polyprotein from transposon TNT 1-94	C:retrotransposon nucleocapsid; F:nucleic acid binding; F:methylmalonate-semialdehyde dehydrogenase (acylating) activity; F:zinc ion binding; P:DNA integration; P:oxidation-reduction process	EC:1.2.1.27	Methylmalonate-semialdehyde dehydrogenase (CoA acylating)	-	-	-	-	-	-	-	-	-	-	-	-	-	-	-	-	-	-	-	-	-	-	*	4.95e-05
Fsp-Ps 5.1_LOD1.5Interval	TRINITY_DN13175_c0_g1_i7	not available	len=13286 path=[0:0-6061 2:6062-6192 3:6193-6222 5:6223-6257 6:6258-6759 7:6760-6760 9:6761-6804 10:6805-6849 12:6850-6934 14:6935-7024 16:7025-7130 17:7131-7261 19:7262-13285]	0	1256	1133.8	3741	1929	1813	14407634	14409441	0.00995654	1347	74.0924	1347	74.0924	15	0.825083	Plus	Minus	13286	Retrovirus-related Pol polyprotein from transposon TNT 1-94	C:retrotransposon nucleocapsid; F:nucleic acid binding; F:methylmalonate-semialdehyde dehydrogenase (acylating) activity; F:zinc ion binding; P:DNA integration; P:oxidation-reduction process	EC:1.2.1.27	Methylmalonate-semialdehyde dehydrogenase (CoA acylating)	-	-	-	-	-	-	-	-	-	-	-	-	-	-	-	-	-	-	-	-	-	-	*	4.95e-05
Fsp-Ps 5.1_LOD1.5Interval	TRINITY_DN13175_c0_g1_i7	not available	len=13286 path=[0:0-6061 2:6062-6192 3:6193-6222 5:6223-6257 6:6258-6759 7:6760-6760 9:6761-6804 10:6805-6849 12:6850-6934 14:6935-7024 16:7025-7130 17:7131-7261 19:7262-13285]	0	1256	1133.8	9584	11396	1813	14407634	14409441	0.00996754	1347	74.0924	1347	74.0924	15	0.825083	Plus	Plus	13286	Retrovirus-related Pol polyprotein from transposon TNT 1-94	C:retrotransposon nucleocapsid; F:nucleic acid binding; F:methylmalonate-semialdehyde dehydrogenase (acylating) activity; F:zinc ion binding; P:DNA integration; P:oxidation-reduction process	EC:1.2.1.27	Methylmalonate-semialdehyde dehydrogenase (CoA acylating)	-	-	-	-	-	-	-	-	-	-	-	-	-	-	-	-	-	-	-	-	-	-	*	4.95e-05
Fsp-Ps 5.1_LOD1.5Interval	TRINITY_DN13175_c0_g1_i7	not available	len=13286 path=[0:0-6061 2:6062-6192 3:6193-6222 5:6223-6257 6:6258-6759 7:6760-6760 9:6761-6804 10:6805-6849 12:6850-6934 14:6935-7024 16:7025-7130 17:7131-7261 19:7262-13285]	0	1180	1065.27	2694	3353	660	15528821	15529480	0.00362856	632	95.7576	632	95.7576	0	0	Plus	Plus	13286	Retrovirus-related Pol polyprotein from transposon TNT 1-94	C:retrotransposon nucleocapsid; F:nucleic acid binding; F:methylmalonate-semialdehyde dehydrogenase (acylating) activity; F:zinc ion binding; P:DNA integration; P:oxidation-reduction process	EC:1.2.1.27	Methylmalonate-semialdehyde dehydrogenase (CoA acylating)	-	-	-	-	-	-	-	-	-	-	-	-	-	-	-	-	-	-	-	-	-	-	*	4.95e-05
Fsp-Ps 5.1_LOD1.5Interval	TRINITY_DN13175_c0_g1_i7	not available	len=13286 path=[0:0-6061 2:6062-6192 3:6193-6222 5:6223-6257 6:6258-6759 7:6760-6760 9:6761-6804 10:6805-6849 12:6850-6934 14:6935-7024 16:7025-7130 17:7131-7261 19:7262-13285]	0	1180	1065.27	10631	9972	660	15528821	15529480	0.00361756	632	95.7576	632	95.7576	0	0	Plus	Minus	13286	Retrovirus-related Pol polyprotein from transposon TNT 1-94	C:retrotransposon nucleocapsid; F:nucleic acid binding; F:methylmalonate-semialdehyde dehydrogenase (acylating) activity; F:zinc ion binding; P:DNA integration; P:oxidation-reduction process	EC:1.2.1.27	Methylmalonate-semialdehyde dehydrogenase (CoA acylating)	-	-	-	-	-	-	-	-	-	-	-	-	-	-	-	-	-	-	-	-	-	-	*	4.95e-05
Fsp-Ps 5.1_LOD1.5Interval	TRINITY_DN13175_c0_g1_i7	not available	len=13286 path=[0:0-6061 2:6062-6192 3:6193-6222 5:6223-6257 6:6258-6759 7:6760-6760 9:6761-6804 10:6805-6849 12:6850-6934 14:6935-7024 16:7025-7130 17:7131-7261 19:7262-13285]	0	1150	1038.22	7881	7040	842	15529484	15530321	0.00461816	743	87.929	743	87.929	10	1.18343	Plus	Minus	13286	Retrovirus-related Pol polyprotein from transposon TNT 1-94	C:retrotransposon nucleocapsid; F:nucleic acid binding; F:methylmalonate-semialdehyde dehydrogenase (acylating) activity; F:zinc ion binding; P:DNA integration; P:oxidation-reduction process	EC:1.2.1.27	Methylmalonate-semialdehyde dehydrogenase (CoA acylating)	-	-	-	-	-	-	-	-	-	-	-	-	-	-	-	-	-	-	-	-	-	-	*	4.95e-05
Fsp-Ps 5.1_LOD1.5Interval	TRINITY_DN13175_c0_g1_i7	not available	len=13286 path=[0:0-6061 2:6062-6192 3:6193-6222 5:6223-6257 6:6258-6759 7:6760-6760 9:6761-6804 10:6805-6849 12:6850-6934 14:6935-7024 16:7025-7130 17:7131-7261 19:7262-13285]	0	910	821.819	1026	1594	569	15524822	15525388	0.00312826	531	92.6702	531	92.6702	10	1.7452	Plus	Plus	13286	Retrovirus-related Pol polyprotein from transposon TNT 1-94	C:retrotransposon nucleocapsid; F:nucleic acid binding; F:methylmalonate-semialdehyde dehydrogenase (acylating) activity; F:zinc ion binding; P:DNA integration; P:oxidation-reduction process	EC:1.2.1.27	Methylmalonate-semialdehyde dehydrogenase (CoA acylating)	-	-	-	-	-	-	-	-	-	-	-	-	-	-	-	-	-	-	-	-	-	-	*	4.95e-05
Fsp-Ps 5.1_LOD1.5Interval	TRINITY_DN13175_c0_g1_i7	not available	len=13286 path=[0:0-6061 2:6062-6192 3:6193-6222 5:6223-6257 6:6258-6759 7:6760-6760 9:6761-6804 10:6805-6849 12:6850-6934 14:6935-7024 16:7025-7130 17:7131-7261 19:7262-13285]	0	910	821.819	12299	11731	569	15524822	15525388	0.00311726	531	92.6702	531	92.6702	10	1.7452	Plus	Minus	13286	Retrovirus-related Pol polyprotein from transposon TNT 1-94	C:retrotransposon nucleocapsid; F:nucleic acid binding; F:methylmalonate-semialdehyde dehydrogenase (acylating) activity; F:zinc ion binding; P:DNA integration; P:oxidation-reduction process	EC:1.2.1.27	Methylmalonate-semialdehyde dehydrogenase (CoA acylating)	-	-	-	-	-	-	-	-	-	-	-	-	-	-	-	-	-	-	-	-	-	-	*	4.95e-05
Fsp-Ps 5.1_LOD1.5Interval	TRINITY_DN13175_c0_g1_i7	not available	len=13286 path=[0:0-6061 2:6062-6192 3:6193-6222 5:6223-6257 6:6258-6759 7:6760-6760 9:6761-6804 10:6805-6849 12:6850-6934 14:6935-7024 16:7025-7130 17:7131-7261 19:7262-13285]	0	860	776.735	6079	5533	547	17635140	17635684	0.00299631	505	91.9854	505	91.9854	6	1.0929	Plus	Minus	13286	Retrovirus-related Pol polyprotein from transposon TNT 1-94	C:retrotransposon nucleocapsid; F:nucleic acid binding; F:methylmalonate-semialdehyde dehydrogenase (acylating) activity; F:zinc ion binding; P:DNA integration; P:oxidation-reduction process	EC:1.2.1.27	Methylmalonate-semialdehyde dehydrogenase (CoA acylating)	-	-	-	-	-	-	-	-	-	-	-	-	-	-	-	-	-	-	-	-	-	-	*	4.95e-05
Fsp-Ps 5.1_LOD1.5Interval	TRINITY_DN13175_c0_g1_i7	not available	len=13286 path=[0:0-6061 2:6062-6192 3:6193-6222 5:6223-6257 6:6258-6759 7:6760-6760 9:6761-6804 10:6805-6849 12:6850-6934 14:6935-7024 16:7025-7130 17:7131-7261 19:7262-13285]	0	860	776.735	7246	7792	547	17635140	17635684	0.0030073	505	91.9854	505	91.9854	6	1.0929	Plus	Plus	13286	Retrovirus-related Pol polyprotein from transposon TNT 1-94	C:retrotransposon nucleocapsid; F:nucleic acid binding; F:methylmalonate-semialdehyde dehydrogenase (acylating) activity; F:zinc ion binding; P:DNA integration; P:oxidation-reduction process	EC:1.2.1.27	Methylmalonate-semialdehyde dehydrogenase (CoA acylating)	-	-	-	-	-	-	-	-	-	-	-	-	-	-	-	-	-	-	-	-	-	-	*	4.95e-05
Fsp-Ps 5.1_LOD1.5Interval	TRINITY_DN13175_c0_g1_i7	not available	len=13286 path=[0:0-6061 2:6062-6192 3:6193-6222 5:6223-6257 6:6258-6759 7:6760-6760 9:6761-6804 10:6805-6849 12:6850-6934 14:6935-7024 16:7025-7130 17:7131-7261 19:7262-13285]	0	756	682.96	6718	6225	494	17634650	17635143	0.00270492	451	90.9274	451	90.9274	4	0.806452	Plus	Minus	13286	Retrovirus-related Pol polyprotein from transposon TNT 1-94	C:retrotransposon nucleocapsid; F:nucleic acid binding; F:methylmalonate-semialdehyde dehydrogenase (acylating) activity; F:zinc ion binding; P:DNA integration; P:oxidation-reduction process	EC:1.2.1.27	Methylmalonate-semialdehyde dehydrogenase (CoA acylating)	-	-	-	-	-	-	-	-	-	-	-	-	-	-	-	-	-	-	-	-	-	-	*	4.95e-05
Fsp-Ps 5.1_LOD1.5Interval	TRINITY_DN13175_c0_g1_i7	not available	len=13286 path=[0:0-6061 2:6062-6192 3:6193-6222 5:6223-6257 6:6258-6759 7:6760-6760 9:6761-6804 10:6805-6849 12:6850-6934 14:6935-7024 16:7025-7130 17:7131-7261 19:7262-13285]	0	732	661.319	3338	5614	2277	7688813	7691072	0.0125185	1553	67.0842	1553	67.0842	93	4.01728	Plus	Plus	13286	Retrovirus-related Pol polyprotein from transposon TNT 1-94	C:retrotransposon nucleocapsid; F:nucleic acid binding; F:methylmalonate-semialdehyde dehydrogenase (acylating) activity; F:zinc ion binding; P:DNA integration; P:oxidation-reduction process	EC:1.2.1.27	Methylmalonate-semialdehyde dehydrogenase (CoA acylating)	-	-	-	-	-	-	-	-	-	-	-	-	-	-	-	-	-	-	-	-	-	-	*	4.95e-05
Fsp-Ps 5.1_LOD1.5Interval	TRINITY_DN13175_c0_g1_i7	not available	len=13286 path=[0:0-6061 2:6062-6192 3:6193-6222 5:6223-6257 6:6258-6759 7:6760-6760 9:6761-6804 10:6805-6849 12:6850-6934 14:6935-7024 16:7025-7130 17:7131-7261 19:7262-13285]	0	728	657.713	9987	7711	2277	7688813	7691072	0.0125075	1552	67.041	1552	67.041	93	4.01728	Plus	Minus	13286	Retrovirus-related Pol polyprotein from transposon TNT 1-94	C:retrotransposon nucleocapsid; F:nucleic acid binding; F:methylmalonate-semialdehyde dehydrogenase (acylating) activity; F:zinc ion binding; P:DNA integration; P:oxidation-reduction process	EC:1.2.1.27	Methylmalonate-semialdehyde dehydrogenase (CoA acylating)	-	-	-	-	-	-	-	-	-	-	-	-	-	-	-	-	-	-	-	-	-	-	*	4.95e-05
Fsp-Ps 5.1_LOD1.5Interval	TRINITY_DN13175_c0_g1_i7	not available	len=13286 path=[0:0-6061 2:6062-6192 3:6193-6222 5:6223-6257 6:6258-6759 7:6760-6760 9:6761-6804 10:6805-6849 12:6850-6934 14:6935-7024 16:7025-7130 17:7131-7261 19:7262-13285]	1.35185e-158	638	576.561	5734	6590	857	15035658	15036605	0.00471163	754	78.7879	754	78.7879	109	11.3898	Plus	Plus	13286	Retrovirus-related Pol polyprotein from transposon TNT 1-94	C:retrotransposon nucleocapsid; F:nucleic acid binding; F:methylmalonate-semialdehyde dehydrogenase (acylating) activity; F:zinc ion binding; P:DNA integration; P:oxidation-reduction process	EC:1.2.1.27	Methylmalonate-semialdehyde dehydrogenase (CoA acylating)	-	-	-	-	-	-	-	-	-	-	-	-	-	-	-	-	-	-	-	-	-	-	*	4.95e-05
Fsp-Ps 5.1_LOD1.5Interval	TRINITY_DN13175_c0_g1_i7	not available	len=13286 path=[0:0-6061 2:6062-6192 3:6193-6222 5:6223-6257 6:6258-6759 7:6760-6760 9:6761-6804 10:6805-6849 12:6850-6934 14:6935-7024 16:7025-7130 17:7131-7261 19:7262-13285]	2.78882e-148	600	542.297	6785	5782	1004	6956565	6957557	0.00550881	776	74.7592	776	74.7592	79	7.61079	Plus	Minus	13286	Retrovirus-related Pol polyprotein from transposon TNT 1-94	C:retrotransposon nucleocapsid; F:nucleic acid binding; F:methylmalonate-semialdehyde dehydrogenase (acylating) activity; F:zinc ion binding; P:DNA integration; P:oxidation-reduction process	EC:1.2.1.27	Methylmalonate-semialdehyde dehydrogenase (CoA acylating)	-	-	-	-	-	-	-	-	-	-	-	-	-	-	-	-	-	-	-	-	-	-	*	4.95e-05
Fsp-Ps 5.1_LOD1.5Interval	TRINITY_DN13175_c0_g1_i7	not available	len=13286 path=[0:0-6061 2:6062-6192 3:6193-6222 5:6223-6257 6:6258-6759 7:6760-6760 9:6761-6804 10:6805-6849 12:6850-6934 14:6935-7024 16:7025-7130 17:7131-7261 19:7262-13285]	3.18205e-141	574	518.853	2212	637	1576	8025710	8027288	0.00865356	1081	67.9874	1081	67.9874	25	1.57233	Plus	Minus	13286	Retrovirus-related Pol polyprotein from transposon TNT 1-94	C:retrotransposon nucleocapsid; F:nucleic acid binding; F:methylmalonate-semialdehyde dehydrogenase (acylating) activity; F:zinc ion binding; P:DNA integration; P:oxidation-reduction process	EC:1.2.1.27	Methylmalonate-semialdehyde dehydrogenase (CoA acylating)	-	-	-	-	-	-	-	-	-	-	-	-	-	-	-	-	-	-	-	-	-	-	*	4.95e-05
Fsp-Ps 5.1_LOD1.5Interval	TRINITY_DN13175_c0_g1_i7	not available	len=13286 path=[0:0-6061 2:6062-6192 3:6193-6222 5:6223-6257 6:6258-6759 7:6760-6760 9:6761-6804 10:6805-6849 12:6850-6934 14:6935-7024 16:7025-7130 17:7131-7261 19:7262-13285]	3.18205e-141	574	518.853	11113	12688	1576	8025710	8027288	0.00866455	1082	68.0503	1082	68.0503	25	1.57233	Plus	Plus	13286	Retrovirus-related Pol polyprotein from transposon TNT 1-94	C:retrotransposon nucleocapsid; F:nucleic acid binding; F:methylmalonate-semialdehyde dehydrogenase (acylating) activity; F:zinc ion binding; P:DNA integration; P:oxidation-reduction process	EC:1.2.1.27	Methylmalonate-semialdehyde dehydrogenase (CoA acylating)	-	-	-	-	-	-	-	-	-	-	-	-	-	-	-	-	-	-	-	-	-	-	*	4.95e-05
Fsp-Ps 5.1_LOD1.5Interval	TRINITY_DN13175_c0_g1_i7	not available	len=13286 path=[0:0-6061 2:6062-6192 3:6193-6222 5:6223-6257 6:6258-6759 7:6760-6760 9:6761-6804 10:6805-6849 12:6850-6934 14:6935-7024 16:7025-7130 17:7131-7261 19:7262-13285]	6.56448e-131	536	484.589	1414	590	825	14409453	14410259	0.0045247	607	73.0445	607	73.0445	30	3.61011	Plus	Minus	13286	Retrovirus-related Pol polyprotein from transposon TNT 1-94	C:retrotransposon nucleocapsid; F:nucleic acid binding; F:methylmalonate-semialdehyde dehydrogenase (acylating) activity; F:zinc ion binding; P:DNA integration; P:oxidation-reduction process	EC:1.2.1.27	Methylmalonate-semialdehyde dehydrogenase (CoA acylating)	-	-	-	-	-	-	-	-	-	-	-	-	-	-	-	-	-	-	-	-	-	-	*	4.95e-05
Fsp-Ps 5.1_LOD1.5Interval	TRINITY_DN13175_c0_g1_i7	not available	len=13286 path=[0:0-6061 2:6062-6192 3:6193-6222 5:6223-6257 6:6258-6759 7:6760-6760 9:6761-6804 10:6805-6849 12:6850-6934 14:6935-7024 16:7025-7130 17:7131-7261 19:7262-13285]	6.56448e-131	536	484.589	11911	12735	825	14409453	14410259	0.0045357	607	73.0445	607	73.0445	30	3.61011	Plus	Plus	13286	Retrovirus-related Pol polyprotein from transposon TNT 1-94	C:retrotransposon nucleocapsid; F:nucleic acid binding; F:methylmalonate-semialdehyde dehydrogenase (acylating) activity; F:zinc ion binding; P:DNA integration; P:oxidation-reduction process	EC:1.2.1.27	Methylmalonate-semialdehyde dehydrogenase (CoA acylating)	-	-	-	-	-	-	-	-	-	-	-	-	-	-	-	-	-	-	-	-	-	-	*	4.95e-05
Fsp-Ps 5.1_LOD1.5Interval	TRINITY_DN13175_c0_g1_i7	not available	len=13286 path=[0:0-6061 2:6062-6192 3:6193-6222 5:6223-6257 6:6258-6759 7:6760-6760 9:6761-6804 10:6805-6849 12:6850-6934 14:6935-7024 16:7025-7130 17:7131-7261 19:7262-13285]	5.04677e-126	518	468.359	2122	637	1486	16004368	16005856	0.00815875	1009	67.4465	1009	67.4465	17	1.13636	Plus	Minus	13286	Retrovirus-related Pol polyprotein from transposon TNT 1-94	C:retrotransposon nucleocapsid; F:nucleic acid binding; F:methylmalonate-semialdehyde dehydrogenase (acylating) activity; F:zinc ion binding; P:DNA integration; P:oxidation-reduction process	EC:1.2.1.27	Methylmalonate-semialdehyde dehydrogenase (CoA acylating)	-	-	-	-	-	-	-	-	-	-	-	-	-	-	-	-	-	-	-	-	-	-	*	4.95e-05
Fsp-Ps 5.1_LOD1.5Interval	TRINITY_DN13175_c0_g1_i7	not available	len=13286 path=[0:0-6061 2:6062-6192 3:6193-6222 5:6223-6257 6:6258-6759 7:6760-6760 9:6761-6804 10:6805-6849 12:6850-6934 14:6935-7024 16:7025-7130 17:7131-7261 19:7262-13285]	5.04677e-126	518	468.359	6342	6786	445	65263	65707	0.00244653	379	84.0355	379	84.0355	12	2.66075	Plus	Plus	13286	Retrovirus-related Pol polyprotein from transposon TNT 1-94	C:retrotransposon nucleocapsid; F:nucleic acid binding; F:methylmalonate-semialdehyde dehydrogenase (acylating) activity; F:zinc ion binding; P:DNA integration; P:oxidation-reduction process	EC:1.2.1.27	Methylmalonate-semialdehyde dehydrogenase (CoA acylating)	-	-	-	-	-	-	-	-	-	-	-	-	-	-	-	-	-	-	-	-	-	-	*	4.95e-05
Fsp-Ps 5.1_LOD1.5Interval	TRINITY_DN13175_c0_g1_i7	not available	len=13286 path=[0:0-6061 2:6062-6192 3:6193-6222 5:6223-6257 6:6258-6759 7:6760-6760 9:6761-6804 10:6805-6849 12:6850-6934 14:6935-7024 16:7025-7130 17:7131-7261 19:7262-13285]	5.04677e-126	518	468.359	11203	12688	1486	16004368	16005856	0.00816975	1009	67.4465	1009	67.4465	17	1.13636	Plus	Plus	13286	Retrovirus-related Pol polyprotein from transposon TNT 1-94	C:retrotransposon nucleocapsid; F:nucleic acid binding; F:methylmalonate-semialdehyde dehydrogenase (acylating) activity; F:zinc ion binding; P:DNA integration; P:oxidation-reduction process	EC:1.2.1.27	Methylmalonate-semialdehyde dehydrogenase (CoA acylating)	-	-	-	-	-	-	-	-	-	-	-	-	-	-	-	-	-	-	-	-	-	-	*	4.95e-05
Fsp-Ps 5.1_LOD1.5Interval	TRINITY_DN13175_c0_g1_i7	not available	len=13286 path=[0:0-6061 2:6062-6192 3:6193-6222 5:6223-6257 6:6258-6759 7:6760-6760 9:6761-6804 10:6805-6849 12:6850-6934 14:6935-7024 16:7025-7130 17:7131-7261 19:7262-13285]	8.00424e-111	462	417.864	5547	6592	1046	55021	56061	0.00575071	815	73.4234	815	73.4234	133	11.982	Plus	Plus	13286	Retrovirus-related Pol polyprotein from transposon TNT 1-94	C:retrotransposon nucleocapsid; F:nucleic acid binding; F:methylmalonate-semialdehyde dehydrogenase (acylating) activity; F:zinc ion binding; P:DNA integration; P:oxidation-reduction process	EC:1.2.1.27	Methylmalonate-semialdehyde dehydrogenase (CoA acylating)	-	-	-	-	-	-	-	-	-	-	-	-	-	-	-	-	-	-	-	-	-	-	*	4.95e-05
Fsp-Ps 5.1_LOD1.5Interval	TRINITY_DN13175_c0_g1_i7	not available	len=13286 path=[0:0-6061 2:6062-6192 3:6193-6222 5:6223-6257 6:6258-6759 7:6760-6760 9:6761-6804 10:6805-6849 12:6850-6934 14:6935-7024 16:7025-7130 17:7131-7261 19:7262-13285]	1.11261e-102	432	390.814	4647	5541	895	7145295	7146197	0.00492054	633	69.9448	633	69.9448	12	1.32597	Plus	Plus	13286	Retrovirus-related Pol polyprotein from transposon TNT 1-94	C:retrotransposon nucleocapsid; F:nucleic acid binding; F:methylmalonate-semialdehyde dehydrogenase (acylating) activity; F:zinc ion binding; P:DNA integration; P:oxidation-reduction process	EC:1.2.1.27	Methylmalonate-semialdehyde dehydrogenase (CoA acylating)	-	-	-	-	-	-	-	-	-	-	-	-	-	-	-	-	-	-	-	-	-	-	*	4.95e-05
Fsp-Ps 5.1_LOD1.5Interval	TRINITY_DN13175_c0_g1_i7	not available	len=13286 path=[0:0-6061 2:6062-6192 3:6193-6222 5:6223-6257 6:6258-6759 7:6760-6760 9:6761-6804 10:6805-6849 12:6850-6934 14:6935-7024 16:7025-7130 17:7131-7261 19:7262-13285]	1.11261e-102	432	390.814	8678	7784	895	7145295	7146197	0.00490955	633	69.9448	633	69.9448	12	1.32597	Plus	Minus	13286	Retrovirus-related Pol polyprotein from transposon TNT 1-94	C:retrotransposon nucleocapsid; F:nucleic acid binding; F:methylmalonate-semialdehyde dehydrogenase (acylating) activity; F:zinc ion binding; P:DNA integration; P:oxidation-reduction process	EC:1.2.1.27	Methylmalonate-semialdehyde dehydrogenase (CoA acylating)	-	-	-	-	-	-	-	-	-	-	-	-	-	-	-	-	-	-	-	-	-	-	*	4.95e-05
Fsp-Ps 5.1_LOD1.5Interval	TRINITY_DN13175_c0_g1_i7	not available	len=13286 path=[0:0-6061 2:6062-6192 3:6193-6222 5:6223-6257 6:6258-6759 7:6760-6760 9:6761-6804 10:6805-6849 12:6850-6934 14:6935-7024 16:7025-7130 17:7131-7261 19:7262-13285]	1.65126e-100	424	383.6	6785	6263	523	6960376	6960894	0.00286436	419	78.4644	419	78.4644	26	4.86891	Plus	Minus	13286	Retrovirus-related Pol polyprotein from transposon TNT 1-94	C:retrotransposon nucleocapsid; F:nucleic acid binding; F:methylmalonate-semialdehyde dehydrogenase (acylating) activity; F:zinc ion binding; P:DNA integration; P:oxidation-reduction process	EC:1.2.1.27	Methylmalonate-semialdehyde dehydrogenase (CoA acylating)	-	-	-	-	-	-	-	-	-	-	-	-	-	-	-	-	-	-	-	-	-	-	*	4.95e-05
Fsp-Ps 5.1_LOD1.5Interval	TRINITY_DN13175_c0_g1_i7	not available	len=13286 path=[0:0-6061 2:6062-6192 3:6193-6222 5:6223-6257 6:6258-6759 7:6760-6760 9:6761-6804 10:6805-6849 12:6850-6934 14:6935-7024 16:7025-7130 17:7131-7261 19:7262-13285]	5.39798e-94	400	361.96	5457	3719	1739	136808	138532	0.0095497	1166	65.1397	1166	65.1397	116	6.48045	Plus	Minus	13286	Retrovirus-related Pol polyprotein from transposon TNT 1-94	C:retrotransposon nucleocapsid; F:nucleic acid binding; F:methylmalonate-semialdehyde dehydrogenase (acylating) activity; F:zinc ion binding; P:DNA integration; P:oxidation-reduction process	EC:1.2.1.27	Methylmalonate-semialdehyde dehydrogenase (CoA acylating)	-	-	-	-	-	-	-	-	-	-	-	-	-	-	-	-	-	-	-	-	-	-	*	4.95e-05
Fsp-Ps 5.1_LOD1.5Interval	TRINITY_DN13175_c0_g1_i7	not available	len=13286 path=[0:0-6061 2:6062-6192 3:6193-6222 5:6223-6257 6:6258-6759 7:6760-6760 9:6761-6804 10:6805-6849 12:6850-6934 14:6935-7024 16:7025-7130 17:7131-7261 19:7262-13285]	6.57609e-93	396	358.353	7868	9606	1739	136808	138532	0.0095607	1165	65.0838	1165	65.0838	116	6.48045	Plus	Plus	13286	Retrovirus-related Pol polyprotein from transposon TNT 1-94	C:retrotransposon nucleocapsid; F:nucleic acid binding; F:methylmalonate-semialdehyde dehydrogenase (acylating) activity; F:zinc ion binding; P:DNA integration; P:oxidation-reduction process	EC:1.2.1.27	Methylmalonate-semialdehyde dehydrogenase (CoA acylating)	-	-	-	-	-	-	-	-	-	-	-	-	-	-	-	-	-	-	-	-	-	-	*	4.95e-05
Fsp-Ps 5.1_LOD1.5Interval	TRINITY_DN13175_c0_g1_i7	not available	len=13286 path=[0:0-6061 2:6062-6192 3:6193-6222 5:6223-6257 6:6258-6759 7:6760-6760 9:6761-6804 10:6805-6849 12:6850-6934 14:6935-7024 16:7025-7130 17:7131-7261 19:7262-13285]	5.05569e-88	378	342.123	5575	4397	1179	14406196	14407376	0.00647093	801	66.9173	801	66.9173	34	2.84043	Plus	Minus	13286	Retrovirus-related Pol polyprotein from transposon TNT 1-94	C:retrotransposon nucleocapsid; F:nucleic acid binding; F:methylmalonate-semialdehyde dehydrogenase (acylating) activity; F:zinc ion binding; P:DNA integration; P:oxidation-reduction process	EC:1.2.1.27	Methylmalonate-semialdehyde dehydrogenase (CoA acylating)	-	-	-	-	-	-	-	-	-	-	-	-	-	-	-	-	-	-	-	-	-	-	*	4.95e-05
Fsp-Ps 5.1_LOD1.5Interval	TRINITY_DN13175_c0_g1_i7	not available	len=13286 path=[0:0-6061 2:6062-6192 3:6193-6222 5:6223-6257 6:6258-6759 7:6760-6760 9:6761-6804 10:6805-6849 12:6850-6934 14:6935-7024 16:7025-7130 17:7131-7261 19:7262-13285]	5.05569e-88	378	342.123	7044	6750	295	17629151	17629450	0.00161086	258	85.7143	258	85.7143	7	2.32558	Plus	Minus	13286	Retrovirus-related Pol polyprotein from transposon TNT 1-94	C:retrotransposon nucleocapsid; F:nucleic acid binding; F:methylmalonate-semialdehyde dehydrogenase (acylating) activity; F:zinc ion binding; P:DNA integration; P:oxidation-reduction process	EC:1.2.1.27	Methylmalonate-semialdehyde dehydrogenase (CoA acylating)	-	-	-	-	-	-	-	-	-	-	-	-	-	-	-	-	-	-	-	-	-	-	*	4.95e-05
Fsp-Ps 5.1_LOD1.5Interval	TRINITY_DN13175_c0_g1_i7	not available	len=13286 path=[0:0-6061 2:6062-6192 3:6193-6222 5:6223-6257 6:6258-6759 7:6760-6760 9:6761-6804 10:6805-6849 12:6850-6934 14:6935-7024 16:7025-7130 17:7131-7261 19:7262-13285]	2.14973e-86	372	336.713	7750	8928	1179	14406196	14407376	0.00648192	800	66.8338	800	66.8338	34	2.84043	Plus	Plus	13286	Retrovirus-related Pol polyprotein from transposon TNT 1-94	C:retrotransposon nucleocapsid; F:nucleic acid binding; F:methylmalonate-semialdehyde dehydrogenase (acylating) activity; F:zinc ion binding; P:DNA integration; P:oxidation-reduction process	EC:1.2.1.27	Methylmalonate-semialdehyde dehydrogenase (CoA acylating)	-	-	-	-	-	-	-	-	-	-	-	-	-	-	-	-	-	-	-	-	-	-	*	4.95e-05
Fsp-Ps 5.1_LOD1.5Interval	TRINITY_DN13175_c0_g1_i7	not available	len=13286 path=[0:0-6061 2:6062-6192 3:6193-6222 5:6223-6257 6:6258-6759 7:6760-6760 9:6761-6804 10:6805-6849 12:6850-6934 14:6935-7024 16:7025-7130 17:7131-7261 19:7262-13285]	3.19049e-84	364	329.499	7591	7040	552	15035658	15036266	0.0030238	476	77.3984	476	77.3984	69	11.2195	Plus	Minus	13286	Retrovirus-related Pol polyprotein from transposon TNT 1-94	C:retrotransposon nucleocapsid; F:nucleic acid binding; F:methylmalonate-semialdehyde dehydrogenase (acylating) activity; F:zinc ion binding; P:DNA integration; P:oxidation-reduction process	EC:1.2.1.27	Methylmalonate-semialdehyde dehydrogenase (CoA acylating)	-	-	-	-	-	-	-	-	-	-	-	-	-	-	-	-	-	-	-	-	-	-	*	4.95e-05
Fsp-Ps 5.1_LOD1.5Interval	TRINITY_DN13175_c0_g1_i7	not available	len=13286 path=[0:0-6061 2:6062-6192 3:6193-6222 5:6223-6257 6:6258-6759 7:6760-6760 9:6761-6804 10:6805-6849 12:6850-6934 14:6935-7024 16:7025-7130 17:7131-7261 19:7262-13285]	3.88681e-83	360	325.893	593	2057	1465	14231880	14233345	0.0080543	970	65.6292	970	65.6292	25	1.69147	Plus	Plus	13286	Retrovirus-related Pol polyprotein from transposon TNT 1-94	C:retrotransposon nucleocapsid; F:nucleic acid binding; F:methylmalonate-semialdehyde dehydrogenase (acylating) activity; F:zinc ion binding; P:DNA integration; P:oxidation-reduction process	EC:1.2.1.27	Methylmalonate-semialdehyde dehydrogenase (CoA acylating)	-	-	-	-	-	-	-	-	-	-	-	-	-	-	-	-	-	-	-	-	-	-	*	4.95e-05
Fsp-Ps 5.1_LOD1.5Interval	TRINITY_DN13175_c0_g1_i7	not available	len=13286 path=[0:0-6061 2:6062-6192 3:6193-6222 5:6223-6257 6:6258-6759 7:6760-6760 9:6761-6804 10:6805-6849 12:6850-6934 14:6935-7024 16:7025-7130 17:7131-7261 19:7262-13285]	3.88681e-83	360	325.893	12732	11268	1465	14231880	14233345	0.0080433	970	65.6292	970	65.6292	25	1.69147	Plus	Minus	13286	Retrovirus-related Pol polyprotein from transposon TNT 1-94	C:retrotransposon nucleocapsid; F:nucleic acid binding; F:methylmalonate-semialdehyde dehydrogenase (acylating) activity; F:zinc ion binding; P:DNA integration; P:oxidation-reduction process	EC:1.2.1.27	Methylmalonate-semialdehyde dehydrogenase (CoA acylating)	-	-	-	-	-	-	-	-	-	-	-	-	-	-	-	-	-	-	-	-	-	-	*	4.95e-05
Fsp-Ps 5.1_LOD1.5Interval	TRINITY_DN13175_c0_g1_i7	not available	len=13286 path=[0:0-6061 2:6062-6192 3:6193-6222 5:6223-6257 6:6258-6759 7:6760-6760 9:6761-6804 10:6805-6849 12:6850-6934 14:6935-7024 16:7025-7130 17:7131-7261 19:7262-13285]	3.64035e-77	338	306.056	1834	2212	379	8293806	8294184	0.00208367	295	77.8364	295	77.8364	0	0	Plus	Plus	13286	Retrovirus-related Pol polyprotein from transposon TNT 1-94	C:retrotransposon nucleocapsid; F:nucleic acid binding; F:methylmalonate-semialdehyde dehydrogenase (acylating) activity; F:zinc ion binding; P:DNA integration; P:oxidation-reduction process	EC:1.2.1.27	Methylmalonate-semialdehyde dehydrogenase (CoA acylating)	-	-	-	-	-	-	-	-	-	-	-	-	-	-	-	-	-	-	-	-	-	-	*	4.95e-05
Fsp-Ps 5.1_LOD1.5Interval	TRINITY_DN13175_c0_g1_i7	not available	len=13286 path=[0:0-6061 2:6062-6192 3:6193-6222 5:6223-6257 6:6258-6759 7:6760-6760 9:6761-6804 10:6805-6849 12:6850-6934 14:6935-7024 16:7025-7130 17:7131-7261 19:7262-13285]	3.64035e-77	338	306.056	11491	11113	379	8293806	8294184	0.00207268	295	77.8364	295	77.8364	0	0	Plus	Minus	13286	Retrovirus-related Pol polyprotein from transposon TNT 1-94	C:retrotransposon nucleocapsid; F:nucleic acid binding; F:methylmalonate-semialdehyde dehydrogenase (acylating) activity; F:zinc ion binding; P:DNA integration; P:oxidation-reduction process	EC:1.2.1.27	Methylmalonate-semialdehyde dehydrogenase (CoA acylating)	-	-	-	-	-	-	-	-	-	-	-	-	-	-	-	-	-	-	-	-	-	-	*	4.95e-05
Fsp-Ps 5.1_LOD1.5Interval	TRINITY_DN13175_c0_g1_i7	not available	len=13286 path=[0:0-6061 2:6062-6192 3:6193-6222 5:6223-6257 6:6258-6759 7:6760-6760 9:6761-6804 10:6805-6849 12:6850-6934 14:6935-7024 16:7025-7130 17:7131-7261 19:7262-13285]	1.27061e-76	336	304.252	1101	2061	961	7599188	7600146	0.0052834	664	67.8937	664	67.8937	36	3.68098	Plus	Plus	13286	Retrovirus-related Pol polyprotein from transposon TNT 1-94	C:retrotransposon nucleocapsid; F:nucleic acid binding; F:methylmalonate-semialdehyde dehydrogenase (acylating) activity; F:zinc ion binding; P:DNA integration; P:oxidation-reduction process	EC:1.2.1.27	Methylmalonate-semialdehyde dehydrogenase (CoA acylating)	-	-	-	-	-	-	-	-	-	-	-	-	-	-	-	-	-	-	-	-	-	-	*	4.95e-05
Fsp-Ps 5.1_LOD1.5Interval	TRINITY_DN13175_c0_g1_i7	not available	len=13286 path=[0:0-6061 2:6062-6192 3:6193-6222 5:6223-6257 6:6258-6759 7:6760-6760 9:6761-6804 10:6805-6849 12:6850-6934 14:6935-7024 16:7025-7130 17:7131-7261 19:7262-13285]	1.27061e-76	336	304.252	12224	11264	961	7599188	7600146	0.0052724	664	67.8937	664	67.8937	36	3.68098	Plus	Minus	13286	Retrovirus-related Pol polyprotein from transposon TNT 1-94	C:retrotransposon nucleocapsid; F:nucleic acid binding; F:methylmalonate-semialdehyde dehydrogenase (acylating) activity; F:zinc ion binding; P:DNA integration; P:oxidation-reduction process	EC:1.2.1.27	Methylmalonate-semialdehyde dehydrogenase (CoA acylating)	-	-	-	-	-	-	-	-	-	-	-	-	-	-	-	-	-	-	-	-	-	-	*	4.95e-05
Fsp-Ps 5.1_LOD1.5Interval	TRINITY_DN13175_c0_g1_i7	not available	len=13286 path=[0:0-6061 2:6062-6192 3:6193-6222 5:6223-6257 6:6258-6759 7:6760-6760 9:6761-6804 10:6805-6849 12:6850-6934 14:6935-7024 16:7025-7130 17:7131-7261 19:7262-13285]	1.54791e-75	332	300.646	7778	7104	675	55021	55692	0.00370003	525	73.8397	525	73.8397	75	10.5485	Plus	Minus	13286	Retrovirus-related Pol polyprotein from transposon TNT 1-94	C:retrotransposon nucleocapsid; F:nucleic acid binding; F:methylmalonate-semialdehyde dehydrogenase (acylating) activity; F:zinc ion binding; P:DNA integration; P:oxidation-reduction process	EC:1.2.1.27	Methylmalonate-semialdehyde dehydrogenase (CoA acylating)	-	-	-	-	-	-	-	-	-	-	-	-	-	-	-	-	-	-	-	-	-	-	*	4.95e-05
Fsp-Ps 5.1_LOD1.5Interval	TRINITY_DN13175_c0_g1_i7	not available	len=13286 path=[0:0-6061 2:6062-6192 3:6193-6222 5:6223-6257 6:6258-6759 7:6760-6760 9:6761-6804 10:6805-6849 12:6850-6934 14:6935-7024 16:7025-7130 17:7131-7261 19:7262-13285]	2.7987e-72	320	289.825	1327	2056	730	6715250	6715978	0.0040134	511	69.4293	511	69.4293	13	1.7663	Plus	Plus	13286	Retrovirus-related Pol polyprotein from transposon TNT 1-94	C:retrotransposon nucleocapsid; F:nucleic acid binding; F:methylmalonate-semialdehyde dehydrogenase (acylating) activity; F:zinc ion binding; P:DNA integration; P:oxidation-reduction process	EC:1.2.1.27	Methylmalonate-semialdehyde dehydrogenase (CoA acylating)	-	-	-	-	-	-	-	-	-	-	-	-	-	-	-	-	-	-	-	-	-	-	*	4.95e-05
Fsp-Ps 5.1_LOD1.5Interval	TRINITY_DN13175_c0_g1_i7	not available	len=13286 path=[0:0-6061 2:6062-6192 3:6193-6222 5:6223-6257 6:6258-6759 7:6760-6760 9:6761-6804 10:6805-6849 12:6850-6934 14:6935-7024 16:7025-7130 17:7131-7261 19:7262-13285]	2.7987e-72	320	289.825	11998	11269	730	6715250	6715978	0.00400241	511	69.4293	511	69.4293	13	1.7663	Plus	Minus	13286	Retrovirus-related Pol polyprotein from transposon TNT 1-94	C:retrotransposon nucleocapsid; F:nucleic acid binding; F:methylmalonate-semialdehyde dehydrogenase (acylating) activity; F:zinc ion binding; P:DNA integration; P:oxidation-reduction process	EC:1.2.1.27	Methylmalonate-semialdehyde dehydrogenase (CoA acylating)	-	-	-	-	-	-	-	-	-	-	-	-	-	-	-	-	-	-	-	-	-	-	*	4.95e-05
Fsp-Ps 5.1_LOD1.5Interval	TRINITY_DN13175_c0_g1_i7	not available	len=13286 path=[0:0-6061 2:6062-6192 3:6193-6222 5:6223-6257 6:6258-6759 7:6760-6760 9:6761-6804 10:6805-6849 12:6850-6934 14:6935-7024 16:7025-7130 17:7131-7261 19:7262-13285]	3.40951e-71	316	286.219	3589	2411	1179	15759277	15760455	0.00647093	784	65.827	784	65.827	24	2.01511	Plus	Minus	13286	Retrovirus-related Pol polyprotein from transposon TNT 1-94	C:retrotransposon nucleocapsid; F:nucleic acid binding; F:methylmalonate-semialdehyde dehydrogenase (acylating) activity; F:zinc ion binding; P:DNA integration; P:oxidation-reduction process	EC:1.2.1.27	Methylmalonate-semialdehyde dehydrogenase (CoA acylating)	-	-	-	-	-	-	-	-	-	-	-	-	-	-	-	-	-	-	-	-	-	-	*	4.95e-05
Fsp-Ps 5.1_LOD1.5Interval	TRINITY_DN13175_c0_g1_i7	not available	len=13286 path=[0:0-6061 2:6062-6192 3:6193-6222 5:6223-6257 6:6258-6759 7:6760-6760 9:6761-6804 10:6805-6849 12:6850-6934 14:6935-7024 16:7025-7130 17:7131-7261 19:7262-13285]	3.40951e-71	316	286.219	9736	10914	1179	15759277	15760455	0.00648192	784	65.827	784	65.827	24	2.01511	Plus	Plus	13286	Retrovirus-related Pol polyprotein from transposon TNT 1-94	C:retrotransposon nucleocapsid; F:nucleic acid binding; F:methylmalonate-semialdehyde dehydrogenase (acylating) activity; F:zinc ion binding; P:DNA integration; P:oxidation-reduction process	EC:1.2.1.27	Methylmalonate-semialdehyde dehydrogenase (CoA acylating)	-	-	-	-	-	-	-	-	-	-	-	-	-	-	-	-	-	-	-	-	-	-	*	4.95e-05
Fsp-Ps 5.1_LOD1.5Interval	TRINITY_DN13175_c0_g1_i7	not available	len=13286 path=[0:0-6061 2:6062-6192 3:6193-6222 5:6223-6257 6:6258-6759 7:6760-6760 9:6761-6804 10:6805-6849 12:6850-6934 14:6935-7024 16:7025-7130 17:7131-7261 19:7262-13285]	1.19004e-70	314	284.415	3664	2460	1205	16002861	16004064	0.00661387	806	65.9574	806	65.9574	35	2.86416	Plus	Minus	13286	Retrovirus-related Pol polyprotein from transposon TNT 1-94	C:retrotransposon nucleocapsid; F:nucleic acid binding; F:methylmalonate-semialdehyde dehydrogenase (acylating) activity; F:zinc ion binding; P:DNA integration; P:oxidation-reduction process	EC:1.2.1.27	Methylmalonate-semialdehyde dehydrogenase (CoA acylating)	-	-	-	-	-	-	-	-	-	-	-	-	-	-	-	-	-	-	-	-	-	-	*	4.95e-05
Fsp-Ps 5.1_LOD1.5Interval	TRINITY_DN13175_c0_g1_i7	not available	len=13286 path=[0:0-6061 2:6062-6192 3:6193-6222 5:6223-6257 6:6258-6759 7:6760-6760 9:6761-6804 10:6805-6849 12:6850-6934 14:6935-7024 16:7025-7130 17:7131-7261 19:7262-13285]	1.19004e-70	314	284.415	9661	10865	1205	16002861	16004064	0.00662486	806	65.9574	806	65.9574	35	2.86416	Plus	Plus	13286	Retrovirus-related Pol polyprotein from transposon TNT 1-94	C:retrotransposon nucleocapsid; F:nucleic acid binding; F:methylmalonate-semialdehyde dehydrogenase (acylating) activity; F:zinc ion binding; P:DNA integration; P:oxidation-reduction process	EC:1.2.1.27	Methylmalonate-semialdehyde dehydrogenase (CoA acylating)	-	-	-	-	-	-	-	-	-	-	-	-	-	-	-	-	-	-	-	-	-	-	*	4.95e-05
Fsp-Ps 5.1_LOD1.5Interval	TRINITY_DN13175_c0_g1_i7	not available	len=13286 path=[0:0-6061 2:6062-6192 3:6193-6222 5:6223-6257 6:6258-6759 7:6760-6760 9:6761-6804 10:6805-6849 12:6850-6934 14:6935-7024 16:7025-7130 17:7131-7261 19:7262-13285]	6.16454e-68	304	275.398	2059	1086	974	8249644	8250617	0.00534387	659	67.0397	659	67.0397	18	1.83113	Plus	Minus	13286	Retrovirus-related Pol polyprotein from transposon TNT 1-94	C:retrotransposon nucleocapsid; F:nucleic acid binding; F:methylmalonate-semialdehyde dehydrogenase (acylating) activity; F:zinc ion binding; P:DNA integration; P:oxidation-reduction process	EC:1.2.1.27	Methylmalonate-semialdehyde dehydrogenase (CoA acylating)	-	-	-	-	-	-	-	-	-	-	-	-	-	-	-	-	-	-	-	-	-	-	*	4.95e-05
Fsp-Ps 5.1_LOD1.5Interval	TRINITY_DN13175_c0_g1_i7	not available	len=13286 path=[0:0-6061 2:6062-6192 3:6193-6222 5:6223-6257 6:6258-6759 7:6760-6760 9:6761-6804 10:6805-6849 12:6850-6934 14:6935-7024 16:7025-7130 17:7131-7261 19:7262-13285]	6.16454e-68	304	275.398	11266	12239	974	8249644	8250617	0.00535487	659	67.0397	659	67.0397	18	1.83113	Plus	Plus	13286	Retrovirus-related Pol polyprotein from transposon TNT 1-94	C:retrotransposon nucleocapsid; F:nucleic acid binding; F:methylmalonate-semialdehyde dehydrogenase (acylating) activity; F:zinc ion binding; P:DNA integration; P:oxidation-reduction process	EC:1.2.1.27	Methylmalonate-semialdehyde dehydrogenase (CoA acylating)	-	-	-	-	-	-	-	-	-	-	-	-	-	-	-	-	-	-	-	-	-	-	*	4.95e-05
Fsp-Ps 5.1_LOD1.5Interval	TRINITY_DN13175_c0_g1_i7	not available	len=13286 path=[0:0-6061 2:6062-6192 3:6193-6222 5:6223-6257 6:6258-6759 7:6760-6760 9:6761-6804 10:6805-6849 12:6850-6934 14:6935-7024 16:7025-7130 17:7131-7261 19:7262-13285]	2.15163e-67	302	273.595	2061	1119	943	6683421	6684363	0.00517344	639	67.1218	639	67.1218	18	1.89076	Plus	Minus	13286	Retrovirus-related Pol polyprotein from transposon TNT 1-94	C:retrotransposon nucleocapsid; F:nucleic acid binding; F:methylmalonate-semialdehyde dehydrogenase (acylating) activity; F:zinc ion binding; P:DNA integration; P:oxidation-reduction process	EC:1.2.1.27	Methylmalonate-semialdehyde dehydrogenase (CoA acylating)	-	-	-	-	-	-	-	-	-	-	-	-	-	-	-	-	-	-	-	-	-	-	*	4.95e-05
Fsp-Ps 5.1_LOD1.5Interval	TRINITY_DN13175_c0_g1_i7	not available	len=13286 path=[0:0-6061 2:6062-6192 3:6193-6222 5:6223-6257 6:6258-6759 7:6760-6760 9:6761-6804 10:6805-6849 12:6850-6934 14:6935-7024 16:7025-7130 17:7131-7261 19:7262-13285]	2.15163e-67	302	273.595	6750	7044	295	65829	66139	0.00162185	247	79.1667	247	79.1667	18	5.76923	Plus	Plus	13286	Retrovirus-related Pol polyprotein from transposon TNT 1-94	C:retrotransposon nucleocapsid; F:nucleic acid binding; F:methylmalonate-semialdehyde dehydrogenase (acylating) activity; F:zinc ion binding; P:DNA integration; P:oxidation-reduction process	EC:1.2.1.27	Methylmalonate-semialdehyde dehydrogenase (CoA acylating)	-	-	-	-	-	-	-	-	-	-	-	-	-	-	-	-	-	-	-	-	-	-	*	4.95e-05
Fsp-Ps 5.1_LOD1.5Interval	TRINITY_DN13175_c0_g1_i7	not available	len=13286 path=[0:0-6061 2:6062-6192 3:6193-6222 5:6223-6257 6:6258-6759 7:6760-6760 9:6761-6804 10:6805-6849 12:6850-6934 14:6935-7024 16:7025-7130 17:7131-7261 19:7262-13285]	2.15163e-67	302	273.595	11264	12206	943	6683421	6684363	0.00518444	639	67.1218	639	67.1218	18	1.89076	Plus	Plus	13286	Retrovirus-related Pol polyprotein from transposon TNT 1-94	C:retrotransposon nucleocapsid; F:nucleic acid binding; F:methylmalonate-semialdehyde dehydrogenase (acylating) activity; F:zinc ion binding; P:DNA integration; P:oxidation-reduction process	EC:1.2.1.27	Methylmalonate-semialdehyde dehydrogenase (CoA acylating)	-	-	-	-	-	-	-	-	-	-	-	-	-	-	-	-	-	-	-	-	-	-	*	4.95e-05
Fsp-Ps 5.1_LOD1.5Interval	TRINITY_DN13175_c0_g1_i7	not available	len=13286 path=[0:0-6061 2:6062-6192 3:6193-6222 5:6223-6257 6:6258-6759 7:6760-6760 9:6761-6804 10:6805-6849 12:6850-6934 14:6935-7024 16:7025-7130 17:7131-7261 19:7262-13285]	7.50994e-67	300	271.792	1086	2056	971	15884758	15885728	0.00533838	661	67.3116	661	67.3116	22	2.24033	Plus	Plus	13286	Retrovirus-related Pol polyprotein from transposon TNT 1-94	C:retrotransposon nucleocapsid; F:nucleic acid binding; F:methylmalonate-semialdehyde dehydrogenase (acylating) activity; F:zinc ion binding; P:DNA integration; P:oxidation-reduction process	EC:1.2.1.27	Methylmalonate-semialdehyde dehydrogenase (CoA acylating)	-	-	-	-	-	-	-	-	-	-	-	-	-	-	-	-	-	-	-	-	-	-	*	4.95e-05
Fsp-Ps 5.1_LOD1.5Interval	TRINITY_DN13175_c0_g1_i7	not available	len=13286 path=[0:0-6061 2:6062-6192 3:6193-6222 5:6223-6257 6:6258-6759 7:6760-6760 9:6761-6804 10:6805-6849 12:6850-6934 14:6935-7024 16:7025-7130 17:7131-7261 19:7262-13285]	7.50994e-67	300	271.792	12239	11269	971	15884758	15885728	0.00532738	661	67.3116	661	67.3116	22	2.24033	Plus	Minus	13286	Retrovirus-related Pol polyprotein from transposon TNT 1-94	C:retrotransposon nucleocapsid; F:nucleic acid binding; F:methylmalonate-semialdehyde dehydrogenase (acylating) activity; F:zinc ion binding; P:DNA integration; P:oxidation-reduction process	EC:1.2.1.27	Methylmalonate-semialdehyde dehydrogenase (CoA acylating)	-	-	-	-	-	-	-	-	-	-	-	-	-	-	-	-	-	-	-	-	-	-	*	4.95e-05
Fsp-Ps 5.1_LOD1.5Interval	TRINITY_DN13175_c0_g1_i7	not available	len=13286 path=[0:0-6061 2:6062-6192 3:6193-6222 5:6223-6257 6:6258-6759 7:6760-6760 9:6761-6804 10:6805-6849 12:6850-6934 14:6935-7024 16:7025-7130 17:7131-7261 19:7262-13285]	1.11457e-64	292	264.578	617	1780	1164	8435831	8436995	0.00639945	777	65.9033	777	65.9033	29	2.45971	Plus	Plus	13286	Retrovirus-related Pol polyprotein from transposon TNT 1-94	C:retrotransposon nucleocapsid; F:nucleic acid binding; F:methylmalonate-semialdehyde dehydrogenase (acylating) activity; F:zinc ion binding; P:DNA integration; P:oxidation-reduction process	EC:1.2.1.27	Methylmalonate-semialdehyde dehydrogenase (CoA acylating)	-	-	-	-	-	-	-	-	-	-	-	-	-	-	-	-	-	-	-	-	-	-	*	4.95e-05
Fsp-Ps 5.1_LOD1.5Interval	TRINITY_DN13175_c0_g1_i7	not available	len=13286 path=[0:0-6061 2:6062-6192 3:6193-6222 5:6223-6257 6:6258-6759 7:6760-6760 9:6761-6804 10:6805-6849 12:6850-6934 14:6935-7024 16:7025-7130 17:7131-7261 19:7262-13285]	1.11457e-64	292	264.578	12708	11545	1164	8435831	8436995	0.00638846	777	65.9033	777	65.9033	29	2.45971	Plus	Minus	13286	Retrovirus-related Pol polyprotein from transposon TNT 1-94	C:retrotransposon nucleocapsid; F:nucleic acid binding; F:methylmalonate-semialdehyde dehydrogenase (acylating) activity; F:zinc ion binding; P:DNA integration; P:oxidation-reduction process	EC:1.2.1.27	Methylmalonate-semialdehyde dehydrogenase (CoA acylating)	-	-	-	-	-	-	-	-	-	-	-	-	-	-	-	-	-	-	-	-	-	-	*	4.95e-05
Fsp-Ps 5.1_LOD1.5Interval	TRINITY_DN13175_c0_g1_i7	not available	len=13286 path=[0:0-6061 2:6062-6192 3:6193-6222 5:6223-6257 6:6258-6759 7:6760-6760 9:6761-6804 10:6805-6849 12:6850-6934 14:6935-7024 16:7025-7130 17:7131-7261 19:7262-13285]	4.73929e-63	286	259.168	2059	1086	974	8703305	8704280	0.00534387	672	67.6737	672	67.6737	36	3.62538	Plus	Minus	13286	Retrovirus-related Pol polyprotein from transposon TNT 1-94	C:retrotransposon nucleocapsid; F:nucleic acid binding; F:methylmalonate-semialdehyde dehydrogenase (acylating) activity; F:zinc ion binding; P:DNA integration; P:oxidation-reduction process	EC:1.2.1.27	Methylmalonate-semialdehyde dehydrogenase (CoA acylating)	-	-	-	-	-	-	-	-	-	-	-	-	-	-	-	-	-	-	-	-	-	-	*	4.95e-05
Fsp-Ps 5.1_LOD1.5Interval	TRINITY_DN13175_c0_g1_i7	not available	len=13286 path=[0:0-6061 2:6062-6192 3:6193-6222 5:6223-6257 6:6258-6759 7:6760-6760 9:6761-6804 10:6805-6849 12:6850-6934 14:6935-7024 16:7025-7130 17:7131-7261 19:7262-13285]	4.73929e-63	286	259.168	1101	2059	959	15285114	15286072	0.0052724	651	67.1134	651	67.1134	22	2.26804	Plus	Plus	13286	Retrovirus-related Pol polyprotein from transposon TNT 1-94	C:retrotransposon nucleocapsid; F:nucleic acid binding; F:methylmalonate-semialdehyde dehydrogenase (acylating) activity; F:zinc ion binding; P:DNA integration; P:oxidation-reduction process	EC:1.2.1.27	Methylmalonate-semialdehyde dehydrogenase (CoA acylating)	-	-	-	-	-	-	-	-	-	-	-	-	-	-	-	-	-	-	-	-	-	-	*	4.95e-05
Fsp-Ps 5.1_LOD1.5Interval	TRINITY_DN13175_c0_g1_i7	not available	len=13286 path=[0:0-6061 2:6062-6192 3:6193-6222 5:6223-6257 6:6258-6759 7:6760-6760 9:6761-6804 10:6805-6849 12:6850-6934 14:6935-7024 16:7025-7130 17:7131-7261 19:7262-13285]	4.73929e-63	286	259.168	11266	12239	974	8703305	8704280	0.00535487	672	67.6737	672	67.6737	36	3.62538	Plus	Plus	13286	Retrovirus-related Pol polyprotein from transposon TNT 1-94	C:retrotransposon nucleocapsid; F:nucleic acid binding; F:methylmalonate-semialdehyde dehydrogenase (acylating) activity; F:zinc ion binding; P:DNA integration; P:oxidation-reduction process	EC:1.2.1.27	Methylmalonate-semialdehyde dehydrogenase (CoA acylating)	-	-	-	-	-	-	-	-	-	-	-	-	-	-	-	-	-	-	-	-	-	-	*	4.95e-05
Fsp-Ps 5.1_LOD1.5Interval	TRINITY_DN13175_c0_g1_i7	not available	len=13286 path=[0:0-6061 2:6062-6192 3:6193-6222 5:6223-6257 6:6258-6759 7:6760-6760 9:6761-6804 10:6805-6849 12:6850-6934 14:6935-7024 16:7025-7130 17:7131-7261 19:7262-13285]	4.73929e-63	286	259.168	12224	11266	959	15285114	15286072	0.00526141	651	67.1134	651	67.1134	22	2.26804	Plus	Minus	13286	Retrovirus-related Pol polyprotein from transposon TNT 1-94	C:retrotransposon nucleocapsid; F:nucleic acid binding; F:methylmalonate-semialdehyde dehydrogenase (acylating) activity; F:zinc ion binding; P:DNA integration; P:oxidation-reduction process	EC:1.2.1.27	Methylmalonate-semialdehyde dehydrogenase (CoA acylating)	-	-	-	-	-	-	-	-	-	-	-	-	-	-	-	-	-	-	-	-	-	-	*	4.95e-05
Fsp-Ps 5.1_LOD1.5Interval	TRINITY_DN13175_c0_g1_i7	not available	len=13286 path=[0:0-6061 2:6062-6192 3:6193-6222 5:6223-6257 6:6258-6759 7:6760-6760 9:6761-6804 10:6805-6849 12:6850-6934 14:6935-7024 16:7025-7130 17:7131-7261 19:7262-13285]	1.65417e-62	284	257.365	1120	2073	954	7607233	7608187	0.00524491	648	67.0807	648	67.0807	23	2.38095	Plus	Plus	13286	Retrovirus-related Pol polyprotein from transposon TNT 1-94	C:retrotransposon nucleocapsid; F:nucleic acid binding; F:methylmalonate-semialdehyde dehydrogenase (acylating) activity; F:zinc ion binding; P:DNA integration; P:oxidation-reduction process	EC:1.2.1.27	Methylmalonate-semialdehyde dehydrogenase (CoA acylating)	-	-	-	-	-	-	-	-	-	-	-	-	-	-	-	-	-	-	-	-	-	-	*	4.95e-05
Fsp-Ps 5.1_LOD1.5Interval	TRINITY_DN13175_c0_g1_i7	not available	len=13286 path=[0:0-6061 2:6062-6192 3:6193-6222 5:6223-6257 6:6258-6759 7:6760-6760 9:6761-6804 10:6805-6849 12:6850-6934 14:6935-7024 16:7025-7130 17:7131-7261 19:7262-13285]	1.65417e-62	284	257.365	12205	11252	954	7607233	7608187	0.00523392	648	67.0807	648	67.0807	23	2.38095	Plus	Minus	13286	Retrovirus-related Pol polyprotein from transposon TNT 1-94	C:retrotransposon nucleocapsid; F:nucleic acid binding; F:methylmalonate-semialdehyde dehydrogenase (acylating) activity; F:zinc ion binding; P:DNA integration; P:oxidation-reduction process	EC:1.2.1.27	Methylmalonate-semialdehyde dehydrogenase (CoA acylating)	-	-	-	-	-	-	-	-	-	-	-	-	-	-	-	-	-	-	-	-	-	-	*	4.95e-05
Fsp-Ps 5.1_LOD1.5Interval	TRINITY_DN13175_c0_g1_i7	not available	len=13286 path=[0:0-6061 2:6062-6192 3:6193-6222 5:6223-6257 6:6258-6759 7:6760-6760 9:6761-6804 10:6805-6849 12:6850-6934 14:6935-7024 16:7025-7130 17:7131-7261 19:7262-13285]	2.45501e-60	276	250.151	2059	1086	974	6824412	6825385	0.00534387	660	66.9371	660	66.9371	24	2.43408	Plus	Minus	13286	Retrovirus-related Pol polyprotein from transposon TNT 1-94	C:retrotransposon nucleocapsid; F:nucleic acid binding; F:methylmalonate-semialdehyde dehydrogenase (acylating) activity; F:zinc ion binding; P:DNA integration; P:oxidation-reduction process	EC:1.2.1.27	Methylmalonate-semialdehyde dehydrogenase (CoA acylating)	-	-	-	-	-	-	-	-	-	-	-	-	-	-	-	-	-	-	-	-	-	-	*	4.95e-05
Fsp-Ps 5.1_LOD1.5Interval	TRINITY_DN13175_c0_g1_i7	not available	len=13286 path=[0:0-6061 2:6062-6192 3:6193-6222 5:6223-6257 6:6258-6759 7:6760-6760 9:6761-6804 10:6805-6849 12:6850-6934 14:6935-7024 16:7025-7130 17:7131-7261 19:7262-13285]	2.45501e-60	276	250.151	11266	12239	974	6824412	6825385	0.00535487	660	66.9371	660	66.9371	24	2.43408	Plus	Plus	13286	Retrovirus-related Pol polyprotein from transposon TNT 1-94	C:retrotransposon nucleocapsid; F:nucleic acid binding; F:methylmalonate-semialdehyde dehydrogenase (acylating) activity; F:zinc ion binding; P:DNA integration; P:oxidation-reduction process	EC:1.2.1.27	Methylmalonate-semialdehyde dehydrogenase (CoA acylating)	-	-	-	-	-	-	-	-	-	-	-	-	-	-	-	-	-	-	-	-	-	-	*	4.95e-05
Fsp-Ps 5.1_LOD1.5Interval	TRINITY_DN13175_c0_g1_i7	not available	len=13286 path=[0:0-6061 2:6062-6192 3:6193-6222 5:6223-6257 6:6258-6759 7:6760-6760 9:6761-6804 10:6805-6849 12:6850-6934 14:6935-7024 16:7025-7130 17:7131-7261 19:7262-13285]	2.99082e-59	272	246.544	6750	7044	295	15530950	15531260	0.00162185	240	77.1704	240	77.1704	16	5.14469	Plus	Plus	13286	Retrovirus-related Pol polyprotein from transposon TNT 1-94	C:retrotransposon nucleocapsid; F:nucleic acid binding; F:methylmalonate-semialdehyde dehydrogenase (acylating) activity; F:zinc ion binding; P:DNA integration; P:oxidation-reduction process	EC:1.2.1.27	Methylmalonate-semialdehyde dehydrogenase (CoA acylating)	-	-	-	-	-	-	-	-	-	-	-	-	-	-	-	-	-	-	-	-	-	-	*	4.95e-05
Fsp-Ps 5.1_LOD1.5Interval	TRINITY_DN13175_c0_g1_i7	not available	len=13286 path=[0:0-6061 2:6062-6192 3:6193-6222 5:6223-6257 6:6258-6759 7:6760-6760 9:6761-6804 10:6805-6849 12:6850-6934 14:6935-7024 16:7025-7130 17:7131-7261 19:7262-13285]	4.43877e-57	264	239.331	5716	5533	184	15038338	15038518	0.0010006	167	90.2703	167	90.2703	5	2.7027	Plus	Minus	13286	Retrovirus-related Pol polyprotein from transposon TNT 1-94	C:retrotransposon nucleocapsid; F:nucleic acid binding; F:methylmalonate-semialdehyde dehydrogenase (acylating) activity; F:zinc ion binding; P:DNA integration; P:oxidation-reduction process	EC:1.2.1.27	Methylmalonate-semialdehyde dehydrogenase (CoA acylating)	-	-	-	-	-	-	-	-	-	-	-	-	-	-	-	-	-	-	-	-	-	-	*	4.95e-05
Fsp-Ps 5.1_LOD1.5Interval	TRINITY_DN13175_c0_g1_i7	not available	len=13286 path=[0:0-6061 2:6062-6192 3:6193-6222 5:6223-6257 6:6258-6759 7:6760-6760 9:6761-6804 10:6805-6849 12:6850-6934 14:6935-7024 16:7025-7130 17:7131-7261 19:7262-13285]	4.43877e-57	264	239.331	7609	7792	184	15038338	15038518	0.0010116	167	90.2703	167	90.2703	5	2.7027	Plus	Plus	13286	Retrovirus-related Pol polyprotein from transposon TNT 1-94	C:retrotransposon nucleocapsid; F:nucleic acid binding; F:methylmalonate-semialdehyde dehydrogenase (acylating) activity; F:zinc ion binding; P:DNA integration; P:oxidation-reduction process	EC:1.2.1.27	Methylmalonate-semialdehyde dehydrogenase (CoA acylating)	-	-	-	-	-	-	-	-	-	-	-	-	-	-	-	-	-	-	-	-	-	-	*	4.95e-05
Fsp-Ps 5.1_LOD1.5Interval	TRINITY_DN13175_c0_g1_i7	not available	len=13286 path=[0:0-6061 2:6062-6192 3:6193-6222 5:6223-6257 6:6258-6759 7:6760-6760 9:6761-6804 10:6805-6849 12:6850-6934 14:6935-7024 16:7025-7130 17:7131-7261 19:7262-13285]	1.54928e-56	262	237.528	7107	7543	437	6957131	6957557	0.00240254	334	74.5536	334	74.5536	32	7.14286	Plus	Plus	13286	Retrovirus-related Pol polyprotein from transposon TNT 1-94	C:retrotransposon nucleocapsid; F:nucleic acid binding; F:methylmalonate-semialdehyde dehydrogenase (acylating) activity; F:zinc ion binding; P:DNA integration; P:oxidation-reduction process	EC:1.2.1.27	Methylmalonate-semialdehyde dehydrogenase (CoA acylating)	-	-	-	-	-	-	-	-	-	-	-	-	-	-	-	-	-	-	-	-	-	-	*	4.95e-05
Fsp-Ps 5.1_LOD1.5Interval	TRINITY_DN13175_c0_g1_i7	not available	len=13286 path=[0:0-6061 2:6062-6192 3:6193-6222 5:6223-6257 6:6258-6759 7:6760-6760 9:6761-6804 10:6805-6849 12:6850-6934 14:6935-7024 16:7025-7130 17:7131-7261 19:7262-13285]	2.29934e-54	254	230.314	2061	1101	961	7372484	7373444	0.0052724	647	66.4271	647	66.4271	26	2.6694	Plus	Minus	13286	Retrovirus-related Pol polyprotein from transposon TNT 1-94	C:retrotransposon nucleocapsid; F:nucleic acid binding; F:methylmalonate-semialdehyde dehydrogenase (acylating) activity; F:zinc ion binding; P:DNA integration; P:oxidation-reduction process	EC:1.2.1.27	Methylmalonate-semialdehyde dehydrogenase (CoA acylating)	-	-	-	-	-	-	-	-	-	-	-	-	-	-	-	-	-	-	-	-	-	-	*	4.95e-05
Fsp-Ps 5.1_LOD1.5Interval	TRINITY_DN13175_c0_g1_i7	not available	len=13286 path=[0:0-6061 2:6062-6192 3:6193-6222 5:6223-6257 6:6258-6759 7:6760-6760 9:6761-6804 10:6805-6849 12:6850-6934 14:6935-7024 16:7025-7130 17:7131-7261 19:7262-13285]	2.29934e-54	254	230.314	11264	12224	961	7372484	7373444	0.0052834	647	66.4271	647	66.4271	26	2.6694	Plus	Plus	13286	Retrovirus-related Pol polyprotein from transposon TNT 1-94	C:retrotransposon nucleocapsid; F:nucleic acid binding; F:methylmalonate-semialdehyde dehydrogenase (acylating) activity; F:zinc ion binding; P:DNA integration; P:oxidation-reduction process	EC:1.2.1.27	Methylmalonate-semialdehyde dehydrogenase (CoA acylating)	-	-	-	-	-	-	-	-	-	-	-	-	-	-	-	-	-	-	-	-	-	-	*	4.95e-05
Fsp-Ps 5.1_LOD1.5Interval	TRINITY_DN13175_c0_g1_i7	not available	len=13286 path=[0:0-6061 2:6062-6192 3:6193-6222 5:6223-6257 6:6258-6759 7:6760-6760 9:6761-6804 10:6805-6849 12:6850-6934 14:6935-7024 16:7025-7130 17:7131-7261 19:7262-13285]	1.19109e-51	244	221.297	1623	2137	515	15850346	15850862	0.00283137	362	69.7495	362	69.7495	6	1.15607	Plus	Plus	13286	Retrovirus-related Pol polyprotein from transposon TNT 1-94	C:retrotransposon nucleocapsid; F:nucleic acid binding; F:methylmalonate-semialdehyde dehydrogenase (acylating) activity; F:zinc ion binding; P:DNA integration; P:oxidation-reduction process	EC:1.2.1.27	Methylmalonate-semialdehyde dehydrogenase (CoA acylating)	-	-	-	-	-	-	-	-	-	-	-	-	-	-	-	-	-	-	-	-	-	-	*	4.95e-05
Fsp-Ps 5.1_LOD1.5Interval	TRINITY_DN13175_c0_g1_i7	not available	len=13286 path=[0:0-6061 2:6062-6192 3:6193-6222 5:6223-6257 6:6258-6759 7:6760-6760 9:6761-6804 10:6805-6849 12:6850-6934 14:6935-7024 16:7025-7130 17:7131-7261 19:7262-13285]	1.19109e-51	244	221.297	11702	11188	515	15850346	15850862	0.00282038	362	69.7495	362	69.7495	6	1.15607	Plus	Minus	13286	Retrovirus-related Pol polyprotein from transposon TNT 1-94	C:retrotransposon nucleocapsid; F:nucleic acid binding; F:methylmalonate-semialdehyde dehydrogenase (acylating) activity; F:zinc ion binding; P:DNA integration; P:oxidation-reduction process	EC:1.2.1.27	Methylmalonate-semialdehyde dehydrogenase (CoA acylating)	-	-	-	-	-	-	-	-	-	-	-	-	-	-	-	-	-	-	-	-	-	-	*	4.95e-05
Fsp-Ps 5.1_LOD1.5Interval	TRINITY_DN13175_c0_g1_i7	not available	len=13286 path=[0:0-6061 2:6062-6192 3:6193-6222 5:6223-6257 6:6258-6759 7:6760-6760 9:6761-6804 10:6805-6849 12:6850-6934 14:6935-7024 16:7025-7130 17:7131-7261 19:7262-13285]	4.1573e-51	242	219.494	2061	1393	669	6223808	6224476	0.00366704	457	67.7037	457	67.7037	12	1.77778	Plus	Minus	13286	Retrovirus-related Pol polyprotein from transposon TNT 1-94	C:retrotransposon nucleocapsid; F:nucleic acid binding; F:methylmalonate-semialdehyde dehydrogenase (acylating) activity; F:zinc ion binding; P:DNA integration; P:oxidation-reduction process	EC:1.2.1.27	Methylmalonate-semialdehyde dehydrogenase (CoA acylating)	-	-	-	-	-	-	-	-	-	-	-	-	-	-	-	-	-	-	-	-	-	-	*	4.95e-05
Fsp-Ps 5.1_LOD1.5Interval	TRINITY_DN13175_c0_g1_i7	not available	len=13286 path=[0:0-6061 2:6062-6192 3:6193-6222 5:6223-6257 6:6258-6759 7:6760-6760 9:6761-6804 10:6805-6849 12:6850-6934 14:6935-7024 16:7025-7130 17:7131-7261 19:7262-13285]	4.1573e-51	242	219.494	11264	11932	669	6223808	6224476	0.00367804	457	67.7037	457	67.7037	12	1.77778	Plus	Plus	13286	Retrovirus-related Pol polyprotein from transposon TNT 1-94	C:retrotransposon nucleocapsid; F:nucleic acid binding; F:methylmalonate-semialdehyde dehydrogenase (acylating) activity; F:zinc ion binding; P:DNA integration; P:oxidation-reduction process	EC:1.2.1.27	Methylmalonate-semialdehyde dehydrogenase (CoA acylating)	-	-	-	-	-	-	-	-	-	-	-	-	-	-	-	-	-	-	-	-	-	-	*	4.95e-05
Fsp-Ps 5.1_LOD1.5Interval	TRINITY_DN13175_c0_g1_i7	not available	len=13286 path=[0:0-6061 2:6062-6192 3:6193-6222 5:6223-6257 6:6258-6759 7:6760-6760 9:6761-6804 10:6805-6849 12:6850-6934 14:6935-7024 16:7025-7130 17:7131-7261 19:7262-13285]	5.06463e-50	238	215.887	5758	5533	226	6960897	6961119	0.00123151	189	82.8947	189	82.8947	7	3.07018	Plus	Minus	13286	Retrovirus-related Pol polyprotein from transposon TNT 1-94	C:retrotransposon nucleocapsid; F:nucleic acid binding; F:methylmalonate-semialdehyde dehydrogenase (acylating) activity; F:zinc ion binding; P:DNA integration; P:oxidation-reduction process	EC:1.2.1.27	Methylmalonate-semialdehyde dehydrogenase (CoA acylating)	-	-	-	-	-	-	-	-	-	-	-	-	-	-	-	-	-	-	-	-	-	-	*	4.95e-05
Fsp-Ps 5.1_LOD1.5Interval	TRINITY_DN13175_c0_g1_i7	not available	len=13286 path=[0:0-6061 2:6062-6192 3:6193-6222 5:6223-6257 6:6258-6759 7:6760-6760 9:6761-6804 10:6805-6849 12:6850-6934 14:6935-7024 16:7025-7130 17:7131-7261 19:7262-13285]	5.06463e-50	238	215.887	7567	7792	226	6960897	6961119	0.00124251	189	82.8947	189	82.8947	7	3.07018	Plus	Plus	13286	Retrovirus-related Pol polyprotein from transposon TNT 1-94	C:retrotransposon nucleocapsid; F:nucleic acid binding; F:methylmalonate-semialdehyde dehydrogenase (acylating) activity; F:zinc ion binding; P:DNA integration; P:oxidation-reduction process	EC:1.2.1.27	Methylmalonate-semialdehyde dehydrogenase (CoA acylating)	-	-	-	-	-	-	-	-	-	-	-	-	-	-	-	-	-	-	-	-	-	-	*	4.95e-05
Fsp-Ps 5.1_LOD1.5Interval	TRINITY_DN13175_c0_g1_i7	not available	len=13286 path=[0:0-6061 2:6062-6192 3:6193-6222 5:6223-6257 6:6258-6759 7:6760-6760 9:6761-6804 10:6805-6849 12:6850-6934 14:6935-7024 16:7025-7130 17:7131-7261 19:7262-13285]	1.76773e-49	236	214.084	2122	1386	737	622282	623018	0.00404089	501	67.3387	501	67.3387	14	1.88172	Plus	Minus	13286	Retrovirus-related Pol polyprotein from transposon TNT 1-94	C:retrotransposon nucleocapsid; F:nucleic acid binding; F:methylmalonate-semialdehyde dehydrogenase (acylating) activity; F:zinc ion binding; P:DNA integration; P:oxidation-reduction process	EC:1.2.1.27	Methylmalonate-semialdehyde dehydrogenase (CoA acylating)	-	-	-	-	-	-	-	-	-	-	-	-	-	-	-	-	-	-	-	-	-	-	*	4.95e-05
Fsp-Ps 5.1_LOD1.5Interval	TRINITY_DN13175_c0_g1_i7	not available	len=13286 path=[0:0-6061 2:6062-6192 3:6193-6222 5:6223-6257 6:6258-6759 7:6760-6760 9:6761-6804 10:6805-6849 12:6850-6934 14:6935-7024 16:7025-7130 17:7131-7261 19:7262-13285]	1.76773e-49	236	214.084	3662	2411	1252	8024297	8025536	0.00687227	818	64.3588	818	64.3588	50	3.93391	Plus	Minus	13286	Retrovirus-related Pol polyprotein from transposon TNT 1-94	C:retrotransposon nucleocapsid; F:nucleic acid binding; F:methylmalonate-semialdehyde dehydrogenase (acylating) activity; F:zinc ion binding; P:DNA integration; P:oxidation-reduction process	EC:1.2.1.27	Methylmalonate-semialdehyde dehydrogenase (CoA acylating)	-	-	-	-	-	-	-	-	-	-	-	-	-	-	-	-	-	-	-	-	-	-	*	4.95e-05
Fsp-Ps 5.1_LOD1.5Interval	TRINITY_DN13175_c0_g1_i7	not available	len=13286 path=[0:0-6061 2:6062-6192 3:6193-6222 5:6223-6257 6:6258-6759 7:6760-6760 9:6761-6804 10:6805-6849 12:6850-6934 14:6935-7024 16:7025-7130 17:7131-7261 19:7262-13285]	1.76773e-49	236	214.084	9663	10914	1252	8024297	8025536	0.00688326	818	64.3588	818	64.3588	50	3.93391	Plus	Plus	13286	Retrovirus-related Pol polyprotein from transposon TNT 1-94	C:retrotransposon nucleocapsid; F:nucleic acid binding; F:methylmalonate-semialdehyde dehydrogenase (acylating) activity; F:zinc ion binding; P:DNA integration; P:oxidation-reduction process	EC:1.2.1.27	Methylmalonate-semialdehyde dehydrogenase (CoA acylating)	-	-	-	-	-	-	-	-	-	-	-	-	-	-	-	-	-	-	-	-	-	-	*	4.95e-05
Fsp-Ps 5.1_LOD1.5Interval	TRINITY_DN13175_c0_g1_i7	not available	len=13286 path=[0:0-6061 2:6062-6192 3:6193-6222 5:6223-6257 6:6258-6759 7:6760-6760 9:6761-6804 10:6805-6849 12:6850-6934 14:6935-7024 16:7025-7130 17:7131-7261 19:7262-13285]	1.76773e-49	236	214.084	11203	11939	737	622282	623018	0.00405189	501	67.3387	501	67.3387	14	1.88172	Plus	Plus	13286	Retrovirus-related Pol polyprotein from transposon TNT 1-94	C:retrotransposon nucleocapsid; F:nucleic acid binding; F:methylmalonate-semialdehyde dehydrogenase (acylating) activity; F:zinc ion binding; P:DNA integration; P:oxidation-reduction process	EC:1.2.1.27	Methylmalonate-semialdehyde dehydrogenase (CoA acylating)	-	-	-	-	-	-	-	-	-	-	-	-	-	-	-	-	-	-	-	-	-	-	*	4.95e-05
Fsp-Ps 5.1_LOD1.5Interval	TRINITY_DN13175_c0_g1_i7	not available	len=13286 path=[0:0-6061 2:6062-6192 3:6193-6222 5:6223-6257 6:6258-6759 7:6760-6760 9:6761-6804 10:6805-6849 12:6850-6934 14:6935-7024 16:7025-7130 17:7131-7261 19:7262-13285]	7.51658e-48	230	208.674	1595	2123	529	15290611	15291139	0.00290834	368	69.1729	368	69.1729	6	1.12782	Plus	Plus	13286	Retrovirus-related Pol polyprotein from transposon TNT 1-94	C:retrotransposon nucleocapsid; F:nucleic acid binding; F:methylmalonate-semialdehyde dehydrogenase (acylating) activity; F:zinc ion binding; P:DNA integration; P:oxidation-reduction process	EC:1.2.1.27	Methylmalonate-semialdehyde dehydrogenase (CoA acylating)	-	-	-	-	-	-	-	-	-	-	-	-	-	-	-	-	-	-	-	-	-	-	*	4.95e-05
Fsp-Ps 5.1_LOD1.5Interval	TRINITY_DN13175_c0_g1_i7	not available	len=13286 path=[0:0-6061 2:6062-6192 3:6193-6222 5:6223-6257 6:6258-6759 7:6760-6760 9:6761-6804 10:6805-6849 12:6850-6934 14:6935-7024 16:7025-7130 17:7131-7261 19:7262-13285]	7.51658e-48	230	208.674	11730	11202	529	15290611	15291139	0.00289735	368	69.1729	368	69.1729	6	1.12782	Plus	Minus	13286	Retrovirus-related Pol polyprotein from transposon TNT 1-94	C:retrotransposon nucleocapsid; F:nucleic acid binding; F:methylmalonate-semialdehyde dehydrogenase (acylating) activity; F:zinc ion binding; P:DNA integration; P:oxidation-reduction process	EC:1.2.1.27	Methylmalonate-semialdehyde dehydrogenase (CoA acylating)	-	-	-	-	-	-	-	-	-	-	-	-	-	-	-	-	-	-	-	-	-	-	*	4.95e-05
Fsp-Ps 5.1_LOD1.5Interval	TRINITY_DN13175_c0_g1_i7	not available	len=13286 path=[0:0-6061 2:6062-6192 3:6193-6222 5:6223-6257 6:6258-6759 7:6760-6760 9:6761-6804 10:6805-6849 12:6850-6934 14:6935-7024 16:7025-7130 17:7131-7261 19:7262-13285]	2.62354e-47	228	206.87	640	2137	1498	7858092	7859590	0.00823572	992	64.6675	992	64.6675	71	4.62842	Plus	Plus	13286	Retrovirus-related Pol polyprotein from transposon TNT 1-94	C:retrotransposon nucleocapsid; F:nucleic acid binding; F:methylmalonate-semialdehyde dehydrogenase (acylating) activity; F:zinc ion binding; P:DNA integration; P:oxidation-reduction process	EC:1.2.1.27	Methylmalonate-semialdehyde dehydrogenase (CoA acylating)	-	-	-	-	-	-	-	-	-	-	-	-	-	-	-	-	-	-	-	-	-	-	*	4.95e-05
Fsp-Ps 5.1_LOD1.5Interval	TRINITY_DN13175_c0_g1_i7	not available	len=13286 path=[0:0-6061 2:6062-6192 3:6193-6222 5:6223-6257 6:6258-6759 7:6760-6760 9:6761-6804 10:6805-6849 12:6850-6934 14:6935-7024 16:7025-7130 17:7131-7261 19:7262-13285]	2.62354e-47	228	206.87	12685	11188	1498	7858092	7859590	0.00822473	992	64.6675	992	64.6675	71	4.62842	Plus	Minus	13286	Retrovirus-related Pol polyprotein from transposon TNT 1-94	C:retrotransposon nucleocapsid; F:nucleic acid binding; F:methylmalonate-semialdehyde dehydrogenase (acylating) activity; F:zinc ion binding; P:DNA integration; P:oxidation-reduction process	EC:1.2.1.27	Methylmalonate-semialdehyde dehydrogenase (CoA acylating)	-	-	-	-	-	-	-	-	-	-	-	-	-	-	-	-	-	-	-	-	-	-	*	4.95e-05
Fsp-Ps 5.1_LOD1.5Interval	TRINITY_DN13175_c0_g1_i7	not available	len=13286 path=[0:0-6061 2:6062-6192 3:6193-6222 5:6223-6257 6:6258-6759 7:6760-6760 9:6761-6804 10:6805-6849 12:6850-6934 14:6935-7024 16:7025-7130 17:7131-7261 19:7262-13285]	1.35903e-44	218	197.854	2059	993	1067	6731758	6732824	0.00585517	696	64.624	696	64.624	20	1.85701	Plus	Minus	13286	Retrovirus-related Pol polyprotein from transposon TNT 1-94	C:retrotransposon nucleocapsid; F:nucleic acid binding; F:methylmalonate-semialdehyde dehydrogenase (acylating) activity; F:zinc ion binding; P:DNA integration; P:oxidation-reduction process	EC:1.2.1.27	Methylmalonate-semialdehyde dehydrogenase (CoA acylating)	-	-	-	-	-	-	-	-	-	-	-	-	-	-	-	-	-	-	-	-	-	-	*	4.95e-05
Fsp-Ps 5.1_LOD1.5Interval	TRINITY_DN13175_c0_g1_i7	not available	len=13286 path=[0:0-6061 2:6062-6192 3:6193-6222 5:6223-6257 6:6258-6759 7:6760-6760 9:6761-6804 10:6805-6849 12:6850-6934 14:6935-7024 16:7025-7130 17:7131-7261 19:7262-13285]	1.35903e-44	218	197.854	11266	12332	1067	6731758	6732824	0.00586617	696	64.624	696	64.624	20	1.85701	Plus	Plus	13286	Retrovirus-related Pol polyprotein from transposon TNT 1-94	C:retrotransposon nucleocapsid; F:nucleic acid binding; F:methylmalonate-semialdehyde dehydrogenase (acylating) activity; F:zinc ion binding; P:DNA integration; P:oxidation-reduction process	EC:1.2.1.27	Methylmalonate-semialdehyde dehydrogenase (CoA acylating)	-	-	-	-	-	-	-	-	-	-	-	-	-	-	-	-	-	-	-	-	-	-	*	4.95e-05
Fsp-Ps 5.1_LOD1.5Interval	TRINITY_DN13175_c0_g1_i7	not available	len=13286 path=[0:0-6061 2:6062-6192 3:6193-6222 5:6223-6257 6:6258-6759 7:6760-6760 9:6761-6804 10:6805-6849 12:6850-6934 14:6935-7024 16:7025-7130 17:7131-7261 19:7262-13285]	5.77874e-43	212	192.443	2123	1410	714	6586670	6587383	0.00391444	480	66.7594	480	66.7594	10	1.39082	Plus	Minus	13286	Retrovirus-related Pol polyprotein from transposon TNT 1-94	C:retrotransposon nucleocapsid; F:nucleic acid binding; F:methylmalonate-semialdehyde dehydrogenase (acylating) activity; F:zinc ion binding; P:DNA integration; P:oxidation-reduction process	EC:1.2.1.27	Methylmalonate-semialdehyde dehydrogenase (CoA acylating)	-	-	-	-	-	-	-	-	-	-	-	-	-	-	-	-	-	-	-	-	-	-	*	4.95e-05
Fsp-Ps 5.1_LOD1.5Interval	TRINITY_DN13175_c0_g1_i7	not available	len=13286 path=[0:0-6061 2:6062-6192 3:6193-6222 5:6223-6257 6:6258-6759 7:6760-6760 9:6761-6804 10:6805-6849 12:6850-6934 14:6935-7024 16:7025-7130 17:7131-7261 19:7262-13285]	5.77874e-43	212	192.443	11202	11915	714	6586670	6587383	0.00392544	480	66.7594	480	66.7594	10	1.39082	Plus	Plus	13286	Retrovirus-related Pol polyprotein from transposon TNT 1-94	C:retrotransposon nucleocapsid; F:nucleic acid binding; F:methylmalonate-semialdehyde dehydrogenase (acylating) activity; F:zinc ion binding; P:DNA integration; P:oxidation-reduction process	EC:1.2.1.27	Methylmalonate-semialdehyde dehydrogenase (CoA acylating)	-	-	-	-	-	-	-	-	-	-	-	-	-	-	-	-	-	-	-	-	-	-	*	4.95e-05
Fsp-Ps 5.1_LOD1.5Interval	TRINITY_DN13175_c0_g1_i7	not available	len=13286 path=[0:0-6061 2:6062-6192 3:6193-6222 5:6223-6257 6:6258-6759 7:6760-6760 9:6761-6804 10:6805-6849 12:6850-6934 14:6935-7024 16:7025-7130 17:7131-7261 19:7262-13285]	2.45718e-41	206	187.033	1395	2137	743	69095	69839	0.00408488	498	66.3116	498	66.3116	14	1.86418	Plus	Plus	13286	Retrovirus-related Pol polyprotein from transposon TNT 1-94	C:retrotransposon nucleocapsid; F:nucleic acid binding; F:methylmalonate-semialdehyde dehydrogenase (acylating) activity; F:zinc ion binding; P:DNA integration; P:oxidation-reduction process	EC:1.2.1.27	Methylmalonate-semialdehyde dehydrogenase (CoA acylating)	-	-	-	-	-	-	-	-	-	-	-	-	-	-	-	-	-	-	-	-	-	-	*	4.95e-05
Fsp-Ps 5.1_LOD1.5Interval	TRINITY_DN13175_c0_g1_i7	not available	len=13286 path=[0:0-6061 2:6062-6192 3:6193-6222 5:6223-6257 6:6258-6759 7:6760-6760 9:6761-6804 10:6805-6849 12:6850-6934 14:6935-7024 16:7025-7130 17:7131-7261 19:7262-13285]	2.45718e-41	206	187.033	11930	11188	743	69095	69839	0.00407388	498	66.3116	498	66.3116	14	1.86418	Plus	Minus	13286	Retrovirus-related Pol polyprotein from transposon TNT 1-94	C:retrotransposon nucleocapsid; F:nucleic acid binding; F:methylmalonate-semialdehyde dehydrogenase (acylating) activity; F:zinc ion binding; P:DNA integration; P:oxidation-reduction process	EC:1.2.1.27	Methylmalonate-semialdehyde dehydrogenase (CoA acylating)	-	-	-	-	-	-	-	-	-	-	-	-	-	-	-	-	-	-	-	-	-	-	*	4.95e-05
Fsp-Ps 5.1_LOD1.5Interval	TRINITY_DN13175_c0_g1_i7	not available	len=13286 path=[0:0-6061 2:6062-6192 3:6193-6222 5:6223-6257 6:6258-6759 7:6760-6760 9:6761-6804 10:6805-6849 12:6850-6934 14:6935-7024 16:7025-7130 17:7131-7261 19:7262-13285]	1.04482e-39	200	181.623	975	1986	1012	554204	555204	0.00556379	659	64.4814	659	64.4814	31	3.03327	Plus	Plus	13286	Retrovirus-related Pol polyprotein from transposon TNT 1-94	C:retrotransposon nucleocapsid; F:nucleic acid binding; F:methylmalonate-semialdehyde dehydrogenase (acylating) activity; F:zinc ion binding; P:DNA integration; P:oxidation-reduction process	EC:1.2.1.27	Methylmalonate-semialdehyde dehydrogenase (CoA acylating)	-	-	-	-	-	-	-	-	-	-	-	-	-	-	-	-	-	-	-	-	-	-	*	4.95e-05
Fsp-Ps 5.1_LOD1.5Interval	TRINITY_DN13175_c0_g1_i7	not available	len=13286 path=[0:0-6061 2:6062-6192 3:6193-6222 5:6223-6257 6:6258-6759 7:6760-6760 9:6761-6804 10:6805-6849 12:6850-6934 14:6935-7024 16:7025-7130 17:7131-7261 19:7262-13285]	1.04482e-39	200	181.623	2137	1623	515	17644219	17644735	0.00282038	351	67.8917	351	67.8917	2	0.386847	Plus	Minus	13286	Retrovirus-related Pol polyprotein from transposon TNT 1-94	C:retrotransposon nucleocapsid; F:nucleic acid binding; F:methylmalonate-semialdehyde dehydrogenase (acylating) activity; F:zinc ion binding; P:DNA integration; P:oxidation-reduction process	EC:1.2.1.27	Methylmalonate-semialdehyde dehydrogenase (CoA acylating)	-	-	-	-	-	-	-	-	-	-	-	-	-	-	-	-	-	-	-	-	-	-	*	4.95e-05
Fsp-Ps 5.1_LOD1.5Interval	TRINITY_DN13175_c0_g1_i7	not available	len=13286 path=[0:0-6061 2:6062-6192 3:6193-6222 5:6223-6257 6:6258-6759 7:6760-6760 9:6761-6804 10:6805-6849 12:6850-6934 14:6935-7024 16:7025-7130 17:7131-7261 19:7262-13285]	1.04482e-39	200	181.623	11188	11702	515	17644219	17644735	0.00283137	351	67.8917	351	67.8917	2	0.386847	Plus	Plus	13286	Retrovirus-related Pol polyprotein from transposon TNT 1-94	C:retrotransposon nucleocapsid; F:nucleic acid binding; F:methylmalonate-semialdehyde dehydrogenase (acylating) activity; F:zinc ion binding; P:DNA integration; P:oxidation-reduction process	EC:1.2.1.27	Methylmalonate-semialdehyde dehydrogenase (CoA acylating)	-	-	-	-	-	-	-	-	-	-	-	-	-	-	-	-	-	-	-	-	-	-	*	4.95e-05
Fsp-Ps 5.1_LOD1.5Interval	TRINITY_DN13175_c0_g1_i7	not available	len=13286 path=[0:0-6061 2:6062-6192 3:6193-6222 5:6223-6257 6:6258-6759 7:6760-6760 9:6761-6804 10:6805-6849 12:6850-6934 14:6935-7024 16:7025-7130 17:7131-7261 19:7262-13285]	1.04482e-39	200	181.623	12350	11339	1012	554204	555204	0.00555279	659	64.4814	659	64.4814	31	3.03327	Plus	Minus	13286	Retrovirus-related Pol polyprotein from transposon TNT 1-94	C:retrotransposon nucleocapsid; F:nucleic acid binding; F:methylmalonate-semialdehyde dehydrogenase (acylating) activity; F:zinc ion binding; P:DNA integration; P:oxidation-reduction process	EC:1.2.1.27	Methylmalonate-semialdehyde dehydrogenase (CoA acylating)	-	-	-	-	-	-	-	-	-	-	-	-	-	-	-	-	-	-	-	-	-	-	*	4.95e-05
Fsp-Ps 5.1_LOD1.5Interval	TRINITY_DN13175_c0_g1_i7	not available	len=13286 path=[0:0-6061 2:6062-6192 3:6193-6222 5:6223-6257 6:6258-6759 7:6760-6760 9:6761-6804 10:6805-6849 12:6850-6934 14:6935-7024 16:7025-7130 17:7131-7261 19:7262-13285]	1.27285e-38	196	178.016	1106	594	513	15762981	15763496	0.00280938	356	68.4615	356	68.4615	11	2.11538	Plus	Minus	13286	Retrovirus-related Pol polyprotein from transposon TNT 1-94	C:retrotransposon nucleocapsid; F:nucleic acid binding; F:methylmalonate-semialdehyde dehydrogenase (acylating) activity; F:zinc ion binding; P:DNA integration; P:oxidation-reduction process	EC:1.2.1.27	Methylmalonate-semialdehyde dehydrogenase (CoA acylating)	-	-	-	-	-	-	-	-	-	-	-	-	-	-	-	-	-	-	-	-	-	-	*	4.95e-05
Fsp-Ps 5.1_LOD1.5Interval	TRINITY_DN13175_c0_g1_i7	not available	len=13286 path=[0:0-6061 2:6062-6192 3:6193-6222 5:6223-6257 6:6258-6759 7:6760-6760 9:6761-6804 10:6805-6849 12:6850-6934 14:6935-7024 16:7025-7130 17:7131-7261 19:7262-13285]	1.27285e-38	196	178.016	2123	1141	983	15703775	15704757	0.00539335	650	64.8703	650	64.8703	38	3.79242	Plus	Minus	13286	Retrovirus-related Pol polyprotein from transposon TNT 1-94	C:retrotransposon nucleocapsid; F:nucleic acid binding; F:methylmalonate-semialdehyde dehydrogenase (acylating) activity; F:zinc ion binding; P:DNA integration; P:oxidation-reduction process	EC:1.2.1.27	Methylmalonate-semialdehyde dehydrogenase (CoA acylating)	-	-	-	-	-	-	-	-	-	-	-	-	-	-	-	-	-	-	-	-	-	-	*	4.95e-05
Fsp-Ps 5.1_LOD1.5Interval	TRINITY_DN13175_c0_g1_i7	not available	len=13286 path=[0:0-6061 2:6062-6192 3:6193-6222 5:6223-6257 6:6258-6759 7:6760-6760 9:6761-6804 10:6805-6849 12:6850-6934 14:6935-7024 16:7025-7130 17:7131-7261 19:7262-13285]	1.27285e-38	196	178.016	11202	12184	983	15703775	15704757	0.00540435	650	64.8703	650	64.8703	38	3.79242	Plus	Plus	13286	Retrovirus-related Pol polyprotein from transposon TNT 1-94	C:retrotransposon nucleocapsid; F:nucleic acid binding; F:methylmalonate-semialdehyde dehydrogenase (acylating) activity; F:zinc ion binding; P:DNA integration; P:oxidation-reduction process	EC:1.2.1.27	Methylmalonate-semialdehyde dehydrogenase (CoA acylating)	-	-	-	-	-	-	-	-	-	-	-	-	-	-	-	-	-	-	-	-	-	-	*	4.95e-05
Fsp-Ps 5.1_LOD1.5Interval	TRINITY_DN13175_c0_g1_i7	not available	len=13286 path=[0:0-6061 2:6062-6192 3:6193-6222 5:6223-6257 6:6258-6759 7:6760-6760 9:6761-6804 10:6805-6849 12:6850-6934 14:6935-7024 16:7025-7130 17:7131-7261 19:7262-13285]	1.27285e-38	196	178.016	12219	12731	513	15762981	15763496	0.00282038	356	68.4615	356	68.4615	11	2.11538	Plus	Plus	13286	Retrovirus-related Pol polyprotein from transposon TNT 1-94	C:retrotransposon nucleocapsid; F:nucleic acid binding; F:methylmalonate-semialdehyde dehydrogenase (acylating) activity; F:zinc ion binding; P:DNA integration; P:oxidation-reduction process	EC:1.2.1.27	Methylmalonate-semialdehyde dehydrogenase (CoA acylating)	-	-	-	-	-	-	-	-	-	-	-	-	-	-	-	-	-	-	-	-	-	-	*	4.95e-05
Fsp-Ps 5.1_LOD1.5Interval	TRINITY_DN13175_c0_g1_i7	not available	len=13286 path=[0:0-6061 2:6062-6192 3:6193-6222 5:6223-6257 6:6258-6759 7:6760-6760 9:6761-6804 10:6805-6849 12:6850-6934 14:6935-7024 16:7025-7130 17:7131-7261 19:7262-13285]	4.44269e-38	194	176.213	1502	2123	622	7410672	7411293	0.00341964	425	67.3534	425	67.3534	18	2.85261	Plus	Plus	13286	Retrovirus-related Pol polyprotein from transposon TNT 1-94	C:retrotransposon nucleocapsid; F:nucleic acid binding; F:methylmalonate-semialdehyde dehydrogenase (acylating) activity; F:zinc ion binding; P:DNA integration; P:oxidation-reduction process	EC:1.2.1.27	Methylmalonate-semialdehyde dehydrogenase (CoA acylating)	-	-	-	-	-	-	-	-	-	-	-	-	-	-	-	-	-	-	-	-	-	-	*	4.95e-05
Fsp-Ps 5.1_LOD1.5Interval	TRINITY_DN13175_c0_g1_i7	not available	len=13286 path=[0:0-6061 2:6062-6192 3:6193-6222 5:6223-6257 6:6258-6759 7:6760-6760 9:6761-6804 10:6805-6849 12:6850-6934 14:6935-7024 16:7025-7130 17:7131-7261 19:7262-13285]	4.44269e-38	194	176.213	11823	11202	622	7410672	7411293	0.00340864	425	67.3534	425	67.3534	18	2.85261	Plus	Minus	13286	Retrovirus-related Pol polyprotein from transposon TNT 1-94	C:retrotransposon nucleocapsid; F:nucleic acid binding; F:methylmalonate-semialdehyde dehydrogenase (acylating) activity; F:zinc ion binding; P:DNA integration; P:oxidation-reduction process	EC:1.2.1.27	Methylmalonate-semialdehyde dehydrogenase (CoA acylating)	-	-	-	-	-	-	-	-	-	-	-	-	-	-	-	-	-	-	-	-	-	-	*	4.95e-05
Fsp-Ps 5.1_LOD1.5Interval	TRINITY_DN13175_c0_g1_i7	not available	len=13286 path=[0:0-6061 2:6062-6192 3:6193-6222 5:6223-6257 6:6258-6759 7:6760-6760 9:6761-6804 10:6805-6849 12:6850-6934 14:6935-7024 16:7025-7130 17:7131-7261 19:7262-13285]	2.30137e-35	184	167.196	7046	6922	125	17619611	17619740	0.000676231	115	88.4615	115	88.4615	5	3.84615	Plus	Minus	13286	Retrovirus-related Pol polyprotein from transposon TNT 1-94	C:retrotransposon nucleocapsid; F:nucleic acid binding; F:methylmalonate-semialdehyde dehydrogenase (acylating) activity; F:zinc ion binding; P:DNA integration; P:oxidation-reduction process	EC:1.2.1.27	Methylmalonate-semialdehyde dehydrogenase (CoA acylating)	-	-	-	-	-	-	-	-	-	-	-	-	-	-	-	-	-	-	-	-	-	-	*	4.95e-05
Fsp-Ps 5.1_LOD1.5Interval	TRINITY_DN13175_c0_g1_i7	not available	len=13286 path=[0:0-6061 2:6062-6192 3:6193-6222 5:6223-6257 6:6258-6759 7:6760-6760 9:6761-6804 10:6805-6849 12:6850-6934 14:6935-7024 16:7025-7130 17:7131-7261 19:7262-13285]	1.19214e-32	174	158.179	1086	2056	971	17548298	17549269	0.00533838	645	64.9547	645	64.9547	43	4.33031	Plus	Plus	13286	Retrovirus-related Pol polyprotein from transposon TNT 1-94	C:retrotransposon nucleocapsid; F:nucleic acid binding; F:methylmalonate-semialdehyde dehydrogenase (acylating) activity; F:zinc ion binding; P:DNA integration; P:oxidation-reduction process	EC:1.2.1.27	Methylmalonate-semialdehyde dehydrogenase (CoA acylating)	-	-	-	-	-	-	-	-	-	-	-	-	-	-	-	-	-	-	-	-	-	-	*	4.95e-05
Fsp-Ps 5.1_LOD1.5Interval	TRINITY_DN13175_c0_g1_i7	not available	len=13286 path=[0:0-6061 2:6062-6192 3:6193-6222 5:6223-6257 6:6258-6759 7:6760-6760 9:6761-6804 10:6805-6849 12:6850-6934 14:6935-7024 16:7025-7130 17:7131-7261 19:7262-13285]	1.19214e-32	174	158.179	12239	11269	971	17548298	17549269	0.00532738	645	64.9547	645	64.9547	43	4.33031	Plus	Minus	13286	Retrovirus-related Pol polyprotein from transposon TNT 1-94	C:retrotransposon nucleocapsid; F:nucleic acid binding; F:methylmalonate-semialdehyde dehydrogenase (acylating) activity; F:zinc ion binding; P:DNA integration; P:oxidation-reduction process	EC:1.2.1.27	Methylmalonate-semialdehyde dehydrogenase (CoA acylating)	-	-	-	-	-	-	-	-	-	-	-	-	-	-	-	-	-	-	-	-	-	-	*	4.95e-05
Fsp-Ps 5.1_LOD1.5Interval	TRINITY_DN13175_c0_g1_i7	not available	len=13286 path=[0:0-6061 2:6062-6192 3:6193-6222 5:6223-6257 6:6258-6759 7:6760-6760 9:6761-6804 10:6805-6849 12:6850-6934 14:6935-7024 16:7025-7130 17:7131-7261 19:7262-13285]	5.06911e-31	168	152.769	1079	1789	711	15858456	15859165	0.00390895	477	66.25	477	66.25	19	2.63889	Plus	Plus	13286	Retrovirus-related Pol polyprotein from transposon TNT 1-94	C:retrotransposon nucleocapsid; F:nucleic acid binding; F:methylmalonate-semialdehyde dehydrogenase (acylating) activity; F:zinc ion binding; P:DNA integration; P:oxidation-reduction process	EC:1.2.1.27	Methylmalonate-semialdehyde dehydrogenase (CoA acylating)	-	-	-	-	-	-	-	-	-	-	-	-	-	-	-	-	-	-	-	-	-	-	*	4.95e-05
Fsp-Ps 5.1_LOD1.5Interval	TRINITY_DN13175_c0_g1_i7	not available	len=13286 path=[0:0-6061 2:6062-6192 3:6193-6222 5:6223-6257 6:6258-6759 7:6760-6760 9:6761-6804 10:6805-6849 12:6850-6934 14:6935-7024 16:7025-7130 17:7131-7261 19:7262-13285]	5.06911e-31	168	152.769	12246	11536	711	15858456	15859165	0.00389795	477	66.25	477	66.25	19	2.63889	Plus	Minus	13286	Retrovirus-related Pol polyprotein from transposon TNT 1-94	C:retrotransposon nucleocapsid; F:nucleic acid binding; F:methylmalonate-semialdehyde dehydrogenase (acylating) activity; F:zinc ion binding; P:DNA integration; P:oxidation-reduction process	EC:1.2.1.27	Methylmalonate-semialdehyde dehydrogenase (CoA acylating)	-	-	-	-	-	-	-	-	-	-	-	-	-	-	-	-	-	-	-	-	-	-	*	4.95e-05
Fsp-Ps 5.1_LOD1.5Interval	TRINITY_DN13175_c0_g1_i7	not available	len=13286 path=[0:0-6061 2:6062-6192 3:6193-6222 5:6223-6257 6:6258-6759 7:6760-6760 9:6761-6804 10:6805-6849 12:6850-6934 14:6935-7024 16:7025-7130 17:7131-7261 19:7262-13285]	1.76929e-30	166	150.966	647	1451	805	6714489	6715260	0.00442574	530	64.8715	530	64.8715	57	6.97674	Plus	Plus	13286	Retrovirus-related Pol polyprotein from transposon TNT 1-94	C:retrotransposon nucleocapsid; F:nucleic acid binding; F:methylmalonate-semialdehyde dehydrogenase (acylating) activity; F:zinc ion binding; P:DNA integration; P:oxidation-reduction process	EC:1.2.1.27	Methylmalonate-semialdehyde dehydrogenase (CoA acylating)	-	-	-	-	-	-	-	-	-	-	-	-	-	-	-	-	-	-	-	-	-	-	*	4.95e-05
Fsp-Ps 5.1_LOD1.5Interval	TRINITY_DN13175_c0_g1_i7	not available	len=13286 path=[0:0-6061 2:6062-6192 3:6193-6222 5:6223-6257 6:6258-6759 7:6760-6760 9:6761-6804 10:6805-6849 12:6850-6934 14:6935-7024 16:7025-7130 17:7131-7261 19:7262-13285]	1.76929e-30	166	150.966	2411	3171	761	6419505	6420263	0.00418384	508	65.6331	508	65.6331	28	3.61757	Plus	Plus	13286	Retrovirus-related Pol polyprotein from transposon TNT 1-94	C:retrotransposon nucleocapsid; F:nucleic acid binding; F:methylmalonate-semialdehyde dehydrogenase (acylating) activity; F:zinc ion binding; P:DNA integration; P:oxidation-reduction process	EC:1.2.1.27	Methylmalonate-semialdehyde dehydrogenase (CoA acylating)	-	-	-	-	-	-	-	-	-	-	-	-	-	-	-	-	-	-	-	-	-	-	*	4.95e-05
Fsp-Ps 5.1_LOD1.5Interval	TRINITY_DN13175_c0_g1_i7	not available	len=13286 path=[0:0-6061 2:6062-6192 3:6193-6222 5:6223-6257 6:6258-6759 7:6760-6760 9:6761-6804 10:6805-6849 12:6850-6934 14:6935-7024 16:7025-7130 17:7131-7261 19:7262-13285]	1.76929e-30	166	150.966	10914	10154	761	6419505	6420263	0.00417284	508	65.6331	508	65.6331	28	3.61757	Plus	Minus	13286	Retrovirus-related Pol polyprotein from transposon TNT 1-94	C:retrotransposon nucleocapsid; F:nucleic acid binding; F:methylmalonate-semialdehyde dehydrogenase (acylating) activity; F:zinc ion binding; P:DNA integration; P:oxidation-reduction process	EC:1.2.1.27	Methylmalonate-semialdehyde dehydrogenase (CoA acylating)	-	-	-	-	-	-	-	-	-	-	-	-	-	-	-	-	-	-	-	-	-	-	*	4.95e-05
Fsp-Ps 5.1_LOD1.5Interval	TRINITY_DN13175_c0_g1_i7	not available	len=13286 path=[0:0-6061 2:6062-6192 3:6193-6222 5:6223-6257 6:6258-6759 7:6760-6760 9:6761-6804 10:6805-6849 12:6850-6934 14:6935-7024 16:7025-7130 17:7131-7261 19:7262-13285]	1.76929e-30	166	150.966	12678	11874	805	6714489	6715260	0.00441474	530	64.8715	530	64.8715	57	6.97674	Plus	Minus	13286	Retrovirus-related Pol polyprotein from transposon TNT 1-94	C:retrotransposon nucleocapsid; F:nucleic acid binding; F:methylmalonate-semialdehyde dehydrogenase (acylating) activity; F:zinc ion binding; P:DNA integration; P:oxidation-reduction process	EC:1.2.1.27	Methylmalonate-semialdehyde dehydrogenase (CoA acylating)	-	-	-	-	-	-	-	-	-	-	-	-	-	-	-	-	-	-	-	-	-	-	*	4.95e-05
Fsp-Ps 5.1_LOD1.5Interval	TRINITY_DN13175_c0_g1_i7	not available	len=13286 path=[0:0-6061 2:6062-6192 3:6193-6222 5:6223-6257 6:6258-6759 7:6760-6760 9:6761-6804 10:6805-6849 12:6850-6934 14:6935-7024 16:7025-7130 17:7131-7261 19:7262-13285]	6.17544e-30	164	149.163	1689	1032	658	15762275	15762932	0.00360657	442	66.0688	442	66.0688	22	3.28849	Plus	Minus	13286	Retrovirus-related Pol polyprotein from transposon TNT 1-94	C:retrotransposon nucleocapsid; F:nucleic acid binding; F:methylmalonate-semialdehyde dehydrogenase (acylating) activity; F:zinc ion binding; P:DNA integration; P:oxidation-reduction process	EC:1.2.1.27	Methylmalonate-semialdehyde dehydrogenase (CoA acylating)	-	-	-	-	-	-	-	-	-	-	-	-	-	-	-	-	-	-	-	-	-	-	*	4.95e-05
Fsp-Ps 5.1_LOD1.5Interval	TRINITY_DN13175_c0_g1_i7	not available	len=13286 path=[0:0-6061 2:6062-6192 3:6193-6222 5:6223-6257 6:6258-6759 7:6760-6760 9:6761-6804 10:6805-6849 12:6850-6934 14:6935-7024 16:7025-7130 17:7131-7261 19:7262-13285]	6.17544e-30	164	149.163	11636	12293	658	15762275	15762932	0.00361756	442	66.0688	442	66.0688	22	3.28849	Plus	Plus	13286	Retrovirus-related Pol polyprotein from transposon TNT 1-94	C:retrotransposon nucleocapsid; F:nucleic acid binding; F:methylmalonate-semialdehyde dehydrogenase (acylating) activity; F:zinc ion binding; P:DNA integration; P:oxidation-reduction process	EC:1.2.1.27	Methylmalonate-semialdehyde dehydrogenase (CoA acylating)	-	-	-	-	-	-	-	-	-	-	-	-	-	-	-	-	-	-	-	-	-	-	*	4.95e-05
Fsp-Ps 5.1_LOD1.5Interval	TRINITY_DN13175_c0_g1_i7	not available	len=13286 path=[0:0-6061 2:6062-6192 3:6193-6222 5:6223-6257 6:6258-6759 7:6760-6760 9:6761-6804 10:6805-6849 12:6850-6934 14:6935-7024 16:7025-7130 17:7131-7261 19:7262-13285]	7.52322e-29	160	145.556	2415	2845	431	15342814	15343244	0.00236956	293	67.8241	293	67.8241	2	0.462963	Plus	Plus	13286	Retrovirus-related Pol polyprotein from transposon TNT 1-94	C:retrotransposon nucleocapsid; F:nucleic acid binding; F:methylmalonate-semialdehyde dehydrogenase (acylating) activity; F:zinc ion binding; P:DNA integration; P:oxidation-reduction process	EC:1.2.1.27	Methylmalonate-semialdehyde dehydrogenase (CoA acylating)	-	-	-	-	-	-	-	-	-	-	-	-	-	-	-	-	-	-	-	-	-	-	*	4.95e-05
Fsp-Ps 5.1_LOD1.5Interval	TRINITY_DN13175_c0_g1_i7	not available	len=13286 path=[0:0-6061 2:6062-6192 3:6193-6222 5:6223-6257 6:6258-6759 7:6760-6760 9:6761-6804 10:6805-6849 12:6850-6934 14:6935-7024 16:7025-7130 17:7131-7261 19:7262-13285]	7.52322e-29	160	145.556	10910	10480	431	15342814	15343244	0.00235856	293	67.8241	293	67.8241	2	0.462963	Plus	Minus	13286	Retrovirus-related Pol polyprotein from transposon TNT 1-94	C:retrotransposon nucleocapsid; F:nucleic acid binding; F:methylmalonate-semialdehyde dehydrogenase (acylating) activity; F:zinc ion binding; P:DNA integration; P:oxidation-reduction process	EC:1.2.1.27	Methylmalonate-semialdehyde dehydrogenase (CoA acylating)	-	-	-	-	-	-	-	-	-	-	-	-	-	-	-	-	-	-	-	-	-	-	*	4.95e-05
Fsp-Ps 5.1_LOD1.5Interval	TRINITY_DN13175_c0_g1_i7	not available	len=13286 path=[0:0-6061 2:6062-6192 3:6193-6222 5:6223-6257 6:6258-6759 7:6760-6760 9:6761-6804 10:6805-6849 12:6850-6934 14:6935-7024 16:7025-7130 17:7131-7261 19:7262-13285]	9.16516e-28	156	141.949	2137	1769	369	16154625	16154995	0.0020177	259	69.437	259	69.437	6	1.60858	Plus	Minus	13286	Retrovirus-related Pol polyprotein from transposon TNT 1-94	C:retrotransposon nucleocapsid; F:nucleic acid binding; F:methylmalonate-semialdehyde dehydrogenase (acylating) activity; F:zinc ion binding; P:DNA integration; P:oxidation-reduction process	EC:1.2.1.27	Methylmalonate-semialdehyde dehydrogenase (CoA acylating)	-	-	-	-	-	-	-	-	-	-	-	-	-	-	-	-	-	-	-	-	-	-	*	4.95e-05
Fsp-Ps 5.1_LOD1.5Interval	TRINITY_DN13175_c0_g1_i7	not available	len=13286 path=[0:0-6061 2:6062-6192 3:6193-6222 5:6223-6257 6:6258-6759 7:6760-6760 9:6761-6804 10:6805-6849 12:6850-6934 14:6935-7024 16:7025-7130 17:7131-7261 19:7262-13285]	9.16516e-28	156	141.949	11188	11556	369	16154625	16154995	0.00202869	259	69.437	259	69.437	6	1.60858	Plus	Plus	13286	Retrovirus-related Pol polyprotein from transposon TNT 1-94	C:retrotransposon nucleocapsid; F:nucleic acid binding; F:methylmalonate-semialdehyde dehydrogenase (acylating) activity; F:zinc ion binding; P:DNA integration; P:oxidation-reduction process	EC:1.2.1.27	Methylmalonate-semialdehyde dehydrogenase (CoA acylating)	-	-	-	-	-	-	-	-	-	-	-	-	-	-	-	-	-	-	-	-	-	-	*	4.95e-05
Fsp-Ps 5.1_LOD1.5Interval	TRINITY_DN13175_c0_g1_i7	not available	len=13286 path=[0:0-6061 2:6062-6192 3:6193-6222 5:6223-6257 6:6258-6759 7:6760-6760 9:6761-6804 10:6805-6849 12:6850-6934 14:6935-7024 16:7025-7130 17:7131-7261 19:7262-13285]	1.11654e-26	152	138.342	3133	2463	671	8248621	8249288	0.00367804	444	64.9123	444	64.9123	29	4.23977	Plus	Minus	13286	Retrovirus-related Pol polyprotein from transposon TNT 1-94	C:retrotransposon nucleocapsid; F:nucleic acid binding; F:methylmalonate-semialdehyde dehydrogenase (acylating) activity; F:zinc ion binding; P:DNA integration; P:oxidation-reduction process	EC:1.2.1.27	Methylmalonate-semialdehyde dehydrogenase (CoA acylating)	-	-	-	-	-	-	-	-	-	-	-	-	-	-	-	-	-	-	-	-	-	-	*	4.95e-05
Fsp-Ps 5.1_LOD1.5Interval	TRINITY_DN13175_c0_g1_i7	not available	len=13286 path=[0:0-6061 2:6062-6192 3:6193-6222 5:6223-6257 6:6258-6759 7:6760-6760 9:6761-6804 10:6805-6849 12:6850-6934 14:6935-7024 16:7025-7130 17:7131-7261 19:7262-13285]	1.11654e-26	152	138.342	10192	10862	671	8248621	8249288	0.00368903	444	64.9123	444	64.9123	29	4.23977	Plus	Plus	13286	Retrovirus-related Pol polyprotein from transposon TNT 1-94	C:retrotransposon nucleocapsid; F:nucleic acid binding; F:methylmalonate-semialdehyde dehydrogenase (acylating) activity; F:zinc ion binding; P:DNA integration; P:oxidation-reduction process	EC:1.2.1.27	Methylmalonate-semialdehyde dehydrogenase (CoA acylating)	-	-	-	-	-	-	-	-	-	-	-	-	-	-	-	-	-	-	-	-	-	-	*	4.95e-05
Fsp-Ps 5.1_LOD1.5Interval	TRINITY_DN13175_c0_g1_i7	not available	len=13286 path=[0:0-6061 2:6062-6192 3:6193-6222 5:6223-6257 6:6258-6759 7:6760-6760 9:6761-6804 10:6805-6849 12:6850-6934 14:6935-7024 16:7025-7130 17:7131-7261 19:7262-13285]	1.36023e-25	148	134.736	648	1244	597	6417819	6418418	0.00328219	398	65.7851	398	65.7851	13	2.14876	Plus	Plus	13286	Retrovirus-related Pol polyprotein from transposon TNT 1-94	C:retrotransposon nucleocapsid; F:nucleic acid binding; F:methylmalonate-semialdehyde dehydrogenase (acylating) activity; F:zinc ion binding; P:DNA integration; P:oxidation-reduction process	EC:1.2.1.27	Methylmalonate-semialdehyde dehydrogenase (CoA acylating)	-	-	-	-	-	-	-	-	-	-	-	-	-	-	-	-	-	-	-	-	-	-	*	4.95e-05
Fsp-Ps 5.1_LOD1.5Interval	TRINITY_DN13175_c0_g1_i7	not available	len=13286 path=[0:0-6061 2:6062-6192 3:6193-6222 5:6223-6257 6:6258-6759 7:6760-6760 9:6761-6804 10:6805-6849 12:6850-6934 14:6935-7024 16:7025-7130 17:7131-7261 19:7262-13285]	1.36023e-25	148	134.736	12677	12081	597	6417819	6418418	0.0032712	398	65.7851	398	65.7851	13	2.14876	Plus	Minus	13286	Retrovirus-related Pol polyprotein from transposon TNT 1-94	C:retrotransposon nucleocapsid; F:nucleic acid binding; F:methylmalonate-semialdehyde dehydrogenase (acylating) activity; F:zinc ion binding; P:DNA integration; P:oxidation-reduction process	EC:1.2.1.27	Methylmalonate-semialdehyde dehydrogenase (CoA acylating)	-	-	-	-	-	-	-	-	-	-	-	-	-	-	-	-	-	-	-	-	-	-	*	4.95e-05
Fsp-Ps 5.1_LOD1.5Interval	TRINITY_DN13175_c0_g1_i7	not available	len=13286 path=[0:0-6061 2:6062-6192 3:6193-6222 5:6223-6257 6:6258-6759 7:6760-6760 9:6761-6804 10:6805-6849 12:6850-6934 14:6935-7024 16:7025-7130 17:7131-7261 19:7262-13285]	1.6571e-24	144	131.129	2933	2461	473	7097924	7098405	0.00258947	324	66.6667	324	66.6667	17	3.49794	Plus	Minus	13286	Retrovirus-related Pol polyprotein from transposon TNT 1-94	C:retrotransposon nucleocapsid; F:nucleic acid binding; F:methylmalonate-semialdehyde dehydrogenase (acylating) activity; F:zinc ion binding; P:DNA integration; P:oxidation-reduction process	EC:1.2.1.27	Methylmalonate-semialdehyde dehydrogenase (CoA acylating)	-	-	-	-	-	-	-	-	-	-	-	-	-	-	-	-	-	-	-	-	-	-	*	4.95e-05
Fsp-Ps 5.1_LOD1.5Interval	TRINITY_DN13175_c0_g1_i7	not available	len=13286 path=[0:0-6061 2:6062-6192 3:6193-6222 5:6223-6257 6:6258-6759 7:6760-6760 9:6761-6804 10:6805-6849 12:6850-6934 14:6935-7024 16:7025-7130 17:7131-7261 19:7262-13285]	1.6571e-24	144	131.129	10392	10864	473	7097924	7098405	0.00260047	324	66.6667	324	66.6667	17	3.49794	Plus	Plus	13286	Retrovirus-related Pol polyprotein from transposon TNT 1-94	C:retrotransposon nucleocapsid; F:nucleic acid binding; F:methylmalonate-semialdehyde dehydrogenase (acylating) activity; F:zinc ion binding; P:DNA integration; P:oxidation-reduction process	EC:1.2.1.27	Methylmalonate-semialdehyde dehydrogenase (CoA acylating)	-	-	-	-	-	-	-	-	-	-	-	-	-	-	-	-	-	-	-	-	-	-	*	4.95e-05
Fsp-Ps 5.1_LOD1.5Interval	TRINITY_DN13175_c0_g1_i7	not available	len=13286 path=[0:0-6061 2:6062-6192 3:6193-6222 5:6223-6257 6:6258-6759 7:6760-6760 9:6761-6804 10:6805-6849 12:6850-6934 14:6935-7024 16:7025-7130 17:7131-7261 19:7262-13285]	5.78385e-24	142	129.325	1387	2122	736	16021965	16022689	0.00404639	489	65.0266	489	65.0266	43	5.71809	Plus	Plus	13286	Retrovirus-related Pol polyprotein from transposon TNT 1-94	C:retrotransposon nucleocapsid; F:nucleic acid binding; F:methylmalonate-semialdehyde dehydrogenase (acylating) activity; F:zinc ion binding; P:DNA integration; P:oxidation-reduction process	EC:1.2.1.27	Methylmalonate-semialdehyde dehydrogenase (CoA acylating)	-	-	-	-	-	-	-	-	-	-	-	-	-	-	-	-	-	-	-	-	-	-	*	4.95e-05
Fsp-Ps 5.1_LOD1.5Interval	TRINITY_DN13175_c0_g1_i7	not available	len=13286 path=[0:0-6061 2:6062-6192 3:6193-6222 5:6223-6257 6:6258-6759 7:6760-6760 9:6761-6804 10:6805-6849 12:6850-6934 14:6935-7024 16:7025-7130 17:7131-7261 19:7262-13285]	5.78385e-24	142	129.325	11938	11203	736	16021965	16022689	0.00403539	489	65.0266	489	65.0266	43	5.71809	Plus	Minus	13286	Retrovirus-related Pol polyprotein from transposon TNT 1-94	C:retrotransposon nucleocapsid; F:nucleic acid binding; F:methylmalonate-semialdehyde dehydrogenase (acylating) activity; F:zinc ion binding; P:DNA integration; P:oxidation-reduction process	EC:1.2.1.27	Methylmalonate-semialdehyde dehydrogenase (CoA acylating)	-	-	-	-	-	-	-	-	-	-	-	-	-	-	-	-	-	-	-	-	-	-	*	4.95e-05
Fsp-Ps 5.1_LOD1.5Interval	TRINITY_DN13175_c0_g1_i7	not available	len=13286 path=[0:0-6061 2:6062-6192 3:6193-6222 5:6223-6257 6:6258-6759 7:6760-6760 9:6761-6804 10:6805-6849 12:6850-6934 14:6935-7024 16:7025-7130 17:7131-7261 19:7262-13285]	2.01876e-23	140	127.522	2461	2926	466	15286435	15286897	0.00256198	308	66.0944	308	66.0944	3	0.643777	Plus	Plus	13286	Retrovirus-related Pol polyprotein from transposon TNT 1-94	C:retrotransposon nucleocapsid; F:nucleic acid binding; F:methylmalonate-semialdehyde dehydrogenase (acylating) activity; F:zinc ion binding; P:DNA integration; P:oxidation-reduction process	EC:1.2.1.27	Methylmalonate-semialdehyde dehydrogenase (CoA acylating)	-	-	-	-	-	-	-	-	-	-	-	-	-	-	-	-	-	-	-	-	-	-	*	4.95e-05
Fsp-Ps 5.1_LOD1.5Interval	TRINITY_DN13175_c0_g1_i7	not available	len=13286 path=[0:0-6061 2:6062-6192 3:6193-6222 5:6223-6257 6:6258-6759 7:6760-6760 9:6761-6804 10:6805-6849 12:6850-6934 14:6935-7024 16:7025-7130 17:7131-7261 19:7262-13285]	2.01876e-23	140	127.522	10864	10399	466	15286435	15286897	0.00255099	308	66.0944	308	66.0944	3	0.643777	Plus	Minus	13286	Retrovirus-related Pol polyprotein from transposon TNT 1-94	C:retrotransposon nucleocapsid; F:nucleic acid binding; F:methylmalonate-semialdehyde dehydrogenase (acylating) activity; F:zinc ion binding; P:DNA integration; P:oxidation-reduction process	EC:1.2.1.27	Methylmalonate-semialdehyde dehydrogenase (CoA acylating)	-	-	-	-	-	-	-	-	-	-	-	-	-	-	-	-	-	-	-	-	-	-	*	4.95e-05
Fsp-Ps 5.1_LOD1.5Interval	TRINITY_DN13175_c0_g1_i7	not available	len=13286 path=[0:0-6061 2:6062-6192 3:6193-6222 5:6223-6257 6:6258-6759 7:6760-6760 9:6761-6804 10:6805-6849 12:6850-6934 14:6935-7024 16:7025-7130 17:7131-7261 19:7262-13285]	7.04617e-23	138	125.719	640	1897	1258	17698215	17699475	0.00691625	813	63.615	813	63.615	37	2.89515	Plus	Plus	13286	Retrovirus-related Pol polyprotein from transposon TNT 1-94	C:retrotransposon nucleocapsid; F:nucleic acid binding; F:methylmalonate-semialdehyde dehydrogenase (acylating) activity; F:zinc ion binding; P:DNA integration; P:oxidation-reduction process	EC:1.2.1.27	Methylmalonate-semialdehyde dehydrogenase (CoA acylating)	-	-	-	-	-	-	-	-	-	-	-	-	-	-	-	-	-	-	-	-	-	-	*	4.95e-05
Fsp-Ps 5.1_LOD1.5Interval	TRINITY_DN13175_c0_g1_i7	not available	len=13286 path=[0:0-6061 2:6062-6192 3:6193-6222 5:6223-6257 6:6258-6759 7:6760-6760 9:6761-6804 10:6805-6849 12:6850-6934 14:6935-7024 16:7025-7130 17:7131-7261 19:7262-13285]	7.04617e-23	138	125.719	12685	11428	1258	17698215	17699475	0.00690525	813	63.615	813	63.615	37	2.89515	Plus	Minus	13286	Retrovirus-related Pol polyprotein from transposon TNT 1-94	C:retrotransposon nucleocapsid; F:nucleic acid binding; F:methylmalonate-semialdehyde dehydrogenase (acylating) activity; F:zinc ion binding; P:DNA integration; P:oxidation-reduction process	EC:1.2.1.27	Methylmalonate-semialdehyde dehydrogenase (CoA acylating)	-	-	-	-	-	-	-	-	-	-	-	-	-	-	-	-	-	-	-	-	-	-	*	4.95e-05
Fsp-Ps 5.1_LOD1.5Interval	TRINITY_DN13175_c0_g1_i7	not available	len=13286 path=[0:0-6061 2:6062-6192 3:6193-6222 5:6223-6257 6:6258-6759 7:6760-6760 9:6761-6804 10:6805-6849 12:6850-6934 14:6935-7024 16:7025-7130 17:7131-7261 19:7262-13285]	8.58399e-22	134	122.112	593	912	320	15426029	15426351	0.0017593	221	68.4211	221	68.4211	3	0.928793	Plus	Plus	13286	Retrovirus-related Pol polyprotein from transposon TNT 1-94	C:retrotransposon nucleocapsid; F:nucleic acid binding; F:methylmalonate-semialdehyde dehydrogenase (acylating) activity; F:zinc ion binding; P:DNA integration; P:oxidation-reduction process	EC:1.2.1.27	Methylmalonate-semialdehyde dehydrogenase (CoA acylating)	-	-	-	-	-	-	-	-	-	-	-	-	-	-	-	-	-	-	-	-	-	-	*	4.95e-05
Fsp-Ps 5.1_LOD1.5Interval	TRINITY_DN13175_c0_g1_i7	not available	len=13286 path=[0:0-6061 2:6062-6192 3:6193-6222 5:6223-6257 6:6258-6759 7:6760-6760 9:6761-6804 10:6805-6849 12:6850-6934 14:6935-7024 16:7025-7130 17:7131-7261 19:7262-13285]	8.58399e-22	134	122.112	1849	2125	277	6418975	6419251	0.00152289	193	69.6751	193	69.6751	0	0	Plus	Plus	13286	Retrovirus-related Pol polyprotein from transposon TNT 1-94	C:retrotransposon nucleocapsid; F:nucleic acid binding; F:methylmalonate-semialdehyde dehydrogenase (acylating) activity; F:zinc ion binding; P:DNA integration; P:oxidation-reduction process	EC:1.2.1.27	Methylmalonate-semialdehyde dehydrogenase (CoA acylating)	-	-	-	-	-	-	-	-	-	-	-	-	-	-	-	-	-	-	-	-	-	-	*	4.95e-05
Fsp-Ps 5.1_LOD1.5Interval	TRINITY_DN13175_c0_g1_i7	not available	len=13286 path=[0:0-6061 2:6062-6192 3:6193-6222 5:6223-6257 6:6258-6759 7:6760-6760 9:6761-6804 10:6805-6849 12:6850-6934 14:6935-7024 16:7025-7130 17:7131-7261 19:7262-13285]	8.58399e-22	134	122.112	1863	2059	197	8440298	8440494	0.00108307	145	73.6041	145	73.6041	0	0	Plus	Plus	13286	Retrovirus-related Pol polyprotein from transposon TNT 1-94	C:retrotransposon nucleocapsid; F:nucleic acid binding; F:methylmalonate-semialdehyde dehydrogenase (acylating) activity; F:zinc ion binding; P:DNA integration; P:oxidation-reduction process	EC:1.2.1.27	Methylmalonate-semialdehyde dehydrogenase (CoA acylating)	-	-	-	-	-	-	-	-	-	-	-	-	-	-	-	-	-	-	-	-	-	-	*	4.95e-05
Fsp-Ps 5.1_LOD1.5Interval	TRINITY_DN13175_c0_g1_i7	not available	len=13286 path=[0:0-6061 2:6062-6192 3:6193-6222 5:6223-6257 6:6258-6759 7:6760-6760 9:6761-6804 10:6805-6849 12:6850-6934 14:6935-7024 16:7025-7130 17:7131-7261 19:7262-13285]	8.58399e-22	134	122.112	11476	11200	277	6418975	6419251	0.0015119	193	69.6751	193	69.6751	0	0	Plus	Minus	13286	Retrovirus-related Pol polyprotein from transposon TNT 1-94	C:retrotransposon nucleocapsid; F:nucleic acid binding; F:methylmalonate-semialdehyde dehydrogenase (acylating) activity; F:zinc ion binding; P:DNA integration; P:oxidation-reduction process	EC:1.2.1.27	Methylmalonate-semialdehyde dehydrogenase (CoA acylating)	-	-	-	-	-	-	-	-	-	-	-	-	-	-	-	-	-	-	-	-	-	-	*	4.95e-05
Fsp-Ps 5.1_LOD1.5Interval	TRINITY_DN13175_c0_g1_i7	not available	len=13286 path=[0:0-6061 2:6062-6192 3:6193-6222 5:6223-6257 6:6258-6759 7:6760-6760 9:6761-6804 10:6805-6849 12:6850-6934 14:6935-7024 16:7025-7130 17:7131-7261 19:7262-13285]	8.58399e-22	134	122.112	11462	11266	197	8440298	8440494	0.00107207	145	73.6041	145	73.6041	0	0	Plus	Minus	13286	Retrovirus-related Pol polyprotein from transposon TNT 1-94	C:retrotransposon nucleocapsid; F:nucleic acid binding; F:methylmalonate-semialdehyde dehydrogenase (acylating) activity; F:zinc ion binding; P:DNA integration; P:oxidation-reduction process	EC:1.2.1.27	Methylmalonate-semialdehyde dehydrogenase (CoA acylating)	-	-	-	-	-	-	-	-	-	-	-	-	-	-	-	-	-	-	-	-	-	-	*	4.95e-05
Fsp-Ps 5.1_LOD1.5Interval	TRINITY_DN13175_c0_g1_i7	not available	len=13286 path=[0:0-6061 2:6062-6192 3:6193-6222 5:6223-6257 6:6258-6759 7:6760-6760 9:6761-6804 10:6805-6849 12:6850-6934 14:6935-7024 16:7025-7130 17:7131-7261 19:7262-13285]	8.58399e-22	134	122.112	12732	12413	320	15426029	15426351	0.0017483	221	68.4211	221	68.4211	3	0.928793	Plus	Minus	13286	Retrovirus-related Pol polyprotein from transposon TNT 1-94	C:retrotransposon nucleocapsid; F:nucleic acid binding; F:methylmalonate-semialdehyde dehydrogenase (acylating) activity; F:zinc ion binding; P:DNA integration; P:oxidation-reduction process	EC:1.2.1.27	Methylmalonate-semialdehyde dehydrogenase (CoA acylating)	-	-	-	-	-	-	-	-	-	-	-	-	-	-	-	-	-	-	-	-	-	-	*	4.95e-05
Fsp-Ps 5.1_LOD1.5Interval	TRINITY_DN13175_c0_g1_i7	not available	len=13286 path=[0:0-6061 2:6062-6192 3:6193-6222 5:6223-6257 6:6258-6759 7:6760-6760 9:6761-6804 10:6805-6849 12:6850-6934 14:6935-7024 16:7025-7130 17:7131-7261 19:7262-13285]	2.99611e-21	132	120.309	2925	2463	463	6823503	6823962	0.00253449	307	66.1638	307	66.1638	5	1.07759	Plus	Minus	13286	Retrovirus-related Pol polyprotein from transposon TNT 1-94	C:retrotransposon nucleocapsid; F:nucleic acid binding; F:methylmalonate-semialdehyde dehydrogenase (acylating) activity; F:zinc ion binding; P:DNA integration; P:oxidation-reduction process	EC:1.2.1.27	Methylmalonate-semialdehyde dehydrogenase (CoA acylating)	-	-	-	-	-	-	-	-	-	-	-	-	-	-	-	-	-	-	-	-	-	-	*	4.95e-05
Fsp-Ps 5.1_LOD1.5Interval	TRINITY_DN13175_c0_g1_i7	not available	len=13286 path=[0:0-6061 2:6062-6192 3:6193-6222 5:6223-6257 6:6258-6759 7:6760-6760 9:6761-6804 10:6805-6849 12:6850-6934 14:6935-7024 16:7025-7130 17:7131-7261 19:7262-13285]	2.99611e-21	132	120.309	7044	6750	295	6956141	6956442	0.00161086	220	70.7395	220	70.7395	25	8.03859	Plus	Minus	13286	Retrovirus-related Pol polyprotein from transposon TNT 1-94	C:retrotransposon nucleocapsid; F:nucleic acid binding; F:methylmalonate-semialdehyde dehydrogenase (acylating) activity; F:zinc ion binding; P:DNA integration; P:oxidation-reduction process	EC:1.2.1.27	Methylmalonate-semialdehyde dehydrogenase (CoA acylating)	-	-	-	-	-	-	-	-	-	-	-	-	-	-	-	-	-	-	-	-	-	-	*	4.95e-05
Fsp-Ps 5.1_LOD1.5Interval	TRINITY_DN13175_c0_g1_i7	not available	len=13286 path=[0:0-6061 2:6062-6192 3:6193-6222 5:6223-6257 6:6258-6759 7:6760-6760 9:6761-6804 10:6805-6849 12:6850-6934 14:6935-7024 16:7025-7130 17:7131-7261 19:7262-13285]	2.99611e-21	132	120.309	10400	10862	463	6823503	6823962	0.00254549	307	66.1638	307	66.1638	5	1.07759	Plus	Plus	13286	Retrovirus-related Pol polyprotein from transposon TNT 1-94	C:retrotransposon nucleocapsid; F:nucleic acid binding; F:methylmalonate-semialdehyde dehydrogenase (acylating) activity; F:zinc ion binding; P:DNA integration; P:oxidation-reduction process	EC:1.2.1.27	Methylmalonate-semialdehyde dehydrogenase (CoA acylating)	-	-	-	-	-	-	-	-	-	-	-	-	-	-	-	-	-	-	-	-	-	-	*	4.95e-05
Fsp-Ps 5.1_LOD1.5Interval	TRINITY_DN13175_c0_g1_i7	not available	len=13286 path=[0:0-6061 2:6062-6192 3:6193-6222 5:6223-6257 6:6258-6759 7:6760-6760 9:6761-6804 10:6805-6849 12:6850-6934 14:6935-7024 16:7025-7130 17:7131-7261 19:7262-13285]	1.27398e-19	126	114.899	3133	2520	614	6222755	6223364	0.00336466	409	65.44	409	65.44	26	4.16	Plus	Minus	13286	Retrovirus-related Pol polyprotein from transposon TNT 1-94	C:retrotransposon nucleocapsid; F:nucleic acid binding; F:methylmalonate-semialdehyde dehydrogenase (acylating) activity; F:zinc ion binding; P:DNA integration; P:oxidation-reduction process	EC:1.2.1.27	Methylmalonate-semialdehyde dehydrogenase (CoA acylating)	-	-	-	-	-	-	-	-	-	-	-	-	-	-	-	-	-	-	-	-	-	-	*	4.95e-05
Fsp-Ps 5.1_LOD1.5Interval	TRINITY_DN13175_c0_g1_i7	not available	len=13286 path=[0:0-6061 2:6062-6192 3:6193-6222 5:6223-6257 6:6258-6759 7:6760-6760 9:6761-6804 10:6805-6849 12:6850-6934 14:6935-7024 16:7025-7130 17:7131-7261 19:7262-13285]	1.27398e-19	126	114.899	10192	10805	614	6222755	6223364	0.00337566	409	65.44	409	65.44	26	4.16	Plus	Plus	13286	Retrovirus-related Pol polyprotein from transposon TNT 1-94	C:retrotransposon nucleocapsid; F:nucleic acid binding; F:methylmalonate-semialdehyde dehydrogenase (acylating) activity; F:zinc ion binding; P:DNA integration; P:oxidation-reduction process	EC:1.2.1.27	Methylmalonate-semialdehyde dehydrogenase (CoA acylating)	-	-	-	-	-	-	-	-	-	-	-	-	-	-	-	-	-	-	-	-	-	-	*	4.95e-05
Fsp-Ps 5.1_LOD1.5Interval	TRINITY_DN13175_c0_g1_i7	not available	len=13286 path=[0:0-6061 2:6062-6192 3:6193-6222 5:6223-6257 6:6258-6759 7:6760-6760 9:6761-6804 10:6805-6849 12:6850-6934 14:6935-7024 16:7025-7130 17:7131-7261 19:7262-13285]	4.44662e-19	124	113.095	2461	2921	461	17549635	17550097	0.00253449	305	65.4506	305	65.4506	8	1.71674	Plus	Plus	13286	Retrovirus-related Pol polyprotein from transposon TNT 1-94	C:retrotransposon nucleocapsid; F:nucleic acid binding; F:methylmalonate-semialdehyde dehydrogenase (acylating) activity; F:zinc ion binding; P:DNA integration; P:oxidation-reduction process	EC:1.2.1.27	Methylmalonate-semialdehyde dehydrogenase (CoA acylating)	-	-	-	-	-	-	-	-	-	-	-	-	-	-	-	-	-	-	-	-	-	-	*	4.95e-05
Fsp-Ps 5.1_LOD1.5Interval	TRINITY_DN13175_c0_g1_i7	not available	len=13286 path=[0:0-6061 2:6062-6192 3:6193-6222 5:6223-6257 6:6258-6759 7:6760-6760 9:6761-6804 10:6805-6849 12:6850-6934 14:6935-7024 16:7025-7130 17:7131-7261 19:7262-13285]	4.44662e-19	124	113.095	10864	10404	461	17549635	17550097	0.0025235	305	65.4506	305	65.4506	8	1.71674	Plus	Minus	13286	Retrovirus-related Pol polyprotein from transposon TNT 1-94	C:retrotransposon nucleocapsid; F:nucleic acid binding; F:methylmalonate-semialdehyde dehydrogenase (acylating) activity; F:zinc ion binding; P:DNA integration; P:oxidation-reduction process	EC:1.2.1.27	Methylmalonate-semialdehyde dehydrogenase (CoA acylating)	-	-	-	-	-	-	-	-	-	-	-	-	-	-	-	-	-	-	-	-	-	-	*	4.95e-05
Fsp-Ps 5.1_LOD1.5Interval	TRINITY_DN13175_c0_g1_i7	not available	len=13286 path=[0:0-6061 2:6062-6192 3:6193-6222 5:6223-6257 6:6258-6759 7:6760-6760 9:6761-6804 10:6805-6849 12:6850-6934 14:6935-7024 16:7025-7130 17:7131-7261 19:7262-13285]	1.55202e-18	122	111.292	5298	5577	280	18146546	18146823	0.00153939	200	70.4225	200	70.4225	10	3.52113	Plus	Plus	13286	Retrovirus-related Pol polyprotein from transposon TNT 1-94	C:retrotransposon nucleocapsid; F:nucleic acid binding; F:methylmalonate-semialdehyde dehydrogenase (acylating) activity; F:zinc ion binding; P:DNA integration; P:oxidation-reduction process	EC:1.2.1.27	Methylmalonate-semialdehyde dehydrogenase (CoA acylating)	-	-	-	-	-	-	-	-	-	-	-	-	-	-	-	-	-	-	-	-	-	-	*	4.95e-05
Fsp-Ps 5.1_LOD1.5Interval	TRINITY_DN13175_c0_g1_i7	not available	len=13286 path=[0:0-6061 2:6062-6192 3:6193-6222 5:6223-6257 6:6258-6759 7:6760-6760 9:6761-6804 10:6805-6849 12:6850-6934 14:6935-7024 16:7025-7130 17:7131-7261 19:7262-13285]	1.55202e-18	122	111.292	8027	7748	280	18146546	18146823	0.00152839	200	70.4225	200	70.4225	10	3.52113	Plus	Minus	13286	Retrovirus-related Pol polyprotein from transposon TNT 1-94	C:retrotransposon nucleocapsid; F:nucleic acid binding; F:methylmalonate-semialdehyde dehydrogenase (acylating) activity; F:zinc ion binding; P:DNA integration; P:oxidation-reduction process	EC:1.2.1.27	Methylmalonate-semialdehyde dehydrogenase (CoA acylating)	-	-	-	-	-	-	-	-	-	-	-	-	-	-	-	-	-	-	-	-	-	-	*	4.95e-05
Fsp-Ps 5.1_LOD1.5Interval	TRINITY_DN13175_c0_g1_i7	not available	len=13286 path=[0:0-6061 2:6062-6192 3:6193-6222 5:6223-6257 6:6258-6759 7:6760-6760 9:6761-6804 10:6805-6849 12:6850-6934 14:6935-7024 16:7025-7130 17:7131-7261 19:7262-13285]	5.41709e-18	120	109.488	1462	640	823	16155656	16156481	0.0045137	542	64.4471	542	64.4471	33	3.9239	Plus	Minus	13286	Retrovirus-related Pol polyprotein from transposon TNT 1-94	C:retrotransposon nucleocapsid; F:nucleic acid binding; F:methylmalonate-semialdehyde dehydrogenase (acylating) activity; F:zinc ion binding; P:DNA integration; P:oxidation-reduction process	EC:1.2.1.27	Methylmalonate-semialdehyde dehydrogenase (CoA acylating)	-	-	-	-	-	-	-	-	-	-	-	-	-	-	-	-	-	-	-	-	-	-	*	4.95e-05
Fsp-Ps 5.1_LOD1.5Interval	TRINITY_DN13175_c0_g1_i7	not available	len=13286 path=[0:0-6061 2:6062-6192 3:6193-6222 5:6223-6257 6:6258-6759 7:6760-6760 9:6761-6804 10:6805-6849 12:6850-6934 14:6935-7024 16:7025-7130 17:7131-7261 19:7262-13285]	5.41709e-18	120	109.488	2415	2810	396	7608489	7608878	0.00217713	264	66.3317	264	66.3317	10	2.51256	Plus	Plus	13286	Retrovirus-related Pol polyprotein from transposon TNT 1-94	C:retrotransposon nucleocapsid; F:nucleic acid binding; F:methylmalonate-semialdehyde dehydrogenase (acylating) activity; F:zinc ion binding; P:DNA integration; P:oxidation-reduction process	EC:1.2.1.27	Methylmalonate-semialdehyde dehydrogenase (CoA acylating)	-	-	-	-	-	-	-	-	-	-	-	-	-	-	-	-	-	-	-	-	-	-	*	4.95e-05
Fsp-Ps 5.1_LOD1.5Interval	TRINITY_DN13175_c0_g1_i7	not available	len=13286 path=[0:0-6061 2:6062-6192 3:6193-6222 5:6223-6257 6:6258-6759 7:6760-6760 9:6761-6804 10:6805-6849 12:6850-6934 14:6935-7024 16:7025-7130 17:7131-7261 19:7262-13285]	5.41709e-18	120	109.488	2628	2924	297	7600695	7600992	0.00163285	206	68.8963	206	68.8963	3	1.00334	Plus	Plus	13286	Retrovirus-related Pol polyprotein from transposon TNT 1-94	C:retrotransposon nucleocapsid; F:nucleic acid binding; F:methylmalonate-semialdehyde dehydrogenase (acylating) activity; F:zinc ion binding; P:DNA integration; P:oxidation-reduction process	EC:1.2.1.27	Methylmalonate-semialdehyde dehydrogenase (CoA acylating)	-	-	-	-	-	-	-	-	-	-	-	-	-	-	-	-	-	-	-	-	-	-	*	4.95e-05
Fsp-Ps 5.1_LOD1.5Interval	TRINITY_DN13175_c0_g1_i7	not available	len=13286 path=[0:0-6061 2:6062-6192 3:6193-6222 5:6223-6257 6:6258-6759 7:6760-6760 9:6761-6804 10:6805-6849 12:6850-6934 14:6935-7024 16:7025-7130 17:7131-7261 19:7262-13285]	5.41709e-18	120	109.488	10697	10401	297	7600695	7600992	0.00162185	206	68.8963	206	68.8963	3	1.00334	Plus	Minus	13286	Retrovirus-related Pol polyprotein from transposon TNT 1-94	C:retrotransposon nucleocapsid; F:nucleic acid binding; F:methylmalonate-semialdehyde dehydrogenase (acylating) activity; F:zinc ion binding; P:DNA integration; P:oxidation-reduction process	EC:1.2.1.27	Methylmalonate-semialdehyde dehydrogenase (CoA acylating)	-	-	-	-	-	-	-	-	-	-	-	-	-	-	-	-	-	-	-	-	-	-	*	4.95e-05
Fsp-Ps 5.1_LOD1.5Interval	TRINITY_DN13175_c0_g1_i7	not available	len=13286 path=[0:0-6061 2:6062-6192 3:6193-6222 5:6223-6257 6:6258-6759 7:6760-6760 9:6761-6804 10:6805-6849 12:6850-6934 14:6935-7024 16:7025-7130 17:7131-7261 19:7262-13285]	5.41709e-18	120	109.488	10910	10515	396	7608489	7608878	0.00216614	264	66.3317	264	66.3317	10	2.51256	Plus	Minus	13286	Retrovirus-related Pol polyprotein from transposon TNT 1-94	C:retrotransposon nucleocapsid; F:nucleic acid binding; F:methylmalonate-semialdehyde dehydrogenase (acylating) activity; F:zinc ion binding; P:DNA integration; P:oxidation-reduction process	EC:1.2.1.27	Methylmalonate-semialdehyde dehydrogenase (CoA acylating)	-	-	-	-	-	-	-	-	-	-	-	-	-	-	-	-	-	-	-	-	-	-	*	4.95e-05
Fsp-Ps 5.1_LOD1.5Interval	TRINITY_DN13175_c0_g1_i7	not available	len=13286 path=[0:0-6061 2:6062-6192 3:6193-6222 5:6223-6257 6:6258-6759 7:6760-6760 9:6761-6804 10:6805-6849 12:6850-6934 14:6935-7024 16:7025-7130 17:7131-7261 19:7262-13285]	5.41709e-18	120	109.488	11863	12685	823	16155656	16156481	0.0045247	542	64.4471	542	64.4471	33	3.9239	Plus	Plus	13286	Retrovirus-related Pol polyprotein from transposon TNT 1-94	C:retrotransposon nucleocapsid; F:nucleic acid binding; F:methylmalonate-semialdehyde dehydrogenase (acylating) activity; F:zinc ion binding; P:DNA integration; P:oxidation-reduction process	EC:1.2.1.27	Methylmalonate-semialdehyde dehydrogenase (CoA acylating)	-	-	-	-	-	-	-	-	-	-	-	-	-	-	-	-	-	-	-	-	-	-	*	4.95e-05
Fsp-Ps 5.1_LOD1.5Interval	TRINITY_DN13175_c0_g1_i7	not available	len=13286 path=[0:0-6061 2:6062-6192 3:6193-6222 5:6223-6257 6:6258-6759 7:6760-6760 9:6761-6804 10:6805-6849 12:6850-6934 14:6935-7024 16:7025-7130 17:7131-7261 19:7262-13285]	1.89075e-17	118	107.685	1	75	75	17622881	17622958	0.000412336	71	91.0256	71	91.0256	3	3.84615	Plus	Plus	13286	Retrovirus-related Pol polyprotein from transposon TNT 1-94	C:retrotransposon nucleocapsid; F:nucleic acid binding; F:methylmalonate-semialdehyde dehydrogenase (acylating) activity; F:zinc ion binding; P:DNA integration; P:oxidation-reduction process	EC:1.2.1.27	Methylmalonate-semialdehyde dehydrogenase (CoA acylating)	-	-	-	-	-	-	-	-	-	-	-	-	-	-	-	-	-	-	-	-	-	-	*	4.95e-05
Fsp-Ps 5.1_LOD1.5Interval	TRINITY_DN13175_c0_g1_i7	not available	len=13286 path=[0:0-6061 2:6062-6192 3:6193-6222 5:6223-6257 6:6258-6759 7:6760-6760 9:6761-6804 10:6805-6849 12:6850-6934 14:6935-7024 16:7025-7130 17:7131-7261 19:7262-13285]	6.59936e-17	116	105.882	7045	6900	146	17363506	17363676	0.000791685	123	71.9298	123	71.9298	25	14.6199	Plus	Minus	13286	Retrovirus-related Pol polyprotein from transposon TNT 1-94	C:retrotransposon nucleocapsid; F:nucleic acid binding; F:methylmalonate-semialdehyde dehydrogenase (acylating) activity; F:zinc ion binding; P:DNA integration; P:oxidation-reduction process	EC:1.2.1.27	Methylmalonate-semialdehyde dehydrogenase (CoA acylating)	-	-	-	-	-	-	-	-	-	-	-	-	-	-	-	-	-	-	-	-	-	-	*	4.95e-05
Fsp-Ps 5.1_LOD1.5Interval	TRINITY_DN13175_c0_g1_i7	not available	len=13286 path=[0:0-6061 2:6062-6192 3:6193-6222 5:6223-6257 6:6258-6759 7:6760-6760 9:6761-6804 10:6805-6849 12:6850-6934 14:6935-7024 16:7025-7130 17:7131-7261 19:7262-13285]	9.79432e-15	108	98.6682	3132	2461	672	7371459	7372123	0.00368353	433	63.7703	433	63.7703	21	3.09278	Plus	Minus	13286	Retrovirus-related Pol polyprotein from transposon TNT 1-94	C:retrotransposon nucleocapsid; F:nucleic acid binding; F:methylmalonate-semialdehyde dehydrogenase (acylating) activity; F:zinc ion binding; P:DNA integration; P:oxidation-reduction process	EC:1.2.1.27	Methylmalonate-semialdehyde dehydrogenase (CoA acylating)	-	-	-	-	-	-	-	-	-	-	-	-	-	-	-	-	-	-	-	-	-	-	*	4.95e-05
Fsp-Ps 5.1_LOD1.5Interval	TRINITY_DN13175_c0_g1_i7	not available	len=13286 path=[0:0-6061 2:6062-6192 3:6193-6222 5:6223-6257 6:6258-6759 7:6760-6760 9:6761-6804 10:6805-6849 12:6850-6934 14:6935-7024 16:7025-7130 17:7131-7261 19:7262-13285]	9.79432e-15	108	98.6682	10193	10864	672	7371459	7372123	0.00369453	433	63.7703	433	63.7703	21	3.09278	Plus	Plus	13286	Retrovirus-related Pol polyprotein from transposon TNT 1-94	C:retrotransposon nucleocapsid; F:nucleic acid binding; F:methylmalonate-semialdehyde dehydrogenase (acylating) activity; F:zinc ion binding; P:DNA integration; P:oxidation-reduction process	EC:1.2.1.27	Methylmalonate-semialdehyde dehydrogenase (CoA acylating)	-	-	-	-	-	-	-	-	-	-	-	-	-	-	-	-	-	-	-	-	-	-	*	4.95e-05
Fsp-Ps 5.1_LOD1.5Interval	TRINITY_DN13175_c0_g1_i7	not available	len=13286 path=[0:0-6061 2:6062-6192 3:6193-6222 5:6223-6257 6:6258-6759 7:6760-6760 9:6761-6804 10:6805-6849 12:6850-6934 14:6935-7024 16:7025-7130 17:7131-7261 19:7262-13285]	3.41855e-14	106	96.8649	2926	2463	464	8702497	8702950	0.00253999	306	65.8065	306	65.8065	12	2.58065	Plus	Minus	13286	Retrovirus-related Pol polyprotein from transposon TNT 1-94	C:retrotransposon nucleocapsid; F:nucleic acid binding; F:methylmalonate-semialdehyde dehydrogenase (acylating) activity; F:zinc ion binding; P:DNA integration; P:oxidation-reduction process	EC:1.2.1.27	Methylmalonate-semialdehyde dehydrogenase (CoA acylating)	-	-	-	-	-	-	-	-	-	-	-	-	-	-	-	-	-	-	-	-	-	-	*	4.95e-05
Fsp-Ps 5.1_LOD1.5Interval	TRINITY_DN13175_c0_g1_i7	not available	len=13286 path=[0:0-6061 2:6062-6192 3:6193-6222 5:6223-6257 6:6258-6759 7:6760-6760 9:6761-6804 10:6805-6849 12:6850-6934 14:6935-7024 16:7025-7130 17:7131-7261 19:7262-13285]	3.41855e-14	106	96.8649	10399	10862	464	8702497	8702950	0.00255099	306	65.8065	306	65.8065	12	2.58065	Plus	Plus	13286	Retrovirus-related Pol polyprotein from transposon TNT 1-94	C:retrotransposon nucleocapsid; F:nucleic acid binding; F:methylmalonate-semialdehyde dehydrogenase (acylating) activity; F:zinc ion binding; P:DNA integration; P:oxidation-reduction process	EC:1.2.1.27	Methylmalonate-semialdehyde dehydrogenase (CoA acylating)	-	-	-	-	-	-	-	-	-	-	-	-	-	-	-	-	-	-	-	-	-	-	*	4.95e-05
Fsp-Ps 5.1_LOD1.5Interval	TRINITY_DN13175_c0_g1_i7	not available	len=13286 path=[0:0-6061 2:6062-6192 3:6193-6222 5:6223-6257 6:6258-6759 7:6760-6760 9:6761-6804 10:6805-6849 12:6850-6934 14:6935-7024 16:7025-7130 17:7131-7261 19:7262-13285]	1.19319e-13	104	95.0615	610	823	214	15827628	15827843	0.00117653	151	69.9074	151	69.9074	2	0.925926	Plus	Plus	13286	Retrovirus-related Pol polyprotein from transposon TNT 1-94	C:retrotransposon nucleocapsid; F:nucleic acid binding; F:methylmalonate-semialdehyde dehydrogenase (acylating) activity; F:zinc ion binding; P:DNA integration; P:oxidation-reduction process	EC:1.2.1.27	Methylmalonate-semialdehyde dehydrogenase (CoA acylating)	-	-	-	-	-	-	-	-	-	-	-	-	-	-	-	-	-	-	-	-	-	-	*	4.95e-05
Fsp-Ps 5.1_LOD1.5Interval	TRINITY_DN13175_c0_g1_i7	not available	len=13286 path=[0:0-6061 2:6062-6192 3:6193-6222 5:6223-6257 6:6258-6759 7:6760-6760 9:6761-6804 10:6805-6849 12:6850-6934 14:6935-7024 16:7025-7130 17:7131-7261 19:7262-13285]	1.19319e-13	104	95.0615	2809	2415	395	6682715	6683106	0.00216064	263	65.9148	263	65.9148	11	2.75689	Plus	Minus	13286	Retrovirus-related Pol polyprotein from transposon TNT 1-94	C:retrotransposon nucleocapsid; F:nucleic acid binding; F:methylmalonate-semialdehyde dehydrogenase (acylating) activity; F:zinc ion binding; P:DNA integration; P:oxidation-reduction process	EC:1.2.1.27	Methylmalonate-semialdehyde dehydrogenase (CoA acylating)	-	-	-	-	-	-	-	-	-	-	-	-	-	-	-	-	-	-	-	-	-	-	*	4.95e-05
Fsp-Ps 5.1_LOD1.5Interval	TRINITY_DN13175_c0_g1_i7	not available	len=13286 path=[0:0-6061 2:6062-6192 3:6193-6222 5:6223-6257 6:6258-6759 7:6760-6760 9:6761-6804 10:6805-6849 12:6850-6934 14:6935-7024 16:7025-7130 17:7131-7261 19:7262-13285]	1.19319e-13	104	95.0615	3665	3416	250	7534600	7534847	0.00136346	176	69.5652	176	69.5652	8	3.16206	Plus	Minus	13286	Retrovirus-related Pol polyprotein from transposon TNT 1-94	C:retrotransposon nucleocapsid; F:nucleic acid binding; F:methylmalonate-semialdehyde dehydrogenase (acylating) activity; F:zinc ion binding; P:DNA integration; P:oxidation-reduction process	EC:1.2.1.27	Methylmalonate-semialdehyde dehydrogenase (CoA acylating)	-	-	-	-	-	-	-	-	-	-	-	-	-	-	-	-	-	-	-	-	-	-	*	4.95e-05
Fsp-Ps 5.1_LOD1.5Interval	TRINITY_DN13175_c0_g1_i7	not available	len=13286 path=[0:0-6061 2:6062-6192 3:6193-6222 5:6223-6257 6:6258-6759 7:6760-6760 9:6761-6804 10:6805-6849 12:6850-6934 14:6935-7024 16:7025-7130 17:7131-7261 19:7262-13285]	1.19319e-13	104	95.0615	3665	3416	250	7527909	7528156	0.00136346	176	69.5652	176	69.5652	8	3.16206	Plus	Minus	13286	Retrovirus-related Pol polyprotein from transposon TNT 1-94	C:retrotransposon nucleocapsid; F:nucleic acid binding; F:methylmalonate-semialdehyde dehydrogenase (acylating) activity; F:zinc ion binding; P:DNA integration; P:oxidation-reduction process	EC:1.2.1.27	Methylmalonate-semialdehyde dehydrogenase (CoA acylating)	-	-	-	-	-	-	-	-	-	-	-	-	-	-	-	-	-	-	-	-	-	-	*	4.95e-05
Fsp-Ps 5.1_LOD1.5Interval	TRINITY_DN13175_c0_g1_i7	not available	len=13286 path=[0:0-6061 2:6062-6192 3:6193-6222 5:6223-6257 6:6258-6759 7:6760-6760 9:6761-6804 10:6805-6849 12:6850-6934 14:6935-7024 16:7025-7130 17:7131-7261 19:7262-13285]	1.19319e-13	104	95.0615	9660	9909	250	7527909	7528156	0.00137445	176	69.5652	176	69.5652	8	3.16206	Plus	Plus	13286	Retrovirus-related Pol polyprotein from transposon TNT 1-94	C:retrotransposon nucleocapsid; F:nucleic acid binding; F:methylmalonate-semialdehyde dehydrogenase (acylating) activity; F:zinc ion binding; P:DNA integration; P:oxidation-reduction process	EC:1.2.1.27	Methylmalonate-semialdehyde dehydrogenase (CoA acylating)	-	-	-	-	-	-	-	-	-	-	-	-	-	-	-	-	-	-	-	-	-	-	*	4.95e-05
Fsp-Ps 5.1_LOD1.5Interval	TRINITY_DN13175_c0_g1_i7	not available	len=13286 path=[0:0-6061 2:6062-6192 3:6193-6222 5:6223-6257 6:6258-6759 7:6760-6760 9:6761-6804 10:6805-6849 12:6850-6934 14:6935-7024 16:7025-7130 17:7131-7261 19:7262-13285]	1.19319e-13	104	95.0615	9660	9909	250	7534600	7534847	0.00137445	176	69.5652	176	69.5652	8	3.16206	Plus	Plus	13286	Retrovirus-related Pol polyprotein from transposon TNT 1-94	C:retrotransposon nucleocapsid; F:nucleic acid binding; F:methylmalonate-semialdehyde dehydrogenase (acylating) activity; F:zinc ion binding; P:DNA integration; P:oxidation-reduction process	EC:1.2.1.27	Methylmalonate-semialdehyde dehydrogenase (CoA acylating)	-	-	-	-	-	-	-	-	-	-	-	-	-	-	-	-	-	-	-	-	-	-	*	4.95e-05
Fsp-Ps 5.1_LOD1.5Interval	TRINITY_DN13175_c0_g1_i7	not available	len=13286 path=[0:0-6061 2:6062-6192 3:6193-6222 5:6223-6257 6:6258-6759 7:6760-6760 9:6761-6804 10:6805-6849 12:6850-6934 14:6935-7024 16:7025-7130 17:7131-7261 19:7262-13285]	1.19319e-13	104	95.0615	10516	10910	395	6682715	6683106	0.00217164	263	65.9148	263	65.9148	11	2.75689	Plus	Plus	13286	Retrovirus-related Pol polyprotein from transposon TNT 1-94	C:retrotransposon nucleocapsid; F:nucleic acid binding; F:methylmalonate-semialdehyde dehydrogenase (acylating) activity; F:zinc ion binding; P:DNA integration; P:oxidation-reduction process	EC:1.2.1.27	Methylmalonate-semialdehyde dehydrogenase (CoA acylating)	-	-	-	-	-	-	-	-	-	-	-	-	-	-	-	-	-	-	-	-	-	-	*	4.95e-05
Fsp-Ps 5.1_LOD1.5Interval	TRINITY_DN13175_c0_g1_i7	not available	len=13286 path=[0:0-6061 2:6062-6192 3:6193-6222 5:6223-6257 6:6258-6759 7:6760-6760 9:6761-6804 10:6805-6849 12:6850-6934 14:6935-7024 16:7025-7130 17:7131-7261 19:7262-13285]	1.19319e-13	104	95.0615	12715	12502	214	15827628	15827843	0.00116554	151	69.9074	151	69.9074	2	0.925926	Plus	Minus	13286	Retrovirus-related Pol polyprotein from transposon TNT 1-94	C:retrotransposon nucleocapsid; F:nucleic acid binding; F:methylmalonate-semialdehyde dehydrogenase (acylating) activity; F:zinc ion binding; P:DNA integration; P:oxidation-reduction process	EC:1.2.1.27	Methylmalonate-semialdehyde dehydrogenase (CoA acylating)	-	-	-	-	-	-	-	-	-	-	-	-	-	-	-	-	-	-	-	-	-	-	*	4.95e-05
Fsp-Ps 5.1_LOD1.5Interval	TRINITY_DN13175_c0_g1_i7	not available	len=13286 path=[0:0-6061 2:6062-6192 3:6193-6222 5:6223-6257 6:6258-6759 7:6760-6760 9:6761-6804 10:6805-6849 12:6850-6934 14:6935-7024 16:7025-7130 17:7131-7261 19:7262-13285]	4.16465e-13	102	93.2581	6857	7011	155	56506	56669	0.000852161	128	75.7396	128	75.7396	19	11.2426	Plus	Plus	13286	Retrovirus-related Pol polyprotein from transposon TNT 1-94	C:retrotransposon nucleocapsid; F:nucleic acid binding; F:methylmalonate-semialdehyde dehydrogenase (acylating) activity; F:zinc ion binding; P:DNA integration; P:oxidation-reduction process	EC:1.2.1.27	Methylmalonate-semialdehyde dehydrogenase (CoA acylating)	-	-	-	-	-	-	-	-	-	-	-	-	-	-	-	-	-	-	-	-	-	-	*	4.95e-05
Fsp-Ps 5.1_LOD1.5Interval	TRINITY_DN13175_c0_g1_i7	not available	len=13286 path=[0:0-6061 2:6062-6192 3:6193-6222 5:6223-6257 6:6258-6759 7:6760-6760 9:6761-6804 10:6805-6849 12:6850-6934 14:6935-7024 16:7025-7130 17:7131-7261 19:7262-13285]	1.45361e-12	100	91.4547	2463	2715	253	15859874	15860123	0.00139095	175	68.0934	175	68.0934	11	4.28016	Plus	Plus	13286	Retrovirus-related Pol polyprotein from transposon TNT 1-94	C:retrotransposon nucleocapsid; F:nucleic acid binding; F:methylmalonate-semialdehyde dehydrogenase (acylating) activity; F:zinc ion binding; P:DNA integration; P:oxidation-reduction process	EC:1.2.1.27	Methylmalonate-semialdehyde dehydrogenase (CoA acylating)	-	-	-	-	-	-	-	-	-	-	-	-	-	-	-	-	-	-	-	-	-	-	*	4.95e-05
Fsp-Ps 5.1_LOD1.5Interval	TRINITY_DN13175_c0_g1_i7	not available	len=13286 path=[0:0-6061 2:6062-6192 3:6193-6222 5:6223-6257 6:6258-6759 7:6760-6760 9:6761-6804 10:6805-6849 12:6850-6934 14:6935-7024 16:7025-7130 17:7131-7261 19:7262-13285]	1.45361e-12	100	91.4547	7044	6938	107	6950529	6950633	0.00057727	85	79.4393	85	79.4393	2	1.86916	Plus	Minus	13286	Retrovirus-related Pol polyprotein from transposon TNT 1-94	C:retrotransposon nucleocapsid; F:nucleic acid binding; F:methylmalonate-semialdehyde dehydrogenase (acylating) activity; F:zinc ion binding; P:DNA integration; P:oxidation-reduction process	EC:1.2.1.27	Methylmalonate-semialdehyde dehydrogenase (CoA acylating)	-	-	-	-	-	-	-	-	-	-	-	-	-	-	-	-	-	-	-	-	-	-	*	4.95e-05
Fsp-Ps 5.1_LOD1.5Interval	TRINITY_DN13175_c0_g1_i7	not available	len=13286 path=[0:0-6061 2:6062-6192 3:6193-6222 5:6223-6257 6:6258-6759 7:6760-6760 9:6761-6804 10:6805-6849 12:6850-6934 14:6935-7024 16:7025-7130 17:7131-7261 19:7262-13285]	1.45361e-12	100	91.4547	10862	10610	253	15859874	15860123	0.00137995	175	68.0934	175	68.0934	11	4.28016	Plus	Minus	13286	Retrovirus-related Pol polyprotein from transposon TNT 1-94	C:retrotransposon nucleocapsid; F:nucleic acid binding; F:methylmalonate-semialdehyde dehydrogenase (acylating) activity; F:zinc ion binding; P:DNA integration; P:oxidation-reduction process	EC:1.2.1.27	Methylmalonate-semialdehyde dehydrogenase (CoA acylating)	-	-	-	-	-	-	-	-	-	-	-	-	-	-	-	-	-	-	-	-	-	-	*	4.95e-05
Fsp-Ps 5.1_LOD1.5Interval	TRINITY_DN13175_c0_g1_i7	not available	len=13286 path=[0:0-6061 2:6062-6192 3:6193-6222 5:6223-6257 6:6258-6759 7:6760-6760 9:6761-6804 10:6805-6849 12:6850-6934 14:6935-7024 16:7025-7130 17:7131-7261 19:7262-13285]	5.07359e-12	98	89.6514	2058	1830	229	7098769	7098997	0.001248	157	68.559	157	68.559	0	0	Plus	Minus	13286	Retrovirus-related Pol polyprotein from transposon TNT 1-94	C:retrotransposon nucleocapsid; F:nucleic acid binding; F:methylmalonate-semialdehyde dehydrogenase (acylating) activity; F:zinc ion binding; P:DNA integration; P:oxidation-reduction process	EC:1.2.1.27	Methylmalonate-semialdehyde dehydrogenase (CoA acylating)	-	-	-	-	-	-	-	-	-	-	-	-	-	-	-	-	-	-	-	-	-	-	*	4.95e-05
Fsp-Ps 5.1_LOD1.5Interval	TRINITY_DN13175_c0_g1_i7	not available	len=13286 path=[0:0-6061 2:6062-6192 3:6193-6222 5:6223-6257 6:6258-6759 7:6760-6760 9:6761-6804 10:6805-6849 12:6850-6934 14:6935-7024 16:7025-7130 17:7131-7261 19:7262-13285]	5.07359e-12	98	89.6514	2730	3217	488	7170881	7171366	0.00268293	320	65.0407	320	65.0407	10	2.03252	Plus	Plus	13286	Retrovirus-related Pol polyprotein from transposon TNT 1-94	C:retrotransposon nucleocapsid; F:nucleic acid binding; F:methylmalonate-semialdehyde dehydrogenase (acylating) activity; F:zinc ion binding; P:DNA integration; P:oxidation-reduction process	EC:1.2.1.27	Methylmalonate-semialdehyde dehydrogenase (CoA acylating)	-	-	-	-	-	-	-	-	-	-	-	-	-	-	-	-	-	-	-	-	-	-	*	4.95e-05
Fsp-Ps 5.1_LOD1.5Interval	TRINITY_DN13175_c0_g1_i7	not available	len=13286 path=[0:0-6061 2:6062-6192 3:6193-6222 5:6223-6257 6:6258-6759 7:6760-6760 9:6761-6804 10:6805-6849 12:6850-6934 14:6935-7024 16:7025-7130 17:7131-7261 19:7262-13285]	5.07359e-12	98	89.6514	6917	6750	168	6960084	6960253	0.000912637	128	73.9884	128	73.9884	8	4.62428	Plus	Minus	13286	Retrovirus-related Pol polyprotein from transposon TNT 1-94	C:retrotransposon nucleocapsid; F:nucleic acid binding; F:methylmalonate-semialdehyde dehydrogenase (acylating) activity; F:zinc ion binding; P:DNA integration; P:oxidation-reduction process	EC:1.2.1.27	Methylmalonate-semialdehyde dehydrogenase (CoA acylating)	-	-	-	-	-	-	-	-	-	-	-	-	-	-	-	-	-	-	-	-	-	-	*	4.95e-05
Fsp-Ps 5.1_LOD1.5Interval	TRINITY_DN13175_c0_g1_i7	not available	len=13286 path=[0:0-6061 2:6062-6192 3:6193-6222 5:6223-6257 6:6258-6759 7:6760-6760 9:6761-6804 10:6805-6849 12:6850-6934 14:6935-7024 16:7025-7130 17:7131-7261 19:7262-13285]	5.07359e-12	98	89.6514	10595	10108	488	7170881	7171366	0.00267194	320	65.0407	320	65.0407	10	2.03252	Plus	Minus	13286	Retrovirus-related Pol polyprotein from transposon TNT 1-94	C:retrotransposon nucleocapsid; F:nucleic acid binding; F:methylmalonate-semialdehyde dehydrogenase (acylating) activity; F:zinc ion binding; P:DNA integration; P:oxidation-reduction process	EC:1.2.1.27	Methylmalonate-semialdehyde dehydrogenase (CoA acylating)	-	-	-	-	-	-	-	-	-	-	-	-	-	-	-	-	-	-	-	-	-	-	*	4.95e-05
Fsp-Ps 5.1_LOD1.5Interval	TRINITY_DN13175_c0_g1_i7	not available	len=13286 path=[0:0-6061 2:6062-6192 3:6193-6222 5:6223-6257 6:6258-6759 7:6760-6760 9:6761-6804 10:6805-6849 12:6850-6934 14:6935-7024 16:7025-7130 17:7131-7261 19:7262-13285]	5.07359e-12	98	89.6514	11267	11495	229	7098769	7098997	0.001259	157	68.559	157	68.559	0	0	Plus	Plus	13286	Retrovirus-related Pol polyprotein from transposon TNT 1-94	C:retrotransposon nucleocapsid; F:nucleic acid binding; F:methylmalonate-semialdehyde dehydrogenase (acylating) activity; F:zinc ion binding; P:DNA integration; P:oxidation-reduction process	EC:1.2.1.27	Methylmalonate-semialdehyde dehydrogenase (CoA acylating)	-	-	-	-	-	-	-	-	-	-	-	-	-	-	-	-	-	-	-	-	-	-	*	4.95e-05
Fsp-Ps 5.1_LOD1.5Interval	TRINITY_DN13175_c0_g1_i7	not available	len=13286 path=[0:0-6061 2:6062-6192 3:6193-6222 5:6223-6257 6:6258-6759 7:6760-6760 9:6761-6804 10:6805-6849 12:6850-6934 14:6935-7024 16:7025-7130 17:7131-7261 19:7262-13285]	2.15734e-10	92	84.2413	1206	1101	106	6226233	6226338	0.000571773	82	77.3585	82	77.3585	0	0	Plus	Minus	13286	Retrovirus-related Pol polyprotein from transposon TNT 1-94	C:retrotransposon nucleocapsid; F:nucleic acid binding; F:methylmalonate-semialdehyde dehydrogenase (acylating) activity; F:zinc ion binding; P:DNA integration; P:oxidation-reduction process	EC:1.2.1.27	Methylmalonate-semialdehyde dehydrogenase (CoA acylating)	-	-	-	-	-	-	-	-	-	-	-	-	-	-	-	-	-	-	-	-	-	-	*	4.95e-05
Fsp-Ps 5.1_LOD1.5Interval	TRINITY_DN13175_c0_g1_i7	not available	len=13286 path=[0:0-6061 2:6062-6192 3:6193-6222 5:6223-6257 6:6258-6759 7:6760-6760 9:6761-6804 10:6805-6849 12:6850-6934 14:6935-7024 16:7025-7130 17:7131-7261 19:7262-13285]	2.15734e-10	92	84.2413	12119	12224	106	6226233	6226338	0.000582768	82	77.3585	82	77.3585	0	0	Plus	Plus	13286	Retrovirus-related Pol polyprotein from transposon TNT 1-94	C:retrotransposon nucleocapsid; F:nucleic acid binding; F:methylmalonate-semialdehyde dehydrogenase (acylating) activity; F:zinc ion binding; P:DNA integration; P:oxidation-reduction process	EC:1.2.1.27	Methylmalonate-semialdehyde dehydrogenase (CoA acylating)	-	-	-	-	-	-	-	-	-	-	-	-	-	-	-	-	-	-	-	-	-	-	*	4.95e-05
Fsp-Ps 5.1_LOD1.5Interval	TRINITY_DN13175_c0_g1_i7	not available	len=13286 path=[0:0-6061 2:6062-6192 3:6193-6222 5:6223-6257 6:6258-6759 7:6760-6760 9:6761-6804 10:6805-6849 12:6850-6934 14:6935-7024 16:7025-7130 17:7131-7261 19:7262-13285]	7.52987e-10	90	82.4379	5223	4921	303	7532309	7532611	0.00165484	200	66.0066	200	66.0066	0	0	Plus	Minus	13286	Retrovirus-related Pol polyprotein from transposon TNT 1-94	C:retrotransposon nucleocapsid; F:nucleic acid binding; F:methylmalonate-semialdehyde dehydrogenase (acylating) activity; F:zinc ion binding; P:DNA integration; P:oxidation-reduction process	EC:1.2.1.27	Methylmalonate-semialdehyde dehydrogenase (CoA acylating)	-	-	-	-	-	-	-	-	-	-	-	-	-	-	-	-	-	-	-	-	-	-	*	4.95e-05
Fsp-Ps 5.1_LOD1.5Interval	TRINITY_DN13175_c0_g1_i7	not available	len=13286 path=[0:0-6061 2:6062-6192 3:6193-6222 5:6223-6257 6:6258-6759 7:6760-6760 9:6761-6804 10:6805-6849 12:6850-6934 14:6935-7024 16:7025-7130 17:7131-7261 19:7262-13285]	7.52987e-10	90	82.4379	8102	8404	303	7532309	7532611	0.00166584	200	66.0066	200	66.0066	0	0	Plus	Plus	13286	Retrovirus-related Pol polyprotein from transposon TNT 1-94	C:retrotransposon nucleocapsid; F:nucleic acid binding; F:methylmalonate-semialdehyde dehydrogenase (acylating) activity; F:zinc ion binding; P:DNA integration; P:oxidation-reduction process	EC:1.2.1.27	Methylmalonate-semialdehyde dehydrogenase (CoA acylating)	-	-	-	-	-	-	-	-	-	-	-	-	-	-	-	-	-	-	-	-	-	-	*	4.95e-05
Fsp-Ps 5.1_LOD1.5Interval	TRINITY_DN13175_c0_g1_i7	not available	len=13286 path=[0:0-6061 2:6062-6192 3:6193-6222 5:6223-6257 6:6258-6759 7:6760-6760 9:6761-6804 10:6805-6849 12:6850-6934 14:6935-7024 16:7025-7130 17:7131-7261 19:7262-13285]	9.17326e-09	86	78.8312	2603	2926	324	15886320	15886643	0.00178129	214	65.8462	214	65.8462	2	0.615385	Plus	Plus	13286	Retrovirus-related Pol polyprotein from transposon TNT 1-94	C:retrotransposon nucleocapsid; F:nucleic acid binding; F:methylmalonate-semialdehyde dehydrogenase (acylating) activity; F:zinc ion binding; P:DNA integration; P:oxidation-reduction process	EC:1.2.1.27	Methylmalonate-semialdehyde dehydrogenase (CoA acylating)	-	-	-	-	-	-	-	-	-	-	-	-	-	-	-	-	-	-	-	-	-	-	*	4.95e-05
Fsp-Ps 5.1_LOD1.5Interval	TRINITY_DN13175_c0_g1_i7	not available	len=13286 path=[0:0-6061 2:6062-6192 3:6193-6222 5:6223-6257 6:6258-6759 7:6760-6760 9:6761-6804 10:6805-6849 12:6850-6934 14:6935-7024 16:7025-7130 17:7131-7261 19:7262-13285]	9.17326e-09	86	78.8312	10722	10399	324	15886320	15886643	0.0017703	214	65.8462	214	65.8462	2	0.615385	Plus	Minus	13286	Retrovirus-related Pol polyprotein from transposon TNT 1-94	C:retrotransposon nucleocapsid; F:nucleic acid binding; F:methylmalonate-semialdehyde dehydrogenase (acylating) activity; F:zinc ion binding; P:DNA integration; P:oxidation-reduction process	EC:1.2.1.27	Methylmalonate-semialdehyde dehydrogenase (CoA acylating)	-	-	-	-	-	-	-	-	-	-	-	-	-	-	-	-	-	-	-	-	-	-	*	4.95e-05
Fsp-Ps 5.1_LOD1.5Interval	TRINITY_DN13175_c0_g1_i7	not available	len=13286 path=[0:0-6061 2:6062-6192 3:6193-6222 5:6223-6257 6:6258-6759 7:6760-6760 9:6761-6804 10:6805-6849 12:6850-6934 14:6935-7024 16:7025-7130 17:7131-7261 19:7262-13285]	1.11753e-07	82	75.2244	5195	4922	274	15757735	15758008	0.00149541	183	66.5455	183	66.5455	2	0.727273	Plus	Minus	13286	Retrovirus-related Pol polyprotein from transposon TNT 1-94	C:retrotransposon nucleocapsid; F:nucleic acid binding; F:methylmalonate-semialdehyde dehydrogenase (acylating) activity; F:zinc ion binding; P:DNA integration; P:oxidation-reduction process	EC:1.2.1.27	Methylmalonate-semialdehyde dehydrogenase (CoA acylating)	-	-	-	-	-	-	-	-	-	-	-	-	-	-	-	-	-	-	-	-	-	-	*	4.95e-05
Fsp-Ps 5.1_LOD1.5Interval	TRINITY_DN13175_c0_g1_i7	not available	len=13286 path=[0:0-6061 2:6062-6192 3:6193-6222 5:6223-6257 6:6258-6759 7:6760-6760 9:6761-6804 10:6805-6849 12:6850-6934 14:6935-7024 16:7025-7130 17:7131-7261 19:7262-13285]	1.11753e-07	82	75.2244	8130	8403	274	15757735	15758008	0.0015064	183	66.5455	183	66.5455	2	0.727273	Plus	Plus	13286	Retrovirus-related Pol polyprotein from transposon TNT 1-94	C:retrotransposon nucleocapsid; F:nucleic acid binding; F:methylmalonate-semialdehyde dehydrogenase (acylating) activity; F:zinc ion binding; P:DNA integration; P:oxidation-reduction process	EC:1.2.1.27	Methylmalonate-semialdehyde dehydrogenase (CoA acylating)	-	-	-	-	-	-	-	-	-	-	-	-	-	-	-	-	-	-	-	-	-	-	*	4.95e-05
Fsp-Ps 5.1_LOD1.5Interval	TRINITY_DN13175_c0_g1_i7	not available	len=13286 path=[0:0-6061 2:6062-6192 3:6193-6222 5:6223-6257 6:6258-6759 7:6760-6760 9:6761-6804 10:6805-6849 12:6850-6934 14:6935-7024 16:7025-7130 17:7131-7261 19:7262-13285]	3.90057e-07	80	73.4211	1859	1154	706	6465959	6466664	0.00387046	458	63.7883	458	63.7883	24	3.34262	Plus	Minus	13286	Retrovirus-related Pol polyprotein from transposon TNT 1-94	C:retrotransposon nucleocapsid; F:nucleic acid binding; F:methylmalonate-semialdehyde dehydrogenase (acylating) activity; F:zinc ion binding; P:DNA integration; P:oxidation-reduction process	EC:1.2.1.27	Methylmalonate-semialdehyde dehydrogenase (CoA acylating)	-	-	-	-	-	-	-	-	-	-	-	-	-	-	-	-	-	-	-	-	-	-	*	4.95e-05
Fsp-Ps 5.1_LOD1.5Interval	TRINITY_DN13175_c0_g1_i7	not available	len=13286 path=[0:0-6061 2:6062-6192 3:6193-6222 5:6223-6257 6:6258-6759 7:6760-6760 9:6761-6804 10:6805-6849 12:6850-6934 14:6935-7024 16:7025-7130 17:7131-7261 19:7262-13285]	3.90057e-07	80	73.4211	11466	12171	706	6465959	6466664	0.00388146	458	63.7883	458	63.7883	24	3.34262	Plus	Plus	13286	Retrovirus-related Pol polyprotein from transposon TNT 1-94	C:retrotransposon nucleocapsid; F:nucleic acid binding; F:methylmalonate-semialdehyde dehydrogenase (acylating) activity; F:zinc ion binding; P:DNA integration; P:oxidation-reduction process	EC:1.2.1.27	Methylmalonate-semialdehyde dehydrogenase (CoA acylating)	-	-	-	-	-	-	-	-	-	-	-	-	-	-	-	-	-	-	-	-	-	-	*	4.95e-05
Fsp-Ps 5.1_LOD1.5Interval	TRINITY_DN13175_c0_g1_i7	not available	len=13286 path=[0:0-6061 2:6062-6192 3:6193-6222 5:6223-6257 6:6258-6759 7:6760-6760 9:6761-6804 10:6805-6849 12:6850-6934 14:6935-7024 16:7025-7130 17:7131-7261 19:7262-13285]	1.36143e-06	78	71.6177	1035	1252	218	15426361	15426578	0.00119852	149	67.4208	149	67.4208	6	2.71493	Plus	Plus	13286	Retrovirus-related Pol polyprotein from transposon TNT 1-94	C:retrotransposon nucleocapsid; F:nucleic acid binding; F:methylmalonate-semialdehyde dehydrogenase (acylating) activity; F:zinc ion binding; P:DNA integration; P:oxidation-reduction process	EC:1.2.1.27	Methylmalonate-semialdehyde dehydrogenase (CoA acylating)	-	-	-	-	-	-	-	-	-	-	-	-	-	-	-	-	-	-	-	-	-	-	*	4.95e-05
Fsp-Ps 5.1_LOD1.5Interval	TRINITY_DN13175_c0_g1_i7	not available	len=13286 path=[0:0-6061 2:6062-6192 3:6193-6222 5:6223-6257 6:6258-6759 7:6760-6760 9:6761-6804 10:6805-6849 12:6850-6934 14:6935-7024 16:7025-7130 17:7131-7261 19:7262-13285]	1.36143e-06	78	71.6177	7040	7100	61	17635084	17635143	0.000335367	53	86.8852	53	86.8852	1	1.63934	Plus	Plus	13286	Retrovirus-related Pol polyprotein from transposon TNT 1-94	C:retrotransposon nucleocapsid; F:nucleic acid binding; F:methylmalonate-semialdehyde dehydrogenase (acylating) activity; F:zinc ion binding; P:DNA integration; P:oxidation-reduction process	EC:1.2.1.27	Methylmalonate-semialdehyde dehydrogenase (CoA acylating)	-	-	-	-	-	-	-	-	-	-	-	-	-	-	-	-	-	-	-	-	-	-	*	4.95e-05
Fsp-Ps 5.1_LOD1.5Interval	TRINITY_DN13175_c0_g1_i7	not available	len=13286 path=[0:0-6061 2:6062-6192 3:6193-6222 5:6223-6257 6:6258-6759 7:6760-6760 9:6761-6804 10:6805-6849 12:6850-6934 14:6935-7024 16:7025-7130 17:7131-7261 19:7262-13285]	1.36143e-06	78	71.6177	12290	12073	218	15426361	15426578	0.00118753	149	67.4208	149	67.4208	6	2.71493	Plus	Minus	13286	Retrovirus-related Pol polyprotein from transposon TNT 1-94	C:retrotransposon nucleocapsid; F:nucleic acid binding; F:methylmalonate-semialdehyde dehydrogenase (acylating) activity; F:zinc ion binding; P:DNA integration; P:oxidation-reduction process	EC:1.2.1.27	Methylmalonate-semialdehyde dehydrogenase (CoA acylating)	-	-	-	-	-	-	-	-	-	-	-	-	-	-	-	-	-	-	-	-	-	-	*	4.95e-05
Fsp-Ps 5.1_LOD1.5Interval	TRINITY_DN13175_c0_g1_i7	not available	len=13286 path=[0:0-6061 2:6062-6192 3:6193-6222 5:6223-6257 6:6258-6759 7:6760-6760 9:6761-6804 10:6805-6849 12:6850-6934 14:6935-7024 16:7025-7130 17:7131-7261 19:7262-13285]	4.75186e-06	76	69.8143	2463	2716	254	6716346	6716608	0.00139644	187	70.0375	187	70.0375	17	6.36704	Plus	Plus	13286	Retrovirus-related Pol polyprotein from transposon TNT 1-94	C:retrotransposon nucleocapsid; F:nucleic acid binding; F:methylmalonate-semialdehyde dehydrogenase (acylating) activity; F:zinc ion binding; P:DNA integration; P:oxidation-reduction process	EC:1.2.1.27	Methylmalonate-semialdehyde dehydrogenase (CoA acylating)	-	-	-	-	-	-	-	-	-	-	-	-	-	-	-	-	-	-	-	-	-	-	*	4.95e-05
Fsp-Ps 5.1_LOD1.5Interval	TRINITY_DN13175_c0_g1_i7	not available	len=13286 path=[0:0-6061 2:6062-6192 3:6193-6222 5:6223-6257 6:6258-6759 7:6760-6760 9:6761-6804 10:6805-6849 12:6850-6934 14:6935-7024 16:7025-7130 17:7131-7261 19:7262-13285]	4.75186e-06	76	69.8143	10862	10609	254	6716346	6716608	0.00138545	187	70.0375	187	70.0375	17	6.36704	Plus	Minus	13286	Retrovirus-related Pol polyprotein from transposon TNT 1-94	C:retrotransposon nucleocapsid; F:nucleic acid binding; F:methylmalonate-semialdehyde dehydrogenase (acylating) activity; F:zinc ion binding; P:DNA integration; P:oxidation-reduction process	EC:1.2.1.27	Methylmalonate-semialdehyde dehydrogenase (CoA acylating)	-	-	-	-	-	-	-	-	-	-	-	-	-	-	-	-	-	-	-	-	-	-	*	4.95e-05
Fsp-Ps 5.1_LOD1.5Interval	TRINITY_DN13175_c0_g1_i7	not available	len=13286 path=[0:0-6061 2:6062-6192 3:6193-6222 5:6223-6257 6:6258-6759 7:6760-6760 9:6761-6804 10:6805-6849 12:6850-6934 14:6935-7024 16:7025-7130 17:7131-7261 19:7262-13285]	5.78896e-05	72	66.2076	61	1	61	62091	62151	0.000324371	51	83.6066	51	83.6066	0	0	Plus	Minus	13286	Retrovirus-related Pol polyprotein from transposon TNT 1-94	C:retrotransposon nucleocapsid; F:nucleic acid binding; F:methylmalonate-semialdehyde dehydrogenase (acylating) activity; F:zinc ion binding; P:DNA integration; P:oxidation-reduction process	EC:1.2.1.27	Methylmalonate-semialdehyde dehydrogenase (CoA acylating)	-	-	-	-	-	-	-	-	-	-	-	-	-	-	-	-	-	-	-	-	-	-	*	4.95e-05
Fsp-Ps 5.1_LOD1.5Interval	TRINITY_DN13175_c0_g1_i7	not available	len=13286 path=[0:0-6061 2:6062-6192 3:6193-6222 5:6223-6257 6:6258-6759 7:6760-6760 9:6761-6804 10:6805-6849 12:6850-6934 14:6935-7024 16:7025-7130 17:7131-7261 19:7262-13285]	0.000705239	68	62.6008	5178	4922	257	16001396	16001652	0.00140194	170	65.8915	170	65.8915	2	0.775194	Plus	Minus	13286	Retrovirus-related Pol polyprotein from transposon TNT 1-94	C:retrotransposon nucleocapsid; F:nucleic acid binding; F:methylmalonate-semialdehyde dehydrogenase (acylating) activity; F:zinc ion binding; P:DNA integration; P:oxidation-reduction process	EC:1.2.1.27	Methylmalonate-semialdehyde dehydrogenase (CoA acylating)	-	-	-	-	-	-	-	-	-	-	-	-	-	-	-	-	-	-	-	-	-	-	*	4.95e-05
Fsp-Ps 5.1_LOD1.5Interval	TRINITY_DN13175_c0_g1_i7	not available	len=13286 path=[0:0-6061 2:6062-6192 3:6193-6222 5:6223-6257 6:6258-6759 7:6760-6760 9:6761-6804 10:6805-6849 12:6850-6934 14:6935-7024 16:7025-7130 17:7131-7261 19:7262-13285]	0.000705239	68	62.6008	8147	8403	257	16001396	16001652	0.00141294	170	65.8915	170	65.8915	2	0.775194	Plus	Plus	13286	Retrovirus-related Pol polyprotein from transposon TNT 1-94	C:retrotransposon nucleocapsid; F:nucleic acid binding; F:methylmalonate-semialdehyde dehydrogenase (acylating) activity; F:zinc ion binding; P:DNA integration; P:oxidation-reduction process	EC:1.2.1.27	Methylmalonate-semialdehyde dehydrogenase (CoA acylating)	-	-	-	-	-	-	-	-	-	-	-	-	-	-	-	-	-	-	-	-	-	-	*	4.95e-05
Fsp-Ps 5.1_LOD1.5Interval	TRINITY_DN13175_c0_g1_i7	not available	len=13286 path=[0:0-6061 2:6062-6192 3:6193-6222 5:6223-6257 6:6258-6759 7:6760-6760 9:6761-6804 10:6805-6849 12:6850-6934 14:6935-7024 16:7025-7130 17:7131-7261 19:7262-13285]	0.00246153	66	60.7975	819	640	180	17645663	17645843	0.000978611	125	68.6813	125	68.6813	3	1.64835	Plus	Minus	13286	Retrovirus-related Pol polyprotein from transposon TNT 1-94	C:retrotransposon nucleocapsid; F:nucleic acid binding; F:methylmalonate-semialdehyde dehydrogenase (acylating) activity; F:zinc ion binding; P:DNA integration; P:oxidation-reduction process	EC:1.2.1.27	Methylmalonate-semialdehyde dehydrogenase (CoA acylating)	-	-	-	-	-	-	-	-	-	-	-	-	-	-	-	-	-	-	-	-	-	-	*	4.95e-05
Fsp-Ps 5.1_LOD1.5Interval	TRINITY_DN13175_c0_g1_i7	not available	len=13286 path=[0:0-6061 2:6062-6192 3:6193-6222 5:6223-6257 6:6258-6759 7:6760-6760 9:6761-6804 10:6805-6849 12:6850-6934 14:6935-7024 16:7025-7130 17:7131-7261 19:7262-13285]	0.00246153	66	60.7975	647	946	300	16021224	16021526	0.00164934	200	65.5738	200	65.5738	7	2.29508	Plus	Plus	13286	Retrovirus-related Pol polyprotein from transposon TNT 1-94	C:retrotransposon nucleocapsid; F:nucleic acid binding; F:methylmalonate-semialdehyde dehydrogenase (acylating) activity; F:zinc ion binding; P:DNA integration; P:oxidation-reduction process	EC:1.2.1.27	Methylmalonate-semialdehyde dehydrogenase (CoA acylating)	-	-	-	-	-	-	-	-	-	-	-	-	-	-	-	-	-	-	-	-	-	-	*	4.95e-05
Fsp-Ps 5.1_LOD1.5Interval	TRINITY_DN13175_c0_g1_i7	not available	len=13286 path=[0:0-6061 2:6062-6192 3:6193-6222 5:6223-6257 6:6258-6759 7:6760-6760 9:6761-6804 10:6805-6849 12:6850-6934 14:6935-7024 16:7025-7130 17:7131-7261 19:7262-13285]	0.00246153	66	60.7975	12678	12379	300	16021224	16021526	0.00163835	200	65.5738	200	65.5738	7	2.29508	Plus	Minus	13286	Retrovirus-related Pol polyprotein from transposon TNT 1-94	C:retrotransposon nucleocapsid; F:nucleic acid binding; F:methylmalonate-semialdehyde dehydrogenase (acylating) activity; F:zinc ion binding; P:DNA integration; P:oxidation-reduction process	EC:1.2.1.27	Methylmalonate-semialdehyde dehydrogenase (CoA acylating)	-	-	-	-	-	-	-	-	-	-	-	-	-	-	-	-	-	-	-	-	-	-	*	4.95e-05
Fsp-Ps 5.1_LOD1.5Interval	TRINITY_DN13175_c0_g1_i7	not available	len=13286 path=[0:0-6061 2:6062-6192 3:6193-6222 5:6223-6257 6:6258-6759 7:6760-6760 9:6761-6804 10:6805-6849 12:6850-6934 14:6935-7024 16:7025-7130 17:7131-7261 19:7262-13285]	0.00246153	66	60.7975	12506	12685	180	17645663	17645843	0.000989606	125	68.6813	125	68.6813	3	1.64835	Plus	Plus	13286	Retrovirus-related Pol polyprotein from transposon TNT 1-94	C:retrotransposon nucleocapsid; F:nucleic acid binding; F:methylmalonate-semialdehyde dehydrogenase (acylating) activity; F:zinc ion binding; P:DNA integration; P:oxidation-reduction process	EC:1.2.1.27	Methylmalonate-semialdehyde dehydrogenase (CoA acylating)	-	-	-	-	-	-	-	-	-	-	-	-	-	-	-	-	-	-	-	-	-	-	*	4.95e-05
Fsp-Ps 5.1_LOD1.5Interval	TRINITY_DN13175_c0_g1_i7	not available	len=13286 path=[0:0-6061 2:6062-6192 3:6193-6222 5:6223-6257 6:6258-6759 7:6760-6760 9:6761-6804 10:6805-6849 12:6850-6934 14:6935-7024 16:7025-7130 17:7131-7261 19:7262-13285]	0.00859157	64	58.9941	1708	1789	82	15046178	15046259	0.000450821	62	75.6098	62	75.6098	0	0	Plus	Plus	13286	Retrovirus-related Pol polyprotein from transposon TNT 1-94	C:retrotransposon nucleocapsid; F:nucleic acid binding; F:methylmalonate-semialdehyde dehydrogenase (acylating) activity; F:zinc ion binding; P:DNA integration; P:oxidation-reduction process	EC:1.2.1.27	Methylmalonate-semialdehyde dehydrogenase (CoA acylating)	-	-	-	-	-	-	-	-	-	-	-	-	-	-	-	-	-	-	-	-	-	-	*	4.95e-05
Fsp-Ps 5.1_LOD1.5Interval	TRINITY_DN13175_c0_g1_i7	not available	len=13286 path=[0:0-6061 2:6062-6192 3:6193-6222 5:6223-6257 6:6258-6759 7:6760-6760 9:6761-6804 10:6805-6849 12:6850-6934 14:6935-7024 16:7025-7130 17:7131-7261 19:7262-13285]	0.00859157	64	58.9941	3510	3434	77	7371078	7371154	0.000412336	59	76.6234	59	76.6234	0	0	Plus	Minus	13286	Retrovirus-related Pol polyprotein from transposon TNT 1-94	C:retrotransposon nucleocapsid; F:nucleic acid binding; F:methylmalonate-semialdehyde dehydrogenase (acylating) activity; F:zinc ion binding; P:DNA integration; P:oxidation-reduction process	EC:1.2.1.27	Methylmalonate-semialdehyde dehydrogenase (CoA acylating)	-	-	-	-	-	-	-	-	-	-	-	-	-	-	-	-	-	-	-	-	-	-	*	4.95e-05
Fsp-Ps 5.1_LOD1.5Interval	TRINITY_DN13175_c0_g1_i7	not available	len=13286 path=[0:0-6061 2:6062-6192 3:6193-6222 5:6223-6257 6:6258-6759 7:6760-6760 9:6761-6804 10:6805-6849 12:6850-6934 14:6935-7024 16:7025-7130 17:7131-7261 19:7262-13285]	0.00859157	64	58.9941	5195	4823	373	8022813	8023185	0.00203969	239	63.9037	239	63.9037	2	0.534759	Plus	Minus	13286	Retrovirus-related Pol polyprotein from transposon TNT 1-94	C:retrotransposon nucleocapsid; F:nucleic acid binding; F:methylmalonate-semialdehyde dehydrogenase (acylating) activity; F:zinc ion binding; P:DNA integration; P:oxidation-reduction process	EC:1.2.1.27	Methylmalonate-semialdehyde dehydrogenase (CoA acylating)	-	-	-	-	-	-	-	-	-	-	-	-	-	-	-	-	-	-	-	-	-	-	*	4.95e-05
Fsp-Ps 5.1_LOD1.5Interval	TRINITY_DN13175_c0_g1_i7	not available	len=13286 path=[0:0-6061 2:6062-6192 3:6193-6222 5:6223-6257 6:6258-6759 7:6760-6760 9:6761-6804 10:6805-6849 12:6850-6934 14:6935-7024 16:7025-7130 17:7131-7261 19:7262-13285]	0.00859157	64	58.9941	8130	8502	373	8022813	8023185	0.00205068	239	63.9037	239	63.9037	2	0.534759	Plus	Plus	13286	Retrovirus-related Pol polyprotein from transposon TNT 1-94	C:retrotransposon nucleocapsid; F:nucleic acid binding; F:methylmalonate-semialdehyde dehydrogenase (acylating) activity; F:zinc ion binding; P:DNA integration; P:oxidation-reduction process	EC:1.2.1.27	Methylmalonate-semialdehyde dehydrogenase (CoA acylating)	-	-	-	-	-	-	-	-	-	-	-	-	-	-	-	-	-	-	-	-	-	-	*	4.95e-05
Fsp-Ps 5.1_LOD1.5Interval	TRINITY_DN13175_c0_g1_i7	not available	len=13286 path=[0:0-6061 2:6062-6192 3:6193-6222 5:6223-6257 6:6258-6759 7:6760-6760 9:6761-6804 10:6805-6849 12:6850-6934 14:6935-7024 16:7025-7130 17:7131-7261 19:7262-13285]	0.00859157	64	58.9941	9815	9891	77	7371078	7371154	0.000423332	59	76.6234	59	76.6234	0	0	Plus	Plus	13286	Retrovirus-related Pol polyprotein from transposon TNT 1-94	C:retrotransposon nucleocapsid; F:nucleic acid binding; F:methylmalonate-semialdehyde dehydrogenase (acylating) activity; F:zinc ion binding; P:DNA integration; P:oxidation-reduction process	EC:1.2.1.27	Methylmalonate-semialdehyde dehydrogenase (CoA acylating)	-	-	-	-	-	-	-	-	-	-	-	-	-	-	-	-	-	-	-	-	-	-	*	4.95e-05
Fsp-Ps 5.1_LOD1.5Interval	TRINITY_DN13175_c0_g1_i7	not available	len=13286 path=[0:0-6061 2:6062-6192 3:6193-6222 5:6223-6257 6:6258-6759 7:6760-6760 9:6761-6804 10:6805-6849 12:6850-6934 14:6935-7024 16:7025-7130 17:7131-7261 19:7262-13285]	0.00859157	64	58.9941	11617	11536	82	15046178	15046259	0.000439825	62	75.6098	62	75.6098	0	0	Plus	Minus	13286	Retrovirus-related Pol polyprotein from transposon TNT 1-94	C:retrotransposon nucleocapsid; F:nucleic acid binding; F:methylmalonate-semialdehyde dehydrogenase (acylating) activity; F:zinc ion binding; P:DNA integration; P:oxidation-reduction process	EC:1.2.1.27	Methylmalonate-semialdehyde dehydrogenase (CoA acylating)	-	-	-	-	-	-	-	-	-	-	-	-	-	-	-	-	-	-	-	-	-	-	*	4.95e-05
Fsp-Ps 5.1_LOD1.5Interval	TRINITY_DN13175_c0_g1_i7	not available	len=13286 path=[0:0-6061 2:6062-6192 3:6193-6222 5:6223-6257 6:6258-6759 7:6760-6760 9:6761-6804 10:6805-6849 12:6850-6934 14:6935-7024 16:7025-7130 17:7131-7261 19:7262-13285]	0.0299875	62	57.1907	754	686	69	986400	986468	0.000368353	56	80	56	80	2	2.85714	Plus	Minus	13286	Retrovirus-related Pol polyprotein from transposon TNT 1-94	C:retrotransposon nucleocapsid; F:nucleic acid binding; F:methylmalonate-semialdehyde dehydrogenase (acylating) activity; F:zinc ion binding; P:DNA integration; P:oxidation-reduction process	EC:1.2.1.27	Methylmalonate-semialdehyde dehydrogenase (CoA acylating)	-	-	-	-	-	-	-	-	-	-	-	-	-	-	-	-	-	-	-	-	-	-	*	4.95e-05
Fsp-Ps 5.1_LOD1.5Interval	TRINITY_DN13175_c0_g1_i7	not available	len=13286 path=[0:0-6061 2:6062-6192 3:6193-6222 5:6223-6257 6:6258-6759 7:6760-6760 9:6761-6804 10:6805-6849 12:6850-6934 14:6935-7024 16:7025-7130 17:7131-7261 19:7262-13285]	0.0299875	62	57.1907	3510	3415	96	8701910	8702007	0.000516794	73	74.4898	73	74.4898	2	2.04082	Plus	Minus	13286	Retrovirus-related Pol polyprotein from transposon TNT 1-94	C:retrotransposon nucleocapsid; F:nucleic acid binding; F:methylmalonate-semialdehyde dehydrogenase (acylating) activity; F:zinc ion binding; P:DNA integration; P:oxidation-reduction process	EC:1.2.1.27	Methylmalonate-semialdehyde dehydrogenase (CoA acylating)	-	-	-	-	-	-	-	-	-	-	-	-	-	-	-	-	-	-	-	-	-	-	*	4.95e-05
Fsp-Ps 5.1_LOD1.5Interval	TRINITY_DN13175_c0_g1_i7	not available	len=13286 path=[0:0-6061 2:6062-6192 3:6193-6222 5:6223-6257 6:6258-6759 7:6760-6760 9:6761-6804 10:6805-6849 12:6850-6934 14:6935-7024 16:7025-7130 17:7131-7261 19:7262-13285]	0.0299875	62	57.1907	4939	5195	257	6718919	6719175	0.00141294	169	65.5039	169	65.5039	2	0.775194	Plus	Plus	13286	Retrovirus-related Pol polyprotein from transposon TNT 1-94	C:retrotransposon nucleocapsid; F:nucleic acid binding; F:methylmalonate-semialdehyde dehydrogenase (acylating) activity; F:zinc ion binding; P:DNA integration; P:oxidation-reduction process	EC:1.2.1.27	Methylmalonate-semialdehyde dehydrogenase (CoA acylating)	-	-	-	-	-	-	-	-	-	-	-	-	-	-	-	-	-	-	-	-	-	-	*	4.95e-05
Fsp-Ps 5.1_LOD1.5Interval	TRINITY_DN13175_c0_g1_i7	not available	len=13286 path=[0:0-6061 2:6062-6192 3:6193-6222 5:6223-6257 6:6258-6759 7:6760-6760 9:6761-6804 10:6805-6849 12:6850-6934 14:6935-7024 16:7025-7130 17:7131-7261 19:7262-13285]	0.0299875	62	57.1907	6797	6678	120	17626610	17626728	0.000648742	90	72.5806	90	72.5806	9	7.25806	Plus	Minus	13286	Retrovirus-related Pol polyprotein from transposon TNT 1-94	C:retrotransposon nucleocapsid; F:nucleic acid binding; F:methylmalonate-semialdehyde dehydrogenase (acylating) activity; F:zinc ion binding; P:DNA integration; P:oxidation-reduction process	EC:1.2.1.27	Methylmalonate-semialdehyde dehydrogenase (CoA acylating)	-	-	-	-	-	-	-	-	-	-	-	-	-	-	-	-	-	-	-	-	-	-	*	4.95e-05
Fsp-Ps 5.1_LOD1.5Interval	TRINITY_DN13175_c0_g1_i7	not available	len=13286 path=[0:0-6061 2:6062-6192 3:6193-6222 5:6223-6257 6:6258-6759 7:6760-6760 9:6761-6804 10:6805-6849 12:6850-6934 14:6935-7024 16:7025-7130 17:7131-7261 19:7262-13285]	0.0299875	62	57.1907	8386	8130	257	6718919	6719175	0.00140194	169	65.5039	169	65.5039	2	0.775194	Plus	Minus	13286	Retrovirus-related Pol polyprotein from transposon TNT 1-94	C:retrotransposon nucleocapsid; F:nucleic acid binding; F:methylmalonate-semialdehyde dehydrogenase (acylating) activity; F:zinc ion binding; P:DNA integration; P:oxidation-reduction process	EC:1.2.1.27	Methylmalonate-semialdehyde dehydrogenase (CoA acylating)	-	-	-	-	-	-	-	-	-	-	-	-	-	-	-	-	-	-	-	-	-	-	*	4.95e-05
Fsp-Ps 5.1_LOD1.5Interval	TRINITY_DN13175_c0_g1_i7	not available	len=13286 path=[0:0-6061 2:6062-6192 3:6193-6222 5:6223-6257 6:6258-6759 7:6760-6760 9:6761-6804 10:6805-6849 12:6850-6934 14:6935-7024 16:7025-7130 17:7131-7261 19:7262-13285]	0.0299875	62	57.1907	9815	9910	96	8701910	8702007	0.00052779	73	74.4898	73	74.4898	2	2.04082	Plus	Plus	13286	Retrovirus-related Pol polyprotein from transposon TNT 1-94	C:retrotransposon nucleocapsid; F:nucleic acid binding; F:methylmalonate-semialdehyde dehydrogenase (acylating) activity; F:zinc ion binding; P:DNA integration; P:oxidation-reduction process	EC:1.2.1.27	Methylmalonate-semialdehyde dehydrogenase (CoA acylating)	-	-	-	-	-	-	-	-	-	-	-	-	-	-	-	-	-	-	-	-	-	-	*	4.95e-05
Fsp-Ps 5.1_LOD1.5Interval	TRINITY_DN13175_c0_g1_i7	not available	len=13286 path=[0:0-6061 2:6062-6192 3:6193-6222 5:6223-6257 6:6258-6759 7:6760-6760 9:6761-6804 10:6805-6849 12:6850-6934 14:6935-7024 16:7025-7130 17:7131-7261 19:7262-13285]	0.0299875	62	57.1907	12571	12639	69	986400	986468	0.000379349	56	80	56	80	2	2.85714	Plus	Plus	13286	Retrovirus-related Pol polyprotein from transposon TNT 1-94	C:retrotransposon nucleocapsid; F:nucleic acid binding; F:methylmalonate-semialdehyde dehydrogenase (acylating) activity; F:zinc ion binding; P:DNA integration; P:oxidation-reduction process	EC:1.2.1.27	Methylmalonate-semialdehyde dehydrogenase (CoA acylating)	-	-	-	-	-	-	-	-	-	-	-	-	-	-	-	-	-	-	-	-	-	-	*	4.95e-05
Fsp-Ps 5.1_LOD1.5Interval	TRINITY_DN13175_c0_g1_i7	not available	len=13286 path=[0:0-6061 2:6062-6192 3:6193-6222 5:6223-6257 6:6258-6759 7:6760-6760 9:6761-6804 10:6805-6849 12:6850-6934 14:6935-7024 16:7025-7130 17:7131-7261 19:7262-13285]	0.104667	60	55.3874	3527	3589	63	6717439	6717501	0.000346362	50	79.3651	50	79.3651	0	0	Plus	Plus	13286	Retrovirus-related Pol polyprotein from transposon TNT 1-94	C:retrotransposon nucleocapsid; F:nucleic acid binding; F:methylmalonate-semialdehyde dehydrogenase (acylating) activity; F:zinc ion binding; P:DNA integration; P:oxidation-reduction process	EC:1.2.1.27	Methylmalonate-semialdehyde dehydrogenase (CoA acylating)	-	-	-	-	-	-	-	-	-	-	-	-	-	-	-	-	-	-	-	-	-	-	*	4.95e-05
Fsp-Ps 5.1_LOD1.5Interval	TRINITY_DN13175_c0_g1_i7	not available	len=13286 path=[0:0-6061 2:6062-6192 3:6193-6222 5:6223-6257 6:6258-6759 7:6760-6760 9:6761-6804 10:6805-6849 12:6850-6934 14:6935-7024 16:7025-7130 17:7131-7261 19:7262-13285]	0.104667	60	55.3874	6747	6786	40	65773	65812	0.000219913	36	90	36	90	0	0	Plus	Plus	13286	Retrovirus-related Pol polyprotein from transposon TNT 1-94	C:retrotransposon nucleocapsid; F:nucleic acid binding; F:methylmalonate-semialdehyde dehydrogenase (acylating) activity; F:zinc ion binding; P:DNA integration; P:oxidation-reduction process	EC:1.2.1.27	Methylmalonate-semialdehyde dehydrogenase (CoA acylating)	-	-	-	-	-	-	-	-	-	-	-	-	-	-	-	-	-	-	-	-	-	-	*	4.95e-05
Fsp-Ps 5.1_LOD1.5Interval	TRINITY_DN13175_c0_g1_i7	not available	len=13286 path=[0:0-6061 2:6062-6192 3:6193-6222 5:6223-6257 6:6258-6759 7:6760-6760 9:6761-6804 10:6805-6849 12:6850-6934 14:6935-7024 16:7025-7130 17:7131-7261 19:7262-13285]	0.104667	60	55.3874	9798	9736	63	6717439	6717501	0.000335367	50	79.3651	50	79.3651	0	0	Plus	Minus	13286	Retrovirus-related Pol polyprotein from transposon TNT 1-94	C:retrotransposon nucleocapsid; F:nucleic acid binding; F:methylmalonate-semialdehyde dehydrogenase (acylating) activity; F:zinc ion binding; P:DNA integration; P:oxidation-reduction process	EC:1.2.1.27	Methylmalonate-semialdehyde dehydrogenase (CoA acylating)	-	-	-	-	-	-	-	-	-	-	-	-	-	-	-	-	-	-	-	-	-	-	*	4.95e-05
Fsp-Ps 5.1_LOD1.5Interval	TRINITY_DN13175_c0_g1_i7	not available	len=13286 path=[0:0-6061 2:6062-6192 3:6193-6222 5:6223-6257 6:6258-6759 7:6760-6760 9:6761-6804 10:6805-6849 12:6850-6934 14:6935-7024 16:7025-7130 17:7131-7261 19:7262-13285]	0.365323	58	53.584	1749	1708	42	14277581	14277622	0.000219913	37	88.0952	37	88.0952	0	0	Plus	Minus	13286	Retrovirus-related Pol polyprotein from transposon TNT 1-94	C:retrotransposon nucleocapsid; F:nucleic acid binding; F:methylmalonate-semialdehyde dehydrogenase (acylating) activity; F:zinc ion binding; P:DNA integration; P:oxidation-reduction process	EC:1.2.1.27	Methylmalonate-semialdehyde dehydrogenase (CoA acylating)	-	-	-	-	-	-	-	-	-	-	-	-	-	-	-	-	-	-	-	-	-	-	*	4.95e-05
Fsp-Ps 5.1_LOD1.5Interval	TRINITY_DN13175_c0_g1_i7	not available	len=13286 path=[0:0-6061 2:6062-6192 3:6193-6222 5:6223-6257 6:6258-6759 7:6760-6760 9:6761-6804 10:6805-6849 12:6850-6934 14:6935-7024 16:7025-7130 17:7131-7261 19:7262-13285]	0.365323	58	53.584	3510	3411	100	8248241	8248343	0.000538786	75	72.8155	75	72.8155	3	2.91262	Plus	Minus	13286	Retrovirus-related Pol polyprotein from transposon TNT 1-94	C:retrotransposon nucleocapsid; F:nucleic acid binding; F:methylmalonate-semialdehyde dehydrogenase (acylating) activity; F:zinc ion binding; P:DNA integration; P:oxidation-reduction process	EC:1.2.1.27	Methylmalonate-semialdehyde dehydrogenase (CoA acylating)	-	-	-	-	-	-	-	-	-	-	-	-	-	-	-	-	-	-	-	-	-	-	*	4.95e-05
Fsp-Ps 5.1_LOD1.5Interval	TRINITY_DN13175_c0_g1_i7	not available	len=13286 path=[0:0-6061 2:6062-6192 3:6193-6222 5:6223-6257 6:6258-6759 7:6760-6760 9:6761-6804 10:6805-6849 12:6850-6934 14:6935-7024 16:7025-7130 17:7131-7261 19:7262-13285]	0.365323	58	53.584	6750	6786	37	15530898	15530934	0.000203419	34	91.8919	34	91.8919	0	0	Plus	Plus	13286	Retrovirus-related Pol polyprotein from transposon TNT 1-94	C:retrotransposon nucleocapsid; F:nucleic acid binding; F:methylmalonate-semialdehyde dehydrogenase (acylating) activity; F:zinc ion binding; P:DNA integration; P:oxidation-reduction process	EC:1.2.1.27	Methylmalonate-semialdehyde dehydrogenase (CoA acylating)	-	-	-	-	-	-	-	-	-	-	-	-	-	-	-	-	-	-	-	-	-	-	*	4.95e-05
Fsp-Ps 5.1_LOD1.5Interval	TRINITY_DN13175_c0_g1_i7	not available	len=13286 path=[0:0-6061 2:6062-6192 3:6193-6222 5:6223-6257 6:6258-6759 7:6760-6760 9:6761-6804 10:6805-6849 12:6850-6934 14:6935-7024 16:7025-7130 17:7131-7261 19:7262-13285]	0.365323	58	53.584	6886	6751	136	17626590	17626727	0.000736707	104	70.7483	104	70.7483	20	13.6054	Plus	Minus	13286	Retrovirus-related Pol polyprotein from transposon TNT 1-94	C:retrotransposon nucleocapsid; F:nucleic acid binding; F:methylmalonate-semialdehyde dehydrogenase (acylating) activity; F:zinc ion binding; P:DNA integration; P:oxidation-reduction process	EC:1.2.1.27	Methylmalonate-semialdehyde dehydrogenase (CoA acylating)	-	-	-	-	-	-	-	-	-	-	-	-	-	-	-	-	-	-	-	-	-	-	*	4.95e-05
Fsp-Ps 5.1_LOD1.5Interval	TRINITY_DN13175_c0_g1_i7	not available	len=13286 path=[0:0-6061 2:6062-6192 3:6193-6222 5:6223-6257 6:6258-6759 7:6760-6760 9:6761-6804 10:6805-6849 12:6850-6934 14:6935-7024 16:7025-7130 17:7131-7261 19:7262-13285]	0.365323	58	53.584	9815	9891	77	8248241	8248317	0.000423332	58	75.3247	58	75.3247	0	0	Plus	Plus	13286	Retrovirus-related Pol polyprotein from transposon TNT 1-94	C:retrotransposon nucleocapsid; F:nucleic acid binding; F:methylmalonate-semialdehyde dehydrogenase (acylating) activity; F:zinc ion binding; P:DNA integration; P:oxidation-reduction process	EC:1.2.1.27	Methylmalonate-semialdehyde dehydrogenase (CoA acylating)	-	-	-	-	-	-	-	-	-	-	-	-	-	-	-	-	-	-	-	-	-	-	*	4.95e-05
Fsp-Ps 5.1_LOD1.5Interval	TRINITY_DN13175_c0_g1_i7	not available	len=13286 path=[0:0-6061 2:6062-6192 3:6193-6222 5:6223-6257 6:6258-6759 7:6760-6760 9:6761-6804 10:6805-6849 12:6850-6934 14:6935-7024 16:7025-7130 17:7131-7261 19:7262-13285]	0.365323	58	53.584	11576	11617	42	14277581	14277622	0.000230908	37	88.0952	37	88.0952	0	0	Plus	Plus	13286	Retrovirus-related Pol polyprotein from transposon TNT 1-94	C:retrotransposon nucleocapsid; F:nucleic acid binding; F:methylmalonate-semialdehyde dehydrogenase (acylating) activity; F:zinc ion binding; P:DNA integration; P:oxidation-reduction process	EC:1.2.1.27	Methylmalonate-semialdehyde dehydrogenase (CoA acylating)	-	-	-	-	-	-	-	-	-	-	-	-	-	-	-	-	-	-	-	-	-	-	*	4.95e-05
Fsp-Ps 5.1_LOD1.5Interval	TRINITY_DN13175_c0_g1_i7	not available	len=13286 path=[0:0-6061 2:6062-6192 3:6193-6222 5:6223-6257 6:6258-6759 7:6760-6760 9:6761-6804 10:6805-6849 12:6850-6934 14:6935-7024 16:7025-7130 17:7131-7261 19:7262-13285]	1.2751	56	51.7806	640	804	165	671805	671968	0.000907139	111	67.2727	111	67.2727	1	0.606061	Plus	Plus	13286	Retrovirus-related Pol polyprotein from transposon TNT 1-94	C:retrotransposon nucleocapsid; F:nucleic acid binding; F:methylmalonate-semialdehyde dehydrogenase (acylating) activity; F:zinc ion binding; P:DNA integration; P:oxidation-reduction process	EC:1.2.1.27	Methylmalonate-semialdehyde dehydrogenase (CoA acylating)	-	-	-	-	-	-	-	-	-	-	-	-	-	-	-	-	-	-	-	-	-	-	*	4.95e-05
Fsp-Ps 5.1_LOD1.5Interval	TRINITY_DN13175_c0_g1_i7	not available	len=13286 path=[0:0-6061 2:6062-6192 3:6193-6222 5:6223-6257 6:6258-6759 7:6760-6760 9:6761-6804 10:6805-6849 12:6850-6934 14:6935-7024 16:7025-7130 17:7131-7261 19:7262-13285]	1.2751	56	51.7806	1611	1734	124	6418792	6418915	0.000681729	93	71.5385	93	71.5385	12	9.23077	Plus	Plus	13286	Retrovirus-related Pol polyprotein from transposon TNT 1-94	C:retrotransposon nucleocapsid; F:nucleic acid binding; F:methylmalonate-semialdehyde dehydrogenase (acylating) activity; F:zinc ion binding; P:DNA integration; P:oxidation-reduction process	EC:1.2.1.27	Methylmalonate-semialdehyde dehydrogenase (CoA acylating)	-	-	-	-	-	-	-	-	-	-	-	-	-	-	-	-	-	-	-	-	-	-	*	4.95e-05
Fsp-Ps 5.1_LOD1.5Interval	TRINITY_DN13175_c0_g1_i7	not available	len=13286 path=[0:0-6061 2:6062-6192 3:6193-6222 5:6223-6257 6:6258-6759 7:6760-6760 9:6761-6804 10:6805-6849 12:6850-6934 14:6935-7024 16:7025-7130 17:7131-7261 19:7262-13285]	1.2751	56	51.7806	2010	2212	203	15342436	15342636	0.00111606	140	65.4206	140	65.4206	24	11.215	Plus	Plus	13286	Retrovirus-related Pol polyprotein from transposon TNT 1-94	C:retrotransposon nucleocapsid; F:nucleic acid binding; F:methylmalonate-semialdehyde dehydrogenase (acylating) activity; F:zinc ion binding; P:DNA integration; P:oxidation-reduction process	EC:1.2.1.27	Methylmalonate-semialdehyde dehydrogenase (CoA acylating)	-	-	-	-	-	-	-	-	-	-	-	-	-	-	-	-	-	-	-	-	-	-	*	4.95e-05
Fsp-Ps 5.1_LOD1.5Interval	TRINITY_DN13175_c0_g1_i7	not available	len=13286 path=[0:0-6061 2:6062-6192 3:6193-6222 5:6223-6257 6:6258-6759 7:6760-6760 9:6761-6804 10:6805-6849 12:6850-6934 14:6935-7024 16:7025-7130 17:7131-7261 19:7262-13285]	1.2751	56	51.7806	5976	6059	84	6758893	6758972	0.000461816	64	76.1905	64	76.1905	4	4.7619	Plus	Plus	13286	Retrovirus-related Pol polyprotein from transposon TNT 1-94	C:retrotransposon nucleocapsid; F:nucleic acid binding; F:methylmalonate-semialdehyde dehydrogenase (acylating) activity; F:zinc ion binding; P:DNA integration; P:oxidation-reduction process	EC:1.2.1.27	Methylmalonate-semialdehyde dehydrogenase (CoA acylating)	-	-	-	-	-	-	-	-	-	-	-	-	-	-	-	-	-	-	-	-	-	-	*	4.95e-05
Fsp-Ps 5.1_LOD1.5Interval	TRINITY_DN13175_c0_g1_i7	not available	len=13286 path=[0:0-6061 2:6062-6192 3:6193-6222 5:6223-6257 6:6258-6759 7:6760-6760 9:6761-6804 10:6805-6849 12:6850-6934 14:6935-7024 16:7025-7130 17:7131-7261 19:7262-13285]	1.2751	56	51.7806	6669	6713	45	7486948	7486991	0.000247402	39	86.6667	39	86.6667	1	2.22222	Plus	Plus	13286	Retrovirus-related Pol polyprotein from transposon TNT 1-94	C:retrotransposon nucleocapsid; F:nucleic acid binding; F:methylmalonate-semialdehyde dehydrogenase (acylating) activity; F:zinc ion binding; P:DNA integration; P:oxidation-reduction process	EC:1.2.1.27	Methylmalonate-semialdehyde dehydrogenase (CoA acylating)	-	-	-	-	-	-	-	-	-	-	-	-	-	-	-	-	-	-	-	-	-	-	*	4.95e-05
Fsp-Ps 5.1_LOD1.5Interval	TRINITY_DN13175_c0_g1_i7	not available	len=13286 path=[0:0-6061 2:6062-6192 3:6193-6222 5:6223-6257 6:6258-6759 7:6760-6760 9:6761-6804 10:6805-6849 12:6850-6934 14:6935-7024 16:7025-7130 17:7131-7261 19:7262-13285]	1.2751	56	51.7806	7349	7266	84	6758893	6758972	0.000450821	64	76.1905	64	76.1905	4	4.7619	Plus	Minus	13286	Retrovirus-related Pol polyprotein from transposon TNT 1-94	C:retrotransposon nucleocapsid; F:nucleic acid binding; F:methylmalonate-semialdehyde dehydrogenase (acylating) activity; F:zinc ion binding; P:DNA integration; P:oxidation-reduction process	EC:1.2.1.27	Methylmalonate-semialdehyde dehydrogenase (CoA acylating)	-	-	-	-	-	-	-	-	-	-	-	-	-	-	-	-	-	-	-	-	-	-	*	4.95e-05
Fsp-Ps 5.1_LOD1.5Interval	TRINITY_DN13175_c0_g1_i7	not available	len=13286 path=[0:0-6061 2:6062-6192 3:6193-6222 5:6223-6257 6:6258-6759 7:6760-6760 9:6761-6804 10:6805-6849 12:6850-6934 14:6935-7024 16:7025-7130 17:7131-7261 19:7262-13285]	1.2751	56	51.7806	11315	11113	203	15342436	15342636	0.00110506	140	65.4206	140	65.4206	24	11.215	Plus	Minus	13286	Retrovirus-related Pol polyprotein from transposon TNT 1-94	C:retrotransposon nucleocapsid; F:nucleic acid binding; F:methylmalonate-semialdehyde dehydrogenase (acylating) activity; F:zinc ion binding; P:DNA integration; P:oxidation-reduction process	EC:1.2.1.27	Methylmalonate-semialdehyde dehydrogenase (CoA acylating)	-	-	-	-	-	-	-	-	-	-	-	-	-	-	-	-	-	-	-	-	-	-	*	4.95e-05
Fsp-Ps 5.1_LOD1.5Interval	TRINITY_DN13175_c0_g1_i7	not available	len=13286 path=[0:0-6061 2:6062-6192 3:6193-6222 5:6223-6257 6:6258-6759 7:6760-6760 9:6761-6804 10:6805-6849 12:6850-6934 14:6935-7024 16:7025-7130 17:7131-7261 19:7262-13285]	1.2751	56	51.7806	11714	11591	124	6418792	6418915	0.000670733	93	71.5385	93	71.5385	12	9.23077	Plus	Minus	13286	Retrovirus-related Pol polyprotein from transposon TNT 1-94	C:retrotransposon nucleocapsid; F:nucleic acid binding; F:methylmalonate-semialdehyde dehydrogenase (acylating) activity; F:zinc ion binding; P:DNA integration; P:oxidation-reduction process	EC:1.2.1.27	Methylmalonate-semialdehyde dehydrogenase (CoA acylating)	-	-	-	-	-	-	-	-	-	-	-	-	-	-	-	-	-	-	-	-	-	-	*	4.95e-05
Fsp-Ps 5.1_LOD1.5Interval	TRINITY_DN13175_c0_g1_i7	not available	len=13286 path=[0:0-6061 2:6062-6192 3:6193-6222 5:6223-6257 6:6258-6759 7:6760-6760 9:6761-6804 10:6805-6849 12:6850-6934 14:6935-7024 16:7025-7130 17:7131-7261 19:7262-13285]	1.2751	56	51.7806	12685	12521	165	671805	671968	0.000896144	111	67.2727	111	67.2727	1	0.606061	Plus	Minus	13286	Retrovirus-related Pol polyprotein from transposon TNT 1-94	C:retrotransposon nucleocapsid; F:nucleic acid binding; F:methylmalonate-semialdehyde dehydrogenase (acylating) activity; F:zinc ion binding; P:DNA integration; P:oxidation-reduction process	EC:1.2.1.27	Methylmalonate-semialdehyde dehydrogenase (CoA acylating)	-	-	-	-	-	-	-	-	-	-	-	-	-	-	-	-	-	-	-	-	-	-	*	4.95e-05
Fsp-Ps 5.1_LOD1.5Interval	TRINITY_DN13175_c0_g1_i7	not available	len=13286 path=[0:0-6061 2:6062-6192 3:6193-6222 5:6223-6257 6:6258-6759 7:6760-6760 9:6761-6804 10:6805-6849 12:6850-6934 14:6935-7024 16:7025-7130 17:7131-7261 19:7262-13285]	4.45055	54	49.9773	1746	1712	35	562070	562104	0.000181428	32	91.4286	32	91.4286	0	0	Plus	Minus	13286	Retrovirus-related Pol polyprotein from transposon TNT 1-94	C:retrotransposon nucleocapsid; F:nucleic acid binding; F:methylmalonate-semialdehyde dehydrogenase (acylating) activity; F:zinc ion binding; P:DNA integration; P:oxidation-reduction process	EC:1.2.1.27	Methylmalonate-semialdehyde dehydrogenase (CoA acylating)	-	-	-	-	-	-	-	-	-	-	-	-	-	-	-	-	-	-	-	-	-	-	*	4.95e-05
Fsp-Ps 5.1_LOD1.5Interval	TRINITY_DN13175_c0_g1_i7	not available	len=13286 path=[0:0-6061 2:6062-6192 3:6193-6222 5:6223-6257 6:6258-6759 7:6760-6760 9:6761-6804 10:6805-6849 12:6850-6934 14:6935-7024 16:7025-7130 17:7131-7261 19:7262-13285]	4.45055	54	49.9773	3510	3434	77	6682011	6682087	0.000412336	57	74.026	57	74.026	0	0	Plus	Minus	13286	Retrovirus-related Pol polyprotein from transposon TNT 1-94	C:retrotransposon nucleocapsid; F:nucleic acid binding; F:methylmalonate-semialdehyde dehydrogenase (acylating) activity; F:zinc ion binding; P:DNA integration; P:oxidation-reduction process	EC:1.2.1.27	Methylmalonate-semialdehyde dehydrogenase (CoA acylating)	-	-	-	-	-	-	-	-	-	-	-	-	-	-	-	-	-	-	-	-	-	-	*	4.95e-05
Fsp-Ps 5.1_LOD1.5Interval	TRINITY_DN13175_c0_g1_i7	not available	len=13286 path=[0:0-6061 2:6062-6192 3:6193-6222 5:6223-6257 6:6258-6759 7:6760-6760 9:6761-6804 10:6805-6849 12:6850-6934 14:6935-7024 16:7025-7130 17:7131-7261 19:7262-13285]	4.45055	54	49.9773	9815	9891	77	6682011	6682087	0.000423332	57	74.026	57	74.026	0	0	Plus	Plus	13286	Retrovirus-related Pol polyprotein from transposon TNT 1-94	C:retrotransposon nucleocapsid; F:nucleic acid binding; F:methylmalonate-semialdehyde dehydrogenase (acylating) activity; F:zinc ion binding; P:DNA integration; P:oxidation-reduction process	EC:1.2.1.27	Methylmalonate-semialdehyde dehydrogenase (CoA acylating)	-	-	-	-	-	-	-	-	-	-	-	-	-	-	-	-	-	-	-	-	-	-	*	4.95e-05
Fsp-Ps 5.1_LOD1.5Interval	TRINITY_DN13175_c0_g1_i7	not available	len=13286 path=[0:0-6061 2:6062-6192 3:6193-6222 5:6223-6257 6:6258-6759 7:6760-6760 9:6761-6804 10:6805-6849 12:6850-6934 14:6935-7024 16:7025-7130 17:7131-7261 19:7262-13285]	4.45055	54	49.9773	11579	11613	35	562070	562104	0.000192423	32	91.4286	32	91.4286	0	0	Plus	Plus	13286	Retrovirus-related Pol polyprotein from transposon TNT 1-94	C:retrotransposon nucleocapsid; F:nucleic acid binding; F:methylmalonate-semialdehyde dehydrogenase (acylating) activity; F:zinc ion binding; P:DNA integration; P:oxidation-reduction process	EC:1.2.1.27	Methylmalonate-semialdehyde dehydrogenase (CoA acylating)	-	-	-	-	-	-	-	-	-	-	-	-	-	-	-	-	-	-	-	-	-	-	*	4.95e-05
Fsp-Ps 5.1_LOD1.5Interval	TRINITY_DN6744_c0_g1_i13	not available	len=7428 path=[0:0-657 4:658-681 6:682-3291 7:3292-3694 9:3695-4724 10:4725-4748 11:4749-4840 13:4841-4917 14:4918-5042 15:5043-6543 20:6544-6569 22:6570-6636 23:6637-7427]	0	11098	10008.2	178	7301	7124	3138531	3145617	0.0391664	6512	91.1407	6512	91.1407	79	1.10567	Plus	Plus	7428	gag/pol polyprotein	F:nucleic acid binding; F:aspartic-type endopeptidase activity; F:RNA-DNA hybrid ribonuclease activity; P:proteolysis; P:DNA integration; P:RNA phosphodiester bond hydrolysis, endonucleolytic	EC:3.1.30; EC:3.4.23; EC:3.1.26; EC:3.1.26.4	Acting on ester bonds; Acting on peptide bonds (peptidases); Acting on ester bonds; Ribonuclease H	-	-	-	-	-	-	-	-	-	-	-	-	-	-	-	-	-	-	*	6.1e-08	-	-	-	-
Fsp-Ps 5.1_LOD1.5Interval	TRINITY_DN6744_c0_g1_i13	not available	len=7428 path=[0:0-657 4:658-681 6:682-3291 7:3292-3694 9:3695-4724 10:4725-4748 11:4749-4840 13:4841-4917 14:4918-5042 15:5043-6543 20:6544-6569 22:6570-6636 23:6637-7427]	0	10414	9391.43	178	6842	6665	509290	515960	0.0366429	6102	91.1426	6102	91.1426	54	0.806572	Plus	Plus	7428	gag/pol polyprotein	F:nucleic acid binding; F:aspartic-type endopeptidase activity; F:RNA-DNA hybrid ribonuclease activity; P:proteolysis; P:DNA integration; P:RNA phosphodiester bond hydrolysis, endonucleolytic	EC:3.1.30; EC:3.4.23; EC:3.1.26; EC:3.1.26.4	Acting on ester bonds; Acting on peptide bonds (peptidases); Acting on ester bonds; Ribonuclease H	-	-	-	-	-	-	-	-	-	-	-	-	-	-	-	-	-	-	*	6.1e-08	-	-	-	-
Fsp-Ps 5.1_LOD1.5Interval	TRINITY_DN6744_c0_g1_i13	not available	len=7428 path=[0:0-657 4:658-681 6:682-3291 7:3292-3694 9:3695-4724 10:4725-4748 11:4749-4840 13:4841-4917 14:4918-5042 15:5043-6543 20:6544-6569 22:6570-6636 23:6637-7427]	0	9952	8974.85	7307	178	7130	17862798	17869889	0.0391884	6286	87.9161	6286	87.9161	78	1.09091	Plus	Minus	7428	gag/pol polyprotein	F:nucleic acid binding; F:aspartic-type endopeptidase activity; F:RNA-DNA hybrid ribonuclease activity; P:proteolysis; P:DNA integration; P:RNA phosphodiester bond hydrolysis, endonucleolytic	EC:3.1.30; EC:3.4.23; EC:3.1.26; EC:3.1.26.4	Acting on ester bonds; Acting on peptide bonds (peptidases); Acting on ester bonds; Ribonuclease H	-	-	-	-	-	-	-	-	-	-	-	-	-	-	-	-	-	-	*	6.1e-08	-	-	-	-
Fsp-Ps 5.1_LOD1.5Interval	TRINITY_DN6744_c0_g1_i13	not available	len=7428 path=[0:0-657 4:658-681 6:682-3291 7:3292-3694 9:3695-4724 10:4725-4748 11:4749-4840 13:4841-4917 14:4918-5042 15:5043-6543 20:6544-6569 22:6570-6636 23:6637-7427]	0	7984	7200.33	1954	7307	5354	1256499	1261850	0.0294353	4834	89.868	4834	89.868	52	0.966722	Plus	Plus	7428	gag/pol polyprotein	F:nucleic acid binding; F:aspartic-type endopeptidase activity; F:RNA-DNA hybrid ribonuclease activity; P:proteolysis; P:DNA integration; P:RNA phosphodiester bond hydrolysis, endonucleolytic	EC:3.1.30; EC:3.4.23; EC:3.1.26; EC:3.1.26.4	Acting on ester bonds; Acting on peptide bonds (peptidases); Acting on ester bonds; Ribonuclease H	-	-	-	-	-	-	-	-	-	-	-	-	-	-	-	-	-	-	*	6.1e-08	-	-	-	-
Fsp-Ps 5.1_LOD1.5Interval	TRINITY_DN6744_c0_g1_i13	not available	len=7428 path=[0:0-657 4:658-681 6:682-3291 7:3292-3694 9:3695-4724 10:4725-4748 11:4749-4840 13:4841-4917 14:4918-5042 15:5043-6543 20:6544-6569 22:6570-6636 23:6637-7427]	0	7094	6397.84	2326	6842	4517	1805159	1809673	0.0248336	4139	91.4898	4139	91.4898	16	0.353669	Plus	Plus	7428	gag/pol polyprotein	F:nucleic acid binding; F:aspartic-type endopeptidase activity; F:RNA-DNA hybrid ribonuclease activity; P:proteolysis; P:DNA integration; P:RNA phosphodiester bond hydrolysis, endonucleolytic	EC:3.1.30; EC:3.4.23; EC:3.1.26; EC:3.1.26.4	Acting on ester bonds; Acting on peptide bonds (peptidases); Acting on ester bonds; Ribonuclease H	-	-	-	-	-	-	-	-	-	-	-	-	-	-	-	-	-	-	*	6.1e-08	-	-	-	-
Fsp-Ps 5.1_LOD1.5Interval	TRINITY_DN6744_c0_g1_i13	not available	len=7428 path=[0:0-657 4:658-681 6:682-3291 7:3292-3694 9:3695-4724 10:4725-4748 11:4749-4840 13:4841-4917 14:4918-5042 15:5043-6543 20:6544-6569 22:6570-6636 23:6637-7427]	0	6652	5999.29	3823	42	3782	16986948	16990743	0.0207817	3679	95.6827	3679	95.6827	112	2.91287	Plus	Minus	7428	gag/pol polyprotein	F:nucleic acid binding; F:aspartic-type endopeptidase activity; F:RNA-DNA hybrid ribonuclease activity; P:proteolysis; P:DNA integration; P:RNA phosphodiester bond hydrolysis, endonucleolytic	EC:3.1.30; EC:3.4.23; EC:3.1.26; EC:3.1.26.4	Acting on ester bonds; Acting on peptide bonds (peptidases); Acting on ester bonds; Ribonuclease H	-	-	-	-	-	-	-	-	-	-	-	-	-	-	-	-	-	-	*	6.1e-08	-	-	-	-
Fsp-Ps 5.1_LOD1.5Interval	TRINITY_DN6744_c0_g1_i13	not available	len=7428 path=[0:0-657 4:658-681 6:682-3291 7:3292-3694 9:3695-4724 10:4725-4748 11:4749-4840 13:4841-4917 14:4918-5042 15:5043-6543 20:6544-6569 22:6570-6636 23:6637-7427]	0	6584	5937.98	7307	2811	4497	2456933	2461415	0.0247127	4037	89.4131	4037	89.4131	50	1.10742	Plus	Minus	7428	gag/pol polyprotein	F:nucleic acid binding; F:aspartic-type endopeptidase activity; F:RNA-DNA hybrid ribonuclease activity; P:proteolysis; P:DNA integration; P:RNA phosphodiester bond hydrolysis, endonucleolytic	EC:3.1.30; EC:3.4.23; EC:3.1.26; EC:3.1.26.4	Acting on ester bonds; Acting on peptide bonds (peptidases); Acting on ester bonds; Ribonuclease H	-	-	-	-	-	-	-	-	-	-	-	-	-	-	-	-	-	-	*	6.1e-08	-	-	-	-
Fsp-Ps 5.1_LOD1.5Interval	TRINITY_DN6744_c0_g1_i13	not available	len=7428 path=[0:0-657 4:658-681 6:682-3291 7:3292-3694 9:3695-4724 10:4725-4748 11:4749-4840 13:4841-4917 14:4918-5042 15:5043-6543 20:6544-6569 22:6570-6636 23:6637-7427]	0	5566	5020.06	2963	6202	3240	3165433	3168674	0.0178129	3065	94.4239	3065	94.4239	10	0.308071	Plus	Plus	7428	gag/pol polyprotein	F:nucleic acid binding; F:aspartic-type endopeptidase activity; F:RNA-DNA hybrid ribonuclease activity; P:proteolysis; P:DNA integration; P:RNA phosphodiester bond hydrolysis, endonucleolytic	EC:3.1.30; EC:3.4.23; EC:3.1.26; EC:3.1.26.4	Acting on ester bonds; Acting on peptide bonds (peptidases); Acting on ester bonds; Ribonuclease H	-	-	-	-	-	-	-	-	-	-	-	-	-	-	-	-	-	-	*	6.1e-08	-	-	-	-
Fsp-Ps 5.1_LOD1.5Interval	TRINITY_DN6744_c0_g1_i13	not available	len=7428 path=[0:0-657 4:658-681 6:682-3291 7:3292-3694 9:3695-4724 10:4725-4748 11:4749-4840 13:4841-4917 14:4918-5042 15:5043-6543 20:6544-6569 22:6570-6636 23:6637-7427]	0	4490	4049.85	4415	353	4063	7735486	7739514	0.0223266	3466	83.6592	3466	83.6592	194	4.6826	Plus	Minus	7428	gag/pol polyprotein	F:nucleic acid binding; F:aspartic-type endopeptidase activity; F:RNA-DNA hybrid ribonuclease activity; P:proteolysis; P:DNA integration; P:RNA phosphodiester bond hydrolysis, endonucleolytic	EC:3.1.30; EC:3.4.23; EC:3.1.26; EC:3.1.26.4	Acting on ester bonds; Acting on peptide bonds (peptidases); Acting on ester bonds; Ribonuclease H	-	-	-	-	-	-	-	-	-	-	-	-	-	-	-	-	-	-	*	6.1e-08	-	-	-	-
Fsp-Ps 5.1_LOD1.5Interval	TRINITY_DN6744_c0_g1_i13	not available	len=7428 path=[0:0-657 4:658-681 6:682-3291 7:3292-3694 9:3695-4724 10:4725-4748 11:4749-4840 13:4841-4917 14:4918-5042 15:5043-6543 20:6544-6569 22:6570-6636 23:6637-7427]	0	4068	3669.34	178	3175	2998	12396026	12399005	0.0164824	2616	86.9681	2616	86.9681	38	1.2633	Plus	Plus	7428	gag/pol polyprotein	F:nucleic acid binding; F:aspartic-type endopeptidase activity; F:RNA-DNA hybrid ribonuclease activity; P:proteolysis; P:DNA integration; P:RNA phosphodiester bond hydrolysis, endonucleolytic	EC:3.1.30; EC:3.4.23; EC:3.1.26; EC:3.1.26.4	Acting on ester bonds; Acting on peptide bonds (peptidases); Acting on ester bonds; Ribonuclease H	-	-	-	-	-	-	-	-	-	-	-	-	-	-	-	-	-	-	*	6.1e-08	-	-	-	-
Fsp-Ps 5.1_LOD1.5Interval	TRINITY_DN6744_c0_g1_i13	not available	len=7428 path=[0:0-657 4:658-681 6:682-3291 7:3292-3694 9:3695-4724 10:4725-4748 11:4749-4840 13:4841-4917 14:4918-5042 15:5043-6543 20:6544-6569 22:6570-6636 23:6637-7427]	0	4066	3667.54	3361	178	3184	16764726	16767876	0.017494	2723	85.2536	2723	85.2536	53	1.65936	Plus	Minus	7428	gag/pol polyprotein	F:nucleic acid binding; F:aspartic-type endopeptidase activity; F:RNA-DNA hybrid ribonuclease activity; P:proteolysis; P:DNA integration; P:RNA phosphodiester bond hydrolysis, endonucleolytic	EC:3.1.30; EC:3.4.23; EC:3.1.26; EC:3.1.26.4	Acting on ester bonds; Acting on peptide bonds (peptidases); Acting on ester bonds; Ribonuclease H	-	-	-	-	-	-	-	-	-	-	-	-	-	-	-	-	-	-	*	6.1e-08	-	-	-	-
Fsp-Ps 5.1_LOD1.5Interval	TRINITY_DN6744_c0_g1_i13	not available	len=7428 path=[0:0-657 4:658-681 6:682-3291 7:3292-3694 9:3695-4724 10:4725-4748 11:4749-4840 13:4841-4917 14:4918-5042 15:5043-6543 20:6544-6569 22:6570-6636 23:6637-7427]	0	3830	3454.74	7307	3277	4031	10154517	10158519	0.0221507	3215	79.3827	3215	79.3827	66	1.62963	Plus	Minus	7428	gag/pol polyprotein	F:nucleic acid binding; F:aspartic-type endopeptidase activity; F:RNA-DNA hybrid ribonuclease activity; P:proteolysis; P:DNA integration; P:RNA phosphodiester bond hydrolysis, endonucleolytic	EC:3.1.30; EC:3.4.23; EC:3.1.26; EC:3.1.26.4	Acting on ester bonds; Acting on peptide bonds (peptidases); Acting on ester bonds; Ribonuclease H	-	-	-	-	-	-	-	-	-	-	-	-	-	-	-	-	-	-	*	6.1e-08	-	-	-	-
Fsp-Ps 5.1_LOD1.5Interval	TRINITY_DN6744_c0_g1_i13	not available	len=7428 path=[0:0-657 4:658-681 6:682-3291 7:3292-3694 9:3695-4724 10:4725-4748 11:4749-4840 13:4841-4917 14:4918-5042 15:5043-6543 20:6544-6569 22:6570-6636 23:6637-7427]	0	3748	3380.8	2867	178	2690	2462500	2465175	0.0147781	2365	87.5926	2365	87.5926	34	1.25926	Plus	Minus	7428	gag/pol polyprotein	F:nucleic acid binding; F:aspartic-type endopeptidase activity; F:RNA-DNA hybrid ribonuclease activity; P:proteolysis; P:DNA integration; P:RNA phosphodiester bond hydrolysis, endonucleolytic	EC:3.1.30; EC:3.4.23; EC:3.1.26; EC:3.1.26.4	Acting on ester bonds; Acting on peptide bonds (peptidases); Acting on ester bonds; Ribonuclease H	-	-	-	-	-	-	-	-	-	-	-	-	-	-	-	-	-	-	*	6.1e-08	-	-	-	-
Fsp-Ps 5.1_LOD1.5Interval	TRINITY_DN6744_c0_g1_i13	not available	len=7428 path=[0:0-657 4:658-681 6:682-3291 7:3292-3694 9:3695-4724 10:4725-4748 11:4749-4840 13:4841-4917 14:4918-5042 15:5043-6543 20:6544-6569 22:6570-6636 23:6637-7427]	0	3218	2902.91	4663	6864	2202	11144426	11146616	0.0121062	1970	89.221	1970	89.221	23	1.04167	Plus	Plus	7428	gag/pol polyprotein	F:nucleic acid binding; F:aspartic-type endopeptidase activity; F:RNA-DNA hybrid ribonuclease activity; P:proteolysis; P:DNA integration; P:RNA phosphodiester bond hydrolysis, endonucleolytic	EC:3.1.30; EC:3.4.23; EC:3.1.26; EC:3.1.26.4	Acting on ester bonds; Acting on peptide bonds (peptidases); Acting on ester bonds; Ribonuclease H	-	-	-	-	-	-	-	-	-	-	-	-	-	-	-	-	-	-	*	6.1e-08	-	-	-	-
Fsp-Ps 5.1_LOD1.5Interval	TRINITY_DN6744_c0_g1_i13	not available	len=7428 path=[0:0-657 4:658-681 6:682-3291 7:3292-3694 9:3695-4724 10:4725-4748 11:4749-4840 13:4841-4917 14:4918-5042 15:5043-6543 20:6544-6569 22:6570-6636 23:6637-7427]	0	3112	2807.33	3621	7315	3695	18114233	18117933	0.0203144	2867	77.1321	2867	77.1321	38	1.02233	Plus	Plus	7428	gag/pol polyprotein	F:nucleic acid binding; F:aspartic-type endopeptidase activity; F:RNA-DNA hybrid ribonuclease activity; P:proteolysis; P:DNA integration; P:RNA phosphodiester bond hydrolysis, endonucleolytic	EC:3.1.30; EC:3.4.23; EC:3.1.26; EC:3.1.26.4	Acting on ester bonds; Acting on peptide bonds (peptidases); Acting on ester bonds; Ribonuclease H	-	-	-	-	-	-	-	-	-	-	-	-	-	-	-	-	-	-	*	6.1e-08	-	-	-	-
Fsp-Ps 5.1_LOD1.5Interval	TRINITY_DN6744_c0_g1_i13	not available	len=7428 path=[0:0-657 4:658-681 6:682-3291 7:3292-3694 9:3695-4724 10:4725-4748 11:4749-4840 13:4841-4917 14:4918-5042 15:5043-6543 20:6544-6569 22:6570-6636 23:6637-7427]	0	3030	2733.39	3130	993	2138	12859368	12861508	0.0117433	1891	88.3232	1891	88.3232	3	0.140121	Plus	Minus	7428	gag/pol polyprotein	F:nucleic acid binding; F:aspartic-type endopeptidase activity; F:RNA-DNA hybrid ribonuclease activity; P:proteolysis; P:DNA integration; P:RNA phosphodiester bond hydrolysis, endonucleolytic	EC:3.1.30; EC:3.4.23; EC:3.1.26; EC:3.1.26.4	Acting on ester bonds; Acting on peptide bonds (peptidases); Acting on ester bonds; Ribonuclease H	-	-	-	-	-	-	-	-	-	-	-	-	-	-	-	-	-	-	*	6.1e-08	-	-	-	-
Fsp-Ps 5.1_LOD1.5Interval	TRINITY_DN6744_c0_g1_i13	not available	len=7428 path=[0:0-657 4:658-681 6:682-3291 7:3292-3694 9:3695-4724 10:4725-4748 11:4749-4840 13:4841-4917 14:4918-5042 15:5043-6543 20:6544-6569 22:6570-6636 23:6637-7427]	0	3026	2729.78	7315	3619	3697	17326112	17329814	0.0203144	2854	76.6586	2854	76.6586	46	1.23556	Plus	Minus	7428	gag/pol polyprotein	F:nucleic acid binding; F:aspartic-type endopeptidase activity; F:RNA-DNA hybrid ribonuclease activity; P:proteolysis; P:DNA integration; P:RNA phosphodiester bond hydrolysis, endonucleolytic	EC:3.1.30; EC:3.4.23; EC:3.1.26; EC:3.1.26.4	Acting on ester bonds; Acting on peptide bonds (peptidases); Acting on ester bonds; Ribonuclease H	-	-	-	-	-	-	-	-	-	-	-	-	-	-	-	-	-	-	*	6.1e-08	-	-	-	-
Fsp-Ps 5.1_LOD1.5Interval	TRINITY_DN6744_c0_g1_i13	not available	len=7428 path=[0:0-657 4:658-681 6:682-3291 7:3292-3694 9:3695-4724 10:4725-4748 11:4749-4840 13:4841-4917 14:4918-5042 15:5043-6543 20:6544-6569 22:6570-6636 23:6637-7427]	0	2980	2688.31	2359	178	2182	2368308	2370484	0.0119852	1912	86.8696	1912	86.8696	43	1.95366	Plus	Minus	7428	gag/pol polyprotein	F:nucleic acid binding; F:aspartic-type endopeptidase activity; F:RNA-DNA hybrid ribonuclease activity; P:proteolysis; P:DNA integration; P:RNA phosphodiester bond hydrolysis, endonucleolytic	EC:3.1.30; EC:3.4.23; EC:3.1.26; EC:3.1.26.4	Acting on ester bonds; Acting on peptide bonds (peptidases); Acting on ester bonds; Ribonuclease H	-	-	-	-	-	-	-	-	-	-	-	-	-	-	-	-	-	-	*	6.1e-08	-	-	-	-
Fsp-Ps 5.1_LOD1.5Interval	TRINITY_DN6744_c0_g1_i13	not available	len=7428 path=[0:0-657 4:658-681 6:682-3291 7:3292-3694 9:3695-4724 10:4725-4748 11:4749-4840 13:4841-4917 14:4918-5042 15:5043-6543 20:6544-6569 22:6570-6636 23:6637-7427]	0	2936	2648.63	3621	7315	3695	8536541	8540224	0.0203144	2830	76.0753	2830	76.0753	61	1.63978	Plus	Plus	7428	gag/pol polyprotein	F:nucleic acid binding; F:aspartic-type endopeptidase activity; F:RNA-DNA hybrid ribonuclease activity; P:proteolysis; P:DNA integration; P:RNA phosphodiester bond hydrolysis, endonucleolytic	EC:3.1.30; EC:3.4.23; EC:3.1.26; EC:3.1.26.4	Acting on ester bonds; Acting on peptide bonds (peptidases); Acting on ester bonds; Ribonuclease H	-	-	-	-	-	-	-	-	-	-	-	-	-	-	-	-	-	-	*	6.1e-08	-	-	-	-
Fsp-Ps 5.1_LOD1.5Interval	TRINITY_DN6744_c0_g1_i13	not available	len=7428 path=[0:0-657 4:658-681 6:682-3291 7:3292-3694 9:3695-4724 10:4725-4748 11:4749-4840 13:4841-4917 14:4918-5042 15:5043-6543 20:6544-6569 22:6570-6636 23:6637-7427]	0	2854	2574.69	178	2623	2446	12316030	12318444	0.0134477	2076	83.7097	2076	83.7097	99	3.99194	Plus	Plus	7428	gag/pol polyprotein	F:nucleic acid binding; F:aspartic-type endopeptidase activity; F:RNA-DNA hybrid ribonuclease activity; P:proteolysis; P:DNA integration; P:RNA phosphodiester bond hydrolysis, endonucleolytic	EC:3.1.30; EC:3.4.23; EC:3.1.26; EC:3.1.26.4	Acting on ester bonds; Acting on peptide bonds (peptidases); Acting on ester bonds; Ribonuclease H	-	-	-	-	-	-	-	-	-	-	-	-	-	-	-	-	-	-	*	6.1e-08	-	-	-	-
Fsp-Ps 5.1_LOD1.5Interval	TRINITY_DN6744_c0_g1_i13	not available	len=7428 path=[0:0-657 4:658-681 6:682-3291 7:3292-3694 9:3695-4724 10:4725-4748 11:4749-4840 13:4841-4917 14:4918-5042 15:5043-6543 20:6544-6569 22:6570-6636 23:6637-7427]	0	2850	2571.09	3621	7101	3481	8184927	8188415	0.0191379	2687	76.6619	2687	76.6619	40	1.14123	Plus	Plus	7428	gag/pol polyprotein	F:nucleic acid binding; F:aspartic-type endopeptidase activity; F:RNA-DNA hybrid ribonuclease activity; P:proteolysis; P:DNA integration; P:RNA phosphodiester bond hydrolysis, endonucleolytic	EC:3.1.30; EC:3.4.23; EC:3.1.26; EC:3.1.26.4	Acting on ester bonds; Acting on peptide bonds (peptidases); Acting on ester bonds; Ribonuclease H	-	-	-	-	-	-	-	-	-	-	-	-	-	-	-	-	-	-	*	6.1e-08	-	-	-	-
Fsp-Ps 5.1_LOD1.5Interval	TRINITY_DN6744_c0_g1_i13	not available	len=7428 path=[0:0-657 4:658-681 6:682-3291 7:3292-3694 9:3695-4724 10:4725-4748 11:4749-4840 13:4841-4917 14:4918-5042 15:5043-6543 20:6544-6569 22:6570-6636 23:6637-7427]	0	2808	2533.22	3640	7316	3677	11552678	11556364	0.0202155	2819	75.7185	2819	75.7185	82	2.20252	Plus	Plus	7428	gag/pol polyprotein	F:nucleic acid binding; F:aspartic-type endopeptidase activity; F:RNA-DNA hybrid ribonuclease activity; P:proteolysis; P:DNA integration; P:RNA phosphodiester bond hydrolysis, endonucleolytic	EC:3.1.30; EC:3.4.23; EC:3.1.26; EC:3.1.26.4	Acting on ester bonds; Acting on peptide bonds (peptidases); Acting on ester bonds; Ribonuclease H	-	-	-	-	-	-	-	-	-	-	-	-	-	-	-	-	-	-	*	6.1e-08	-	-	-	-
Fsp-Ps 5.1_LOD1.5Interval	TRINITY_DN6744_c0_g1_i13	not available	len=7428 path=[0:0-657 4:658-681 6:682-3291 7:3292-3694 9:3695-4724 10:4725-4748 11:4749-4840 13:4841-4917 14:4918-5042 15:5043-6543 20:6544-6569 22:6570-6636 23:6637-7427]	0	2788	2515.18	3640	7341	3702	2420086	2423796	0.0203529	2824	75.4475	2824	75.4475	73	1.95031	Plus	Plus	7428	gag/pol polyprotein	F:nucleic acid binding; F:aspartic-type endopeptidase activity; F:RNA-DNA hybrid ribonuclease activity; P:proteolysis; P:DNA integration; P:RNA phosphodiester bond hydrolysis, endonucleolytic	EC:3.1.30; EC:3.4.23; EC:3.1.26; EC:3.1.26.4	Acting on ester bonds; Acting on peptide bonds (peptidases); Acting on ester bonds; Ribonuclease H	-	-	-	-	-	-	-	-	-	-	-	-	-	-	-	-	-	-	*	6.1e-08	-	-	-	-
Fsp-Ps 5.1_LOD1.5Interval	TRINITY_DN6744_c0_g1_i13	not available	len=7428 path=[0:0-657 4:658-681 6:682-3291 7:3292-3694 9:3695-4724 10:4725-4748 11:4749-4840 13:4841-4917 14:4918-5042 15:5043-6543 20:6544-6569 22:6570-6636 23:6637-7427]	0	2754	2484.53	3640	7316	3677	10178096	10181782	0.0202155	2795	75.3979	2795	75.3979	50	1.3488	Plus	Plus	7428	gag/pol polyprotein	F:nucleic acid binding; F:aspartic-type endopeptidase activity; F:RNA-DNA hybrid ribonuclease activity; P:proteolysis; P:DNA integration; P:RNA phosphodiester bond hydrolysis, endonucleolytic	EC:3.1.30; EC:3.4.23; EC:3.1.26; EC:3.1.26.4	Acting on ester bonds; Acting on peptide bonds (peptidases); Acting on ester bonds; Ribonuclease H	-	-	-	-	-	-	-	-	-	-	-	-	-	-	-	-	-	-	*	6.1e-08	-	-	-	-
Fsp-Ps 5.1_LOD1.5Interval	TRINITY_DN6744_c0_g1_i13	not available	len=7428 path=[0:0-657 4:658-681 6:682-3291 7:3292-3694 9:3695-4724 10:4725-4748 11:4749-4840 13:4841-4917 14:4918-5042 15:5043-6543 20:6544-6569 22:6570-6636 23:6637-7427]	0	2748	2479.12	7316	3651	3666	10549342	10553020	0.020144	2791	75.3917	2791	75.3917	59	1.59373	Plus	Minus	7428	gag/pol polyprotein	F:nucleic acid binding; F:aspartic-type endopeptidase activity; F:RNA-DNA hybrid ribonuclease activity; P:proteolysis; P:DNA integration; P:RNA phosphodiester bond hydrolysis, endonucleolytic	EC:3.1.30; EC:3.4.23; EC:3.1.26; EC:3.1.26.4	Acting on ester bonds; Acting on peptide bonds (peptidases); Acting on ester bonds; Ribonuclease H	-	-	-	-	-	-	-	-	-	-	-	-	-	-	-	-	-	-	*	6.1e-08	-	-	-	-
Fsp-Ps 5.1_LOD1.5Interval	TRINITY_DN6744_c0_g1_i13	not available	len=7428 path=[0:0-657 4:658-681 6:682-3291 7:3292-3694 9:3695-4724 10:4725-4748 11:4749-4840 13:4841-4917 14:4918-5042 15:5043-6543 20:6544-6569 22:6570-6636 23:6637-7427]	0	2726	2459.28	4233	7316	3084	13553802	13556891	0.0169553	2420	77.9639	2420	77.9639	34	1.09536	Plus	Plus	7428	gag/pol polyprotein	F:nucleic acid binding; F:aspartic-type endopeptidase activity; F:RNA-DNA hybrid ribonuclease activity; P:proteolysis; P:DNA integration; P:RNA phosphodiester bond hydrolysis, endonucleolytic	EC:3.1.30; EC:3.4.23; EC:3.1.26; EC:3.1.26.4	Acting on ester bonds; Acting on peptide bonds (peptidases); Acting on ester bonds; Ribonuclease H	-	-	-	-	-	-	-	-	-	-	-	-	-	-	-	-	-	-	*	6.1e-08	-	-	-	-
Fsp-Ps 5.1_LOD1.5Interval	TRINITY_DN6744_c0_g1_i13	not available	len=7428 path=[0:0-657 4:658-681 6:682-3291 7:3292-3694 9:3695-4724 10:4725-4748 11:4749-4840 13:4841-4917 14:4918-5042 15:5043-6543 20:6544-6569 22:6570-6636 23:6637-7427]	0	2700	2435.83	7038	3621	3418	6630666	6634091	0.0187805	2619	76.1116	2619	76.1116	38	1.10433	Plus	Minus	7428	gag/pol polyprotein	F:nucleic acid binding; F:aspartic-type endopeptidase activity; F:RNA-DNA hybrid ribonuclease activity; P:proteolysis; P:DNA integration; P:RNA phosphodiester bond hydrolysis, endonucleolytic	EC:3.1.30; EC:3.4.23; EC:3.1.26; EC:3.1.26.4	Acting on ester bonds; Acting on peptide bonds (peptidases); Acting on ester bonds; Ribonuclease H	-	-	-	-	-	-	-	-	-	-	-	-	-	-	-	-	-	-	*	6.1e-08	-	-	-	-
Fsp-Ps 5.1_LOD1.5Interval	TRINITY_DN6744_c0_g1_i13	not available	len=7428 path=[0:0-657 4:658-681 6:682-3291 7:3292-3694 9:3695-4724 10:4725-4748 11:4749-4840 13:4841-4917 14:4918-5042 15:5043-6543 20:6544-6569 22:6570-6636 23:6637-7427]	0	2672	2410.59	7299	3640	3660	3733020	3736692	0.020111	2780	75.0337	2780	75.0337	77	2.07827	Plus	Minus	7428	gag/pol polyprotein	F:nucleic acid binding; F:aspartic-type endopeptidase activity; F:RNA-DNA hybrid ribonuclease activity; P:proteolysis; P:DNA integration; P:RNA phosphodiester bond hydrolysis, endonucleolytic	EC:3.1.30; EC:3.4.23; EC:3.1.26; EC:3.1.26.4	Acting on ester bonds; Acting on peptide bonds (peptidases); Acting on ester bonds; Ribonuclease H	-	-	-	-	-	-	-	-	-	-	-	-	-	-	-	-	-	-	*	6.1e-08	-	-	-	-
Fsp-Ps 5.1_LOD1.5Interval	TRINITY_DN6744_c0_g1_i13	not available	len=7428 path=[0:0-657 4:658-681 6:682-3291 7:3292-3694 9:3695-4724 10:4725-4748 11:4749-4840 13:4841-4917 14:4918-5042 15:5043-6543 20:6544-6569 22:6570-6636 23:6637-7427]	0	2594	2340.26	7073	3622	3452	16127877	16131336	0.0189675	2621	75.3377	2621	75.3377	46	1.32222	Plus	Minus	7428	gag/pol polyprotein	F:nucleic acid binding; F:aspartic-type endopeptidase activity; F:RNA-DNA hybrid ribonuclease activity; P:proteolysis; P:DNA integration; P:RNA phosphodiester bond hydrolysis, endonucleolytic	EC:3.1.30; EC:3.4.23; EC:3.1.26; EC:3.1.26.4	Acting on ester bonds; Acting on peptide bonds (peptidases); Acting on ester bonds; Ribonuclease H	-	-	-	-	-	-	-	-	-	-	-	-	-	-	-	-	-	-	*	6.1e-08	-	-	-	-
Fsp-Ps 5.1_LOD1.5Interval	TRINITY_DN6744_c0_g1_i13	not available	len=7428 path=[0:0-657 4:658-681 6:682-3291 7:3292-3694 9:3695-4724 10:4725-4748 11:4749-4840 13:4841-4917 14:4918-5042 15:5043-6543 20:6544-6569 22:6570-6636 23:6637-7427]	0	2572	2320.42	7316	4192	3125	14203330	14206467	0.0171697	2422	76.767	2422	76.767	47	1.4897	Plus	Minus	7428	gag/pol polyprotein	F:nucleic acid binding; F:aspartic-type endopeptidase activity; F:RNA-DNA hybrid ribonuclease activity; P:proteolysis; P:DNA integration; P:RNA phosphodiester bond hydrolysis, endonucleolytic	EC:3.1.30; EC:3.4.23; EC:3.1.26; EC:3.1.26.4	Acting on ester bonds; Acting on peptide bonds (peptidases); Acting on ester bonds; Ribonuclease H	-	-	-	-	-	-	-	-	-	-	-	-	-	-	-	-	-	-	*	6.1e-08	-	-	-	-
Fsp-Ps 5.1_LOD1.5Interval	TRINITY_DN6744_c0_g1_i13	not available	len=7428 path=[0:0-657 4:658-681 6:682-3291 7:3292-3694 9:3695-4724 10:4725-4748 11:4749-4840 13:4841-4917 14:4918-5042 15:5043-6543 20:6544-6569 22:6570-6636 23:6637-7427]	0	2562	2311.4	7316	4345	2972	13432482	13435459	0.0163285	2323	77.6144	2323	77.6144	36	1.20281	Plus	Minus	7428	gag/pol polyprotein	F:nucleic acid binding; F:aspartic-type endopeptidase activity; F:RNA-DNA hybrid ribonuclease activity; P:proteolysis; P:DNA integration; P:RNA phosphodiester bond hydrolysis, endonucleolytic	EC:3.1.30; EC:3.4.23; EC:3.1.26; EC:3.1.26.4	Acting on ester bonds; Acting on peptide bonds (peptidases); Acting on ester bonds; Ribonuclease H	-	-	-	-	-	-	-	-	-	-	-	-	-	-	-	-	-	-	*	6.1e-08	-	-	-	-
Fsp-Ps 5.1_LOD1.5Interval	TRINITY_DN6744_c0_g1_i13	not available	len=7428 path=[0:0-657 4:658-681 6:682-3291 7:3292-3694 9:3695-4724 10:4725-4748 11:4749-4840 13:4841-4917 14:4918-5042 15:5043-6543 20:6544-6569 22:6570-6636 23:6637-7427]	0	2510	2264.51	4102	7297	3196	16102725	16105972	0.017571	2670	79.2285	2670	79.2285	296	8.78338	Plus	Plus	7428	gag/pol polyprotein	F:nucleic acid binding; F:aspartic-type endopeptidase activity; F:RNA-DNA hybrid ribonuclease activity; P:proteolysis; P:DNA integration; P:RNA phosphodiester bond hydrolysis, endonucleolytic	EC:3.1.30; EC:3.4.23; EC:3.1.26; EC:3.1.26.4	Acting on ester bonds; Acting on peptide bonds (peptidases); Acting on ester bonds; Ribonuclease H	-	-	-	-	-	-	-	-	-	-	-	-	-	-	-	-	-	-	*	6.1e-08	-	-	-	-
Fsp-Ps 5.1_LOD1.5Interval	TRINITY_DN6744_c0_g1_i13	not available	len=7428 path=[0:0-657 4:658-681 6:682-3291 7:3292-3694 9:3695-4724 10:4725-4748 11:4749-4840 13:4841-4917 14:4918-5042 15:5043-6543 20:6544-6569 22:6570-6636 23:6637-7427]	0	2488	2244.68	4835	6393	1559	12400054	12401614	0.00857109	1435	91.9283	1435	91.9283	2	0.128123	Plus	Plus	7428	gag/pol polyprotein	F:nucleic acid binding; F:aspartic-type endopeptidase activity; F:RNA-DNA hybrid ribonuclease activity; P:proteolysis; P:DNA integration; P:RNA phosphodiester bond hydrolysis, endonucleolytic	EC:3.1.30; EC:3.4.23; EC:3.1.26; EC:3.1.26.4	Acting on ester bonds; Acting on peptide bonds (peptidases); Acting on ester bonds; Ribonuclease H	-	-	-	-	-	-	-	-	-	-	-	-	-	-	-	-	-	-	*	6.1e-08	-	-	-	-
Fsp-Ps 5.1_LOD1.5Interval	TRINITY_DN6744_c0_g1_i13	not available	len=7428 path=[0:0-657 4:658-681 6:682-3291 7:3292-3694 9:3695-4724 10:4725-4748 11:4749-4840 13:4841-4917 14:4918-5042 15:5043-6543 20:6544-6569 22:6570-6636 23:6637-7427]	0	2458	2217.63	4399	7315	2917	14027961	14030880	0.0160371	2271	77.2712	2271	77.2712	41	1.39503	Plus	Plus	7428	gag/pol polyprotein	F:nucleic acid binding; F:aspartic-type endopeptidase activity; F:RNA-DNA hybrid ribonuclease activity; P:proteolysis; P:DNA integration; P:RNA phosphodiester bond hydrolysis, endonucleolytic	EC:3.1.30; EC:3.4.23; EC:3.1.26; EC:3.1.26.4	Acting on ester bonds; Acting on peptide bonds (peptidases); Acting on ester bonds; Ribonuclease H	-	-	-	-	-	-	-	-	-	-	-	-	-	-	-	-	-	-	*	6.1e-08	-	-	-	-
[truncated: 32,963 more rows]
