# Supplementary material for: Identification of Root Rot Resistance QTLs in Pea Using Fusarium solani f. sp. pisi-Responsive Differentially Expressed Genes
Source: Front Genet. 2021 Aug 5;12:629267. doi: 10.3389/fgene.2021.629267 (PMC8375389; doi:10.3389/fgene.2021.629267)
Supplement: Supplementary file 10 [file Table_10.xls]

## Sheet: Fsp-Ps 5.2_LOD1.5Interval B...
Table S10. BLAST analysis output of transcriptome data aligned against the BW-Fsp-Ps5.2 sequence. Annotations and differential expression analysis results are shown for each BLAST hit.
																										Results of differential expression analysis
																										Control vs Inoculated												Tolerant vs Susceptible
																										Tolerant						Susceptible						Control						Inoculated
BLAST Analysis Results																					Functional annotation and Go terms					0 hr vs 0 hr		6 hr vs 6 hr		12 hr vs 12 hr		0 hr vs 0 hr		6 hr vs 6 hr		12 hr vs 12 hr		0 hr vs 0 hr		6 hr vs 6 hr		12 hr vs 12 hr		0 hr vs 0 hr		6 hr vs 6 hr		12 hr vs 12 hr
Query sequence	Hit	Id	Description	E-value	Score	Bit score	HSP start	HSP end	HSP length	Query start	Query end	Overlap	Identity	%Identity	Positive	%Positive	Gaps	%Gaps	Query frame/strand	HSP frame/strand	Contig Length	Description	GO Names	Enzyme Codes	Enzyme Names	FC	FDR p-value	FC	FDR p-value	FC	FDR p-value	FC	FDR p-value	FC	FDR p-value	FC	FDR p-value	FC	FDR p-value	FC	FDR p-value	FC	FDR p-value	FC	FDR p-value	FC	FDR p-value	FC	FDR p-value
Fsp-Ps 5.2_LOD1.5Interval	TRINITY_DN12031_c0_g2_i5	not available	len=10186 path=[1:0-4657 3:4658-4976 5:4977-5000 7:5001-5110 8:5111-5180 9:5181-5499 11:5500-5612 13:5613-5795 14:5796-5819 15:5820-5884 17:5885-5908 18:5909-6004 20:6005-6323 21:6324-6361 23:6362-6385 25:6386-6573 26:6574-8448 28:8449-8985 29:8986-9191 30:9192-10185]	0	17196	15506.7	8662	1	8662	39208807	39217465	0.016303	8637	99.7114	8637	99.7114	3	0.034634	Plus	Minus	10186	DNA-directed DNA polymerase	F:nucleic acid binding; P:DNA integration; F:DNA polymerase activity; P:DNA biosynthetic process	0	0	-	-	-	-	-	-	-	-	-	-	-	-	-	-	-2.01	0.00728	-	-	-	-	-	-	-	-
Fsp-Ps 5.2_LOD1.5Interval	TRINITY_DN12031_c0_g2_i5	not available	len=10186 path=[1:0-4657 3:4658-4976 5:4977-5000 7:5001-5110 8:5111-5180 9:5181-5499 11:5500-5612 13:5613-5795 14:5796-5819 15:5820-5884 17:5885-5908 18:5909-6004 20:6005-6323 21:6324-6361 23:6362-6385 25:6386-6573 26:6574-8448 28:8449-8985 29:8986-9191 30:9192-10185]	0	4484	4044.44	1735	5832	4098	45812301	45816415	0.00771476	3391	82.0668	3391	82.0668	51	1.23427	Plus	Plus	10186	DNA-directed DNA polymerase	F:nucleic acid binding; P:DNA integration; F:DNA polymerase activity; P:DNA biosynthetic process	0	0	-	-	-	-	-	-	-	-	-	-	-	-	-	-	-2.01	0.00728	-	-	-	-	-	-	-	-
Fsp-Ps 5.2_LOD1.5Interval	TRINITY_DN12031_c0_g2_i5	not available	len=10186 path=[1:0-4657 3:4658-4976 5:4977-5000 7:5001-5110 8:5111-5180 9:5181-5499 11:5500-5612 13:5613-5795 14:5796-5819 15:5820-5884 17:5885-5908 18:5909-6004 20:6005-6323 21:6324-6361 23:6362-6385 25:6386-6573 26:6574-8448 28:8449-8985 29:8986-9191 30:9192-10185]	0	3468	3128.33	3353	8518	5166	45874704	45879873	0.00972534	3833	73.5701	3833	73.5701	84	1.61228	Plus	Plus	10186	DNA-directed DNA polymerase	F:nucleic acid binding; P:DNA integration; F:DNA polymerase activity; P:DNA biosynthetic process	0	0	-	-	-	-	-	-	-	-	-	-	-	-	-	-	-2.01	0.00728	-	-	-	-	-	-	-	-
Fsp-Ps 5.2_LOD1.5Interval	TRINITY_DN12031_c0_g2_i5	not available	len=10186 path=[1:0-4657 3:4658-4976 5:4977-5000 7:5001-5110 8:5111-5180 9:5181-5499 11:5500-5612 13:5613-5795 14:5796-5819 15:5820-5884 17:5885-5908 18:5909-6004 20:6005-6323 21:6324-6361 23:6362-6385 25:6386-6573 26:6574-8448 28:8449-8985 29:8986-9191 30:9192-10185]	0	3070	2769.46	8231	3353	4879	40202470	40207337	0.00918128	3594	72.945	3594	72.945	107	2.17171	Plus	Minus	10186	DNA-directed DNA polymerase	F:nucleic acid binding; P:DNA integration; F:DNA polymerase activity; P:DNA biosynthetic process	0	0	-	-	-	-	-	-	-	-	-	-	-	-	-	-	-2.01	0.00728	-	-	-	-	-	-	-	-
Fsp-Ps 5.2_LOD1.5Interval	TRINITY_DN12031_c0_g2_i5	not available	len=10186 path=[1:0-4657 3:4658-4976 5:4977-5000 7:5001-5110 8:5111-5180 9:5181-5499 11:5500-5612 13:5613-5795 14:5796-5819 15:5820-5884 17:5885-5908 18:5909-6004 20:6005-6323 21:6324-6361 23:6362-6385 25:6386-6573 26:6574-8448 28:8449-8985 29:8986-9191 30:9192-10185]	0	2406	2170.74	6320	8659	2340	43128851	43131210	0.00440521	1901	80.2448	1901	80.2448	38	1.60405	Plus	Plus	10186	DNA-directed DNA polymerase	F:nucleic acid binding; P:DNA integration; F:DNA polymerase activity; P:DNA biosynthetic process	0	0	-	-	-	-	-	-	-	-	-	-	-	-	-	-	-2.01	0.00728	-	-	-	-	-	-	-	-
Fsp-Ps 5.2_LOD1.5Interval	TRINITY_DN12031_c0_g2_i5	not available	len=10186 path=[1:0-4657 3:4658-4976 5:4977-5000 7:5001-5110 8:5111-5180 9:5181-5499 11:5500-5612 13:5613-5795 14:5796-5819 15:5820-5884 17:5885-5908 18:5909-6004 20:6005-6323 21:6324-6361 23:6362-6385 25:6386-6573 26:6574-8448 28:8449-8985 29:8986-9191 30:9192-10185]	0	2222	2004.83	3353	6809	3457	42616334	42619782	0.00650803	2531	73.108	2531	73.108	18	0.519931	Plus	Plus	10186	DNA-directed DNA polymerase	F:nucleic acid binding; P:DNA integration; F:DNA polymerase activity; P:DNA biosynthetic process	0	0	-	-	-	-	-	-	-	-	-	-	-	-	-	-	-2.01	0.00728	-	-	-	-	-	-	-	-
Fsp-Ps 5.2_LOD1.5Interval	TRINITY_DN12031_c0_g2_i5	not available	len=10186 path=[1:0-4657 3:4658-4976 5:4977-5000 7:5001-5110 8:5111-5180 9:5181-5499 11:5500-5612 13:5613-5795 14:5796-5819 15:5820-5884 17:5885-5908 18:5909-6004 20:6005-6323 21:6324-6361 23:6362-6385 25:6386-6573 26:6574-8448 28:8449-8985 29:8986-9191 30:9192-10185]	0	1708	1541.36	7023	4473	2551	44504151	44506691	0.00479866	1881	73.6492	1881	73.6492	16	0.626468	Plus	Minus	10186	DNA-directed DNA polymerase	F:nucleic acid binding; P:DNA integration; F:DNA polymerase activity; P:DNA biosynthetic process	0	0	-	-	-	-	-	-	-	-	-	-	-	-	-	-	-2.01	0.00728	-	-	-	-	-	-	-	-
Fsp-Ps 5.2_LOD1.5Interval	TRINITY_DN12031_c0_g2_i5	not available	len=10186 path=[1:0-4657 3:4658-4976 5:4977-5000 7:5001-5110 8:5111-5180 9:5181-5499 11:5500-5612 13:5613-5795 14:5796-5819 15:5820-5884 17:5885-5908 18:5909-6004 20:6005-6323 21:6324-6361 23:6362-6385 25:6386-6573 26:6574-8448 28:8449-8985 29:8986-9191 30:9192-10185]	0	1626	1467.43	8632	5889	2744	44959746	44962495	0.005162	2008	71.8426	2008	71.8426	96	3.4347	Plus	Minus	10186	DNA-directed DNA polymerase	F:nucleic acid binding; P:DNA integration; F:DNA polymerase activity; P:DNA biosynthetic process	0	0	-	-	-	-	-	-	-	-	-	-	-	-	-	-	-2.01	0.00728	-	-	-	-	-	-	-	-
Fsp-Ps 5.2_LOD1.5Interval	TRINITY_DN12031_c0_g2_i5	not available	len=10186 path=[1:0-4657 3:4658-4976 5:4977-5000 7:5001-5110 8:5111-5180 9:5181-5499 11:5500-5612 13:5613-5795 14:5796-5819 15:5820-5884 17:5885-5908 18:5909-6004 20:6005-6323 21:6324-6361 23:6362-6385 25:6386-6573 26:6574-8448 28:8449-8985 29:8986-9191 30:9192-10185]	0	1622	1463.82	7465	8663	1199	45823886	45825078	0.0022572	1047	87.1774	1047	87.1774	10	0.832639	Plus	Plus	10186	DNA-directed DNA polymerase	F:nucleic acid binding; P:DNA integration; F:DNA polymerase activity; P:DNA biosynthetic process	0	0	-	-	-	-	-	-	-	-	-	-	-	-	-	-	-2.01	0.00728	-	-	-	-	-	-	-	-
Fsp-Ps 5.2_LOD1.5Interval	TRINITY_DN12031_c0_g2_i5	not available	len=10186 path=[1:0-4657 3:4658-4976 5:4977-5000 7:5001-5110 8:5111-5180 9:5181-5499 11:5500-5612 13:5613-5795 14:5796-5819 15:5820-5884 17:5885-5908 18:5909-6004 20:6005-6323 21:6324-6361 23:6362-6385 25:6386-6573 26:6574-8448 28:8449-8985 29:8986-9191 30:9192-10185]	0	1408	1270.86	4862	6969	2108	39238071	39240168	0.00396845	1558	73.6295	1558	73.6295	26	1.22873	Plus	Plus	10186	DNA-directed DNA polymerase	F:nucleic acid binding; P:DNA integration; F:DNA polymerase activity; P:DNA biosynthetic process	0	0	-	-	-	-	-	-	-	-	-	-	-	-	-	-	-2.01	0.00728	-	-	-	-	-	-	-	-
Fsp-Ps 5.2_LOD1.5Interval	TRINITY_DN12031_c0_g2_i5	not available	len=10186 path=[1:0-4657 3:4658-4976 5:4977-5000 7:5001-5110 8:5111-5180 9:5181-5499 11:5500-5612 13:5613-5795 14:5796-5819 15:5820-5884 17:5885-5908 18:5909-6004 20:6005-6323 21:6324-6361 23:6362-6385 25:6386-6573 26:6574-8448 28:8449-8985 29:8986-9191 30:9192-10185]	0	1356	1223.97	5166	3352	1815	45223399	45225213	0.00341309	1367	75.1925	1367	75.1925	6	0.330033	Plus	Minus	10186	DNA-directed DNA polymerase	F:nucleic acid binding; P:DNA integration; F:DNA polymerase activity; P:DNA biosynthetic process	0	0	-	-	-	-	-	-	-	-	-	-	-	-	-	-	-2.01	0.00728	-	-	-	-	-	-	-	-
Fsp-Ps 5.2_LOD1.5Interval	TRINITY_DN12031_c0_g2_i5	not available	len=10186 path=[1:0-4657 3:4658-4976 5:4977-5000 7:5001-5110 8:5111-5180 9:5181-5499 11:5500-5612 13:5613-5795 14:5796-5819 15:5820-5884 17:5885-5908 18:5909-6004 20:6005-6323 21:6324-6361 23:6362-6385 25:6386-6573 26:6574-8448 28:8449-8985 29:8986-9191 30:9192-10185]	0	1126	1016.58	10	2261	2252	43122171	43124408	0.00423954	1641	70.611	1641	70.611	158	6.79862	Plus	Plus	10186	DNA-directed DNA polymerase	F:nucleic acid binding; P:DNA integration; F:DNA polymerase activity; P:DNA biosynthetic process	0	0	-	-	-	-	-	-	-	-	-	-	-	-	-	-	-2.01	0.00728	-	-	-	-	-	-	-	-
Fsp-Ps 5.2_LOD1.5Interval	TRINITY_DN12031_c0_g2_i5	not available	len=10186 path=[1:0-4657 3:4658-4976 5:4977-5000 7:5001-5110 8:5111-5180 9:5181-5499 11:5500-5612 13:5613-5795 14:5796-5819 15:5820-5884 17:5885-5908 18:5909-6004 20:6005-6323 21:6324-6361 23:6362-6385 25:6386-6573 26:6574-8448 28:8449-8985 29:8986-9191 30:9192-10185]	0	1114	1005.76	8633	7026	1608	44502473	44504056	0.0030234	1197	74.2095	1197	74.2095	34	2.10787	Plus	Minus	10186	DNA-directed DNA polymerase	F:nucleic acid binding; P:DNA integration; F:DNA polymerase activity; P:DNA biosynthetic process	0	0	-	-	-	-	-	-	-	-	-	-	-	-	-	-	-2.01	0.00728	-	-	-	-	-	-	-	-
Fsp-Ps 5.2_LOD1.5Interval	TRINITY_DN12031_c0_g2_i5	not available	len=10186 path=[1:0-4657 3:4658-4976 5:4977-5000 7:5001-5110 8:5111-5180 9:5181-5499 11:5500-5612 13:5613-5795 14:5796-5819 15:5820-5884 17:5885-5908 18:5909-6004 20:6005-6323 21:6324-6361 23:6362-6385 25:6386-6573 26:6574-8448 28:8449-8985 29:8986-9191 30:9192-10185]	0	1012	913.791	3358	4943	1586	39236485	39238071	0.00298575	1160	73.0019	1160	73.0019	5	0.314663	Plus	Plus	10186	DNA-directed DNA polymerase	F:nucleic acid binding; P:DNA integration; F:DNA polymerase activity; P:DNA biosynthetic process	0	0	-	-	-	-	-	-	-	-	-	-	-	-	-	-	-2.01	0.00728	-	-	-	-	-	-	-	-
Fsp-Ps 5.2_LOD1.5Interval	TRINITY_DN12031_c0_g2_i5	not available	len=10186 path=[1:0-4657 3:4658-4976 5:4977-5000 7:5001-5110 8:5111-5180 9:5181-5499 11:5500-5612 13:5613-5795 14:5796-5819 15:5820-5884 17:5885-5908 18:5909-6004 20:6005-6323 21:6324-6361 23:6362-6385 25:6386-6573 26:6574-8448 28:8449-8985 29:8986-9191 30:9192-10185]	0	1008	910.184	5978	4647	1332	44962497	44963827	0.00250381	1006	75.4123	1006	75.4123	5	0.374813	Plus	Minus	10186	DNA-directed DNA polymerase	F:nucleic acid binding; P:DNA integration; F:DNA polymerase activity; P:DNA biosynthetic process	0	0	-	-	-	-	-	-	-	-	-	-	-	-	-	-	-2.01	0.00728	-	-	-	-	-	-	-	-
Fsp-Ps 5.2_LOD1.5Interval	TRINITY_DN12031_c0_g2_i5	not available	len=10186 path=[1:0-4657 3:4658-4976 5:4977-5000 7:5001-5110 8:5111-5180 9:5181-5499 11:5500-5612 13:5613-5795 14:5796-5819 15:5820-5884 17:5885-5908 18:5909-6004 20:6005-6323 21:6324-6361 23:6362-6385 25:6386-6573 26:6574-8448 28:8449-8985 29:8986-9191 30:9192-10185]	0	798	720.83	8632	5273	3360	45656801	45660044	0.00632166	2316	67.6599	2316	67.6599	242	7.06982	Plus	Minus	10186	DNA-directed DNA polymerase	F:nucleic acid binding; P:DNA integration; F:DNA polymerase activity; P:DNA biosynthetic process	0	0	-	-	-	-	-	-	-	-	-	-	-	-	-	-	-2.01	0.00728	-	-	-	-	-	-	-	-
Fsp-Ps 5.2_LOD1.5Interval	TRINITY_DN12031_c0_g2_i5	not available	len=10186 path=[1:0-4657 3:4658-4976 5:4977-5000 7:5001-5110 8:5111-5180 9:5181-5499 11:5500-5612 13:5613-5795 14:5796-5819 15:5820-5884 17:5885-5908 18:5909-6004 20:6005-6323 21:6324-6361 23:6362-6385 25:6386-6573 26:6574-8448 28:8449-8985 29:8986-9191 30:9192-10185]	0	730	659.516	5828	6383	556	45821087	45821643	0.00104671	481	86.3555	481	86.3555	1	0.179533	Plus	Plus	10186	DNA-directed DNA polymerase	F:nucleic acid binding; P:DNA integration; F:DNA polymerase activity; P:DNA biosynthetic process	0	0	-	-	-	-	-	-	-	-	-	-	-	-	-	-	-2.01	0.00728	-	-	-	-	-	-	-	-
Fsp-Ps 5.2_LOD1.5Interval	TRINITY_DN12031_c0_g2_i5	not available	len=10186 path=[1:0-4657 3:4658-4976 5:4977-5000 7:5001-5110 8:5111-5180 9:5181-5499 11:5500-5612 13:5613-5795 14:5796-5819 15:5820-5884 17:5885-5908 18:5909-6004 20:6005-6323 21:6324-6361 23:6362-6385 25:6386-6573 26:6574-8448 28:8449-8985 29:8986-9191 30:9192-10185]	2.04187e-174	698	630.662	6418	6969	552	45823329	45823880	0.00103918	471	85.3261	471	85.3261	0	0	Plus	Plus	10186	DNA-directed DNA polymerase	F:nucleic acid binding; P:DNA integration; F:DNA polymerase activity; P:DNA biosynthetic process	0	0	-	-	-	-	-	-	-	-	-	-	-	-	-	-	-2.01	0.00728	-	-	-	-	-	-	-	-
Fsp-Ps 5.2_LOD1.5Interval	TRINITY_DN12031_c0_g2_i5	not available	len=10186 path=[1:0-4657 3:4658-4976 5:4977-5000 7:5001-5110 8:5111-5180 9:5181-5499 11:5500-5612 13:5613-5795 14:5796-5819 15:5820-5884 17:5885-5908 18:5909-6004 20:6005-6323 21:6324-6361 23:6362-6385 25:6386-6573 26:6574-8448 28:8449-8985 29:8986-9191 30:9192-10185]	1.05771e-171	688	621.645	4587	3683	905	44506694	44507598	0.00169996	683	75.3863	683	75.3863	2	0.220751	Plus	Minus	10186	DNA-directed DNA polymerase	F:nucleic acid binding; P:DNA integration; F:DNA polymerase activity; P:DNA biosynthetic process	0	0	-	-	-	-	-	-	-	-	-	-	-	-	-	-	-2.01	0.00728	-	-	-	-	-	-	-	-
Fsp-Ps 5.2_LOD1.5Interval	TRINITY_DN12031_c0_g2_i5	not available	len=10186 path=[1:0-4657 3:4658-4976 5:4977-5000 7:5001-5110 8:5111-5180 9:5181-5499 11:5500-5612 13:5613-5795 14:5796-5819 15:5820-5884 17:5885-5908 18:5909-6004 20:6005-6323 21:6324-6361 23:6362-6385 25:6386-6573 26:6574-8448 28:8449-8985 29:8986-9191 30:9192-10185]	1.20898e-126	522	471.966	2258	3670	1413	43127332	43128736	0.00266007	1000	68.306	1000	68.306	110	7.51366	Plus	Plus	10186	DNA-directed DNA polymerase	F:nucleic acid binding; P:DNA integration; F:DNA polymerase activity; P:DNA biosynthetic process	0	0	-	-	-	-	-	-	-	-	-	-	-	-	-	-	-2.01	0.00728	-	-	-	-	-	-	-	-
Fsp-Ps 5.2_LOD1.5Interval	TRINITY_DN12031_c0_g2_i5	not available	len=10186 path=[1:0-4657 3:4658-4976 5:4977-5000 7:5001-5110 8:5111-5180 9:5181-5499 11:5500-5612 13:5613-5795 14:5796-5819 15:5820-5884 17:5885-5908 18:5909-6004 20:6005-6323 21:6324-6361 23:6362-6385 25:6386-6573 26:6574-8448 28:8449-8985 29:8986-9191 30:9192-10185]	1.79429e-124	514	464.752	5526	4775	752	42778527	42779268	0.00141192	555	73.8032	555	73.8032	10	1.32979	Plus	Minus	10186	DNA-directed DNA polymerase	F:nucleic acid binding; P:DNA integration; F:DNA polymerase activity; P:DNA biosynthetic process	0	0	-	-	-	-	-	-	-	-	-	-	-	-	-	-	-2.01	0.00728	-	-	-	-	-	-	-	-
Fsp-Ps 5.2_LOD1.5Interval	TRINITY_DN12031_c0_g2_i5	not available	len=10186 path=[1:0-4657 3:4658-4976 5:4977-5000 7:5001-5110 8:5111-5180 9:5181-5499 11:5500-5612 13:5613-5795 14:5796-5819 15:5820-5884 17:5885-5908 18:5909-6004 20:6005-6323 21:6324-6361 23:6362-6385 25:6386-6573 26:6574-8448 28:8449-8985 29:8986-9191 30:9192-10185]	1.79429e-124	514	464.752	6612	8566	1955	43136213	43138212	0.00368042	1328	65.258	1328	65.258	115	5.65111	Plus	Plus	10186	DNA-directed DNA polymerase	F:nucleic acid binding; P:DNA integration; F:DNA polymerase activity; P:DNA biosynthetic process	0	0	-	-	-	-	-	-	-	-	-	-	-	-	-	-	-2.01	0.00728	-	-	-	-	-	-	-	-
Fsp-Ps 5.2_LOD1.5Interval	TRINITY_DN12031_c0_g2_i5	not available	len=10186 path=[1:0-4657 3:4658-4976 5:4977-5000 7:5001-5110 8:5111-5180 9:5181-5499 11:5500-5612 13:5613-5795 14:5796-5819 15:5820-5884 17:5885-5908 18:5909-6004 20:6005-6323 21:6324-6361 23:6362-6385 25:6386-6573 26:6574-8448 28:8449-8985 29:8986-9191 30:9192-10185]	3.24415e-121	502	453.932	7460	8619	1160	45991601	45992773	0.00218378	820	69.1983	820	69.1983	37	3.12236	Plus	Plus	10186	DNA-directed DNA polymerase	F:nucleic acid binding; P:DNA integration; F:DNA polymerase activity; P:DNA biosynthetic process	0	0	-	-	-	-	-	-	-	-	-	-	-	-	-	-	-2.01	0.00728	-	-	-	-	-	-	-	-
Fsp-Ps 5.2_LOD1.5Interval	TRINITY_DN12031_c0_g2_i5	not available	len=10186 path=[1:0-4657 3:4658-4976 5:4977-5000 7:5001-5110 8:5111-5180 9:5181-5499 11:5500-5612 13:5613-5795 14:5796-5819 15:5820-5884 17:5885-5908 18:5909-6004 20:6005-6323 21:6324-6361 23:6362-6385 25:6386-6573 26:6574-8448 28:8449-8985 29:8986-9191 30:9192-10185]	1.68051e-118	492	444.915	3797	6196	2400	42253278	42255674	0.00451816	1580	65.1278	1580	65.1278	55	2.26711	Plus	Plus	10186	DNA-directed DNA polymerase	F:nucleic acid binding; P:DNA integration; F:DNA polymerase activity; P:DNA biosynthetic process	0	0	-	-	-	-	-	-	-	-	-	-	-	-	-	-	-2.01	0.00728	-	-	-	-	-	-	-	-
Fsp-Ps 5.2_LOD1.5Interval	TRINITY_DN12031_c0_g2_i5	not available	len=10186 path=[1:0-4657 3:4658-4976 5:4977-5000 7:5001-5110 8:5111-5180 9:5181-5499 11:5500-5612 13:5613-5795 14:5796-5819 15:5820-5884 17:5885-5908 18:5909-6004 20:6005-6323 21:6324-6361 23:6362-6385 25:6386-6573 26:6574-8448 28:8449-8985 29:8986-9191 30:9192-10185]	1.13332e-101	430	389.011	8633	8135	499	40201983	40202481	0.000935636	388	77.4451	388	77.4451	4	0.798403	Plus	Minus	10186	DNA-directed DNA polymerase	F:nucleic acid binding; P:DNA integration; F:DNA polymerase activity; P:DNA biosynthetic process	0	0	-	-	-	-	-	-	-	-	-	-	-	-	-	-	-2.01	0.00728	-	-	-	-	-	-	-	-
Fsp-Ps 5.2_LOD1.5Interval	TRINITY_DN12031_c0_g2_i5	not available	len=10186 path=[1:0-4657 3:4658-4976 5:4977-5000 7:5001-5110 8:5111-5180 9:5181-5499 11:5500-5612 13:5613-5795 14:5796-5819 15:5820-5884 17:5885-5908 18:5909-6004 20:6005-6323 21:6324-6361 23:6362-6385 25:6386-6573 26:6574-8448 28:8449-8985 29:8986-9191 30:9192-10185]	2.04909e-98	418	378.19	6219	5227	993	45928303	45929295	0.00186562	684	68.6747	684	68.6747	6	0.60241	Plus	Minus	10186	DNA-directed DNA polymerase	F:nucleic acid binding; P:DNA integration; F:DNA polymerase activity; P:DNA biosynthetic process	0	0	-	-	-	-	-	-	-	-	-	-	-	-	-	-	-2.01	0.00728	-	-	-	-	-	-	-	-
Fsp-Ps 5.2_LOD1.5Interval	TRINITY_DN12031_c0_g2_i5	not available	len=10186 path=[1:0-4657 3:4658-4976 5:4977-5000 7:5001-5110 8:5111-5180 9:5181-5499 11:5500-5612 13:5613-5795 14:5796-5819 15:5820-5884 17:5885-5908 18:5909-6004 20:6005-6323 21:6324-6361 23:6362-6385 25:6386-6573 26:6574-8448 28:8449-8985 29:8986-9191 30:9192-10185]	4.51342e-94	402	363.763	8651	7983	669	45219696	45220364	0.00125567	488	72.2963	488	72.2963	12	1.77778	Plus	Minus	10186	DNA-directed DNA polymerase	F:nucleic acid binding; P:DNA integration; F:DNA polymerase activity; P:DNA biosynthetic process	0	0	-	-	-	-	-	-	-	-	-	-	-	-	-	-	-2.01	0.00728	-	-	-	-	-	-	-	-
Fsp-Ps 5.2_LOD1.5Interval	TRINITY_DN12031_c0_g2_i5	not available	len=10186 path=[1:0-4657 3:4658-4976 5:4977-5000 7:5001-5110 8:5111-5180 9:5181-5499 11:5500-5612 13:5613-5795 14:5796-5819 15:5820-5884 17:5885-5908 18:5909-6004 20:6005-6323 21:6324-6361 23:6362-6385 25:6386-6573 26:6574-8448 28:8449-8985 29:8986-9191 30:9192-10185]	6.69852e-92	394	356.55	1225	1730	506	45811699	45812196	0.000952579	394	76.3566	394	76.3566	28	5.42636	Plus	Plus	10186	DNA-directed DNA polymerase	F:nucleic acid binding; P:DNA integration; F:DNA polymerase activity; P:DNA biosynthetic process	0	0	-	-	-	-	-	-	-	-	-	-	-	-	-	-	-2.01	0.00728	-	-	-	-	-	-	-	-
Fsp-Ps 5.2_LOD1.5Interval	TRINITY_DN12031_c0_g2_i5	not available	len=10186 path=[1:0-4657 3:4658-4976 5:4977-5000 7:5001-5110 8:5111-5180 9:5181-5499 11:5500-5612 13:5613-5795 14:5796-5819 15:5820-5884 17:5885-5908 18:5909-6004 20:6005-6323 21:6324-6361 23:6362-6385 25:6386-6573 26:6574-8448 28:8449-8985 29:8986-9191 30:9192-10185]	3.70812e-76	336	304.252	4	420	417	45811304	45811700	0.00078503	326	73.4234	326	73.4234	74	16.6667	Plus	Plus	10186	DNA-directed DNA polymerase	F:nucleic acid binding; P:DNA integration; F:DNA polymerase activity; P:DNA biosynthetic process	0	0	-	-	-	-	-	-	-	-	-	-	-	-	-	-	-2.01	0.00728	-	-	-	-	-	-	-	-
Fsp-Ps 5.2_LOD1.5Interval	TRINITY_DN12031_c0_g2_i5	not available	len=10186 path=[1:0-4657 3:4658-4976 5:4977-5000 7:5001-5110 8:5111-5180 9:5181-5499 11:5500-5612 13:5613-5795 14:5796-5819 15:5820-5884 17:5885-5908 18:5909-6004 20:6005-6323 21:6324-6361 23:6362-6385 25:6386-6573 26:6574-8448 28:8449-8985 29:8986-9191 30:9192-10185]	1.21219e-69	312	282.612	4799	6052	1254	41015332	41016583	0.00236074	827	65.5309	827	65.5309	18	1.42631	Plus	Plus	10186	DNA-directed DNA polymerase	F:nucleic acid binding; P:DNA integration; F:DNA polymerase activity; P:DNA biosynthetic process	0	0	-	-	-	-	-	-	-	-	-	-	-	-	-	-	-2.01	0.00728	-	-	-	-	-	-	-	-
Fsp-Ps 5.2_LOD1.5Interval	TRINITY_DN12031_c0_g2_i5	not available	len=10186 path=[1:0-4657 3:4658-4976 5:4977-5000 7:5001-5110 8:5111-5180 9:5181-5499 11:5500-5612 13:5613-5795 14:5796-5819 15:5820-5884 17:5885-5908 18:5909-6004 20:6005-6323 21:6324-6361 23:6362-6385 25:6386-6573 26:6574-8448 28:8449-8985 29:8986-9191 30:9192-10185]	4.23096e-69	310	280.808	4799	6052	1254	44807857	44809109	0.00236074	836	65.7233	836	65.7233	37	2.90881	Plus	Plus	10186	DNA-directed DNA polymerase	F:nucleic acid binding; P:DNA integration; F:DNA polymerase activity; P:DNA biosynthetic process	0	0	-	-	-	-	-	-	-	-	-	-	-	-	-	-	-2.01	0.00728	-	-	-	-	-	-	-	-
Fsp-Ps 5.2_LOD1.5Interval	TRINITY_DN12031_c0_g2_i5	not available	len=10186 path=[1:0-4657 3:4658-4976 5:4977-5000 7:5001-5110 8:5111-5180 9:5181-5499 11:5500-5612 13:5613-5795 14:5796-5819 15:5820-5884 17:5885-5908 18:5909-6004 20:6005-6323 21:6324-6361 23:6362-6385 25:6386-6573 26:6574-8448 28:8449-8985 29:8986-9191 30:9192-10185]	9.31931e-65	294	266.382	4819	6044	1226	44475232	44476456	0.00230803	810	65.3226	810	65.3226	29	2.33871	Plus	Plus	10186	DNA-directed DNA polymerase	F:nucleic acid binding; P:DNA integration; F:DNA polymerase activity; P:DNA biosynthetic process	0	0	-	-	-	-	-	-	-	-	-	-	-	-	-	-	-2.01	0.00728	-	-	-	-	-	-	-	-
Fsp-Ps 5.2_LOD1.5Interval	TRINITY_DN12031_c0_g2_i5	not available	len=10186 path=[1:0-4657 3:4658-4976 5:4977-5000 7:5001-5110 8:5111-5180 9:5181-5499 11:5500-5612 13:5613-5795 14:5796-5819 15:5820-5884 17:5885-5908 18:5909-6004 20:6005-6323 21:6324-6361 23:6362-6385 25:6386-6573 26:6574-8448 28:8449-8985 29:8986-9191 30:9192-10185]	3.25276e-64	292	264.578	4811	6062	1252	44045725	44046975	0.00235697	815	64.9402	815	64.9402	7	0.557769	Plus	Plus	10186	DNA-directed DNA polymerase	F:nucleic acid binding; P:DNA integration; F:DNA polymerase activity; P:DNA biosynthetic process	0	0	-	-	-	-	-	-	-	-	-	-	-	-	-	-	-2.01	0.00728	-	-	-	-	-	-	-	-
Fsp-Ps 5.2_LOD1.5Interval	TRINITY_DN12031_c0_g2_i5	not available	len=10186 path=[1:0-4657 3:4658-4976 5:4977-5000 7:5001-5110 8:5111-5180 9:5181-5499 11:5500-5612 13:5613-5795 14:5796-5819 15:5820-5884 17:5885-5908 18:5909-6004 20:6005-6323 21:6324-6361 23:6362-6385 25:6386-6573 26:6574-8448 28:8449-8985 29:8986-9191 30:9192-10185]	4.82752e-62	284	257.365	4820	6160	1341	42594845	42596184	0.00252452	880	64.9446	880	64.9446	29	2.14022	Plus	Plus	10186	DNA-directed DNA polymerase	F:nucleic acid binding; P:DNA integration; F:DNA polymerase activity; P:DNA biosynthetic process	0	0	-	-	-	-	-	-	-	-	-	-	-	-	-	-	-2.01	0.00728	-	-	-	-	-	-	-	-
Fsp-Ps 5.2_LOD1.5Interval	TRINITY_DN12031_c0_g2_i5	not available	len=10186 path=[1:0-4657 3:4658-4976 5:4977-5000 7:5001-5110 8:5111-5180 9:5181-5499 11:5500-5612 13:5613-5795 14:5796-5819 15:5820-5884 17:5885-5908 18:5909-6004 20:6005-6323 21:6324-6361 23:6362-6385 25:6386-6573 26:6574-8448 28:8449-8985 29:8986-9191 30:9192-10185]	8.72836e-59	272	246.544	6219	4801	1419	42497267	42498685	0.0026676	932	64.7222	932	64.7222	42	2.91667	Plus	Minus	10186	DNA-directed DNA polymerase	F:nucleic acid binding; P:DNA integration; F:DNA polymerase activity; P:DNA biosynthetic process	0	0	-	-	-	-	-	-	-	-	-	-	-	-	-	-	-2.01	0.00728	-	-	-	-	-	-	-	-
Fsp-Ps 5.2_LOD1.5Interval	TRINITY_DN12031_c0_g2_i5	not available	len=10186 path=[1:0-4657 3:4658-4976 5:4977-5000 7:5001-5110 8:5111-5180 9:5181-5499 11:5500-5612 13:5613-5795 14:5796-5819 15:5820-5884 17:5885-5908 18:5909-6004 20:6005-6323 21:6324-6361 23:6362-6385 25:6386-6573 26:6574-8448 28:8449-8985 29:8986-9191 30:9192-10185]	3.71139e-57	266	241.134	5725	4805	921	43271327	43272237	0.00173008	618	66.7387	618	66.7387	20	2.15983	Plus	Minus	10186	DNA-directed DNA polymerase	F:nucleic acid binding; P:DNA integration; F:DNA polymerase activity; P:DNA biosynthetic process	0	0	-	-	-	-	-	-	-	-	-	-	-	-	-	-	-2.01	0.00728	-	-	-	-	-	-	-	-
Fsp-Ps 5.2_LOD1.5Interval	TRINITY_DN12031_c0_g2_i5	not available	len=10186 path=[1:0-4657 3:4658-4976 5:4977-5000 7:5001-5110 8:5111-5180 9:5181-5499 11:5500-5612 13:5613-5795 14:5796-5819 15:5820-5884 17:5885-5908 18:5909-6004 20:6005-6323 21:6324-6361 23:6362-6385 25:6386-6573 26:6574-8448 28:8449-8985 29:8986-9191 30:9192-10185]	3.71139e-57	266	241.134	6160	5272	889	44033986	44034873	0.00166984	596	66.5179	596	66.5179	15	1.67411	Plus	Minus	10186	DNA-directed DNA polymerase	F:nucleic acid binding; P:DNA integration; F:DNA polymerase activity; P:DNA biosynthetic process	0	0	-	-	-	-	-	-	-	-	-	-	-	-	-	-	-2.01	0.00728	-	-	-	-	-	-	-	-
Fsp-Ps 5.2_LOD1.5Interval	TRINITY_DN12031_c0_g2_i5	not available	len=10186 path=[1:0-4657 3:4658-4976 5:4977-5000 7:5001-5110 8:5111-5180 9:5181-5499 11:5500-5612 13:5613-5795 14:5796-5819 15:5820-5884 17:5885-5908 18:5909-6004 20:6005-6323 21:6324-6361 23:6362-6385 25:6386-6573 26:6574-8448 28:8449-8985 29:8986-9191 30:9192-10185]	9.32754e-46	224	203.264	3704	4411	708	42593672	42594376	0.00133286	475	66.7135	475	66.7135	11	1.54494	Plus	Plus	10186	DNA-directed DNA polymerase	F:nucleic acid binding; P:DNA integration; F:DNA polymerase activity; P:DNA biosynthetic process	0	0	-	-	-	-	-	-	-	-	-	-	-	-	-	-	-2.01	0.00728	-	-	-	-	-	-	-	-
Fsp-Ps 5.2_LOD1.5Interval	TRINITY_DN12031_c0_g2_i5	not available	len=10186 path=[1:0-4657 3:4658-4976 5:4977-5000 7:5001-5110 8:5111-5180 9:5181-5499 11:5500-5612 13:5613-5795 14:5796-5819 15:5820-5884 17:5885-5908 18:5909-6004 20:6005-6323 21:6324-6361 23:6362-6385 25:6386-6573 26:6574-8448 28:8449-8985 29:8986-9191 30:9192-10185]	2.05453e-41	208	188.837	4853	5728	876	45762779	45763652	0.00164913	578	65.5329	578	65.5329	14	1.5873	Plus	Plus	10186	DNA-directed DNA polymerase	F:nucleic acid binding; P:DNA integration; F:DNA polymerase activity; P:DNA biosynthetic process	0	0	-	-	-	-	-	-	-	-	-	-	-	-	-	-	-2.01	0.00728	-	-	-	-	-	-	-	-
Fsp-Ps 5.2_LOD1.5Interval	TRINITY_DN12031_c0_g2_i5	not available	len=10186 path=[1:0-4657 3:4658-4976 5:4977-5000 7:5001-5110 8:5111-5180 9:5181-5499 11:5500-5612 13:5613-5795 14:5796-5819 15:5820-5884 17:5885-5908 18:5909-6004 20:6005-6323 21:6324-6361 23:6362-6385 25:6386-6573 26:6574-8448 28:8449-8985 29:8986-9191 30:9192-10185]	3.71467e-38	196	178.016	5372	5886	515	40540023	40540536	0.000969522	349	67.767	349	67.767	1	0.194175	Plus	Plus	10186	DNA-directed DNA polymerase	F:nucleic acid binding; P:DNA integration; F:DNA polymerase activity; P:DNA biosynthetic process	0	0	-	-	-	-	-	-	-	-	-	-	-	-	-	-	-2.01	0.00728	-	-	-	-	-	-	-	-
Fsp-Ps 5.2_LOD1.5Interval	TRINITY_DN12031_c0_g2_i5	not available	len=10186 path=[1:0-4657 3:4658-4976 5:4977-5000 7:5001-5110 8:5111-5180 9:5181-5499 11:5500-5612 13:5613-5795 14:5796-5819 15:5820-5884 17:5885-5908 18:5909-6004 20:6005-6323 21:6324-6361 23:6362-6385 25:6386-6573 26:6574-8448 28:8449-8985 29:8986-9191 30:9192-10185]	1.29655e-37	194	176.213	4332	3818	515	44035939	44036453	0.000965757	350	67.8295	350	67.8295	2	0.387597	Plus	Minus	10186	DNA-directed DNA polymerase	F:nucleic acid binding; P:DNA integration; F:DNA polymerase activity; P:DNA biosynthetic process	0	0	-	-	-	-	-	-	-	-	-	-	-	-	-	-	-2.01	0.00728	-	-	-	-	-	-	-	-
Fsp-Ps 5.2_LOD1.5Interval	TRINITY_DN12031_c0_g2_i5	not available	len=10186 path=[1:0-4657 3:4658-4976 5:4977-5000 7:5001-5110 8:5111-5180 9:5181-5499 11:5500-5612 13:5613-5795 14:5796-5819 15:5820-5884 17:5885-5908 18:5909-6004 20:6005-6323 21:6324-6361 23:6362-6385 25:6386-6573 26:6574-8448 28:8449-8985 29:8986-9191 30:9192-10185]	4.5254e-37	192	174.41	4398	3811	588	43272666	43273253	0.00110318	396	67.0051	396	67.0051	6	1.01523	Plus	Minus	10186	DNA-directed DNA polymerase	F:nucleic acid binding; P:DNA integration; F:DNA polymerase activity; P:DNA biosynthetic process	0	0	-	-	-	-	-	-	-	-	-	-	-	-	-	-	-2.01	0.00728	-	-	-	-	-	-	-	-
Fsp-Ps 5.2_LOD1.5Interval	TRINITY_DN12031_c0_g2_i5	not available	len=10186 path=[1:0-4657 3:4658-4976 5:4977-5000 7:5001-5110 8:5111-5180 9:5181-5499 11:5500-5612 13:5613-5795 14:5796-5819 15:5820-5884 17:5885-5908 18:5909-6004 20:6005-6323 21:6324-6361 23:6362-6385 25:6386-6573 26:6574-8448 28:8449-8985 29:8986-9191 30:9192-10185]	6.71629e-35	184	167.196	5384	6044	661	43181886	43182545	0.00124438	439	66.1145	439	66.1145	7	1.05422	Plus	Plus	10186	DNA-directed DNA polymerase	F:nucleic acid binding; P:DNA integration; F:DNA polymerase activity; P:DNA biosynthetic process	0	0	-	-	-	-	-	-	-	-	-	-	-	-	-	-	-2.01	0.00728	-	-	-	-	-	-	-	-
Fsp-Ps 5.2_LOD1.5Interval	TRINITY_DN12031_c0_g2_i5	not available	len=10186 path=[1:0-4657 3:4658-4976 5:4977-5000 7:5001-5110 8:5111-5180 9:5181-5499 11:5500-5612 13:5613-5795 14:5796-5819 15:5820-5884 17:5885-5908 18:5909-6004 20:6005-6323 21:6324-6361 23:6362-6385 25:6386-6573 26:6574-8448 28:8449-8985 29:8986-9191 30:9192-10185]	3.47912e-32	174	158.179	3851	4332	482	44044714	44045195	0.000907397	329	67.6955	329	67.6955	8	1.64609	Plus	Plus	10186	DNA-directed DNA polymerase	F:nucleic acid binding; P:DNA integration; F:DNA polymerase activity; P:DNA biosynthetic process	0	0	-	-	-	-	-	-	-	-	-	-	-	-	-	-	-2.01	0.00728	-	-	-	-	-	-	-	-
Fsp-Ps 5.2_LOD1.5Interval	TRINITY_DN12031_c0_g2_i5	not available	len=10186 path=[1:0-4657 3:4658-4976 5:4977-5000 7:5001-5110 8:5111-5180 9:5181-5499 11:5500-5612 13:5613-5795 14:5796-5819 15:5820-5884 17:5885-5908 18:5909-6004 20:6005-6323 21:6324-6361 23:6362-6385 25:6386-6573 26:6574-8448 28:8449-8985 29:8986-9191 30:9192-10185]	1.38555e-24	146	132.932	3607	3340	268	44507746	44508007	0.000500763	193	71.7472	193	71.7472	8	2.97398	Plus	Minus	10186	DNA-directed DNA polymerase	F:nucleic acid binding; P:DNA integration; F:DNA polymerase activity; P:DNA biosynthetic process	0	0	-	-	-	-	-	-	-	-	-	-	-	-	-	-	-2.01	0.00728	-	-	-	-	-	-	-	-
Fsp-Ps 5.2_LOD1.5Interval	TRINITY_DN12031_c0_g2_i5	not available	len=10186 path=[1:0-4657 3:4658-4976 5:4977-5000 7:5001-5110 8:5111-5180 9:5181-5499 11:5500-5612 13:5613-5795 14:5796-5819 15:5820-5884 17:5885-5908 18:5909-6004 20:6005-6323 21:6324-6361 23:6362-6385 25:6386-6573 26:6574-8448 28:8449-8985 29:8986-9191 30:9192-10185]	5.89152e-23	140	127.522	3575	4355	781	45761432	45762212	0.00147028	524	65.2553	524	65.2553	44	5.47945	Plus	Plus	10186	DNA-directed DNA polymerase	F:nucleic acid binding; P:DNA integration; F:DNA polymerase activity; P:DNA biosynthetic process	0	0	-	-	-	-	-	-	-	-	-	-	-	-	-	-	-2.01	0.00728	-	-	-	-	-	-	-	-
Fsp-Ps 5.2_LOD1.5Interval	TRINITY_DN12031_c0_g2_i5	not available	len=10186 path=[1:0-4657 3:4658-4976 5:4977-5000 7:5001-5110 8:5111-5180 9:5181-5499 11:5500-5612 13:5613-5795 14:5796-5819 15:5820-5884 17:5885-5908 18:5909-6004 20:6005-6323 21:6324-6361 23:6362-6385 25:6386-6573 26:6574-8448 28:8449-8985 29:8986-9191 30:9192-10185]	3.05188e-20	130	118.505	5728	4819	910	43280213	43281099	0.00170937	608	65.5172	608	65.5172	59	6.35776	Plus	Minus	10186	DNA-directed DNA polymerase	F:nucleic acid binding; P:DNA integration; F:DNA polymerase activity; P:DNA biosynthetic process	0	0	-	-	-	-	-	-	-	-	-	-	-	-	-	-	-2.01	0.00728	-	-	-	-	-	-	-	-
Fsp-Ps 5.2_LOD1.5Interval	TRINITY_DN12031_c0_g2_i5	not available	len=10186 path=[1:0-4657 3:4658-4976 5:4977-5000 7:5001-5110 8:5111-5180 9:5181-5499 11:5500-5612 13:5613-5795 14:5796-5819 15:5820-5884 17:5885-5908 18:5909-6004 20:6005-6323 21:6324-6361 23:6362-6385 25:6386-6573 26:6574-8448 28:8449-8985 29:8986-9191 30:9192-10185]	1.06521e-19	128	116.702	1018	26	993	44735622	44736627	0.00186562	686	64.5343	686	64.5343	127	11.9473	Plus	Minus	10186	DNA-directed DNA polymerase	F:nucleic acid binding; P:DNA integration; F:DNA polymerase activity; P:DNA biosynthetic process	0	0	-	-	-	-	-	-	-	-	-	-	-	-	-	-	-2.01	0.00728	-	-	-	-	-	-	-	-
Fsp-Ps 5.2_LOD1.5Interval	TRINITY_DN12031_c0_g2_i5	not available	len=10186 path=[1:0-4657 3:4658-4976 5:4977-5000 7:5001-5110 8:5111-5180 9:5181-5499 11:5500-5612 13:5613-5795 14:5796-5819 15:5820-5884 17:5885-5908 18:5909-6004 20:6005-6323 21:6324-6361 23:6362-6385 25:6386-6573 26:6574-8448 28:8449-8985 29:8986-9191 30:9192-10185]	1.06521e-19	128	116.702	3978	4440	463	44806964	44807426	0.000871628	313	66.4544	313	66.4544	16	3.39703	Plus	Plus	10186	DNA-directed DNA polymerase	F:nucleic acid binding; P:DNA integration; F:DNA polymerase activity; P:DNA biosynthetic process	0	0	-	-	-	-	-	-	-	-	-	-	-	-	-	-	-2.01	0.00728	-	-	-	-	-	-	-	-
Fsp-Ps 5.2_LOD1.5Interval	TRINITY_DN12031_c0_g2_i5	not available	len=10186 path=[1:0-4657 3:4658-4976 5:4977-5000 7:5001-5110 8:5111-5180 9:5181-5499 11:5500-5612 13:5613-5795 14:5796-5819 15:5820-5884 17:5885-5908 18:5909-6004 20:6005-6323 21:6324-6361 23:6362-6385 25:6386-6573 26:6574-8448 28:8449-8985 29:8986-9191 30:9192-10185]	3.71796e-19	126	114.899	3833	4332	500	45399769	45400268	0.000941283	331	65.6746	331	65.6746	8	1.5873	Plus	Plus	10186	DNA-directed DNA polymerase	F:nucleic acid binding; P:DNA integration; F:DNA polymerase activity; P:DNA biosynthetic process	0	0	-	-	-	-	-	-	-	-	-	-	-	-	-	-	-2.01	0.00728	-	-	-	-	-	-	-	-
Fsp-Ps 5.2_LOD1.5Interval	TRINITY_DN12031_c0_g2_i5	not available	len=10186 path=[1:0-4657 3:4658-4976 5:4977-5000 7:5001-5110 8:5111-5180 9:5181-5499 11:5500-5612 13:5613-5795 14:5796-5819 15:5820-5884 17:5885-5908 18:5909-6004 20:6005-6323 21:6324-6361 23:6362-6385 25:6386-6573 26:6574-8448 28:8449-8985 29:8986-9191 30:9192-10185]	1.58092e-17	120	109.488	1008	618	391	40207916	40208309	0.000732318	281	68.5366	281	68.5366	35	8.53659	Plus	Minus	10186	DNA-directed DNA polymerase	F:nucleic acid binding; P:DNA integration; F:DNA polymerase activity; P:DNA biosynthetic process	0	0	-	-	-	-	-	-	-	-	-	-	-	-	-	-	-2.01	0.00728	-	-	-	-	-	-	-	-
Fsp-Ps 5.2_LOD1.5Interval	TRINITY_DN12031_c0_g2_i5	not available	len=10186 path=[1:0-4657 3:4658-4976 5:4977-5000 7:5001-5110 8:5111-5180 9:5181-5499 11:5500-5612 13:5613-5795 14:5796-5819 15:5820-5884 17:5885-5908 18:5909-6004 20:6005-6323 21:6324-6361 23:6362-6385 25:6386-6573 26:6574-8448 28:8449-8985 29:8986-9191 30:9192-10185]	1.58092e-17	120	109.488	4928	5197	270	40679008	40679277	0.000508293	186	68.8889	186	68.8889	0	0	Plus	Plus	10186	DNA-directed DNA polymerase	F:nucleic acid binding; P:DNA integration; F:DNA polymerase activity; P:DNA biosynthetic process	0	0	-	-	-	-	-	-	-	-	-	-	-	-	-	-	-2.01	0.00728	-	-	-	-	-	-	-	-
Fsp-Ps 5.2_LOD1.5Interval	TRINITY_DN12031_c0_g2_i5	not available	len=10186 path=[1:0-4657 3:4658-4976 5:4977-5000 7:5001-5110 8:5111-5180 9:5181-5499 11:5500-5612 13:5613-5795 14:5796-5819 15:5820-5884 17:5885-5908 18:5909-6004 20:6005-6323 21:6324-6361 23:6362-6385 25:6386-6573 26:6574-8448 28:8449-8985 29:8986-9191 30:9192-10185]	2.34629e-15	112	102.275	4320	3853	468	42499163	42499630	0.000877276	311	65.3361	311	65.3361	16	3.36134	Plus	Minus	10186	DNA-directed DNA polymerase	F:nucleic acid binding; P:DNA integration; F:DNA polymerase activity; P:DNA biosynthetic process	0	0	-	-	-	-	-	-	-	-	-	-	-	-	-	-	-2.01	0.00728	-	-	-	-	-	-	-	-
Fsp-Ps 5.2_LOD1.5Interval	TRINITY_DN12031_c0_g2_i5	not available	len=10186 path=[1:0-4657 3:4658-4976 5:4977-5000 7:5001-5110 8:5111-5180 9:5181-5499 11:5500-5612 13:5613-5795 14:5796-5819 15:5820-5884 17:5885-5908 18:5909-6004 20:6005-6323 21:6324-6361 23:6362-6385 25:6386-6573 26:6574-8448 28:8449-8985 29:8986-9191 30:9192-10185]	8.18934e-15	110	100.472	1008	703	306	44510126	44510433	0.0005723	221	70.1587	221	70.1587	16	5.07937	Plus	Minus	10186	DNA-directed DNA polymerase	F:nucleic acid binding; P:DNA integration; F:DNA polymerase activity; P:DNA biosynthetic process	0	0	-	-	-	-	-	-	-	-	-	-	-	-	-	-	-2.01	0.00728	-	-	-	-	-	-	-	-
Fsp-Ps 5.2_LOD1.5Interval	TRINITY_DN12031_c0_g2_i5	not available	len=10186 path=[1:0-4657 3:4658-4976 5:4977-5000 7:5001-5110 8:5111-5180 9:5181-5499 11:5500-5612 13:5613-5795 14:5796-5819 15:5820-5884 17:5885-5908 18:5909-6004 20:6005-6323 21:6324-6361 23:6362-6385 25:6386-6573 26:6574-8448 28:8449-8985 29:8986-9191 30:9192-10185]	1.48067e-11	98	89.6514	419	221	199	45228217	45228435	0.000370866	155	69.5067	155	69.5067	28	12.5561	Plus	Minus	10186	DNA-directed DNA polymerase	F:nucleic acid binding; P:DNA integration; F:DNA polymerase activity; P:DNA biosynthetic process	0	0	-	-	-	-	-	-	-	-	-	-	-	-	-	-	-2.01	0.00728	-	-	-	-	-	-	-	-
Fsp-Ps 5.2_LOD1.5Interval	TRINITY_DN12031_c0_g2_i5	not available	len=10186 path=[1:0-4657 3:4658-4976 5:4977-5000 7:5001-5110 8:5111-5180 9:5181-5499 11:5500-5612 13:5613-5795 14:5796-5819 15:5820-5884 17:5885-5908 18:5909-6004 20:6005-6323 21:6324-6361 23:6362-6385 25:6386-6573 26:6574-8448 28:8449-8985 29:8986-9191 30:9192-10185]	5.16804e-11	96	87.848	759	1022	264	42613551	42613814	0.000496998	192	69.8182	192	69.8182	22	8	Plus	Plus	10186	DNA-directed DNA polymerase	F:nucleic acid binding; P:DNA integration; F:DNA polymerase activity; P:DNA biosynthetic process	0	0	-	-	-	-	-	-	-	-	-	-	-	-	-	-	-2.01	0.00728	-	-	-	-	-	-	-	-
Fsp-Ps 5.2_LOD1.5Interval	TRINITY_DN12031_c0_g2_i5	not available	len=10186 path=[1:0-4657 3:4658-4976 5:4977-5000 7:5001-5110 8:5111-5180 9:5181-5499 11:5500-5612 13:5613-5795 14:5796-5819 15:5820-5884 17:5885-5908 18:5909-6004 20:6005-6323 21:6324-6361 23:6362-6385 25:6386-6573 26:6574-8448 28:8449-8985 29:8986-9191 30:9192-10185]	5.16804e-11	96	87.848	4031	4320	290	40502752	40503043	0.000545944	200	67.5676	200	67.5676	10	3.37838	Plus	Plus	10186	DNA-directed DNA polymerase	F:nucleic acid binding; P:DNA integration; F:DNA polymerase activity; P:DNA biosynthetic process	0	0	-	-	-	-	-	-	-	-	-	-	-	-	-	-	-2.01	0.00728	-	-	-	-	-	-	-	-
Fsp-Ps 5.2_LOD1.5Interval	TRINITY_DN12031_c0_g2_i5	not available	len=10186 path=[1:0-4657 3:4658-4976 5:4977-5000 7:5001-5110 8:5111-5180 9:5181-5499 11:5500-5612 13:5613-5795 14:5796-5819 15:5820-5884 17:5885-5908 18:5909-6004 20:6005-6323 21:6324-6361 23:6362-6385 25:6386-6573 26:6574-8448 28:8449-8985 29:8986-9191 30:9192-10185]	5.16804e-11	96	87.848	8513	8633	121	45899595	45899715	0.000227791	92	76.0331	92	76.0331	0	0	Plus	Plus	10186	DNA-directed DNA polymerase	F:nucleic acid binding; P:DNA integration; F:DNA polymerase activity; P:DNA biosynthetic process	0	0	-	-	-	-	-	-	-	-	-	-	-	-	-	-	-2.01	0.00728	-	-	-	-	-	-	-	-
Fsp-Ps 5.2_LOD1.5Interval	TRINITY_DN12031_c0_g2_i5	not available	len=10186 path=[1:0-4657 3:4658-4976 5:4977-5000 7:5001-5110 8:5111-5180 9:5181-5499 11:5500-5612 13:5613-5795 14:5796-5819 15:5820-5884 17:5885-5908 18:5909-6004 20:6005-6323 21:6324-6361 23:6362-6385 25:6386-6573 26:6574-8448 28:8449-8985 29:8986-9191 30:9192-10185]	6.29596e-10	92	84.2413	3128	3012	117	44501039	44501155	0.000216495	91	77.1186	91	77.1186	2	1.69492	Plus	Minus	10186	DNA-directed DNA polymerase	F:nucleic acid binding; P:DNA integration; F:DNA polymerase activity; P:DNA biosynthetic process	0	0	-	-	-	-	-	-	-	-	-	-	-	-	-	-	-2.01	0.00728	-	-	-	-	-	-	-	-
Fsp-Ps 5.2_LOD1.5Interval	TRINITY_DN12031_c0_g2_i5	not available	len=10186 path=[1:0-4657 3:4658-4976 5:4977-5000 7:5001-5110 8:5111-5180 9:5181-5499 11:5500-5612 13:5613-5795 14:5796-5819 15:5820-5884 17:5885-5908 18:5909-6004 20:6005-6323 21:6324-6361 23:6362-6385 25:6386-6573 26:6574-8448 28:8449-8985 29:8986-9191 30:9192-10185]	6.29596e-10	92	84.2413	5154	4799	356	45140456	45140811	0.000666429	235	65.2778	235	65.2778	8	2.22222	Plus	Minus	10186	DNA-directed DNA polymerase	F:nucleic acid binding; P:DNA integration; F:DNA polymerase activity; P:DNA biosynthetic process	0	0	-	-	-	-	-	-	-	-	-	-	-	-	-	-	-2.01	0.00728	-	-	-	-	-	-	-	-
Fsp-Ps 5.2_LOD1.5Interval	TRINITY_DN12031_c0_g2_i5	not available	len=10186 path=[1:0-4657 3:4658-4976 5:4977-5000 7:5001-5110 8:5111-5180 9:5181-5499 11:5500-5612 13:5613-5795 14:5796-5819 15:5820-5884 17:5885-5908 18:5909-6004 20:6005-6323 21:6324-6361 23:6362-6385 25:6386-6573 26:6574-8448 28:8449-8985 29:8986-9191 30:9192-10185]	6.29596e-10	92	84.2413	5310	4931	380	44034928	44035307	0.00071161	250	65.445	250	65.445	4	1.04712	Plus	Minus	10186	DNA-directed DNA polymerase	F:nucleic acid binding; P:DNA integration; F:DNA polymerase activity; P:DNA biosynthetic process	0	0	-	-	-	-	-	-	-	-	-	-	-	-	-	-	-2.01	0.00728	-	-	-	-	-	-	-	-
Fsp-Ps 5.2_LOD1.5Interval	TRINITY_DN12031_c0_g2_i5	not available	len=10186 path=[1:0-4657 3:4658-4976 5:4977-5000 7:5001-5110 8:5111-5180 9:5181-5499 11:5500-5612 13:5613-5795 14:5796-5819 15:5820-5884 17:5885-5908 18:5909-6004 20:6005-6323 21:6324-6361 23:6362-6385 25:6386-6573 26:6574-8448 28:8449-8985 29:8986-9191 30:9192-10185]	2.19751e-09	90	82.4379	282	11	272	44510815	44511070	0.000508293	195	69.395	195	69.395	34	12.0996	Plus	Minus	10186	DNA-directed DNA polymerase	F:nucleic acid binding; P:DNA integration; F:DNA polymerase activity; P:DNA biosynthetic process	0	0	-	-	-	-	-	-	-	-	-	-	-	-	-	-	-2.01	0.00728	-	-	-	-	-	-	-	-
Fsp-Ps 5.2_LOD1.5Interval	TRINITY_DN12031_c0_g2_i5	not available	len=10186 path=[1:0-4657 3:4658-4976 5:4977-5000 7:5001-5110 8:5111-5180 9:5181-5499 11:5500-5612 13:5613-5795 14:5796-5819 15:5820-5884 17:5885-5908 18:5909-6004 20:6005-6323 21:6324-6361 23:6362-6385 25:6386-6573 26:6574-8448 28:8449-8985 29:8986-9191 30:9192-10185]	2.67711e-08	86	78.8312	703	1008	306	39233595	39233902	0.000576065	220	68.9655	220	68.9655	24	7.52351	Plus	Plus	10186	DNA-directed DNA polymerase	F:nucleic acid binding; P:DNA integration; F:DNA polymerase activity; P:DNA biosynthetic process	0	0	-	-	-	-	-	-	-	-	-	-	-	-	-	-	-2.01	0.00728	-	-	-	-	-	-	-	-
Fsp-Ps 5.2_LOD1.5Interval	TRINITY_DN12031_c0_g2_i5	not available	len=10186 path=[1:0-4657 3:4658-4976 5:4977-5000 7:5001-5110 8:5111-5180 9:5181-5499 11:5500-5612 13:5613-5795 14:5796-5819 15:5820-5884 17:5885-5908 18:5909-6004 20:6005-6323 21:6324-6361 23:6362-6385 25:6386-6573 26:6574-8448 28:8449-8985 29:8986-9191 30:9192-10185]	9.34404e-08	84	77.0278	10	453	444	42612824	42613284	0.00083586	312	65	312	65	55	11.4583	Plus	Plus	10186	DNA-directed DNA polymerase	F:nucleic acid binding; P:DNA integration; F:DNA polymerase activity; P:DNA biosynthetic process	0	0	-	-	-	-	-	-	-	-	-	-	-	-	-	-	-2.01	0.00728	-	-	-	-	-	-	-	-
Fsp-Ps 5.2_LOD1.5Interval	TRINITY_DN12031_c0_g2_i5	not available	len=10186 path=[1:0-4657 3:4658-4976 5:4977-5000 7:5001-5110 8:5111-5180 9:5181-5499 11:5500-5612 13:5613-5795 14:5796-5819 15:5820-5884 17:5885-5908 18:5909-6004 20:6005-6323 21:6324-6361 23:6362-6385 25:6386-6573 26:6574-8448 28:8449-8985 29:8986-9191 30:9192-10185]	9.34404e-08	84	77.0278	4339	3682	658	44873357	44874013	0.00123496	417	63.1818	417	63.1818	5	0.757576	Plus	Minus	10186	DNA-directed DNA polymerase	F:nucleic acid binding; P:DNA integration; F:DNA polymerase activity; P:DNA biosynthetic process	0	0	-	-	-	-	-	-	-	-	-	-	-	-	-	-	-2.01	0.00728	-	-	-	-	-	-	-	-
Fsp-Ps 5.2_LOD1.5Interval	TRINITY_DN12031_c0_g2_i5	not available	len=10186 path=[1:0-4657 3:4658-4976 5:4977-5000 7:5001-5110 8:5111-5180 9:5181-5499 11:5500-5612 13:5613-5795 14:5796-5819 15:5820-5884 17:5885-5908 18:5909-6004 20:6005-6323 21:6324-6361 23:6362-6385 25:6386-6573 26:6574-8448 28:8449-8985 29:8986-9191 30:9192-10185]	1.13834e-06	80	73.4211	4398	4221	178	43281549	43281720	0.000331332	128	71.5084	128	71.5084	8	4.46927	Plus	Minus	10186	DNA-directed DNA polymerase	F:nucleic acid binding; P:DNA integration; F:DNA polymerase activity; P:DNA biosynthetic process	0	0	-	-	-	-	-	-	-	-	-	-	-	-	-	-	-2.01	0.00728	-	-	-	-	-	-	-	-
Fsp-Ps 5.2_LOD1.5Interval	TRINITY_DN12031_c0_g2_i5	not available	len=10186 path=[1:0-4657 3:4658-4976 5:4977-5000 7:5001-5110 8:5111-5180 9:5181-5499 11:5500-5612 13:5613-5795 14:5796-5819 15:5820-5884 17:5885-5908 18:5909-6004 20:6005-6323 21:6324-6361 23:6362-6385 25:6386-6573 26:6574-8448 28:8449-8985 29:8986-9191 30:9192-10185]	1.13834e-06	80	73.4211	7136	7042	95	45927378	45927472	0.000175079	73	76.8421	73	76.8421	0	0	Plus	Minus	10186	DNA-directed DNA polymerase	F:nucleic acid binding; P:DNA integration; F:DNA polymerase activity; P:DNA biosynthetic process	0	0	-	-	-	-	-	-	-	-	-	-	-	-	-	-	-2.01	0.00728	-	-	-	-	-	-	-	-
Fsp-Ps 5.2_LOD1.5Interval	TRINITY_DN12031_c0_g2_i5	not available	len=10186 path=[1:0-4657 3:4658-4976 5:4977-5000 7:5001-5110 8:5111-5180 9:5181-5499 11:5500-5612 13:5613-5795 14:5796-5819 15:5820-5884 17:5885-5908 18:5909-6004 20:6005-6323 21:6324-6361 23:6362-6385 25:6386-6573 26:6574-8448 28:8449-8985 29:8986-9191 30:9192-10185]	3.97318e-06	78	71.6177	92	11	82	40208793	40208873	0.000150605	68	81.9277	68	81.9277	3	3.61446	Plus	Minus	10186	DNA-directed DNA polymerase	F:nucleic acid binding; P:DNA integration; F:DNA polymerase activity; P:DNA biosynthetic process	0	0	-	-	-	-	-	-	-	-	-	-	-	-	-	-	-2.01	0.00728	-	-	-	-	-	-	-	-
Fsp-Ps 5.2_LOD1.5Interval	TRINITY_DN12031_c0_g2_i5	not available	len=10186 path=[1:0-4657 3:4658-4976 5:4977-5000 7:5001-5110 8:5111-5180 9:5181-5499 11:5500-5612 13:5613-5795 14:5796-5819 15:5820-5884 17:5885-5908 18:5909-6004 20:6005-6323 21:6324-6361 23:6362-6385 25:6386-6573 26:6574-8448 28:8449-8985 29:8986-9191 30:9192-10185]	3.97318e-06	78	71.6177	82	11	72	40208910	40208981	0.00013178	61	83.5616	61	83.5616	2	2.73973	Plus	Minus	10186	DNA-directed DNA polymerase	F:nucleic acid binding; P:DNA integration; F:DNA polymerase activity; P:DNA biosynthetic process	0	0	-	-	-	-	-	-	-	-	-	-	-	-	-	-	-2.01	0.00728	-	-	-	-	-	-	-	-
Fsp-Ps 5.2_LOD1.5Interval	TRINITY_DN12031_c0_g2_i5	not available	len=10186 path=[1:0-4657 3:4658-4976 5:4977-5000 7:5001-5110 8:5111-5180 9:5181-5499 11:5500-5612 13:5613-5795 14:5796-5819 15:5820-5884 17:5885-5908 18:5909-6004 20:6005-6323 21:6324-6361 23:6362-6385 25:6386-6573 26:6574-8448 28:8449-8985 29:8986-9191 30:9192-10185]	3.97318e-06	78	71.6177	3088	3198	111	45874361	45874476	0.000208965	88	73.9496	88	73.9496	11	9.2437	Plus	Plus	10186	DNA-directed DNA polymerase	F:nucleic acid binding; P:DNA integration; F:DNA polymerase activity; P:DNA biosynthetic process	0	0	-	-	-	-	-	-	-	-	-	-	-	-	-	-	-2.01	0.00728	-	-	-	-	-	-	-	-
Fsp-Ps 5.2_LOD1.5Interval	TRINITY_DN12031_c0_g2_i5	not available	len=10186 path=[1:0-4657 3:4658-4976 5:4977-5000 7:5001-5110 8:5111-5180 9:5181-5499 11:5500-5612 13:5613-5795 14:5796-5819 15:5820-5884 17:5885-5908 18:5909-6004 20:6005-6323 21:6324-6361 23:6362-6385 25:6386-6573 26:6574-8448 28:8449-8985 29:8986-9191 30:9192-10185]	1.38678e-05	76	69.8143	3016	3135	120	39232588	39232710	0.000225908	94	75.2	94	75.2	7	5.6	Plus	Plus	10186	DNA-directed DNA polymerase	F:nucleic acid binding; P:DNA integration; F:DNA polymerase activity; P:DNA biosynthetic process	0	0	-	-	-	-	-	-	-	-	-	-	-	-	-	-	-2.01	0.00728	-	-	-	-	-	-	-	-
Fsp-Ps 5.2_LOD1.5Interval	TRINITY_DN12031_c0_g2_i5	not available	len=10186 path=[1:0-4657 3:4658-4976 5:4977-5000 7:5001-5110 8:5111-5180 9:5181-5499 11:5500-5612 13:5613-5795 14:5796-5819 15:5820-5884 17:5885-5908 18:5909-6004 20:6005-6323 21:6324-6361 23:6362-6385 25:6386-6573 26:6574-8448 28:8449-8985 29:8986-9191 30:9192-10185]	4.84033e-05	74	68.0109	3173	3085	89	40209329	40209415	0.000163783	70	78.6517	70	78.6517	2	2.24719	Plus	Minus	10186	DNA-directed DNA polymerase	F:nucleic acid binding; P:DNA integration; F:DNA polymerase activity; P:DNA biosynthetic process	0	0	-	-	-	-	-	-	-	-	-	-	-	-	-	-	-2.01	0.00728	-	-	-	-	-	-	-	-
Fsp-Ps 5.2_LOD1.5Interval	TRINITY_DN12031_c0_g2_i5	not available	len=10186 path=[1:0-4657 3:4658-4976 5:4977-5000 7:5001-5110 8:5111-5180 9:5181-5499 11:5500-5612 13:5613-5795 14:5796-5819 15:5820-5884 17:5885-5908 18:5909-6004 20:6005-6323 21:6324-6361 23:6362-6385 25:6386-6573 26:6574-8448 28:8449-8985 29:8986-9191 30:9192-10185]	4.84033e-05	74	68.0109	7053	7119	67	42256542	42256608	0.000126132	55	82.0896	55	82.0896	0	0	Plus	Plus	10186	DNA-directed DNA polymerase	F:nucleic acid binding; P:DNA integration; F:DNA polymerase activity; P:DNA biosynthetic process	0	0	-	-	-	-	-	-	-	-	-	-	-	-	-	-	-2.01	0.00728	-	-	-	-	-	-	-	-
Fsp-Ps 5.2_LOD1.5Interval	TRINITY_DN12031_c0_g2_i5	not available	len=10186 path=[1:0-4657 3:4658-4976 5:4977-5000 7:5001-5110 8:5111-5180 9:5181-5499 11:5500-5612 13:5613-5795 14:5796-5819 15:5820-5884 17:5885-5908 18:5909-6004 20:6005-6323 21:6324-6361 23:6362-6385 25:6386-6573 26:6574-8448 28:8449-8985 29:8986-9191 30:9192-10185]	0.000168944	72	66.2076	27	87	61	43116049	43116109	0.000114837	51	83.6066	51	83.6066	0	0	Plus	Plus	10186	DNA-directed DNA polymerase	F:nucleic acid binding; P:DNA integration; F:DNA polymerase activity; P:DNA biosynthetic process	0	0	-	-	-	-	-	-	-	-	-	-	-	-	-	-	-2.01	0.00728	-	-	-	-	-	-	-	-
Fsp-Ps 5.2_LOD1.5Interval	TRINITY_DN12031_c0_g2_i5	not available	len=10186 path=[1:0-4657 3:4658-4976 5:4977-5000 7:5001-5110 8:5111-5180 9:5181-5499 11:5500-5612 13:5613-5795 14:5796-5819 15:5820-5884 17:5885-5908 18:5909-6004 20:6005-6323 21:6324-6361 23:6362-6385 25:6386-6573 26:6574-8448 28:8449-8985 29:8986-9191 30:9192-10185]	0.000168944	72	66.2076	3134	3016	119	43447250	43447378	0.00022026	93	72.093	93	72.093	10	7.75194	Plus	Minus	10186	DNA-directed DNA polymerase	F:nucleic acid binding; P:DNA integration; F:DNA polymerase activity; P:DNA biosynthetic process	0	0	-	-	-	-	-	-	-	-	-	-	-	-	-	-	-2.01	0.00728	-	-	-	-	-	-	-	-
Fsp-Ps 5.2_LOD1.5Interval	TRINITY_DN12031_c0_g2_i5	not available	len=10186 path=[1:0-4657 3:4658-4976 5:4977-5000 7:5001-5110 8:5111-5180 9:5181-5499 11:5500-5612 13:5613-5795 14:5796-5819 15:5820-5884 17:5885-5908 18:5909-6004 20:6005-6323 21:6324-6361 23:6362-6385 25:6386-6573 26:6574-8448 28:8449-8985 29:8986-9191 30:9192-10185]	0.000589673	70	64.4042	53	1	53	39207103	39207155	9.60109e-05	46	86.7925	46	86.7925	0	0	Plus	Minus	10186	DNA-directed DNA polymerase	F:nucleic acid binding; P:DNA integration; F:DNA polymerase activity; P:DNA biosynthetic process	0	0	-	-	-	-	-	-	-	-	-	-	-	-	-	-	-2.01	0.00728	-	-	-	-	-	-	-	-
Fsp-Ps 5.2_LOD1.5Interval	TRINITY_DN12031_c0_g2_i5	not available	len=10186 path=[1:0-4657 3:4658-4976 5:4977-5000 7:5001-5110 8:5111-5180 9:5181-5499 11:5500-5612 13:5613-5795 14:5796-5819 15:5820-5884 17:5885-5908 18:5909-6004 20:6005-6323 21:6324-6361 23:6362-6385 25:6386-6573 26:6574-8448 28:8449-8985 29:8986-9191 30:9192-10185]	0.000589673	70	64.4042	3016	3128	113	43132523	43132635	0.00021273	86	72.2689	86	72.2689	12	10.084	Plus	Plus	10186	DNA-directed DNA polymerase	F:nucleic acid binding; P:DNA integration; F:DNA polymerase activity; P:DNA biosynthetic process	0	0	-	-	-	-	-	-	-	-	-	-	-	-	-	-	-2.01	0.00728	-	-	-	-	-	-	-	-
Fsp-Ps 5.2_LOD1.5Interval	TRINITY_DN12031_c0_g2_i5	not available	len=10186 path=[1:0-4657 3:4658-4976 5:4977-5000 7:5001-5110 8:5111-5180 9:5181-5499 11:5500-5612 13:5613-5795 14:5796-5819 15:5820-5884 17:5885-5908 18:5909-6004 20:6005-6323 21:6324-6361 23:6362-6385 25:6386-6573 26:6574-8448 28:8449-8985 29:8986-9191 30:9192-10185]	0.000589673	70	64.4042	3173	3085	89	40200695	40200781	0.000163783	69	77.5281	69	77.5281	2	2.24719	Plus	Minus	10186	DNA-directed DNA polymerase	F:nucleic acid binding; P:DNA integration; F:DNA polymerase activity; P:DNA biosynthetic process	0	0	-	-	-	-	-	-	-	-	-	-	-	-	-	-	-2.01	0.00728	-	-	-	-	-	-	-	-
Fsp-Ps 5.2_LOD1.5Interval	TRINITY_DN12031_c0_g2_i5	not available	len=10186 path=[1:0-4657 3:4658-4976 5:4977-5000 7:5001-5110 8:5111-5180 9:5181-5499 11:5500-5612 13:5613-5795 14:5796-5819 15:5820-5884 17:5885-5908 18:5909-6004 20:6005-6323 21:6324-6361 23:6362-6385 25:6386-6573 26:6574-8448 28:8449-8985 29:8986-9191 30:9192-10185]	0.000589673	70	64.4042	3086	3135	50	43132521	43132570	9.41283e-05	44	88	44	88	0	0	Plus	Plus	10186	DNA-directed DNA polymerase	F:nucleic acid binding; P:DNA integration; F:DNA polymerase activity; P:DNA biosynthetic process	0	0	-	-	-	-	-	-	-	-	-	-	-	-	-	-	-2.01	0.00728	-	-	-	-	-	-	-	-
Fsp-Ps 5.2_LOD1.5Interval	TRINITY_DN12031_c0_g2_i5	not available	len=10186 path=[1:0-4657 3:4658-4976 5:4977-5000 7:5001-5110 8:5111-5180 9:5181-5499 11:5500-5612 13:5613-5795 14:5796-5819 15:5820-5884 17:5885-5908 18:5909-6004 20:6005-6323 21:6324-6361 23:6362-6385 25:6386-6573 26:6574-8448 28:8449-8985 29:8986-9191 30:9192-10185]	0.00205816	68	62.6008	4044	3575	470	46065117	46065564	0.000881041	311	64.2562	311	64.2562	50	10.3306	Plus	Minus	10186	DNA-directed DNA polymerase	F:nucleic acid binding; P:DNA integration; F:DNA polymerase activity; P:DNA biosynthetic process	0	0	-	-	-	-	-	-	-	-	-	-	-	-	-	-	-2.01	0.00728	-	-	-	-	-	-	-	-
Fsp-Ps 5.2_LOD1.5Interval	TRINITY_DN12031_c0_g2_i5	not available	len=10186 path=[1:0-4657 3:4658-4976 5:4977-5000 7:5001-5110 8:5111-5180 9:5181-5499 11:5500-5612 13:5613-5795 14:5796-5819 15:5820-5884 17:5885-5908 18:5909-6004 20:6005-6323 21:6324-6361 23:6362-6385 25:6386-6573 26:6574-8448 28:8449-8985 29:8986-9191 30:9192-10185]	0.00718369	66	60.7975	4	51	48	42191479	42191525	9.03632e-05	43	89.5833	43	89.5833	1	2.08333	Plus	Plus	10186	DNA-directed DNA polymerase	F:nucleic acid binding; P:DNA integration; F:DNA polymerase activity; P:DNA biosynthetic process	0	0	-	-	-	-	-	-	-	-	-	-	-	-	-	-	-2.01	0.00728	-	-	-	-	-	-	-	-
Fsp-Ps 5.2_LOD1.5Interval	TRINITY_DN12031_c0_g2_i5	not available	len=10186 path=[1:0-4657 3:4658-4976 5:4977-5000 7:5001-5110 8:5111-5180 9:5181-5499 11:5500-5612 13:5613-5795 14:5796-5819 15:5820-5884 17:5885-5908 18:5909-6004 20:6005-6323 21:6324-6361 23:6362-6385 25:6386-6573 26:6574-8448 28:8449-8985 29:8986-9191 30:9192-10185]	0.00718369	66	60.7975	10	92	83	39232945	39233026	0.000156253	66	78.5714	66	78.5714	3	3.57143	Plus	Plus	10186	DNA-directed DNA polymerase	F:nucleic acid binding; P:DNA integration; F:DNA polymerase activity; P:DNA biosynthetic process	0	0	-	-	-	-	-	-	-	-	-	-	-	-	-	-	-2.01	0.00728	-	-	-	-	-	-	-	-
Fsp-Ps 5.2_LOD1.5Interval	TRINITY_DN12031_c0_g2_i5	not available	len=10186 path=[1:0-4657 3:4658-4976 5:4977-5000 7:5001-5110 8:5111-5180 9:5181-5499 11:5500-5612 13:5613-5795 14:5796-5819 15:5820-5884 17:5885-5908 18:5909-6004 20:6005-6323 21:6324-6361 23:6362-6385 25:6386-6573 26:6574-8448 28:8449-8985 29:8986-9191 30:9192-10185]	0.00718369	66	60.7975	2147	2020	128	45226389	45226516	0.000237203	90	70.3125	90	70.3125	0	0	Plus	Minus	10186	DNA-directed DNA polymerase	F:nucleic acid binding; P:DNA integration; F:DNA polymerase activity; P:DNA biosynthetic process	0	0	-	-	-	-	-	-	-	-	-	-	-	-	-	-	-2.01	0.00728	-	-	-	-	-	-	-	-
Fsp-Ps 5.2_LOD1.5Interval	TRINITY_DN12031_c0_g2_i5	not available	len=10186 path=[1:0-4657 3:4658-4976 5:4977-5000 7:5001-5110 8:5111-5180 9:5181-5499 11:5500-5612 13:5613-5795 14:5796-5819 15:5820-5884 17:5885-5908 18:5909-6004 20:6005-6323 21:6324-6361 23:6362-6385 25:6386-6573 26:6574-8448 28:8449-8985 29:8986-9191 30:9192-10185]	0.00718369	66	60.7975	3135	3088	48	44501104	44501151	8.65981e-05	42	87.5	42	87.5	0	0	Plus	Minus	10186	DNA-directed DNA polymerase	F:nucleic acid binding; P:DNA integration; F:DNA polymerase activity; P:DNA biosynthetic process	0	0	-	-	-	-	-	-	-	-	-	-	-	-	-	-	-2.01	0.00728	-	-	-	-	-	-	-	-
Fsp-Ps 5.2_LOD1.5Interval	TRINITY_DN12031_c0_g2_i5	not available	len=10186 path=[1:0-4657 3:4658-4976 5:4977-5000 7:5001-5110 8:5111-5180 9:5181-5499 11:5500-5612 13:5613-5795 14:5796-5819 15:5820-5884 17:5885-5908 18:5909-6004 20:6005-6323 21:6324-6361 23:6362-6385 25:6386-6573 26:6574-8448 28:8449-8985 29:8986-9191 30:9192-10185]	0.00718369	66	60.7975	7145	7053	93	40982291	40982383	0.000171314	69	74.1935	69	74.1935	0	0	Plus	Minus	10186	DNA-directed DNA polymerase	F:nucleic acid binding; P:DNA integration; F:DNA polymerase activity; P:DNA biosynthetic process	0	0	-	-	-	-	-	-	-	-	-	-	-	-	-	-	-2.01	0.00728	-	-	-	-	-	-	-	-
Fsp-Ps 5.2_LOD1.5Interval	TRINITY_DN12031_c0_g2_i5	not available	len=10186 path=[1:0-4657 3:4658-4976 5:4977-5000 7:5001-5110 8:5111-5180 9:5181-5499 11:5500-5612 13:5613-5795 14:5796-5819 15:5820-5884 17:5885-5908 18:5909-6004 20:6005-6323 21:6324-6361 23:6362-6385 25:6386-6573 26:6574-8448 28:8449-8985 29:8986-9191 30:9192-10185]	0.0250735	64	58.9941	3086	3129	44	43121816	43121858	8.28329e-05	40	90.9091	40	90.9091	1	2.27273	Plus	Plus	10186	DNA-directed DNA polymerase	F:nucleic acid binding; P:DNA integration; F:DNA polymerase activity; P:DNA biosynthetic process	0	0	-	-	-	-	-	-	-	-	-	-	-	-	-	-	-2.01	0.00728	-	-	-	-	-	-	-	-
Fsp-Ps 5.2_LOD1.5Interval	TRINITY_DN12031_c0_g2_i5	not available	len=10186 path=[1:0-4657 3:4658-4976 5:4977-5000 7:5001-5110 8:5111-5180 9:5181-5499 11:5500-5612 13:5613-5795 14:5796-5819 15:5820-5884 17:5885-5908 18:5909-6004 20:6005-6323 21:6324-6361 23:6362-6385 25:6386-6573 26:6574-8448 28:8449-8985 29:8986-9191 30:9192-10185]	0.0875152	62	57.1907	4	56	53	45826649	45826700	9.9776e-05	45	84.9057	45	84.9057	1	1.88679	Plus	Plus	10186	DNA-directed DNA polymerase	F:nucleic acid binding; P:DNA integration; F:DNA polymerase activity; P:DNA biosynthetic process	0	0	-	-	-	-	-	-	-	-	-	-	-	-	-	-	-2.01	0.00728	-	-	-	-	-	-	-	-
Fsp-Ps 5.2_LOD1.5Interval	TRINITY_DN12031_c0_g2_i5	not available	len=10186 path=[1:0-4657 3:4658-4976 5:4977-5000 7:5001-5110 8:5111-5180 9:5181-5499 11:5500-5612 13:5613-5795 14:5796-5819 15:5820-5884 17:5885-5908 18:5909-6004 20:6005-6323 21:6324-6361 23:6362-6385 25:6386-6573 26:6574-8448 28:8449-8985 29:8986-9191 30:9192-10185]	0.0875152	62	57.1907	10	53	44	43133003	43133046	8.28329e-05	39	88.6364	39	88.6364	0	0	Plus	Plus	10186	DNA-directed DNA polymerase	F:nucleic acid binding; P:DNA integration; F:DNA polymerase activity; P:DNA biosynthetic process	0	0	-	-	-	-	-	-	-	-	-	-	-	-	-	-	-2.01	0.00728	-	-	-	-	-	-	-	-
Fsp-Ps 5.2_LOD1.5Interval	TRINITY_DN12031_c0_g2_i5	not available	len=10186 path=[1:0-4657 3:4658-4976 5:4977-5000 7:5001-5110 8:5111-5180 9:5181-5499 11:5500-5612 13:5613-5795 14:5796-5819 15:5820-5884 17:5885-5908 18:5909-6004 20:6005-6323 21:6324-6361 23:6362-6385 25:6386-6573 26:6574-8448 28:8449-8985 29:8986-9191 30:9192-10185]	0.0875152	62	57.1907	1345	1515	171	42614177	42614355	0.000321919	126	69.2308	126	69.2308	14	7.69231	Plus	Plus	10186	DNA-directed DNA polymerase	F:nucleic acid binding; P:DNA integration; F:DNA polymerase activity; P:DNA biosynthetic process	0	0	-	-	-	-	-	-	-	-	-	-	-	-	-	-	-2.01	0.00728	-	-	-	-	-	-	-	-
Fsp-Ps 5.2_LOD1.5Interval	TRINITY_DN12031_c0_g2_i5	not available	len=10186 path=[1:0-4657 3:4658-4976 5:4977-5000 7:5001-5110 8:5111-5180 9:5181-5499 11:5500-5612 13:5613-5795 14:5796-5819 15:5820-5884 17:5885-5908 18:5909-6004 20:6005-6323 21:6324-6361 23:6362-6385 25:6386-6573 26:6574-8448 28:8449-8985 29:8986-9191 30:9192-10185]	0.0875152	62	57.1907	3016	3069	54	43121818	43121871	0.000101659	47	85.4545	47	85.4545	2	3.63636	Plus	Plus	10186	DNA-directed DNA polymerase	F:nucleic acid binding; P:DNA integration; F:DNA polymerase activity; P:DNA biosynthetic process	0	0	-	-	-	-	-	-	-	-	-	-	-	-	-	-	-2.01	0.00728	-	-	-	-	-	-	-	-
Fsp-Ps 5.2_LOD1.5Interval	TRINITY_DN12031_c0_g2_i5	not available	len=10186 path=[1:0-4657 3:4658-4976 5:4977-5000 7:5001-5110 8:5111-5180 9:5181-5499 11:5500-5612 13:5613-5795 14:5796-5819 15:5820-5884 17:5885-5908 18:5909-6004 20:6005-6323 21:6324-6361 23:6362-6385 25:6386-6573 26:6574-8448 28:8449-8985 29:8986-9191 30:9192-10185]	0.0875152	62	57.1907	3056	3016	41	43447256	43447296	7.34201e-05	37	90.2439	37	90.2439	0	0	Plus	Minus	10186	DNA-directed DNA polymerase	F:nucleic acid binding; P:DNA integration; F:DNA polymerase activity; P:DNA biosynthetic process	0	0	-	-	-	-	-	-	-	-	-	-	-	-	-	-	-2.01	0.00728	-	-	-	-	-	-	-	-
Fsp-Ps 5.2_LOD1.5Interval	TRINITY_DN12031_c0_g2_i5	not available	len=10186 path=[1:0-4657 3:4658-4976 5:4977-5000 7:5001-5110 8:5111-5180 9:5181-5499 11:5500-5612 13:5613-5795 14:5796-5819 15:5820-5884 17:5885-5908 18:5909-6004 20:6005-6323 21:6324-6361 23:6362-6385 25:6386-6573 26:6574-8448 28:8449-8985 29:8986-9191 30:9192-10185]	0.0875152	62	57.1907	3135	3085	51	44511475	44511525	9.22458e-05	43	84.3137	43	84.3137	0	0	Plus	Minus	10186	DNA-directed DNA polymerase	F:nucleic acid binding; P:DNA integration; F:DNA polymerase activity; P:DNA biosynthetic process	0	0	-	-	-	-	-	-	-	-	-	-	-	-	-	-	-2.01	0.00728	-	-	-	-	-	-	-	-
Fsp-Ps 5.2_LOD1.5Interval	TRINITY_DN12031_c0_g2_i5	not available	len=10186 path=[1:0-4657 3:4658-4976 5:4977-5000 7:5001-5110 8:5111-5180 9:5181-5499 11:5500-5612 13:5613-5795 14:5796-5819 15:5820-5884 17:5885-5908 18:5909-6004 20:6005-6323 21:6324-6361 23:6362-6385 25:6386-6573 26:6574-8448 28:8449-8985 29:8986-9191 30:9192-10185]	0.0875152	62	57.1907	3135	3085	51	44501200	44501250	9.22458e-05	43	84.3137	43	84.3137	0	0	Plus	Minus	10186	DNA-directed DNA polymerase	F:nucleic acid binding; P:DNA integration; F:DNA polymerase activity; P:DNA biosynthetic process	0	0	-	-	-	-	-	-	-	-	-	-	-	-	-	-	-2.01	0.00728	-	-	-	-	-	-	-	-
Fsp-Ps 5.2_LOD1.5Interval	TRINITY_DN12031_c0_g2_i5	not available	len=10186 path=[1:0-4657 3:4658-4976 5:4977-5000 7:5001-5110 8:5111-5180 9:5181-5499 11:5500-5612 13:5613-5795 14:5796-5819 15:5820-5884 17:5885-5908 18:5909-6004 20:6005-6323 21:6324-6361 23:6362-6385 25:6386-6573 26:6574-8448 28:8449-8985 29:8986-9191 30:9192-10185]	0.0875152	62	57.1907	3088	3135	48	42615911	42615957	9.03632e-05	42	87.5	42	87.5	1	2.08333	Plus	Plus	10186	DNA-directed DNA polymerase	F:nucleic acid binding; P:DNA integration; F:DNA polymerase activity; P:DNA biosynthetic process	0	0	-	-	-	-	-	-	-	-	-	-	-	-	-	-	-2.01	0.00728	-	-	-	-	-	-	-	-
Fsp-Ps 5.2_LOD1.5Interval	TRINITY_DN12031_c0_g2_i5	not available	len=10186 path=[1:0-4657 3:4658-4976 5:4977-5000 7:5001-5110 8:5111-5180 9:5181-5499 11:5500-5612 13:5613-5795 14:5796-5819 15:5820-5884 17:5885-5908 18:5909-6004 20:6005-6323 21:6324-6361 23:6362-6385 25:6386-6573 26:6574-8448 28:8449-8985 29:8986-9191 30:9192-10185]	0.0875152	62	57.1907	6779	6642	138	45927761	45927897	0.000256029	99	69.7183	99	69.7183	9	6.33803	Plus	Minus	10186	DNA-directed DNA polymerase	F:nucleic acid binding; P:DNA integration; F:DNA polymerase activity; P:DNA biosynthetic process	0	0	-	-	-	-	-	-	-	-	-	-	-	-	-	-	-2.01	0.00728	-	-	-	-	-	-	-	-
Fsp-Ps 5.2_LOD1.5Interval	TRINITY_DN12031_c0_g2_i5	not available	len=10186 path=[1:0-4657 3:4658-4976 5:4977-5000 7:5001-5110 8:5111-5180 9:5181-5499 11:5500-5612 13:5613-5795 14:5796-5819 15:5820-5884 17:5885-5908 18:5909-6004 20:6005-6323 21:6324-6361 23:6362-6385 25:6386-6573 26:6574-8448 28:8449-8985 29:8986-9191 30:9192-10185]	0.305458	60	55.3874	3087	3135	49	39232587	39232636	9.22458e-05	43	86	43	86	1	2	Plus	Plus	10186	DNA-directed DNA polymerase	F:nucleic acid binding; P:DNA integration; F:DNA polymerase activity; P:DNA biosynthetic process	0	0	-	-	-	-	-	-	-	-	-	-	-	-	-	-	-2.01	0.00728	-	-	-	-	-	-	-	-
Fsp-Ps 5.2_LOD1.5Interval	TRINITY_DN12031_c0_g2_i5	not available	len=10186 path=[1:0-4657 3:4658-4976 5:4977-5000 7:5001-5110 8:5111-5180 9:5181-5499 11:5500-5612 13:5613-5795 14:5796-5819 15:5820-5884 17:5885-5908 18:5909-6004 20:6005-6323 21:6324-6361 23:6362-6385 25:6386-6573 26:6574-8448 28:8449-8985 29:8986-9191 30:9192-10185]	1.06615	58	53.584	3057	3016	42	40209223	40209264	7.53027e-05	37	88.0952	37	88.0952	0	0	Plus	Minus	10186	DNA-directed DNA polymerase	F:nucleic acid binding; P:DNA integration; F:DNA polymerase activity; P:DNA biosynthetic process	0	0	-	-	-	-	-	-	-	-	-	-	-	-	-	-	-2.01	0.00728	-	-	-	-	-	-	-	-
Fsp-Ps 5.2_LOD1.5Interval	TRINITY_DN12031_c0_g2_i5	not available	len=10186 path=[1:0-4657 3:4658-4976 5:4977-5000 7:5001-5110 8:5111-5180 9:5181-5499 11:5500-5612 13:5613-5795 14:5796-5819 15:5820-5884 17:5885-5908 18:5909-6004 20:6005-6323 21:6324-6361 23:6362-6385 25:6386-6573 26:6574-8448 28:8449-8985 29:8986-9191 30:9192-10185]	1.06615	58	53.584	3016	3057	42	45854732	45854773	7.90678e-05	37	88.0952	37	88.0952	0	0	Plus	Plus	10186	DNA-directed DNA polymerase	F:nucleic acid binding; P:DNA integration; F:DNA polymerase activity; P:DNA biosynthetic process	0	0	-	-	-	-	-	-	-	-	-	-	-	-	-	-	-2.01	0.00728	-	-	-	-	-	-	-	-
Fsp-Ps 5.2_LOD1.5Interval	TRINITY_DN12031_c0_g2_i5	not available	len=10186 path=[1:0-4657 3:4658-4976 5:4977-5000 7:5001-5110 8:5111-5180 9:5181-5499 11:5500-5612 13:5613-5795 14:5796-5819 15:5820-5884 17:5885-5908 18:5909-6004 20:6005-6323 21:6324-6361 23:6362-6385 25:6386-6573 26:6574-8448 28:8449-8985 29:8986-9191 30:9192-10185]	1.06615	58	53.584	3135	3027	109	44736873	44736982	0.000201435	83	73.4513	83	73.4513	7	6.19469	Plus	Minus	10186	DNA-directed DNA polymerase	F:nucleic acid binding; P:DNA integration; F:DNA polymerase activity; P:DNA biosynthetic process	0	0	-	-	-	-	-	-	-	-	-	-	-	-	-	-	-2.01	0.00728	-	-	-	-	-	-	-	-
Fsp-Ps 5.2_LOD1.5Interval	TRINITY_DN12031_c0_g2_i5	not available	len=10186 path=[1:0-4657 3:4658-4976 5:4977-5000 7:5001-5110 8:5111-5180 9:5181-5499 11:5500-5612 13:5613-5795 14:5796-5819 15:5820-5884 17:5885-5908 18:5909-6004 20:6005-6323 21:6324-6361 23:6362-6385 25:6386-6573 26:6574-8448 28:8449-8985 29:8986-9191 30:9192-10185]	1.06615	58	53.584	3131	3073	59	44508100	44508158	0.000107306	47	79.661	47	79.661	0	0	Plus	Minus	10186	DNA-directed DNA polymerase	F:nucleic acid binding; P:DNA integration; F:DNA polymerase activity; P:DNA biosynthetic process	0	0	-	-	-	-	-	-	-	-	-	-	-	-	-	-	-2.01	0.00728	-	-	-	-	-	-	-	-
Fsp-Ps 5.2_LOD1.5Interval	TRINITY_DN12031_c0_g2_i5	not available	len=10186 path=[1:0-4657 3:4658-4976 5:4977-5000 7:5001-5110 8:5111-5180 9:5181-5499 11:5500-5612 13:5613-5795 14:5796-5819 15:5820-5884 17:5885-5908 18:5909-6004 20:6005-6323 21:6324-6361 23:6362-6385 25:6386-6573 26:6574-8448 28:8449-8985 29:8986-9191 30:9192-10185]	1.06615	58	53.584	3135	3087	49	39217762	39217810	8.84806e-05	41	83.6735	41	83.6735	0	0	Plus	Minus	10186	DNA-directed DNA polymerase	F:nucleic acid binding; P:DNA integration; F:DNA polymerase activity; P:DNA biosynthetic process	0	0	-	-	-	-	-	-	-	-	-	-	-	-	-	-	-2.01	0.00728	-	-	-	-	-	-	-	-
Fsp-Ps 5.2_LOD1.5Interval	TRINITY_DN12031_c0_g2_i5	not available	len=10186 path=[1:0-4657 3:4658-4976 5:4977-5000 7:5001-5110 8:5111-5180 9:5181-5499 11:5500-5612 13:5613-5795 14:5796-5819 15:5820-5884 17:5885-5908 18:5909-6004 20:6005-6323 21:6324-6361 23:6362-6385 25:6386-6573 26:6574-8448 28:8449-8985 29:8986-9191 30:9192-10185]	1.06615	58	53.584	3130	3087	44	43447336	43447379	7.90678e-05	38	86.3636	38	86.3636	0	0	Plus	Minus	10186	DNA-directed DNA polymerase	F:nucleic acid binding; P:DNA integration; F:DNA polymerase activity; P:DNA biosynthetic process	0	0	-	-	-	-	-	-	-	-	-	-	-	-	-	-	-2.01	0.00728	-	-	-	-	-	-	-	-
Fsp-Ps 5.2_LOD1.5Interval	TRINITY_DN12031_c0_g2_i5	not available	len=10186 path=[1:0-4657 3:4658-4976 5:4977-5000 7:5001-5110 8:5111-5180 9:5181-5499 11:5500-5612 13:5613-5795 14:5796-5819 15:5820-5884 17:5885-5908 18:5909-6004 20:6005-6323 21:6324-6361 23:6362-6385 25:6386-6573 26:6574-8448 28:8449-8985 29:8986-9191 30:9192-10185]	1.06615	58	53.584	3088	3136	49	39236087	39236134	9.22458e-05	42	85.7143	42	85.7143	1	2.04082	Plus	Plus	10186	DNA-directed DNA polymerase	F:nucleic acid binding; P:DNA integration; F:DNA polymerase activity; P:DNA biosynthetic process	0	0	-	-	-	-	-	-	-	-	-	-	-	-	-	-	-2.01	0.00728	-	-	-	-	-	-	-	-
Fsp-Ps 5.2_LOD1.5Interval	TRINITY_DN12031_c0_g2_i5	not available	len=10186 path=[1:0-4657 3:4658-4976 5:4977-5000 7:5001-5110 8:5111-5180 9:5181-5499 11:5500-5612 13:5613-5795 14:5796-5819 15:5820-5884 17:5885-5908 18:5909-6004 20:6005-6323 21:6324-6361 23:6362-6385 25:6386-6573 26:6574-8448 28:8449-8985 29:8986-9191 30:9192-10185]	1.06615	58	53.584	3088	3134	47	45854649	45854695	8.84806e-05	40	85.1064	40	85.1064	0	0	Plus	Plus	10186	DNA-directed DNA polymerase	F:nucleic acid binding; P:DNA integration; F:DNA polymerase activity; P:DNA biosynthetic process	0	0	-	-	-	-	-	-	-	-	-	-	-	-	-	-	-2.01	0.00728	-	-	-	-	-	-	-	-
Fsp-Ps 5.2_LOD1.5Interval	TRINITY_DN12031_c0_g2_i5	not available	len=10186 path=[1:0-4657 3:4658-4976 5:4977-5000 7:5001-5110 8:5111-5180 9:5181-5499 11:5500-5612 13:5613-5795 14:5796-5819 15:5820-5884 17:5885-5908 18:5909-6004 20:6005-6323 21:6324-6361 23:6362-6385 25:6386-6573 26:6574-8448 28:8449-8985 29:8986-9191 30:9192-10185]	1.06615	58	53.584	3088	3131	44	42616137	42616180	8.28329e-05	38	86.3636	38	86.3636	0	0	Plus	Plus	10186	DNA-directed DNA polymerase	F:nucleic acid binding; P:DNA integration; F:DNA polymerase activity; P:DNA biosynthetic process	0	0	-	-	-	-	-	-	-	-	-	-	-	-	-	-	-2.01	0.00728	-	-	-	-	-	-	-	-
Fsp-Ps 5.2_LOD1.5Interval	TRINITY_DN12031_c0_g2_i5	not available	len=10186 path=[1:0-4657 3:4658-4976 5:4977-5000 7:5001-5110 8:5111-5180 9:5181-5499 11:5500-5612 13:5613-5795 14:5796-5819 15:5820-5884 17:5885-5908 18:5909-6004 20:6005-6323 21:6324-6361 23:6362-6385 25:6386-6573 26:6574-8448 28:8449-8985 29:8986-9191 30:9192-10185]	1.06615	58	53.584	3099	3135	37	42612386	42612422	6.9655e-05	34	91.8919	34	91.8919	0	0	Plus	Plus	10186	DNA-directed DNA polymerase	F:nucleic acid binding; P:DNA integration; F:DNA polymerase activity; P:DNA biosynthetic process	0	0	-	-	-	-	-	-	-	-	-	-	-	-	-	-	-2.01	0.00728	-	-	-	-	-	-	-	-
Fsp-Ps 5.2_LOD1.5Interval	TRINITY_DN12031_c0_g2_i5	not available	len=10186 path=[1:0-4657 3:4658-4976 5:4977-5000 7:5001-5110 8:5111-5180 9:5181-5499 11:5500-5612 13:5613-5795 14:5796-5819 15:5820-5884 17:5885-5908 18:5909-6004 20:6005-6323 21:6324-6361 23:6362-6385 25:6386-6573 26:6574-8448 28:8449-8985 29:8986-9191 30:9192-10185]	3.72124	56	51.7806	3121	3017	105	44736988	44737092	0.000193904	79	73.1481	79	73.1481	6	5.55556	Plus	Minus	10186	DNA-directed DNA polymerase	F:nucleic acid binding; P:DNA integration; F:DNA polymerase activity; P:DNA biosynthetic process	0	0	-	-	-	-	-	-	-	-	-	-	-	-	-	-	-2.01	0.00728	-	-	-	-	-	-	-	-
Fsp-Ps 5.2_LOD1.5Interval	TRINITY_DN12031_c0_g2_i5	not available	len=10186 path=[1:0-4657 3:4658-4976 5:4977-5000 7:5001-5110 8:5111-5180 9:5181-5499 11:5500-5612 13:5613-5795 14:5796-5819 15:5820-5884 17:5885-5908 18:5909-6004 20:6005-6323 21:6324-6361 23:6362-6385 25:6386-6573 26:6574-8448 28:8449-8985 29:8986-9191 30:9192-10185]	3.72124	56	51.7806	3135	3036	100	40209216	40209316	0.000184492	75	73.5294	75	73.5294	3	2.94118	Plus	Minus	10186	DNA-directed DNA polymerase	F:nucleic acid binding; P:DNA integration; F:DNA polymerase activity; P:DNA biosynthetic process	0	0	-	-	-	-	-	-	-	-	-	-	-	-	-	-	-2.01	0.00728	-	-	-	-	-	-	-	-
Fsp-Ps 5.2_LOD1.5Interval	TRINITY_DN12031_c0_g2_i5	not available	len=10186 path=[1:0-4657 3:4658-4976 5:4977-5000 7:5001-5110 8:5111-5180 9:5181-5499 11:5500-5612 13:5613-5795 14:5796-5819 15:5820-5884 17:5885-5908 18:5909-6004 20:6005-6323 21:6324-6361 23:6362-6385 25:6386-6573 26:6574-8448 28:8449-8985 29:8986-9191 30:9192-10185]	3.72124	56	51.7806	3135	3088	48	44511379	44511426	8.65981e-05	40	83.3333	40	83.3333	0	0	Plus	Minus	10186	DNA-directed DNA polymerase	F:nucleic acid binding; P:DNA integration; F:DNA polymerase activity; P:DNA biosynthetic process	0	0	-	-	-	-	-	-	-	-	-	-	-	-	-	-	-2.01	0.00728	-	-	-	-	-	-	-	-
Fsp-Ps 5.2_LOD1.5Interval	TRINITY_DN12031_c0_g2_i5	not available	len=10186 path=[1:0-4657 3:4658-4976 5:4977-5000 7:5001-5110 8:5111-5180 9:5181-5499 11:5500-5612 13:5613-5795 14:5796-5819 15:5820-5884 17:5885-5908 18:5909-6004 20:6005-6323 21:6324-6361 23:6362-6385 25:6386-6573 26:6574-8448 28:8449-8985 29:8986-9191 30:9192-10185]	3.72124	56	51.7806	3134	3089	46	44737047	44737092	8.28329e-05	39	84.7826	39	84.7826	0	0	Plus	Minus	10186	DNA-directed DNA polymerase	F:nucleic acid binding; P:DNA integration; F:DNA polymerase activity; P:DNA biosynthetic process	0	0	-	-	-	-	-	-	-	-	-	-	-	-	-	-	-2.01	0.00728	-	-	-	-	-	-	-	-
Fsp-Ps 5.2_LOD1.5Interval	TRINITY_DN12031_c0_g2_i5	not available	len=10186 path=[1:0-4657 3:4658-4976 5:4977-5000 7:5001-5110 8:5111-5180 9:5181-5499 11:5500-5612 13:5613-5795 14:5796-5819 15:5820-5884 17:5885-5908 18:5909-6004 20:6005-6323 21:6324-6361 23:6362-6385 25:6386-6573 26:6574-8448 28:8449-8985 29:8986-9191 30:9192-10185]	3.72124	56	51.7806	3136	3106	31	44958507	44958537	5.45944e-05	30	96.7742	30	96.7742	0	0	Plus	Minus	10186	DNA-directed DNA polymerase	F:nucleic acid binding; P:DNA integration; F:DNA polymerase activity; P:DNA biosynthetic process	0	0	-	-	-	-	-	-	-	-	-	-	-	-	-	-	-2.01	0.00728	-	-	-	-	-	-	-	-
Fsp-Ps 5.2_LOD1.5Interval	TRINITY_DN12031_c0_g2_i5	not available	len=10186 path=[1:0-4657 3:4658-4976 5:4977-5000 7:5001-5110 8:5111-5180 9:5181-5499 11:5500-5612 13:5613-5795 14:5796-5819 15:5820-5884 17:5885-5908 18:5909-6004 20:6005-6323 21:6324-6361 23:6362-6385 25:6386-6573 26:6574-8448 28:8449-8985 29:8986-9191 30:9192-10185]	3.72124	56	51.7806	7058	7115	58	39667543	39667600	0.000109189	46	79.3103	46	79.3103	0	0	Plus	Plus	10186	DNA-directed DNA polymerase	F:nucleic acid binding; P:DNA integration; F:DNA polymerase activity; P:DNA biosynthetic process	0	0	-	-	-	-	-	-	-	-	-	-	-	-	-	-	-2.01	0.00728	-	-	-	-	-	-	-	-
Fsp-Ps 5.2_LOD1.5Interval	TRINITY_DN12031_c0_g2_i3	not available	len=10184 path=[1:0-4657 4:4658-4975 5:4976-4999 6:5000-5109 8:5110-5179 10:5180-5497 11:5498-5610 13:5611-5793 14:5794-5817 15:5818-5882 17:5883-5906 18:5907-6002 20:6003-6321 21:6322-6359 23:6360-6383 25:6384-6571 26:6572-8446 28:8447-8983 29:8984-9189 30:9190-10183]	0	16554	14927.8	8660	1	8660	39208807	39217465	0.0162993	8510	98.2452	8510	98.2452	5	0.0577234	Plus	Minus	10184	Retrovirus-related Pol polyprotein from transposon 17.6	F:nucleic acid binding; F:zinc ion binding; P:DNA integration	0	0	-	-	-	-	-	-	-	-	-	-	-	-	-	-	-	-	-	-	-	-	-	-	*	0.0016
Fsp-Ps 5.2_LOD1.5Interval	TRINITY_DN12031_c0_g2_i3	not available	len=10184 path=[1:0-4657 4:4658-4975 5:4976-4999 6:5000-5109 8:5110-5179 10:5180-5497 11:5498-5610 13:5611-5793 14:5794-5817 15:5818-5882 17:5883-5906 18:5907-6002 20:6003-6321 21:6322-6359 23:6360-6383 25:6384-6571 26:6572-8446 28:8447-8983 29:8984-9189 30:9190-10183]	0	4838	4363.64	1735	5830	4096	45812301	45816415	0.00771099	3461	83.7812	3461	83.7812	51	1.23457	Plus	Plus	10184	Retrovirus-related Pol polyprotein from transposon 17.6	F:nucleic acid binding; F:zinc ion binding; P:DNA integration	0	0	-	-	-	-	-	-	-	-	-	-	-	-	-	-	-	-	-	-	-	-	-	-	*	0.0016
Fsp-Ps 5.2_LOD1.5Interval	TRINITY_DN12031_c0_g2_i3	not available	len=10184 path=[1:0-4657 4:4658-4975 5:4976-4999 6:5000-5109 8:5110-5179 10:5180-5497 11:5498-5610 13:5611-5793 14:5794-5817 15:5818-5882 17:5883-5906 18:5907-6002 20:6003-6321 21:6322-6359 23:6360-6383 25:6384-6571 26:6572-8446 28:8447-8983 29:8984-9189 30:9190-10183]	0	3452	3113.9	3353	8516	5164	45874704	45879873	0.00972157	3827	73.4831	3827	73.4831	82	1.5745	Plus	Plus	10184	Retrovirus-related Pol polyprotein from transposon 17.6	F:nucleic acid binding; F:zinc ion binding; P:DNA integration	0	0	-	-	-	-	-	-	-	-	-	-	-	-	-	-	-	-	-	-	-	-	-	-	*	0.0016
Fsp-Ps 5.2_LOD1.5Interval	TRINITY_DN12031_c0_g2_i3	not available	len=10184 path=[1:0-4657 4:4658-4975 5:4976-4999 6:5000-5109 8:5110-5179 10:5180-5497 11:5498-5610 13:5611-5793 14:5794-5817 15:5818-5882 17:5883-5906 18:5907-6002 20:6003-6321 21:6322-6359 23:6360-6383 25:6384-6571 26:6572-8446 28:8447-8983 29:8984-9189 30:9190-10183]	0	3272	2951.6	3353	8618	5266	52578585	52583842	0.0099136	3863	72.6264	3863	72.6264	114	2.14326	Plus	Plus	10184	Retrovirus-related Pol polyprotein from transposon 17.6	F:nucleic acid binding; F:zinc ion binding; P:DNA integration	0	0	-	-	-	-	-	-	-	-	-	-	-	-	-	-	-	-	-	-	-	-	-	-	*	0.0016
Fsp-Ps 5.2_LOD1.5Interval	TRINITY_DN12031_c0_g2_i3	not available	len=10184 path=[1:0-4657 4:4658-4975 5:4976-4999 6:5000-5109 8:5110-5179 10:5180-5497 11:5498-5610 13:5611-5793 14:5794-5817 15:5818-5882 17:5883-5906 18:5907-6002 20:6003-6321 21:6322-6359 23:6360-6383 25:6384-6571 26:6572-8446 28:8447-8983 29:8984-9189 30:9190-10183]	0	3020	2724.37	8229	3353	4877	40202470	40207337	0.00917751	3579	72.6848	3579	72.6848	103	2.0918	Plus	Minus	10184	Retrovirus-related Pol polyprotein from transposon 17.6	F:nucleic acid binding; F:zinc ion binding; P:DNA integration	0	0	-	-	-	-	-	-	-	-	-	-	-	-	-	-	-	-	-	-	-	-	-	-	*	0.0016
Fsp-Ps 5.2_LOD1.5Interval	TRINITY_DN12031_c0_g2_i3	not available	len=10184 path=[1:0-4657 4:4658-4975 5:4976-4999 6:5000-5109 8:5110-5179 10:5180-5497 11:5498-5610 13:5611-5793 14:5794-5817 15:5818-5882 17:5883-5906 18:5907-6002 20:6003-6321 21:6322-6359 23:6360-6383 25:6384-6571 26:6572-8446 28:8447-8983 29:8984-9189 30:9190-10183]	0	2406	2170.74	6318	8657	2340	43128851	43131210	0.00440521	1901	80.2448	1901	80.2448	38	1.60405	Plus	Plus	10184	Retrovirus-related Pol polyprotein from transposon 17.6	F:nucleic acid binding; F:zinc ion binding; P:DNA integration	0	0	-	-	-	-	-	-	-	-	-	-	-	-	-	-	-	-	-	-	-	-	-	-	*	0.0016
Fsp-Ps 5.2_LOD1.5Interval	TRINITY_DN12031_c0_g2_i3	not available	len=10184 path=[1:0-4657 4:4658-4975 5:4976-4999 6:5000-5109 8:5110-5179 10:5180-5497 11:5498-5610 13:5611-5793 14:5794-5817 15:5818-5882 17:5883-5906 18:5907-6002 20:6003-6321 21:6322-6359 23:6360-6383 25:6384-6571 26:6572-8446 28:8447-8983 29:8984-9189 30:9190-10183]	0	2190	1975.98	3353	6807	3455	42616334	42619782	0.00650427	2522	72.8902	2522	72.8902	16	0.462428	Plus	Plus	10184	Retrovirus-related Pol polyprotein from transposon 17.6	F:nucleic acid binding; F:zinc ion binding; P:DNA integration	0	0	-	-	-	-	-	-	-	-	-	-	-	-	-	-	-	-	-	-	-	-	-	-	*	0.0016
Fsp-Ps 5.2_LOD1.5Interval	TRINITY_DN12031_c0_g2_i3	not available	len=10184 path=[1:0-4657 4:4658-4975 5:4976-4999 6:5000-5109 8:5110-5179 10:5180-5497 11:5498-5610 13:5611-5793 14:5794-5817 15:5818-5882 17:5883-5906 18:5907-6002 20:6003-6321 21:6322-6359 23:6360-6383 25:6384-6571 26:6572-8446 28:8447-8983 29:8984-9189 30:9190-10183]	0	1692	1526.94	7021	4473	2549	44504151	44506691	0.0047949	1877	73.5213	1877	73.5213	16	0.626714	Plus	Minus	10184	Retrovirus-related Pol polyprotein from transposon 17.6	F:nucleic acid binding; F:zinc ion binding; P:DNA integration	0	0	-	-	-	-	-	-	-	-	-	-	-	-	-	-	-	-	-	-	-	-	-	-	*	0.0016
Fsp-Ps 5.2_LOD1.5Interval	TRINITY_DN12031_c0_g2_i3	not available	len=10184 path=[1:0-4657 4:4658-4975 5:4976-4999 6:5000-5109 8:5110-5179 10:5180-5497 11:5498-5610 13:5611-5793 14:5794-5817 15:5818-5882 17:5883-5906 18:5907-6002 20:6003-6321 21:6322-6359 23:6360-6383 25:6384-6571 26:6572-8446 28:8447-8983 29:8984-9189 30:9190-10183]	0	1626	1467.43	8630	5887	2744	44959746	44962495	0.005162	2008	71.8426	2008	71.8426	96	3.4347	Plus	Minus	10184	Retrovirus-related Pol polyprotein from transposon 17.6	F:nucleic acid binding; F:zinc ion binding; P:DNA integration	0	0	-	-	-	-	-	-	-	-	-	-	-	-	-	-	-	-	-	-	-	-	-	-	*	0.0016
Fsp-Ps 5.2_LOD1.5Interval	TRINITY_DN12031_c0_g2_i3	not available	len=10184 path=[1:0-4657 4:4658-4975 5:4976-4999 6:5000-5109 8:5110-5179 10:5180-5497 11:5498-5610 13:5611-5793 14:5794-5817 15:5818-5882 17:5883-5906 18:5907-6002 20:6003-6321 21:6322-6359 23:6360-6383 25:6384-6571 26:6572-8446 28:8447-8983 29:8984-9189 30:9190-10183]	0	1622	1463.82	7463	8661	1199	45823886	45825078	0.0022572	1047	87.1774	1047	87.1774	10	0.832639	Plus	Plus	10184	Retrovirus-related Pol polyprotein from transposon 17.6	F:nucleic acid binding; F:zinc ion binding; P:DNA integration	0	0	-	-	-	-	-	-	-	-	-	-	-	-	-	-	-	-	-	-	-	-	-	-	*	0.0016
Fsp-Ps 5.2_LOD1.5Interval	TRINITY_DN12031_c0_g2_i3	not available	len=10184 path=[1:0-4657 4:4658-4975 5:4976-4999 6:5000-5109 8:5110-5179 10:5180-5497 11:5498-5610 13:5611-5793 14:5794-5817 15:5818-5882 17:5883-5906 18:5907-6002 20:6003-6321 21:6322-6359 23:6360-6383 25:6384-6571 26:6572-8446 28:8447-8983 29:8984-9189 30:9190-10183]	0	1400	1263.64	4861	6967	2107	39238071	39240168	0.00396657	1553	73.4626	1553	73.4626	23	1.08798	Plus	Plus	10184	Retrovirus-related Pol polyprotein from transposon 17.6	F:nucleic acid binding; F:zinc ion binding; P:DNA integration	0	0	-	-	-	-	-	-	-	-	-	-	-	-	-	-	-	-	-	-	-	-	-	-	*	0.0016
Fsp-Ps 5.2_LOD1.5Interval	TRINITY_DN12031_c0_g2_i3	not available	len=10184 path=[1:0-4657 4:4658-4975 5:4976-4999 6:5000-5109 8:5110-5179 10:5180-5497 11:5498-5610 13:5611-5793 14:5794-5817 15:5818-5882 17:5883-5906 18:5907-6002 20:6003-6321 21:6322-6359 23:6360-6383 25:6384-6571 26:6572-8446 28:8447-8983 29:8984-9189 30:9190-10183]	0	1372	1238.4	5165	3352	1814	45223399	45225213	0.00341121	1373	75.481	1373	75.481	9	0.494777	Plus	Minus	10184	Retrovirus-related Pol polyprotein from transposon 17.6	F:nucleic acid binding; F:zinc ion binding; P:DNA integration	0	0	-	-	-	-	-	-	-	-	-	-	-	-	-	-	-	-	-	-	-	-	-	-	*	0.0016
Fsp-Ps 5.2_LOD1.5Interval	TRINITY_DN12031_c0_g2_i3	not available	len=10184 path=[1:0-4657 4:4658-4975 5:4976-4999 6:5000-5109 8:5110-5179 10:5180-5497 11:5498-5610 13:5611-5793 14:5794-5817 15:5818-5882 17:5883-5906 18:5907-6002 20:6003-6321 21:6322-6359 23:6360-6383 25:6384-6571 26:6572-8446 28:8447-8983 29:8984-9189 30:9190-10183]	0	1126	1016.58	10	2261	2252	43122171	43124408	0.00423954	1641	70.611	1641	70.611	158	6.79862	Plus	Plus	10184	Retrovirus-related Pol polyprotein from transposon 17.6	F:nucleic acid binding; F:zinc ion binding; P:DNA integration	0	0	-	-	-	-	-	-	-	-	-	-	-	-	-	-	-	-	-	-	-	-	-	-	*	0.0016
Fsp-Ps 5.2_LOD1.5Interval	TRINITY_DN12031_c0_g2_i3	not available	len=10184 path=[1:0-4657 4:4658-4975 5:4976-4999 6:5000-5109 8:5110-5179 10:5180-5497 11:5498-5610 13:5611-5793 14:5794-5817 15:5818-5882 17:5883-5906 18:5907-6002 20:6003-6321 21:6322-6359 23:6360-6383 25:6384-6571 26:6572-8446 28:8447-8983 29:8984-9189 30:9190-10183]	0	1114	1005.76	8631	7024	1608	44502473	44504056	0.0030234	1197	74.2095	1197	74.2095	34	2.10787	Plus	Minus	10184	Retrovirus-related Pol polyprotein from transposon 17.6	F:nucleic acid binding; F:zinc ion binding; P:DNA integration	0	0	-	-	-	-	-	-	-	-	-	-	-	-	-	-	-	-	-	-	-	-	-	-	*	0.0016
Fsp-Ps 5.2_LOD1.5Interval	TRINITY_DN12031_c0_g2_i3	not available	len=10184 path=[1:0-4657 4:4658-4975 5:4976-4999 6:5000-5109 8:5110-5179 10:5180-5497 11:5498-5610 13:5611-5793 14:5794-5817 15:5818-5882 17:5883-5906 18:5907-6002 20:6003-6321 21:6322-6359 23:6360-6383 25:6384-6571 26:6572-8446 28:8447-8983 29:8984-9189 30:9190-10183]	0	1002	904.774	5976	4647	1330	44962497	44963827	0.00250005	1002	75.2252	1002	75.2252	3	0.225225	Plus	Minus	10184	Retrovirus-related Pol polyprotein from transposon 17.6	F:nucleic acid binding; F:zinc ion binding; P:DNA integration	0	0	-	-	-	-	-	-	-	-	-	-	-	-	-	-	-	-	-	-	-	-	-	-	*	0.0016
Fsp-Ps 5.2_LOD1.5Interval	TRINITY_DN12031_c0_g2_i3	not available	len=10184 path=[1:0-4657 4:4658-4975 5:4976-4999 6:5000-5109 8:5110-5179 10:5180-5497 11:5498-5610 13:5611-5793 14:5794-5817 15:5818-5882 17:5883-5906 18:5907-6002 20:6003-6321 21:6322-6359 23:6360-6383 25:6384-6571 26:6572-8446 28:8447-8983 29:8984-9189 30:9190-10183]	0	968	874.117	3358	4942	1585	39236485	39238071	0.00298387	1152	72.4984	1152	72.4984	6	0.377596	Plus	Plus	10184	Retrovirus-related Pol polyprotein from transposon 17.6	F:nucleic acid binding; F:zinc ion binding; P:DNA integration	0	0	-	-	-	-	-	-	-	-	-	-	-	-	-	-	-	-	-	-	-	-	-	-	*	0.0016
Fsp-Ps 5.2_LOD1.5Interval	TRINITY_DN12031_c0_g2_i3	not available	len=10184 path=[1:0-4657 4:4658-4975 5:4976-4999 6:5000-5109 8:5110-5179 10:5180-5497 11:5498-5610 13:5611-5793 14:5794-5817 15:5818-5882 17:5883-5906 18:5907-6002 20:6003-6321 21:6322-6359 23:6360-6383 25:6384-6571 26:6572-8446 28:8447-8983 29:8984-9189 30:9190-10183]	0	794	717.224	8630	5272	3359	45656801	45660044	0.00631978	2316	67.6797	2316	67.6797	241	7.04267	Plus	Minus	10184	Retrovirus-related Pol polyprotein from transposon 17.6	F:nucleic acid binding; F:zinc ion binding; P:DNA integration	0	0	-	-	-	-	-	-	-	-	-	-	-	-	-	-	-	-	-	-	-	-	-	-	*	0.0016
Fsp-Ps 5.2_LOD1.5Interval	TRINITY_DN12031_c0_g2_i3	not available	len=10184 path=[1:0-4657 4:4658-4975 5:4976-4999 6:5000-5109 8:5110-5179 10:5180-5497 11:5498-5610 13:5611-5793 14:5794-5817 15:5818-5882 17:5883-5906 18:5907-6002 20:6003-6321 21:6322-6359 23:6360-6383 25:6384-6571 26:6572-8446 28:8447-8983 29:8984-9189 30:9190-10183]	0	730	659.516	5826	6381	556	45821087	45821643	0.00104671	481	86.3555	481	86.3555	1	0.179533	Plus	Plus	10184	Retrovirus-related Pol polyprotein from transposon 17.6	F:nucleic acid binding; F:zinc ion binding; P:DNA integration	0	0	-	-	-	-	-	-	-	-	-	-	-	-	-	-	-	-	-	-	-	-	-	-	*	0.0016
Fsp-Ps 5.2_LOD1.5Interval	TRINITY_DN12031_c0_g2_i3	not available	len=10184 path=[1:0-4657 4:4658-4975 5:4976-4999 6:5000-5109 8:5110-5179 10:5180-5497 11:5498-5610 13:5611-5793 14:5794-5817 15:5818-5882 17:5883-5906 18:5907-6002 20:6003-6321 21:6322-6359 23:6360-6383 25:6384-6571 26:6572-8446 28:8447-8983 29:8984-9189 30:9190-10183]	2.04187e-174	698	630.662	6416	6967	552	45823329	45823880	0.00103918	471	85.3261	471	85.3261	0	0	Plus	Plus	10184	Retrovirus-related Pol polyprotein from transposon 17.6	F:nucleic acid binding; F:zinc ion binding; P:DNA integration	0	0	-	-	-	-	-	-	-	-	-	-	-	-	-	-	-	-	-	-	-	-	-	-	*	0.0016
Fsp-Ps 5.2_LOD1.5Interval	TRINITY_DN12031_c0_g2_i3	not available	len=10184 path=[1:0-4657 4:4658-4975 5:4976-4999 6:5000-5109 8:5110-5179 10:5180-5497 11:5498-5610 13:5611-5793 14:5794-5817 15:5818-5882 17:5883-5906 18:5907-6002 20:6003-6321 21:6322-6359 23:6360-6383 25:6384-6571 26:6572-8446 28:8447-8983 29:8984-9189 30:9190-10183]	1.05771e-171	688	621.645	4587	3683	905	44506694	44507598	0.00169996	683	75.3863	683	75.3863	2	0.220751	Plus	Minus	10184	Retrovirus-related Pol polyprotein from transposon 17.6	F:nucleic acid binding; F:zinc ion binding; P:DNA integration	0	0	-	-	-	-	-	-	-	-	-	-	-	-	-	-	-	-	-	-	-	-	-	-	*	0.0016
Fsp-Ps 5.2_LOD1.5Interval	TRINITY_DN12031_c0_g2_i3	not available	len=10184 path=[1:0-4657 4:4658-4975 5:4976-4999 6:5000-5109 8:5110-5179 10:5180-5497 11:5498-5610 13:5611-5793 14:5794-5817 15:5818-5882 17:5883-5906 18:5907-6002 20:6003-6321 21:6322-6359 23:6360-6383 25:6384-6571 26:6572-8446 28:8447-8983 29:8984-9189 30:9190-10183]	5.85521e-156	630	569.347	6610	8624	2015	52850808	52852838	0.00379337	1382	66.6345	1382	66.6345	102	4.91803	Plus	Plus	10184	Retrovirus-related Pol polyprotein from transposon 17.6	F:nucleic acid binding; F:zinc ion binding; P:DNA integration	0	0	-	-	-	-	-	-	-	-	-	-	-	-	-	-	-	-	-	-	-	-	-	-	*	0.0016
Fsp-Ps 5.2_LOD1.5Interval	TRINITY_DN12031_c0_g2_i3	not available	len=10184 path=[1:0-4657 4:4658-4975 5:4976-4999 6:5000-5109 8:5110-5179 10:5180-5497 11:5498-5610 13:5611-5793 14:5794-5817 15:5818-5882 17:5883-5906 18:5907-6002 20:6003-6321 21:6322-6359 23:6360-6383 25:6384-6571 26:6572-8446 28:8447-8983 29:8984-9189 30:9190-10183]	1.20898e-126	522	471.966	2258	3670	1413	43127332	43128736	0.00266007	1000	68.306	1000	68.306	110	7.51366	Plus	Plus	10184	Retrovirus-related Pol polyprotein from transposon 17.6	F:nucleic acid binding; F:zinc ion binding; P:DNA integration	0	0	-	-	-	-	-	-	-	-	-	-	-	-	-	-	-	-	-	-	-	-	-	-	*	0.0016
Fsp-Ps 5.2_LOD1.5Interval	TRINITY_DN12031_c0_g2_i3	not available	len=10184 path=[1:0-4657 4:4658-4975 5:4976-4999 6:5000-5109 8:5110-5179 10:5180-5497 11:5498-5610 13:5611-5793 14:5794-5817 15:5818-5882 17:5883-5906 18:5907-6002 20:6003-6321 21:6322-6359 23:6360-6383 25:6384-6571 26:6572-8446 28:8447-8983 29:8984-9189 30:9190-10183]	1.79429e-124	514	464.752	6610	8564	1955	43136213	43138212	0.00368042	1328	65.258	1328	65.258	115	5.65111	Plus	Plus	10184	Retrovirus-related Pol polyprotein from transposon 17.6	F:nucleic acid binding; F:zinc ion binding; P:DNA integration	0	0	-	-	-	-	-	-	-	-	-	-	-	-	-	-	-	-	-	-	-	-	-	-	*	0.0016
Fsp-Ps 5.2_LOD1.5Interval	TRINITY_DN12031_c0_g2_i3	not available	len=10184 path=[1:0-4657 4:4658-4975 5:4976-4999 6:5000-5109 8:5110-5179 10:5180-5497 11:5498-5610 13:5611-5793 14:5794-5817 15:5818-5882 17:5883-5906 18:5907-6002 20:6003-6321 21:6322-6359 23:6360-6383 25:6384-6571 26:6572-8446 28:8447-8983 29:8984-9189 30:9190-10183]	2.18589e-123	510	461.145	3797	6194	2398	42253278	42255674	0.00451439	1572	64.9855	1572	64.9855	43	1.77759	Plus	Plus	10184	Retrovirus-related Pol polyprotein from transposon 17.6	F:nucleic acid binding; F:zinc ion binding; P:DNA integration	0	0	-	-	-	-	-	-	-	-	-	-	-	-	-	-	-	-	-	-	-	-	-	-	*	0.0016
Fsp-Ps 5.2_LOD1.5Interval	TRINITY_DN12031_c0_g2_i3	not available	len=10184 path=[1:0-4657 4:4658-4975 5:4976-4999 6:5000-5109 8:5110-5179 10:5180-5497 11:5498-5610 13:5611-5793 14:5794-5817 15:5818-5882 17:5883-5906 18:5907-6002 20:6003-6321 21:6322-6359 23:6360-6383 25:6384-6571 26:6572-8446 28:8447-8983 29:8984-9189 30:9190-10183]	3.24415e-121	502	453.932	7458	8617	1160	45991601	45992773	0.00218378	820	69.1983	820	69.1983	37	3.12236	Plus	Plus	10184	Retrovirus-related Pol polyprotein from transposon 17.6	F:nucleic acid binding; F:zinc ion binding; P:DNA integration	0	0	-	-	-	-	-	-	-	-	-	-	-	-	-	-	-	-	-	-	-	-	-	-	*	0.0016
Fsp-Ps 5.2_LOD1.5Interval	TRINITY_DN12031_c0_g2_i3	not available	len=10184 path=[1:0-4657 4:4658-4975 5:4976-4999 6:5000-5109 8:5110-5179 10:5180-5497 11:5498-5610 13:5611-5793 14:5794-5817 15:5818-5882 17:5883-5906 18:5907-6002 20:6003-6321 21:6322-6359 23:6360-6383 25:6384-6571 26:6572-8446 28:8447-8983 29:8984-9189 30:9190-10183]	3.70157e-114	476	430.488	5524	4774	751	42778527	42779268	0.00141004	546	72.7031	546	72.7031	9	1.1984	Plus	Minus	10184	Retrovirus-related Pol polyprotein from transposon 17.6	F:nucleic acid binding; F:zinc ion binding; P:DNA integration	0	0	-	-	-	-	-	-	-	-	-	-	-	-	-	-	-	-	-	-	-	-	-	-	*	0.0016
Fsp-Ps 5.2_LOD1.5Interval	TRINITY_DN12031_c0_g2_i3	not available	len=10184 path=[1:0-4657 4:4658-4975 5:4976-4999 6:5000-5109 8:5110-5179 10:5180-5497 11:5498-5610 13:5611-5793 14:5794-5817 15:5818-5882 17:5883-5906 18:5907-6002 20:6003-6321 21:6322-6359 23:6360-6383 25:6384-6571 26:6572-8446 28:8447-8983 29:8984-9189 30:9190-10183]	1.13332e-101	430	389.011	8631	8133	499	40201983	40202481	0.000935636	388	77.4451	388	77.4451	4	0.798403	Plus	Minus	10184	Retrovirus-related Pol polyprotein from transposon 17.6	F:nucleic acid binding; F:zinc ion binding; P:DNA integration	0	0	-	-	-	-	-	-	-	-	-	-	-	-	-	-	-	-	-	-	-	-	-	-	*	0.0016
Fsp-Ps 5.2_LOD1.5Interval	TRINITY_DN12031_c0_g2_i3	not available	len=10184 path=[1:0-4657 4:4658-4975 5:4976-4999 6:5000-5109 8:5110-5179 10:5180-5497 11:5498-5610 13:5611-5793 14:5794-5817 15:5818-5882 17:5883-5906 18:5907-6002 20:6003-6321 21:6322-6359 23:6360-6383 25:6384-6571 26:6572-8446 28:8447-8983 29:8984-9189 30:9190-10183]	3.95568e-101	428	387.207	6217	5227	991	45928303	45929294	0.00186186	684	68.8129	684	68.8129	5	0.503018	Plus	Minus	10184	Retrovirus-related Pol polyprotein from transposon 17.6	F:nucleic acid binding; F:zinc ion binding; P:DNA integration	0	0	-	-	-	-	-	-	-	-	-	-	-	-	-	-	-	-	-	-	-	-	-	-	*	0.0016
Fsp-Ps 5.2_LOD1.5Interval	TRINITY_DN12031_c0_g2_i3	not available	len=10184 path=[1:0-4657 4:4658-4975 5:4976-4999 6:5000-5109 8:5110-5179 10:5180-5497 11:5498-5610 13:5611-5793 14:5794-5817 15:5818-5882 17:5883-5906 18:5907-6002 20:6003-6321 21:6322-6359 23:6360-6383 25:6384-6571 26:6572-8446 28:8447-8983 29:8984-9189 30:9190-10183]	4.51342e-94	402	363.763	8649	7981	669	45219696	45220364	0.00125567	488	72.2963	488	72.2963	12	1.77778	Plus	Minus	10184	Retrovirus-related Pol polyprotein from transposon 17.6	F:nucleic acid binding; F:zinc ion binding; P:DNA integration	0	0	-	-	-	-	-	-	-	-	-	-	-	-	-	-	-	-	-	-	-	-	-	-	*	0.0016
Fsp-Ps 5.2_LOD1.5Interval	TRINITY_DN12031_c0_g2_i3	not available	len=10184 path=[1:0-4657 4:4658-4975 5:4976-4999 6:5000-5109 8:5110-5179 10:5180-5497 11:5498-5610 13:5611-5793 14:5794-5817 15:5818-5882 17:5883-5906 18:5907-6002 20:6003-6321 21:6322-6359 23:6360-6383 25:6384-6571 26:6572-8446 28:8447-8983 29:8984-9189 30:9190-10183]	6.69852e-92	394	356.55	1225	1730	506	45811699	45812196	0.000952579	394	76.3566	394	76.3566	28	5.42636	Plus	Plus	10184	Retrovirus-related Pol polyprotein from transposon 17.6	F:nucleic acid binding; F:zinc ion binding; P:DNA integration	0	0	-	-	-	-	-	-	-	-	-	-	-	-	-	-	-	-	-	-	-	-	-	-	*	0.0016
Fsp-Ps 5.2_LOD1.5Interval	TRINITY_DN12031_c0_g2_i3	not available	len=10184 path=[1:0-4657 4:4658-4975 5:4976-4999 6:5000-5109 8:5110-5179 10:5180-5497 11:5498-5610 13:5611-5793 14:5794-5817 15:5818-5882 17:5883-5906 18:5907-6002 20:6003-6321 21:6322-6359 23:6360-6383 25:6384-6571 26:6572-8446 28:8447-8983 29:8984-9189 30:9190-10183]	1.38189e-81	356	322.286	4804	6158	1355	42594830	42596184	0.00255088	906	65.9869	906	65.9869	36	2.622	Plus	Plus	10184	Retrovirus-related Pol polyprotein from transposon 17.6	F:nucleic acid binding; F:zinc ion binding; P:DNA integration	0	0	-	-	-	-	-	-	-	-	-	-	-	-	-	-	-	-	-	-	-	-	-	-	*	0.0016
Fsp-Ps 5.2_LOD1.5Interval	TRINITY_DN12031_c0_g2_i3	not available	len=10184 path=[1:0-4657 4:4658-4975 5:4976-4999 6:5000-5109 8:5110-5179 10:5180-5497 11:5498-5610 13:5611-5793 14:5794-5817 15:5818-5882 17:5883-5906 18:5907-6002 20:6003-6321 21:6322-6359 23:6360-6383 25:6384-6571 26:6572-8446 28:8447-8983 29:8984-9189 30:9190-10183]	4.82326e-81	354	320.483	4801	6050	1250	41015335	41016583	0.00235321	835	66.1648	835	66.1648	25	1.98098	Plus	Plus	10184	Retrovirus-related Pol polyprotein from transposon 17.6	F:nucleic acid binding; F:zinc ion binding; P:DNA integration	0	0	-	-	-	-	-	-	-	-	-	-	-	-	-	-	-	-	-	-	-	-	-	-	*	0.0016
Fsp-Ps 5.2_LOD1.5Interval	TRINITY_DN12031_c0_g2_i3	not available	len=10184 path=[1:0-4657 4:4658-4975 5:4976-4999 6:5000-5109 8:5110-5179 10:5180-5497 11:5498-5610 13:5611-5793 14:5794-5817 15:5818-5882 17:5883-5906 18:5907-6002 20:6003-6321 21:6322-6359 23:6360-6383 25:6384-6571 26:6572-8446 28:8447-8983 29:8984-9189 30:9190-10183]	1.06239e-76	338	306.056	4810	6042	1233	44475224	44476456	0.0023212	813	65.7767	813	65.7767	6	0.485437	Plus	Plus	10184	Retrovirus-related Pol polyprotein from transposon 17.6	F:nucleic acid binding; F:zinc ion binding; P:DNA integration	0	0	-	-	-	-	-	-	-	-	-	-	-	-	-	-	-	-	-	-	-	-	-	-	*	0.0016
Fsp-Ps 5.2_LOD1.5Interval	TRINITY_DN12031_c0_g2_i3	not available	len=10184 path=[1:0-4657 4:4658-4975 5:4976-4999 6:5000-5109 8:5110-5179 10:5180-5497 11:5498-5610 13:5611-5793 14:5794-5817 15:5818-5882 17:5883-5906 18:5907-6002 20:6003-6321 21:6322-6359 23:6360-6383 25:6384-6571 26:6572-8446 28:8447-8983 29:8984-9189 30:9190-10183]	3.70812e-76	336	304.252	4	420	417	45811304	45811700	0.00078503	326	73.4234	326	73.4234	74	16.6667	Plus	Plus	10184	Retrovirus-related Pol polyprotein from transposon 17.6	F:nucleic acid binding; F:zinc ion binding; P:DNA integration	0	0	-	-	-	-	-	-	-	-	-	-	-	-	-	-	-	-	-	-	-	-	-	-	*	0.0016
Fsp-Ps 5.2_LOD1.5Interval	TRINITY_DN12031_c0_g2_i3	not available	len=10184 path=[1:0-4657 4:4658-4975 5:4976-4999 6:5000-5109 8:5110-5179 10:5180-5497 11:5498-5610 13:5611-5793 14:5794-5817 15:5818-5882 17:5883-5906 18:5907-6002 20:6003-6321 21:6322-6359 23:6360-6383 25:6384-6571 26:6572-8446 28:8447-8983 29:8984-9189 30:9190-10183]	1.29426e-75	334	302.449	6038	4792	1247	52410309	52411555	0.0023438	829	65.6894	829	65.6894	30	2.37718	Plus	Minus	10184	Retrovirus-related Pol polyprotein from transposon 17.6	F:nucleic acid binding; F:zinc ion binding; P:DNA integration	0	0	-	-	-	-	-	-	-	-	-	-	-	-	-	-	-	-	-	-	-	-	-	-	*	0.0016
Fsp-Ps 5.2_LOD1.5Interval	TRINITY_DN12031_c0_g2_i3	not available	len=10184 path=[1:0-4657 4:4658-4975 5:4976-4999 6:5000-5109 8:5110-5179 10:5180-5497 11:5498-5610 13:5611-5793 14:5794-5817 15:5818-5882 17:5883-5906 18:5907-6002 20:6003-6321 21:6322-6359 23:6360-6383 25:6384-6571 26:6572-8446 28:8447-8983 29:8984-9189 30:9190-10183]	3.47298e-70	314	284.415	6220	4801	1420	52776369	52777772	0.00266948	934	65.269	934	65.269	38	2.65549	Plus	Minus	10184	Retrovirus-related Pol polyprotein from transposon 17.6	F:nucleic acid binding; F:zinc ion binding; P:DNA integration	0	0	-	-	-	-	-	-	-	-	-	-	-	-	-	-	-	-	-	-	-	-	-	-	*	0.0016
Fsp-Ps 5.2_LOD1.5Interval	TRINITY_DN12031_c0_g2_i3	not available	len=10184 path=[1:0-4657 4:4658-4975 5:4976-4999 6:5000-5109 8:5110-5179 10:5180-5497 11:5498-5610 13:5611-5793 14:5794-5817 15:5818-5882 17:5883-5906 18:5907-6002 20:6003-6321 21:6322-6359 23:6360-6383 25:6384-6571 26:6572-8446 28:8447-8983 29:8984-9189 30:9190-10183]	1.21219e-69	312	282.612	4801	6050	1250	44807860	44809109	0.00235321	830	65.7165	830	65.7165	26	2.05859	Plus	Plus	10184	Retrovirus-related Pol polyprotein from transposon 17.6	F:nucleic acid binding; F:zinc ion binding; P:DNA integration	0	0	-	-	-	-	-	-	-	-	-	-	-	-	-	-	-	-	-	-	-	-	-	-	*	0.0016
Fsp-Ps 5.2_LOD1.5Interval	TRINITY_DN12031_c0_g2_i3	not available	len=10184 path=[1:0-4657 4:4658-4975 5:4976-4999 6:5000-5109 8:5110-5179 10:5180-5497 11:5498-5610 13:5611-5793 14:5794-5817 15:5818-5882 17:5883-5906 18:5907-6002 20:6003-6321 21:6322-6359 23:6360-6383 25:6384-6571 26:6572-8446 28:8447-8983 29:8984-9189 30:9190-10183]	6.2793e-67	302	273.595	4803	6060	1258	44045718	44046975	0.00236827	829	65.2242	829	65.2242	26	2.04563	Plus	Plus	10184	Retrovirus-related Pol polyprotein from transposon 17.6	F:nucleic acid binding; F:zinc ion binding; P:DNA integration	0	0	-	-	-	-	-	-	-	-	-	-	-	-	-	-	-	-	-	-	-	-	-	-	*	0.0016
Fsp-Ps 5.2_LOD1.5Interval	TRINITY_DN12031_c0_g2_i3	not available	len=10184 path=[1:0-4657 4:4658-4975 5:4976-4999 6:5000-5109 8:5110-5179 10:5180-5497 11:5498-5610 13:5611-5793 14:5794-5817 15:5818-5882 17:5883-5906 18:5907-6002 20:6003-6321 21:6322-6359 23:6360-6383 25:6384-6571 26:6572-8446 28:8447-8983 29:8984-9189 30:9190-10183]	2.05271e-60	278	251.955	6158	5271	888	44033986	44034873	0.00166795	602	66.8147	602	66.8147	26	2.88568	Plus	Minus	10184	Retrovirus-related Pol polyprotein from transposon 17.6	F:nucleic acid binding; F:zinc ion binding; P:DNA integration	0	0	-	-	-	-	-	-	-	-	-	-	-	-	-	-	-	-	-	-	-	-	-	-	*	0.0016
Fsp-Ps 5.2_LOD1.5Interval	TRINITY_DN12031_c0_g2_i3	not available	len=10184 path=[1:0-4657 4:4658-4975 5:4976-4999 6:5000-5109 8:5110-5179 10:5180-5497 11:5498-5610 13:5611-5793 14:5794-5817 15:5818-5882 17:5883-5906 18:5907-6002 20:6003-6321 21:6322-6359 23:6360-6383 25:6384-6571 26:6572-8446 28:8447-8983 29:8984-9189 30:9190-10183]	1.2954e-56	264	239.331	6217	4801	1417	42497267	42498684	0.00266383	934	64.6367	934	64.6367	55	3.80623	Plus	Minus	10184	Retrovirus-related Pol polyprotein from transposon 17.6	F:nucleic acid binding; F:zinc ion binding; P:DNA integration	0	0	-	-	-	-	-	-	-	-	-	-	-	-	-	-	-	-	-	-	-	-	-	-	*	0.0016
Fsp-Ps 5.2_LOD1.5Interval	TRINITY_DN12031_c0_g2_i3	not available	len=10184 path=[1:0-4657 4:4658-4975 5:4976-4999 6:5000-5109 8:5110-5179 10:5180-5497 11:5498-5610 13:5611-5793 14:5794-5817 15:5818-5882 17:5883-5906 18:5907-6002 20:6003-6321 21:6322-6359 23:6360-6383 25:6384-6571 26:6572-8446 28:8447-8983 29:8984-9189 30:9190-10183]	2.19363e-47	230	208.674	5723	4804	920	43271327	43272237	0.0017282	609	65.9805	609	65.9805	15	1.62514	Plus	Minus	10184	Retrovirus-related Pol polyprotein from transposon 17.6	F:nucleic acid binding; F:zinc ion binding; P:DNA integration	0	0	-	-	-	-	-	-	-	-	-	-	-	-	-	-	-	-	-	-	-	-	-	-	*	0.0016
Fsp-Ps 5.2_LOD1.5Interval	TRINITY_DN12031_c0_g2_i3	not available	len=10184 path=[1:0-4657 4:4658-4975 5:4976-4999 6:5000-5109 8:5110-5179 10:5180-5497 11:5498-5610 13:5611-5793 14:5794-5817 15:5818-5882 17:5883-5906 18:5907-6002 20:6003-6321 21:6322-6359 23:6360-6383 25:6384-6571 26:6572-8446 28:8447-8983 29:8984-9189 30:9190-10183]	9.32754e-46	224	203.264	3704	4411	708	42593672	42594376	0.00133286	475	66.7135	475	66.7135	11	1.54494	Plus	Plus	10184	Retrovirus-related Pol polyprotein from transposon 17.6	F:nucleic acid binding; F:zinc ion binding; P:DNA integration	0	0	-	-	-	-	-	-	-	-	-	-	-	-	-	-	-	-	-	-	-	-	-	-	*	0.0016
Fsp-Ps 5.2_LOD1.5Interval	TRINITY_DN12031_c0_g2_i3	not available	len=10184 path=[1:0-4657 4:4658-4975 5:4976-4999 6:5000-5109 8:5110-5179 10:5180-5497 11:5498-5610 13:5611-5793 14:5794-5817 15:5818-5882 17:5883-5906 18:5907-6002 20:6003-6321 21:6322-6359 23:6360-6383 25:6384-6571 26:6572-8446 28:8447-8983 29:8984-9189 30:9190-10183]	1.68646e-42	212	192.443	5383	6042	660	43181886	43182545	0.00124249	442	66.7674	442	66.7674	4	0.60423	Plus	Plus	10184	Retrovirus-related Pol polyprotein from transposon 17.6	F:nucleic acid binding; F:zinc ion binding; P:DNA integration	0	0	-	-	-	-	-	-	-	-	-	-	-	-	-	-	-	-	-	-	-	-	-	-	*	0.0016
Fsp-Ps 5.2_LOD1.5Interval	TRINITY_DN12031_c0_g2_i3	not available	len=10184 path=[1:0-4657 4:4658-4975 5:4976-4999 6:5000-5109 8:5110-5179 10:5180-5497 11:5498-5610 13:5611-5793 14:5794-5817 15:5818-5882 17:5883-5906 18:5907-6002 20:6003-6321 21:6322-6359 23:6360-6383 25:6384-6571 26:6572-8446 28:8447-8983 29:8984-9189 30:9190-10183]	2.05453e-41	208	188.837	4792	5726	935	45762719	45763652	0.0017602	613	65.0053	613	65.0053	17	1.80276	Plus	Plus	10184	Retrovirus-related Pol polyprotein from transposon 17.6	F:nucleic acid binding; F:zinc ion binding; P:DNA integration	0	0	-	-	-	-	-	-	-	-	-	-	-	-	-	-	-	-	-	-	-	-	-	-	*	0.0016
Fsp-Ps 5.2_LOD1.5Interval	TRINITY_DN12031_c0_g2_i3	not available	len=10184 path=[1:0-4657 4:4658-4975 5:4976-4999 6:5000-5109 8:5110-5179 10:5180-5497 11:5498-5610 13:5611-5793 14:5794-5817 15:5818-5882 17:5883-5906 18:5907-6002 20:6003-6321 21:6322-6359 23:6360-6383 25:6384-6571 26:6572-8446 28:8447-8983 29:8984-9189 30:9190-10183]	1.06427e-38	198	179.82	5371	5884	514	40540023	40540536	0.000967639	351	67.7606	351	67.7606	8	1.5444	Plus	Plus	10184	Retrovirus-related Pol polyprotein from transposon 17.6	F:nucleic acid binding; F:zinc ion binding; P:DNA integration	0	0	-	-	-	-	-	-	-	-	-	-	-	-	-	-	-	-	-	-	-	-	-	-	*	0.0016
Fsp-Ps 5.2_LOD1.5Interval	TRINITY_DN12031_c0_g2_i3	not available	len=10184 path=[1:0-4657 4:4658-4975 5:4976-4999 6:5000-5109 8:5110-5179 10:5180-5497 11:5498-5610 13:5611-5793 14:5794-5817 15:5818-5882 17:5883-5906 18:5907-6002 20:6003-6321 21:6322-6359 23:6360-6383 25:6384-6571 26:6572-8446 28:8447-8983 29:8984-9189 30:9190-10183]	1.29655e-37	194	176.213	4332	3818	515	44035939	44036453	0.000965757	350	67.8295	350	67.8295	2	0.387597	Plus	Minus	10184	Retrovirus-related Pol polyprotein from transposon 17.6	F:nucleic acid binding; F:zinc ion binding; P:DNA integration	0	0	-	-	-	-	-	-	-	-	-	-	-	-	-	-	-	-	-	-	-	-	-	-	*	0.0016
Fsp-Ps 5.2_LOD1.5Interval	TRINITY_DN12031_c0_g2_i3	not available	len=10184 path=[1:0-4657 4:4658-4975 5:4976-4999 6:5000-5109 8:5110-5179 10:5180-5497 11:5498-5610 13:5611-5793 14:5794-5817 15:5818-5882 17:5883-5906 18:5907-6002 20:6003-6321 21:6322-6359 23:6360-6383 25:6384-6571 26:6572-8446 28:8447-8983 29:8984-9189 30:9190-10183]	4.5254e-37	192	174.41	4398	3811	588	43272666	43273253	0.00110318	396	67.0051	396	67.0051	6	1.01523	Plus	Minus	10184	Retrovirus-related Pol polyprotein from transposon 17.6	F:nucleic acid binding; F:zinc ion binding; P:DNA integration	0	0	-	-	-	-	-	-	-	-	-	-	-	-	-	-	-	-	-	-	-	-	-	-	*	0.0016
Fsp-Ps 5.2_LOD1.5Interval	TRINITY_DN12031_c0_g2_i3	not available	len=10184 path=[1:0-4657 4:4658-4975 5:4976-4999 6:5000-5109 8:5110-5179 10:5180-5497 11:5498-5610 13:5611-5793 14:5794-5817 15:5818-5882 17:5883-5906 18:5907-6002 20:6003-6321 21:6322-6359 23:6360-6383 25:6384-6571 26:6572-8446 28:8447-8983 29:8984-9189 30:9190-10183]	2.85584e-33	178	161.786	5460	6154	695	52977777	52978464	0.00130838	462	66.0944	462	66.0944	15	2.14592	Plus	Plus	10184	Retrovirus-related Pol polyprotein from transposon 17.6	F:nucleic acid binding; F:zinc ion binding; P:DNA integration	0	0	-	-	-	-	-	-	-	-	-	-	-	-	-	-	-	-	-	-	-	-	-	-	*	0.0016
Fsp-Ps 5.2_LOD1.5Interval	TRINITY_DN12031_c0_g2_i3	not available	len=10184 path=[1:0-4657 4:4658-4975 5:4976-4999 6:5000-5109 8:5110-5179 10:5180-5497 11:5498-5610 13:5611-5793 14:5794-5817 15:5818-5882 17:5883-5906 18:5907-6002 20:6003-6321 21:6322-6359 23:6360-6383 25:6384-6571 26:6572-8446 28:8447-8983 29:8984-9189 30:9190-10183]	3.47912e-32	174	158.179	3851	4332	482	44044714	44045195	0.000907397	329	67.6955	329	67.6955	8	1.64609	Plus	Plus	10184	Retrovirus-related Pol polyprotein from transposon 17.6	F:nucleic acid binding; F:zinc ion binding; P:DNA integration	0	0	-	-	-	-	-	-	-	-	-	-	-	-	-	-	-	-	-	-	-	-	-	-	*	0.0016
Fsp-Ps 5.2_LOD1.5Interval	TRINITY_DN12031_c0_g2_i3	not available	len=10184 path=[1:0-4657 4:4658-4975 5:4976-4999 6:5000-5109 8:5110-5179 10:5180-5497 11:5498-5610 13:5611-5793 14:5794-5817 15:5818-5882 17:5883-5906 18:5907-6002 20:6003-6321 21:6322-6359 23:6360-6383 25:6384-6571 26:6572-8446 28:8447-8983 29:8984-9189 30:9190-10183]	3.25851e-26	152	138.342	4804	5453	650	40678885	40679534	0.00122367	429	65.2968	429	65.2968	14	2.1309	Plus	Plus	10184	Retrovirus-related Pol polyprotein from transposon 17.6	F:nucleic acid binding; F:zinc ion binding; P:DNA integration	0	0	-	-	-	-	-	-	-	-	-	-	-	-	-	-	-	-	-	-	-	-	-	-	*	0.0016
Fsp-Ps 5.2_LOD1.5Interval	TRINITY_DN12031_c0_g2_i3	not available	len=10184 path=[1:0-4657 4:4658-4975 5:4976-4999 6:5000-5109 8:5110-5179 10:5180-5497 11:5498-5610 13:5611-5793 14:5794-5817 15:5818-5882 17:5883-5906 18:5907-6002 20:6003-6321 21:6322-6359 23:6360-6383 25:6384-6571 26:6572-8446 28:8447-8983 29:8984-9189 30:9190-10183]	1.38555e-24	146	132.932	3607	3340	268	44507746	44508007	0.000500763	193	71.7472	193	71.7472	8	2.97398	Plus	Minus	10184	Retrovirus-related Pol polyprotein from transposon 17.6	F:nucleic acid binding; F:zinc ion binding; P:DNA integration	0	0	-	-	-	-	-	-	-	-	-	-	-	-	-	-	-	-	-	-	-	-	-	-	*	0.0016
Fsp-Ps 5.2_LOD1.5Interval	TRINITY_DN12031_c0_g2_i3	not available	len=10184 path=[1:0-4657 4:4658-4975 5:4976-4999 6:5000-5109 8:5110-5179 10:5180-5497 11:5498-5610 13:5611-5793 14:5794-5817 15:5818-5882 17:5883-5906 18:5907-6002 20:6003-6321 21:6322-6359 23:6360-6383 25:6384-6571 26:6572-8446 28:8447-8983 29:8984-9189 30:9190-10183]	5.89152e-23	140	127.522	3575	4355	781	45761432	45762212	0.00147028	524	65.2553	524	65.2553	44	5.47945	Plus	Plus	10184	Retrovirus-related Pol polyprotein from transposon 17.6	F:nucleic acid binding; F:zinc ion binding; P:DNA integration	0	0	-	-	-	-	-	-	-	-	-	-	-	-	-	-	-	-	-	-	-	-	-	-	*	0.0016
Fsp-Ps 5.2_LOD1.5Interval	TRINITY_DN12031_c0_g2_i3	not available	len=10184 path=[1:0-4657 4:4658-4975 5:4976-4999 6:5000-5109 8:5110-5179 10:5180-5497 11:5498-5610 13:5611-5793 14:5794-5817 15:5818-5882 17:5883-5906 18:5907-6002 20:6003-6321 21:6322-6359 23:6360-6383 25:6384-6571 26:6572-8446 28:8447-8983 29:8984-9189 30:9190-10183]	5.89152e-23	140	127.522	5726	4804	923	43280213	43281113	0.00173384	612	65.3846	612	65.3846	48	5.12821	Plus	Minus	10184	Retrovirus-related Pol polyprotein from transposon 17.6	F:nucleic acid binding; F:zinc ion binding; P:DNA integration	0	0	-	-	-	-	-	-	-	-	-	-	-	-	-	-	-	-	-	-	-	-	-	-	*	0.0016
Fsp-Ps 5.2_LOD1.5Interval	TRINITY_DN12031_c0_g2_i3	not available	len=10184 path=[1:0-4657 4:4658-4975 5:4976-4999 6:5000-5109 8:5110-5179 10:5180-5497 11:5498-5610 13:5611-5793 14:5794-5817 15:5818-5882 17:5883-5906 18:5907-6002 20:6003-6321 21:6322-6359 23:6360-6383 25:6384-6571 26:6572-8446 28:8447-8983 29:8984-9189 30:9190-10183]	1.06521e-19	128	116.702	1018	26	993	44735622	44736627	0.00186562	686	64.5343	686	64.5343	127	11.9473	Plus	Minus	10184	Retrovirus-related Pol polyprotein from transposon 17.6	F:nucleic acid binding; F:zinc ion binding; P:DNA integration	0	0	-	-	-	-	-	-	-	-	-	-	-	-	-	-	-	-	-	-	-	-	-	-	*	0.0016
Fsp-Ps 5.2_LOD1.5Interval	TRINITY_DN12031_c0_g2_i3	not available	len=10184 path=[1:0-4657 4:4658-4975 5:4976-4999 6:5000-5109 8:5110-5179 10:5180-5497 11:5498-5610 13:5611-5793 14:5794-5817 15:5818-5882 17:5883-5906 18:5907-6002 20:6003-6321 21:6322-6359 23:6360-6383 25:6384-6571 26:6572-8446 28:8447-8983 29:8984-9189 30:9190-10183]	1.06521e-19	128	116.702	3978	4440	463	44806964	44807426	0.000871628	313	66.4544	313	66.4544	16	3.39703	Plus	Plus	10184	Retrovirus-related Pol polyprotein from transposon 17.6	F:nucleic acid binding; F:zinc ion binding; P:DNA integration	0	0	-	-	-	-	-	-	-	-	-	-	-	-	-	-	-	-	-	-	-	-	-	-	*	0.0016
Fsp-Ps 5.2_LOD1.5Interval	TRINITY_DN12031_c0_g2_i3	not available	len=10184 path=[1:0-4657 4:4658-4975 5:4976-4999 6:5000-5109 8:5110-5179 10:5180-5497 11:5498-5610 13:5611-5793 14:5794-5817 15:5818-5882 17:5883-5906 18:5907-6002 20:6003-6321 21:6322-6359 23:6360-6383 25:6384-6571 26:6572-8446 28:8447-8983 29:8984-9189 30:9190-10183]	3.71796e-19	126	114.899	3833	4332	500	45399769	45400268	0.000941283	331	65.6746	331	65.6746	8	1.5873	Plus	Plus	10184	Retrovirus-related Pol polyprotein from transposon 17.6	F:nucleic acid binding; F:zinc ion binding; P:DNA integration	0	0	-	-	-	-	-	-	-	-	-	-	-	-	-	-	-	-	-	-	-	-	-	-	*	0.0016
Fsp-Ps 5.2_LOD1.5Interval	TRINITY_DN12031_c0_g2_i3	not available	len=10184 path=[1:0-4657 4:4658-4975 5:4976-4999 6:5000-5109 8:5110-5179 10:5180-5497 11:5498-5610 13:5611-5793 14:5794-5817 15:5818-5882 17:5883-5906 18:5907-6002 20:6003-6321 21:6322-6359 23:6360-6383 25:6384-6571 26:6572-8446 28:8447-8983 29:8984-9189 30:9190-10183]	1.58092e-17	120	109.488	1008	618	391	40207916	40208309	0.000732318	281	68.5366	281	68.5366	35	8.53659	Plus	Minus	10184	Retrovirus-related Pol polyprotein from transposon 17.6	F:nucleic acid binding; F:zinc ion binding; P:DNA integration	0	0	-	-	-	-	-	-	-	-	-	-	-	-	-	-	-	-	-	-	-	-	-	-	*	0.0016
Fsp-Ps 5.2_LOD1.5Interval	TRINITY_DN12031_c0_g2_i3	not available	len=10184 path=[1:0-4657 4:4658-4975 5:4976-4999 6:5000-5109 8:5110-5179 10:5180-5497 11:5498-5610 13:5611-5793 14:5794-5817 15:5818-5882 17:5883-5906 18:5907-6002 20:6003-6321 21:6322-6359 23:6360-6383 25:6384-6571 26:6572-8446 28:8447-8983 29:8984-9189 30:9190-10183]	6.72222e-16	114	104.078	1818	2285	468	52576990	52577458	0.000881041	308	65.1163	308	65.1163	9	1.90275	Plus	Plus	10184	Retrovirus-related Pol polyprotein from transposon 17.6	F:nucleic acid binding; F:zinc ion binding; P:DNA integration	0	0	-	-	-	-	-	-	-	-	-	-	-	-	-	-	-	-	-	-	-	-	-	-	*	0.0016
Fsp-Ps 5.2_LOD1.5Interval	TRINITY_DN12031_c0_g2_i3	not available	len=10184 path=[1:0-4657 4:4658-4975 5:4976-4999 6:5000-5109 8:5110-5179 10:5180-5497 11:5498-5610 13:5611-5793 14:5794-5817 15:5818-5882 17:5883-5906 18:5907-6002 20:6003-6321 21:6322-6359 23:6360-6383 25:6384-6571 26:6572-8446 28:8447-8983 29:8984-9189 30:9190-10183]	6.72222e-16	114	104.078	5153	4792	362	45140456	45140817	0.000677724	240	66.2983	240	66.2983	0	0	Plus	Minus	10184	Retrovirus-related Pol polyprotein from transposon 17.6	F:nucleic acid binding; F:zinc ion binding; P:DNA integration	0	0	-	-	-	-	-	-	-	-	-	-	-	-	-	-	-	-	-	-	-	-	-	-	*	0.0016
Fsp-Ps 5.2_LOD1.5Interval	TRINITY_DN12031_c0_g2_i3	not available	len=10184 path=[1:0-4657 4:4658-4975 5:4976-4999 6:5000-5109 8:5110-5179 10:5180-5497 11:5498-5610 13:5611-5793 14:5794-5817 15:5818-5882 17:5883-5906 18:5907-6002 20:6003-6321 21:6322-6359 23:6360-6383 25:6384-6571 26:6572-8446 28:8447-8983 29:8984-9189 30:9190-10183]	2.34629e-15	112	102.275	4320	3853	468	42499163	42499630	0.000877276	311	65.3361	311	65.3361	16	3.36134	Plus	Minus	10184	Retrovirus-related Pol polyprotein from transposon 17.6	F:nucleic acid binding; F:zinc ion binding; P:DNA integration	0	0	-	-	-	-	-	-	-	-	-	-	-	-	-	-	-	-	-	-	-	-	-	-	*	0.0016
Fsp-Ps 5.2_LOD1.5Interval	TRINITY_DN12031_c0_g2_i3	not available	len=10184 path=[1:0-4657 4:4658-4975 5:4976-4999 6:5000-5109 8:5110-5179 10:5180-5497 11:5498-5610 13:5611-5793 14:5794-5817 15:5818-5882 17:5883-5906 18:5907-6002 20:6003-6321 21:6322-6359 23:6360-6383 25:6384-6571 26:6572-8446 28:8447-8983 29:8984-9189 30:9190-10183]	8.18934e-15	110	100.472	1008	703	306	44510126	44510433	0.0005723	221	70.1587	221	70.1587	16	5.07937	Plus	Minus	10184	Retrovirus-related Pol polyprotein from transposon 17.6	F:nucleic acid binding; F:zinc ion binding; P:DNA integration	0	0	-	-	-	-	-	-	-	-	-	-	-	-	-	-	-	-	-	-	-	-	-	-	*	0.0016
Fsp-Ps 5.2_LOD1.5Interval	TRINITY_DN12031_c0_g2_i3	not available	len=10184 path=[1:0-4657 4:4658-4975 5:4976-4999 6:5000-5109 8:5110-5179 10:5180-5497 11:5498-5610 13:5611-5793 14:5794-5817 15:5818-5882 17:5883-5906 18:5907-6002 20:6003-6321 21:6322-6359 23:6360-6383 25:6384-6571 26:6572-8446 28:8447-8983 29:8984-9189 30:9190-10183]	9.97666e-14	106	96.8649	4516	4221	296	52778058	52778353	0.000553475	208	69.103	208	69.103	10	3.32226	Plus	Minus	10184	Retrovirus-related Pol polyprotein from transposon 17.6	F:nucleic acid binding; F:zinc ion binding; P:DNA integration	0	0	-	-	-	-	-	-	-	-	-	-	-	-	-	-	-	-	-	-	-	-	-	-	*	0.0016
Fsp-Ps 5.2_LOD1.5Interval	TRINITY_DN12031_c0_g2_i3	not available	len=10184 path=[1:0-4657 4:4658-4975 5:4976-4999 6:5000-5109 8:5110-5179 10:5180-5497 11:5498-5610 13:5611-5793 14:5794-5817 15:5818-5882 17:5883-5906 18:5907-6002 20:6003-6321 21:6322-6359 23:6360-6383 25:6384-6571 26:6572-8446 28:8447-8983 29:8984-9189 30:9190-10183]	1.21541e-12	102	93.2581	415	37	379	52886871	52887259	0.000709728	268	66.1728	268	66.1728	42	10.3704	Plus	Minus	10184	Retrovirus-related Pol polyprotein from transposon 17.6	F:nucleic acid binding; F:zinc ion binding; P:DNA integration	0	0	-	-	-	-	-	-	-	-	-	-	-	-	-	-	-	-	-	-	-	-	-	-	*	0.0016
Fsp-Ps 5.2_LOD1.5Interval	TRINITY_DN12031_c0_g2_i3	not available	len=10184 path=[1:0-4657 4:4658-4975 5:4976-4999 6:5000-5109 8:5110-5179 10:5180-5497 11:5498-5610 13:5611-5793 14:5794-5817 15:5818-5882 17:5883-5906 18:5907-6002 20:6003-6321 21:6322-6359 23:6360-6383 25:6384-6571 26:6572-8446 28:8447-8983 29:8984-9189 30:9190-10183]	1.48067e-11	98	89.6514	419	221	199	45228217	45228435	0.000370866	155	69.5067	155	69.5067	28	12.5561	Plus	Minus	10184	Retrovirus-related Pol polyprotein from transposon 17.6	F:nucleic acid binding; F:zinc ion binding; P:DNA integration	0	0	-	-	-	-	-	-	-	-	-	-	-	-	-	-	-	-	-	-	-	-	-	-	*	0.0016
Fsp-Ps 5.2_LOD1.5Interval	TRINITY_DN12031_c0_g2_i3	not available	len=10184 path=[1:0-4657 4:4658-4975 5:4976-4999 6:5000-5109 8:5110-5179 10:5180-5497 11:5498-5610 13:5611-5793 14:5794-5817 15:5818-5882 17:5883-5906 18:5907-6002 20:6003-6321 21:6322-6359 23:6360-6383 25:6384-6571 26:6572-8446 28:8447-8983 29:8984-9189 30:9190-10183]	1.48067e-11	98	89.6514	4425	3952	474	52411992	52412465	0.000888571	312	65.1357	312	65.1357	10	2.08768	Plus	Minus	10184	Retrovirus-related Pol polyprotein from transposon 17.6	F:nucleic acid binding; F:zinc ion binding; P:DNA integration	0	0	-	-	-	-	-	-	-	-	-	-	-	-	-	-	-	-	-	-	-	-	-	-	*	0.0016
Fsp-Ps 5.2_LOD1.5Interval	TRINITY_DN12031_c0_g2_i3	not available	len=10184 path=[1:0-4657 4:4658-4975 5:4976-4999 6:5000-5109 8:5110-5179 10:5180-5497 11:5498-5610 13:5611-5793 14:5794-5817 15:5818-5882 17:5883-5906 18:5907-6002 20:6003-6321 21:6322-6359 23:6360-6383 25:6384-6571 26:6572-8446 28:8447-8983 29:8984-9189 30:9190-10183]	5.16804e-11	96	87.848	759	1022	264	42613551	42613814	0.000496998	192	69.8182	192	69.8182	22	8	Plus	Plus	10184	Retrovirus-related Pol polyprotein from transposon 17.6	F:nucleic acid binding; F:zinc ion binding; P:DNA integration	0	0	-	-	-	-	-	-	-	-	-	-	-	-	-	-	-	-	-	-	-	-	-	-	*	0.0016
Fsp-Ps 5.2_LOD1.5Interval	TRINITY_DN12031_c0_g2_i3	not available	len=10184 path=[1:0-4657 4:4658-4975 5:4976-4999 6:5000-5109 8:5110-5179 10:5180-5497 11:5498-5610 13:5611-5793 14:5794-5817 15:5818-5882 17:5883-5906 18:5907-6002 20:6003-6321 21:6322-6359 23:6360-6383 25:6384-6571 26:6572-8446 28:8447-8983 29:8984-9189 30:9190-10183]	5.16804e-11	96	87.848	4031	4320	290	40502752	40503043	0.000545944	200	67.5676	200	67.5676	10	3.37838	Plus	Plus	10184	Retrovirus-related Pol polyprotein from transposon 17.6	F:nucleic acid binding; F:zinc ion binding; P:DNA integration	0	0	-	-	-	-	-	-	-	-	-	-	-	-	-	-	-	-	-	-	-	-	-	-	*	0.0016
Fsp-Ps 5.2_LOD1.5Interval	TRINITY_DN12031_c0_g2_i3	not available	len=10184 path=[1:0-4657 4:4658-4975 5:4976-4999 6:5000-5109 8:5110-5179 10:5180-5497 11:5498-5610 13:5611-5793 14:5794-5817 15:5818-5882 17:5883-5906 18:5907-6002 20:6003-6321 21:6322-6359 23:6360-6383 25:6384-6571 26:6572-8446 28:8447-8983 29:8984-9189 30:9190-10183]	5.16804e-11	96	87.848	8511	8631	121	45899595	45899715	0.000227791	92	76.0331	92	76.0331	0	0	Plus	Plus	10184	Retrovirus-related Pol polyprotein from transposon 17.6	F:nucleic acid binding; F:zinc ion binding; P:DNA integration	0	0	-	-	-	-	-	-	-	-	-	-	-	-	-	-	-	-	-	-	-	-	-	-	*	0.0016
Fsp-Ps 5.2_LOD1.5Interval	TRINITY_DN12031_c0_g2_i3	not available	len=10184 path=[1:0-4657 4:4658-4975 5:4976-4999 6:5000-5109 8:5110-5179 10:5180-5497 11:5498-5610 13:5611-5793 14:5794-5817 15:5818-5882 17:5883-5906 18:5907-6002 20:6003-6321 21:6322-6359 23:6360-6383 25:6384-6571 26:6572-8446 28:8447-8983 29:8984-9189 30:9190-10183]	6.29596e-10	92	84.2413	3128	3012	117	44501039	44501155	0.000216495	91	77.1186	91	77.1186	2	1.69492	Plus	Minus	10184	Retrovirus-related Pol polyprotein from transposon 17.6	F:nucleic acid binding; F:zinc ion binding; P:DNA integration	0	0	-	-	-	-	-	-	-	-	-	-	-	-	-	-	-	-	-	-	-	-	-	-	*	0.0016
Fsp-Ps 5.2_LOD1.5Interval	TRINITY_DN12031_c0_g2_i3	not available	len=10184 path=[1:0-4657 4:4658-4975 5:4976-4999 6:5000-5109 8:5110-5179 10:5180-5497 11:5498-5610 13:5611-5793 14:5794-5817 15:5818-5882 17:5883-5906 18:5907-6002 20:6003-6321 21:6322-6359 23:6360-6383 25:6384-6571 26:6572-8446 28:8447-8983 29:8984-9189 30:9190-10183]	2.19751e-09	90	82.4379	282	11	272	44510815	44511070	0.000508293	195	69.395	195	69.395	34	12.0996	Plus	Minus	10184	Retrovirus-related Pol polyprotein from transposon 17.6	F:nucleic acid binding; F:zinc ion binding; P:DNA integration	0	0	-	-	-	-	-	-	-	-	-	-	-	-	-	-	-	-	-	-	-	-	-	-	*	0.0016
Fsp-Ps 5.2_LOD1.5Interval	TRINITY_DN12031_c0_g2_i3	not available	len=10184 path=[1:0-4657 4:4658-4975 5:4976-4999 6:5000-5109 8:5110-5179 10:5180-5497 11:5498-5610 13:5611-5793 14:5794-5817 15:5818-5882 17:5883-5906 18:5907-6002 20:6003-6321 21:6322-6359 23:6360-6383 25:6384-6571 26:6572-8446 28:8447-8983 29:8984-9189 30:9190-10183]	2.67711e-08	86	78.8312	703	1008	306	39233595	39233902	0.000576065	220	68.9655	220	68.9655	24	7.52351	Plus	Plus	10184	Retrovirus-related Pol polyprotein from transposon 17.6	F:nucleic acid binding; F:zinc ion binding; P:DNA integration	0	0	-	-	-	-	-	-	-	-	-	-	-	-	-	-	-	-	-	-	-	-	-	-	*	0.0016
Fsp-Ps 5.2_LOD1.5Interval	TRINITY_DN12031_c0_g2_i3	not available	len=10184 path=[1:0-4657 4:4658-4975 5:4976-4999 6:5000-5109 8:5110-5179 10:5180-5497 11:5498-5610 13:5611-5793 14:5794-5817 15:5818-5882 17:5883-5906 18:5907-6002 20:6003-6321 21:6322-6359 23:6360-6383 25:6384-6571 26:6572-8446 28:8447-8983 29:8984-9189 30:9190-10183]	2.67711e-08	86	78.8312	803	1018	216	52849891	52850107	0.000406634	159	70.6667	159	70.6667	17	7.55556	Plus	Plus	10184	Retrovirus-related Pol polyprotein from transposon 17.6	F:nucleic acid binding; F:zinc ion binding; P:DNA integration	0	0	-	-	-	-	-	-	-	-	-	-	-	-	-	-	-	-	-	-	-	-	-	-	*	0.0016
Fsp-Ps 5.2_LOD1.5Interval	TRINITY_DN12031_c0_g2_i3	not available	len=10184 path=[1:0-4657 4:4658-4975 5:4976-4999 6:5000-5109 8:5110-5179 10:5180-5497 11:5498-5610 13:5611-5793 14:5794-5817 15:5818-5882 17:5883-5906 18:5907-6002 20:6003-6321 21:6322-6359 23:6360-6383 25:6384-6571 26:6572-8446 28:8447-8983 29:8984-9189 30:9190-10183]	9.34404e-08	84	77.0278	10	453	444	42612824	42613284	0.00083586	312	65	312	65	55	11.4583	Plus	Plus	10184	Retrovirus-related Pol polyprotein from transposon 17.6	F:nucleic acid binding; F:zinc ion binding; P:DNA integration	0	0	-	-	-	-	-	-	-	-	-	-	-	-	-	-	-	-	-	-	-	-	-	-	*	0.0016
Fsp-Ps 5.2_LOD1.5Interval	TRINITY_DN12031_c0_g2_i3	not available	len=10184 path=[1:0-4657 4:4658-4975 5:4976-4999 6:5000-5109 8:5110-5179 10:5180-5497 11:5498-5610 13:5611-5793 14:5794-5817 15:5818-5882 17:5883-5906 18:5907-6002 20:6003-6321 21:6322-6359 23:6360-6383 25:6384-6571 26:6572-8446 28:8447-8983 29:8984-9189 30:9190-10183]	9.34404e-08	84	77.0278	4339	3682	658	44873357	44874013	0.00123496	417	63.1818	417	63.1818	5	0.757576	Plus	Minus	10184	Retrovirus-related Pol polyprotein from transposon 17.6	F:nucleic acid binding; F:zinc ion binding; P:DNA integration	0	0	-	-	-	-	-	-	-	-	-	-	-	-	-	-	-	-	-	-	-	-	-	-	*	0.0016
Fsp-Ps 5.2_LOD1.5Interval	TRINITY_DN12031_c0_g2_i3	not available	len=10184 path=[1:0-4657 4:4658-4975 5:4976-4999 6:5000-5109 8:5110-5179 10:5180-5497 11:5498-5610 13:5611-5793 14:5794-5817 15:5818-5882 17:5883-5906 18:5907-6002 20:6003-6321 21:6322-6359 23:6360-6383 25:6384-6571 26:6572-8446 28:8447-8983 29:8984-9189 30:9190-10183]	3.26139e-07	82	75.2244	3796	4173	378	52976925	52977301	0.00071161	251	65.7068	251	65.7068	9	2.35602	Plus	Plus	10184	Retrovirus-related Pol polyprotein from transposon 17.6	F:nucleic acid binding; F:zinc ion binding; P:DNA integration	0	0	-	-	-	-	-	-	-	-	-	-	-	-	-	-	-	-	-	-	-	-	-	-	*	0.0016
Fsp-Ps 5.2_LOD1.5Interval	TRINITY_DN12031_c0_g2_i3	not available	len=10184 path=[1:0-4657 4:4658-4975 5:4976-4999 6:5000-5109 8:5110-5179 10:5180-5497 11:5498-5610 13:5611-5793 14:5794-5817 15:5818-5882 17:5883-5906 18:5907-6002 20:6003-6321 21:6322-6359 23:6360-6383 25:6384-6571 26:6572-8446 28:8447-8983 29:8984-9189 30:9190-10183]	1.13834e-06	80	73.4211	4398	4221	178	43281549	43281720	0.000331332	128	71.5084	128	71.5084	8	4.46927	Plus	Minus	10184	Retrovirus-related Pol polyprotein from transposon 17.6	F:nucleic acid binding; F:zinc ion binding; P:DNA integration	0	0	-	-	-	-	-	-	-	-	-	-	-	-	-	-	-	-	-	-	-	-	-	-	*	0.0016
Fsp-Ps 5.2_LOD1.5Interval	TRINITY_DN12031_c0_g2_i3	not available	len=10184 path=[1:0-4657 4:4658-4975 5:4976-4999 6:5000-5109 8:5110-5179 10:5180-5497 11:5498-5610 13:5611-5793 14:5794-5817 15:5818-5882 17:5883-5906 18:5907-6002 20:6003-6321 21:6322-6359 23:6360-6383 25:6384-6571 26:6572-8446 28:8447-8983 29:8984-9189 30:9190-10183]	1.13834e-06	80	73.4211	7134	7040	95	45927378	45927472	0.000175079	73	76.8421	73	76.8421	0	0	Plus	Minus	10184	Retrovirus-related Pol polyprotein from transposon 17.6	F:nucleic acid binding; F:zinc ion binding; P:DNA integration	0	0	-	-	-	-	-	-	-	-	-	-	-	-	-	-	-	-	-	-	-	-	-	-	*	0.0016
Fsp-Ps 5.2_LOD1.5Interval	TRINITY_DN12031_c0_g2_i3	not available	len=10184 path=[1:0-4657 4:4658-4975 5:4976-4999 6:5000-5109 8:5110-5179 10:5180-5497 11:5498-5610 13:5611-5793 14:5794-5817 15:5818-5882 17:5883-5906 18:5907-6002 20:6003-6321 21:6322-6359 23:6360-6383 25:6384-6571 26:6572-8446 28:8447-8983 29:8984-9189 30:9190-10183]	3.97318e-06	78	71.6177	92	11	82	40208793	40208873	0.000150605	68	81.9277	68	81.9277	3	3.61446	Plus	Minus	10184	Retrovirus-related Pol polyprotein from transposon 17.6	F:nucleic acid binding; F:zinc ion binding; P:DNA integration	0	0	-	-	-	-	-	-	-	-	-	-	-	-	-	-	-	-	-	-	-	-	-	-	*	0.0016
Fsp-Ps 5.2_LOD1.5Interval	TRINITY_DN12031_c0_g2_i3	not available	len=10184 path=[1:0-4657 4:4658-4975 5:4976-4999 6:5000-5109 8:5110-5179 10:5180-5497 11:5498-5610 13:5611-5793 14:5794-5817 15:5818-5882 17:5883-5906 18:5907-6002 20:6003-6321 21:6322-6359 23:6360-6383 25:6384-6571 26:6572-8446 28:8447-8983 29:8984-9189 30:9190-10183]	3.97318e-06	78	71.6177	82	11	72	40208910	40208981	0.00013178	61	83.5616	61	83.5616	2	2.73973	Plus	Minus	10184	Retrovirus-related Pol polyprotein from transposon 17.6	F:nucleic acid binding; F:zinc ion binding; P:DNA integration	0	0	-	-	-	-	-	-	-	-	-	-	-	-	-	-	-	-	-	-	-	-	-	-	*	0.0016
Fsp-Ps 5.2_LOD1.5Interval	TRINITY_DN12031_c0_g2_i3	not available	len=10184 path=[1:0-4657 4:4658-4975 5:4976-4999 6:5000-5109 8:5110-5179 10:5180-5497 11:5498-5610 13:5611-5793 14:5794-5817 15:5818-5882 17:5883-5906 18:5907-6002 20:6003-6321 21:6322-6359 23:6360-6383 25:6384-6571 26:6572-8446 28:8447-8983 29:8984-9189 30:9190-10183]	3.97318e-06	78	71.6177	3088	3198	111	45874361	45874476	0.000208965	88	73.9496	88	73.9496	11	9.2437	Plus	Plus	10184	Retrovirus-related Pol polyprotein from transposon 17.6	F:nucleic acid binding; F:zinc ion binding; P:DNA integration	0	0	-	-	-	-	-	-	-	-	-	-	-	-	-	-	-	-	-	-	-	-	-	-	*	0.0016
Fsp-Ps 5.2_LOD1.5Interval	TRINITY_DN12031_c0_g2_i3	not available	len=10184 path=[1:0-4657 4:4658-4975 5:4976-4999 6:5000-5109 8:5110-5179 10:5180-5497 11:5498-5610 13:5611-5793 14:5794-5817 15:5818-5882 17:5883-5906 18:5907-6002 20:6003-6321 21:6322-6359 23:6360-6383 25:6384-6571 26:6572-8446 28:8447-8983 29:8984-9189 30:9190-10183]	1.38678e-05	76	69.8143	3016	3135	120	39232588	39232710	0.000225908	94	75.2	94	75.2	7	5.6	Plus	Plus	10184	Retrovirus-related Pol polyprotein from transposon 17.6	F:nucleic acid binding; F:zinc ion binding; P:DNA integration	0	0	-	-	-	-	-	-	-	-	-	-	-	-	-	-	-	-	-	-	-	-	-	-	*	0.0016
Fsp-Ps 5.2_LOD1.5Interval	TRINITY_DN12031_c0_g2_i3	not available	len=10184 path=[1:0-4657 4:4658-4975 5:4976-4999 6:5000-5109 8:5110-5179 10:5180-5497 11:5498-5610 13:5611-5793 14:5794-5817 15:5818-5882 17:5883-5906 18:5907-6002 20:6003-6321 21:6322-6359 23:6360-6383 25:6384-6571 26:6572-8446 28:8447-8983 29:8984-9189 30:9190-10183]	4.84033e-05	74	68.0109	3173	3085	89	40209329	40209415	0.000163783	70	78.6517	70	78.6517	2	2.24719	Plus	Minus	10184	Retrovirus-related Pol polyprotein from transposon 17.6	F:nucleic acid binding; F:zinc ion binding; P:DNA integration	0	0	-	-	-	-	-	-	-	-	-	-	-	-	-	-	-	-	-	-	-	-	-	-	*	0.0016
Fsp-Ps 5.2_LOD1.5Interval	TRINITY_DN12031_c0_g2_i3	not available	len=10184 path=[1:0-4657 4:4658-4975 5:4976-4999 6:5000-5109 8:5110-5179 10:5180-5497 11:5498-5610 13:5611-5793 14:5794-5817 15:5818-5882 17:5883-5906 18:5907-6002 20:6003-6321 21:6322-6359 23:6360-6383 25:6384-6571 26:6572-8446 28:8447-8983 29:8984-9189 30:9190-10183]	4.84033e-05	74	68.0109	7051	7117	67	42256542	42256608	0.000126132	55	82.0896	55	82.0896	0	0	Plus	Plus	10184	Retrovirus-related Pol polyprotein from transposon 17.6	F:nucleic acid binding; F:zinc ion binding; P:DNA integration	0	0	-	-	-	-	-	-	-	-	-	-	-	-	-	-	-	-	-	-	-	-	-	-	*	0.0016
Fsp-Ps 5.2_LOD1.5Interval	TRINITY_DN12031_c0_g2_i3	not available	len=10184 path=[1:0-4657 4:4658-4975 5:4976-4999 6:5000-5109 8:5110-5179 10:5180-5497 11:5498-5610 13:5611-5793 14:5794-5817 15:5818-5882 17:5883-5906 18:5907-6002 20:6003-6321 21:6322-6359 23:6360-6383 25:6384-6571 26:6572-8446 28:8447-8983 29:8984-9189 30:9190-10183]	0.000168944	72	66.2076	27	87	61	43116049	43116109	0.000114837	51	83.6066	51	83.6066	0	0	Plus	Plus	10184	Retrovirus-related Pol polyprotein from transposon 17.6	F:nucleic acid binding; F:zinc ion binding; P:DNA integration	0	0	-	-	-	-	-	-	-	-	-	-	-	-	-	-	-	-	-	-	-	-	-	-	*	0.0016
Fsp-Ps 5.2_LOD1.5Interval	TRINITY_DN12031_c0_g2_i3	not available	len=10184 path=[1:0-4657 4:4658-4975 5:4976-4999 6:5000-5109 8:5110-5179 10:5180-5497 11:5498-5610 13:5611-5793 14:5794-5817 15:5818-5882 17:5883-5906 18:5907-6002 20:6003-6321 21:6322-6359 23:6360-6383 25:6384-6571 26:6572-8446 28:8447-8983 29:8984-9189 30:9190-10183]	0.000168944	72	66.2076	3134	3016	119	43447250	43447378	0.00022026	93	72.093	93	72.093	10	7.75194	Plus	Minus	10184	Retrovirus-related Pol polyprotein from transposon 17.6	F:nucleic acid binding; F:zinc ion binding; P:DNA integration	0	0	-	-	-	-	-	-	-	-	-	-	-	-	-	-	-	-	-	-	-	-	-	-	*	0.0016
Fsp-Ps 5.2_LOD1.5Interval	TRINITY_DN12031_c0_g2_i3	not available	len=10184 path=[1:0-4657 4:4658-4975 5:4976-4999 6:5000-5109 8:5110-5179 10:5180-5497 11:5498-5610 13:5611-5793 14:5794-5817 15:5818-5882 17:5883-5906 18:5907-6002 20:6003-6321 21:6322-6359 23:6360-6383 25:6384-6571 26:6572-8446 28:8447-8983 29:8984-9189 30:9190-10183]	0.000168944	72	66.2076	7688	7743	56	52980154	52980209	0.000105424	48	85.7143	48	85.7143	0	0	Plus	Plus	10184	Retrovirus-related Pol polyprotein from transposon 17.6	F:nucleic acid binding; F:zinc ion binding; P:DNA integration	0	0	-	-	-	-	-	-	-	-	-	-	-	-	-	-	-	-	-	-	-	-	-	-	*	0.0016
Fsp-Ps 5.2_LOD1.5Interval	TRINITY_DN12031_c0_g2_i3	not available	len=10184 path=[1:0-4657 4:4658-4975 5:4976-4999 6:5000-5109 8:5110-5179 10:5180-5497 11:5498-5610 13:5611-5793 14:5794-5817 15:5818-5882 17:5883-5906 18:5907-6002 20:6003-6321 21:6322-6359 23:6360-6383 25:6384-6571 26:6572-8446 28:8447-8983 29:8984-9189 30:9190-10183]	0.000589673	70	64.4042	53	1	53	39207103	39207155	9.60109e-05	46	86.7925	46	86.7925	0	0	Plus	Minus	10184	Retrovirus-related Pol polyprotein from transposon 17.6	F:nucleic acid binding; F:zinc ion binding; P:DNA integration	0	0	-	-	-	-	-	-	-	-	-	-	-	-	-	-	-	-	-	-	-	-	-	-	*	0.0016
Fsp-Ps 5.2_LOD1.5Interval	TRINITY_DN12031_c0_g2_i3	not available	len=10184 path=[1:0-4657 4:4658-4975 5:4976-4999 6:5000-5109 8:5110-5179 10:5180-5497 11:5498-5610 13:5611-5793 14:5794-5817 15:5818-5882 17:5883-5906 18:5907-6002 20:6003-6321 21:6322-6359 23:6360-6383 25:6384-6571 26:6572-8446 28:8447-8983 29:8984-9189 30:9190-10183]	0.000589673	70	64.4042	3016	3128	113	43132523	43132635	0.00021273	86	72.2689	86	72.2689	12	10.084	Plus	Plus	10184	Retrovirus-related Pol polyprotein from transposon 17.6	F:nucleic acid binding; F:zinc ion binding; P:DNA integration	0	0	-	-	-	-	-	-	-	-	-	-	-	-	-	-	-	-	-	-	-	-	-	-	*	0.0016
Fsp-Ps 5.2_LOD1.5Interval	TRINITY_DN12031_c0_g2_i3	not available	len=10184 path=[1:0-4657 4:4658-4975 5:4976-4999 6:5000-5109 8:5110-5179 10:5180-5497 11:5498-5610 13:5611-5793 14:5794-5817 15:5818-5882 17:5883-5906 18:5907-6002 20:6003-6321 21:6322-6359 23:6360-6383 25:6384-6571 26:6572-8446 28:8447-8983 29:8984-9189 30:9190-10183]	0.000589673	70	64.4042	3173	3085	89	40200695	40200781	0.000163783	69	77.5281	69	77.5281	2	2.24719	Plus	Minus	10184	Retrovirus-related Pol polyprotein from transposon 17.6	F:nucleic acid binding; F:zinc ion binding; P:DNA integration	0	0	-	-	-	-	-	-	-	-	-	-	-	-	-	-	-	-	-	-	-	-	-	-	*	0.0016
Fsp-Ps 5.2_LOD1.5Interval	TRINITY_DN12031_c0_g2_i3	not available	len=10184 path=[1:0-4657 4:4658-4975 5:4976-4999 6:5000-5109 8:5110-5179 10:5180-5497 11:5498-5610 13:5611-5793 14:5794-5817 15:5818-5882 17:5883-5906 18:5907-6002 20:6003-6321 21:6322-6359 23:6360-6383 25:6384-6571 26:6572-8446 28:8447-8983 29:8984-9189 30:9190-10183]	0.000589673	70	64.4042	3086	3135	50	43132521	43132570	9.41283e-05	44	88	44	88	0	0	Plus	Plus	10184	Retrovirus-related Pol polyprotein from transposon 17.6	F:nucleic acid binding; F:zinc ion binding; P:DNA integration	0	0	-	-	-	-	-	-	-	-	-	-	-	-	-	-	-	-	-	-	-	-	-	-	*	0.0016
Fsp-Ps 5.2_LOD1.5Interval	TRINITY_DN12031_c0_g2_i3	not available	len=10184 path=[1:0-4657 4:4658-4975 5:4976-4999 6:5000-5109 8:5110-5179 10:5180-5497 11:5498-5610 13:5611-5793 14:5794-5817 15:5818-5882 17:5883-5906 18:5907-6002 20:6003-6321 21:6322-6359 23:6360-6383 25:6384-6571 26:6572-8446 28:8447-8983 29:8984-9189 30:9190-10183]	0.000589673	70	64.4042	3086	3135	50	52574715	52574764	9.41283e-05	44	88	44	88	0	0	Plus	Plus	10184	Retrovirus-related Pol polyprotein from transposon 17.6	F:nucleic acid binding; F:zinc ion binding; P:DNA integration	0	0	-	-	-	-	-	-	-	-	-	-	-	-	-	-	-	-	-	-	-	-	-	-	*	0.0016
Fsp-Ps 5.2_LOD1.5Interval	TRINITY_DN12031_c0_g2_i3	not available	len=10184 path=[1:0-4657 4:4658-4975 5:4976-4999 6:5000-5109 8:5110-5179 10:5180-5497 11:5498-5610 13:5611-5793 14:5794-5817 15:5818-5882 17:5883-5906 18:5907-6002 20:6003-6321 21:6322-6359 23:6360-6383 25:6384-6571 26:6572-8446 28:8447-8983 29:8984-9189 30:9190-10183]	0.00205816	68	62.6008	4044	3575	470	46065117	46065564	0.000881041	311	64.2562	311	64.2562	50	10.3306	Plus	Minus	10184	Retrovirus-related Pol polyprotein from transposon 17.6	F:nucleic acid binding; F:zinc ion binding; P:DNA integration	0	0	-	-	-	-	-	-	-	-	-	-	-	-	-	-	-	-	-	-	-	-	-	-	*	0.0016
Fsp-Ps 5.2_LOD1.5Interval	TRINITY_DN12031_c0_g2_i3	not available	len=10184 path=[1:0-4657 4:4658-4975 5:4976-4999 6:5000-5109 8:5110-5179 10:5180-5497 11:5498-5610 13:5611-5793 14:5794-5817 15:5818-5882 17:5883-5906 18:5907-6002 20:6003-6321 21:6322-6359 23:6360-6383 25:6384-6571 26:6572-8446 28:8447-8983 29:8984-9189 30:9190-10183]	0.00718369	66	60.7975	4	51	48	42191479	42191525	9.03632e-05	43	89.5833	43	89.5833	1	2.08333	Plus	Plus	10184	Retrovirus-related Pol polyprotein from transposon 17.6	F:nucleic acid binding; F:zinc ion binding; P:DNA integration	0	0	-	-	-	-	-	-	-	-	-	-	-	-	-	-	-	-	-	-	-	-	-	-	*	0.0016
Fsp-Ps 5.2_LOD1.5Interval	TRINITY_DN12031_c0_g2_i3	not available	len=10184 path=[1:0-4657 4:4658-4975 5:4976-4999 6:5000-5109 8:5110-5179 10:5180-5497 11:5498-5610 13:5611-5793 14:5794-5817 15:5818-5882 17:5883-5906 18:5907-6002 20:6003-6321 21:6322-6359 23:6360-6383 25:6384-6571 26:6572-8446 28:8447-8983 29:8984-9189 30:9190-10183]	0.00718369	66	60.7975	10	92	83	39232945	39233026	0.000156253	66	78.5714	66	78.5714	3	3.57143	Plus	Plus	10184	Retrovirus-related Pol polyprotein from transposon 17.6	F:nucleic acid binding; F:zinc ion binding; P:DNA integration	0	0	-	-	-	-	-	-	-	-	-	-	-	-	-	-	-	-	-	-	-	-	-	-	*	0.0016
Fsp-Ps 5.2_LOD1.5Interval	TRINITY_DN12031_c0_g2_i3	not available	len=10184 path=[1:0-4657 4:4658-4975 5:4976-4999 6:5000-5109 8:5110-5179 10:5180-5497 11:5498-5610 13:5611-5793 14:5794-5817 15:5818-5882 17:5883-5906 18:5907-6002 20:6003-6321 21:6322-6359 23:6360-6383 25:6384-6571 26:6572-8446 28:8447-8983 29:8984-9189 30:9190-10183]	0.00718369	66	60.7975	2147	2020	128	45226389	45226516	0.000237203	90	70.3125	90	70.3125	0	0	Plus	Minus	10184	Retrovirus-related Pol polyprotein from transposon 17.6	F:nucleic acid binding; F:zinc ion binding; P:DNA integration	0	0	-	-	-	-	-	-	-	-	-	-	-	-	-	-	-	-	-	-	-	-	-	-	*	0.0016
Fsp-Ps 5.2_LOD1.5Interval	TRINITY_DN12031_c0_g2_i3	not available	len=10184 path=[1:0-4657 4:4658-4975 5:4976-4999 6:5000-5109 8:5110-5179 10:5180-5497 11:5498-5610 13:5611-5793 14:5794-5817 15:5818-5882 17:5883-5906 18:5907-6002 20:6003-6321 21:6322-6359 23:6360-6383 25:6384-6571 26:6572-8446 28:8447-8983 29:8984-9189 30:9190-10183]	0.00718369	66	60.7975	3135	3088	48	44501104	44501151	8.65981e-05	42	87.5	42	87.5	0	0	Plus	Minus	10184	Retrovirus-related Pol polyprotein from transposon 17.6	F:nucleic acid binding; F:zinc ion binding; P:DNA integration	0	0	-	-	-	-	-	-	-	-	-	-	-	-	-	-	-	-	-	-	-	-	-	-	*	0.0016
Fsp-Ps 5.2_LOD1.5Interval	TRINITY_DN12031_c0_g2_i3	not available	len=10184 path=[1:0-4657 4:4658-4975 5:4976-4999 6:5000-5109 8:5110-5179 10:5180-5497 11:5498-5610 13:5611-5793 14:5794-5817 15:5818-5882 17:5883-5906 18:5907-6002 20:6003-6321 21:6322-6359 23:6360-6383 25:6384-6571 26:6572-8446 28:8447-8983 29:8984-9189 30:9190-10183]	0.00718369	66	60.7975	7143	7051	93	40982291	40982383	0.000171314	69	74.1935	69	74.1935	0	0	Plus	Minus	10184	Retrovirus-related Pol polyprotein from transposon 17.6	F:nucleic acid binding; F:zinc ion binding; P:DNA integration	0	0	-	-	-	-	-	-	-	-	-	-	-	-	-	-	-	-	-	-	-	-	-	-	*	0.0016
Fsp-Ps 5.2_LOD1.5Interval	TRINITY_DN12031_c0_g2_i3	not available	len=10184 path=[1:0-4657 4:4658-4975 5:4976-4999 6:5000-5109 8:5110-5179 10:5180-5497 11:5498-5610 13:5611-5793 14:5794-5817 15:5818-5882 17:5883-5906 18:5907-6002 20:6003-6321 21:6322-6359 23:6360-6383 25:6384-6571 26:6572-8446 28:8447-8983 29:8984-9189 30:9190-10183]	0.0250735	64	58.9941	3086	3129	44	43121816	43121858	8.28329e-05	40	90.9091	40	90.9091	1	2.27273	Plus	Plus	10184	Retrovirus-related Pol polyprotein from transposon 17.6	F:nucleic acid binding; F:zinc ion binding; P:DNA integration	0	0	-	-	-	-	-	-	-	-	-	-	-	-	-	-	-	-	-	-	-	-	-	-	*	0.0016
Fsp-Ps 5.2_LOD1.5Interval	TRINITY_DN12031_c0_g2_i3	not available	len=10184 path=[1:0-4657 4:4658-4975 5:4976-4999 6:5000-5109 8:5110-5179 10:5180-5497 11:5498-5610 13:5611-5793 14:5794-5817 15:5818-5882 17:5883-5906 18:5907-6002 20:6003-6321 21:6322-6359 23:6360-6383 25:6384-6571 26:6572-8446 28:8447-8983 29:8984-9189 30:9190-10183]	0.0875152	62	57.1907	4	56	53	45826649	45826700	9.9776e-05	45	84.9057	45	84.9057	1	1.88679	Plus	Plus	10184	Retrovirus-related Pol polyprotein from transposon 17.6	F:nucleic acid binding; F:zinc ion binding; P:DNA integration	0	0	-	-	-	-	-	-	-	-	-	-	-	-	-	-	-	-	-	-	-	-	-	-	*	0.0016
Fsp-Ps 5.2_LOD1.5Interval	TRINITY_DN12031_c0_g2_i3	not available	len=10184 path=[1:0-4657 4:4658-4975 5:4976-4999 6:5000-5109 8:5110-5179 10:5180-5497 11:5498-5610 13:5611-5793 14:5794-5817 15:5818-5882 17:5883-5906 18:5907-6002 20:6003-6321 21:6322-6359 23:6360-6383 25:6384-6571 26:6572-8446 28:8447-8983 29:8984-9189 30:9190-10183]	0.0875152	62	57.1907	10	53	44	43133003	43133046	8.28329e-05	39	88.6364	39	88.6364	0	0	Plus	Plus	10184	Retrovirus-related Pol polyprotein from transposon 17.6	F:nucleic acid binding; F:zinc ion binding; P:DNA integration	0	0	-	-	-	-	-	-	-	-	-	-	-	-	-	-	-	-	-	-	-	-	-	-	*	0.0016
Fsp-Ps 5.2_LOD1.5Interval	TRINITY_DN12031_c0_g2_i3	not available	len=10184 path=[1:0-4657 4:4658-4975 5:4976-4999 6:5000-5109 8:5110-5179 10:5180-5497 11:5498-5610 13:5611-5793 14:5794-5817 15:5818-5882 17:5883-5906 18:5907-6002 20:6003-6321 21:6322-6359 23:6360-6383 25:6384-6571 26:6572-8446 28:8447-8983 29:8984-9189 30:9190-10183]	0.0875152	62	57.1907	1345	1515	171	42614177	42614355	0.000321919	126	69.2308	126	69.2308	14	7.69231	Plus	Plus	10184	Retrovirus-related Pol polyprotein from transposon 17.6	F:nucleic acid binding; F:zinc ion binding; P:DNA integration	0	0	-	-	-	-	-	-	-	-	-	-	-	-	-	-	-	-	-	-	-	-	-	-	*	0.0016
Fsp-Ps 5.2_LOD1.5Interval	TRINITY_DN12031_c0_g2_i3	not available	len=10184 path=[1:0-4657 4:4658-4975 5:4976-4999 6:5000-5109 8:5110-5179 10:5180-5497 11:5498-5610 13:5611-5793 14:5794-5817 15:5818-5882 17:5883-5906 18:5907-6002 20:6003-6321 21:6322-6359 23:6360-6383 25:6384-6571 26:6572-8446 28:8447-8983 29:8984-9189 30:9190-10183]	0.0875152	62	57.1907	3016	3069	54	43121818	43121871	0.000101659	47	85.4545	47	85.4545	2	3.63636	Plus	Plus	10184	Retrovirus-related Pol polyprotein from transposon 17.6	F:nucleic acid binding; F:zinc ion binding; P:DNA integration	0	0	-	-	-	-	-	-	-	-	-	-	-	-	-	-	-	-	-	-	-	-	-	-	*	0.0016
Fsp-Ps 5.2_LOD1.5Interval	TRINITY_DN12031_c0_g2_i3	not available	len=10184 path=[1:0-4657 4:4658-4975 5:4976-4999 6:5000-5109 8:5110-5179 10:5180-5497 11:5498-5610 13:5611-5793 14:5794-5817 15:5818-5882 17:5883-5906 18:5907-6002 20:6003-6321 21:6322-6359 23:6360-6383 25:6384-6571 26:6572-8446 28:8447-8983 29:8984-9189 30:9190-10183]	0.0875152	62	57.1907	3056	3016	41	43447256	43447296	7.34201e-05	37	90.2439	37	90.2439	0	0	Plus	Minus	10184	Retrovirus-related Pol polyprotein from transposon 17.6	F:nucleic acid binding; F:zinc ion binding; P:DNA integration	0	0	-	-	-	-	-	-	-	-	-	-	-	-	-	-	-	-	-	-	-	-	-	-	*	0.0016
Fsp-Ps 5.2_LOD1.5Interval	TRINITY_DN12031_c0_g2_i3	not available	len=10184 path=[1:0-4657 4:4658-4975 5:4976-4999 6:5000-5109 8:5110-5179 10:5180-5497 11:5498-5610 13:5611-5793 14:5794-5817 15:5818-5882 17:5883-5906 18:5907-6002 20:6003-6321 21:6322-6359 23:6360-6383 25:6384-6571 26:6572-8446 28:8447-8983 29:8984-9189 30:9190-10183]	0.0875152	62	57.1907	3135	3085	51	44511475	44511525	9.22458e-05	43	84.3137	43	84.3137	0	0	Plus	Minus	10184	Retrovirus-related Pol polyprotein from transposon 17.6	F:nucleic acid binding; F:zinc ion binding; P:DNA integration	0	0	-	-	-	-	-	-	-	-	-	-	-	-	-	-	-	-	-	-	-	-	-	-	*	0.0016
Fsp-Ps 5.2_LOD1.5Interval	TRINITY_DN12031_c0_g2_i3	not available	len=10184 path=[1:0-4657 4:4658-4975 5:4976-4999 6:5000-5109 8:5110-5179 10:5180-5497 11:5498-5610 13:5611-5793 14:5794-5817 15:5818-5882 17:5883-5906 18:5907-6002 20:6003-6321 21:6322-6359 23:6360-6383 25:6384-6571 26:6572-8446 28:8447-8983 29:8984-9189 30:9190-10183]	0.0875152	62	57.1907	3135	3085	51	44501200	44501250	9.22458e-05	43	84.3137	43	84.3137	0	0	Plus	Minus	10184	Retrovirus-related Pol polyprotein from transposon 17.6	F:nucleic acid binding; F:zinc ion binding; P:DNA integration	0	0	-	-	-	-	-	-	-	-	-	-	-	-	-	-	-	-	-	-	-	-	-	-	*	0.0016
Fsp-Ps 5.2_LOD1.5Interval	TRINITY_DN12031_c0_g2_i3	not available	len=10184 path=[1:0-4657 4:4658-4975 5:4976-4999 6:5000-5109 8:5110-5179 10:5180-5497 11:5498-5610 13:5611-5793 14:5794-5817 15:5818-5882 17:5883-5906 18:5907-6002 20:6003-6321 21:6322-6359 23:6360-6383 25:6384-6571 26:6572-8446 28:8447-8983 29:8984-9189 30:9190-10183]	0.0875152	62	57.1907	3088	3135	48	42615911	42615957	9.03632e-05	42	87.5	42	87.5	1	2.08333	Plus	Plus	10184	Retrovirus-related Pol polyprotein from transposon 17.6	F:nucleic acid binding; F:zinc ion binding; P:DNA integration	0	0	-	-	-	-	-	-	-	-	-	-	-	-	-	-	-	-	-	-	-	-	-	-	*	0.0016
Fsp-Ps 5.2_LOD1.5Interval	TRINITY_DN12031_c0_g2_i3	not available	len=10184 path=[1:0-4657 4:4658-4975 5:4976-4999 6:5000-5109 8:5110-5179 10:5180-5497 11:5498-5610 13:5611-5793 14:5794-5817 15:5818-5882 17:5883-5906 18:5907-6002 20:6003-6321 21:6322-6359 23:6360-6383 25:6384-6571 26:6572-8446 28:8447-8983 29:8984-9189 30:9190-10183]	0.0875152	62	57.1907	6777	6640	138	45927761	45927897	0.000256029	99	69.7183	99	69.7183	9	6.33803	Plus	Minus	10184	Retrovirus-related Pol polyprotein from transposon 17.6	F:nucleic acid binding; F:zinc ion binding; P:DNA integration	0	0	-	-	-	-	-	-	-	-	-	-	-	-	-	-	-	-	-	-	-	-	-	-	*	0.0016
Fsp-Ps 5.2_LOD1.5Interval	TRINITY_DN12031_c0_g2_i3	not available	len=10184 path=[1:0-4657 4:4658-4975 5:4976-4999 6:5000-5109 8:5110-5179 10:5180-5497 11:5498-5610 13:5611-5793 14:5794-5817 15:5818-5882 17:5883-5906 18:5907-6002 20:6003-6321 21:6322-6359 23:6360-6383 25:6384-6571 26:6572-8446 28:8447-8983 29:8984-9189 30:9190-10183]	0.305458	60	55.3874	3087	3135	49	39232587	39232636	9.22458e-05	43	86	43	86	1	2	Plus	Plus	10184	Retrovirus-related Pol polyprotein from transposon 17.6	F:nucleic acid binding; F:zinc ion binding; P:DNA integration	0	0	-	-	-	-	-	-	-	-	-	-	-	-	-	-	-	-	-	-	-	-	-	-	*	0.0016
Fsp-Ps 5.2_LOD1.5Interval	TRINITY_DN12031_c0_g2_i3	not available	len=10184 path=[1:0-4657 4:4658-4975 5:4976-4999 6:5000-5109 8:5110-5179 10:5180-5497 11:5498-5610 13:5611-5793 14:5794-5817 15:5818-5882 17:5883-5906 18:5907-6002 20:6003-6321 21:6322-6359 23:6360-6383 25:6384-6571 26:6572-8446 28:8447-8983 29:8984-9189 30:9190-10183]	1.06615	58	53.584	3057	3016	42	40209223	40209264	7.53027e-05	37	88.0952	37	88.0952	0	0	Plus	Minus	10184	Retrovirus-related Pol polyprotein from transposon 17.6	F:nucleic acid binding; F:zinc ion binding; P:DNA integration	0	0	-	-	-	-	-	-	-	-	-	-	-	-	-	-	-	-	-	-	-	-	-	-	*	0.0016
Fsp-Ps 5.2_LOD1.5Interval	TRINITY_DN12031_c0_g2_i3	not available	len=10184 path=[1:0-4657 4:4658-4975 5:4976-4999 6:5000-5109 8:5110-5179 10:5180-5497 11:5498-5610 13:5611-5793 14:5794-5817 15:5818-5882 17:5883-5906 18:5907-6002 20:6003-6321 21:6322-6359 23:6360-6383 25:6384-6571 26:6572-8446 28:8447-8983 29:8984-9189 30:9190-10183]	1.06615	58	53.584	3016	3057	42	45854732	45854773	7.90678e-05	37	88.0952	37	88.0952	0	0	Plus	Plus	10184	Retrovirus-related Pol polyprotein from transposon 17.6	F:nucleic acid binding; F:zinc ion binding; P:DNA integration	0	0	-	-	-	-	-	-	-	-	-	-	-	-	-	-	-	-	-	-	-	-	-	-	*	0.0016
Fsp-Ps 5.2_LOD1.5Interval	TRINITY_DN12031_c0_g2_i3	not available	len=10184 path=[1:0-4657 4:4658-4975 5:4976-4999 6:5000-5109 8:5110-5179 10:5180-5497 11:5498-5610 13:5611-5793 14:5794-5817 15:5818-5882 17:5883-5906 18:5907-6002 20:6003-6321 21:6322-6359 23:6360-6383 25:6384-6571 26:6572-8446 28:8447-8983 29:8984-9189 30:9190-10183]	1.06615	58	53.584	3135	3027	109	44736873	44736982	0.000201435	83	73.4513	83	73.4513	7	6.19469	Plus	Minus	10184	Retrovirus-related Pol polyprotein from transposon 17.6	F:nucleic acid binding; F:zinc ion binding; P:DNA integration	0	0	-	-	-	-	-	-	-	-	-	-	-	-	-	-	-	-	-	-	-	-	-	-	*	0.0016
Fsp-Ps 5.2_LOD1.5Interval	TRINITY_DN12031_c0_g2_i3	not available	len=10184 path=[1:0-4657 4:4658-4975 5:4976-4999 6:5000-5109 8:5110-5179 10:5180-5497 11:5498-5610 13:5611-5793 14:5794-5817 15:5818-5882 17:5883-5906 18:5907-6002 20:6003-6321 21:6322-6359 23:6360-6383 25:6384-6571 26:6572-8446 28:8447-8983 29:8984-9189 30:9190-10183]	1.06615	58	53.584	3131	3073	59	44508100	44508158	0.000107306	47	79.661	47	79.661	0	0	Plus	Minus	10184	Retrovirus-related Pol polyprotein from transposon 17.6	F:nucleic acid binding; F:zinc ion binding; P:DNA integration	0	0	-	-	-	-	-	-	-	-	-	-	-	-	-	-	-	-	-	-	-	-	-	-	*	0.0016
Fsp-Ps 5.2_LOD1.5Interval	TRINITY_DN12031_c0_g2_i3	not available	len=10184 path=[1:0-4657 4:4658-4975 5:4976-4999 6:5000-5109 8:5110-5179 10:5180-5497 11:5498-5610 13:5611-5793 14:5794-5817 15:5818-5882 17:5883-5906 18:5907-6002 20:6003-6321 21:6322-6359 23:6360-6383 25:6384-6571 26:6572-8446 28:8447-8983 29:8984-9189 30:9190-10183]	1.06615	58	53.584	3135	3087	49	39217762	39217810	8.84806e-05	41	83.6735	41	83.6735	0	0	Plus	Minus	10184	Retrovirus-related Pol polyprotein from transposon 17.6	F:nucleic acid binding; F:zinc ion binding; P:DNA integration	0	0	-	-	-	-	-	-	-	-	-	-	-	-	-	-	-	-	-	-	-	-	-	-	*	0.0016
Fsp-Ps 5.2_LOD1.5Interval	TRINITY_DN12031_c0_g2_i3	not available	len=10184 path=[1:0-4657 4:4658-4975 5:4976-4999 6:5000-5109 8:5110-5179 10:5180-5497 11:5498-5610 13:5611-5793 14:5794-5817 15:5818-5882 17:5883-5906 18:5907-6002 20:6003-6321 21:6322-6359 23:6360-6383 25:6384-6571 26:6572-8446 28:8447-8983 29:8984-9189 30:9190-10183]	1.06615	58	53.584	3130	3087	44	43447336	43447379	7.90678e-05	38	86.3636	38	86.3636	0	0	Plus	Minus	10184	Retrovirus-related Pol polyprotein from transposon 17.6	F:nucleic acid binding; F:zinc ion binding; P:DNA integration	0	0	-	-	-	-	-	-	-	-	-	-	-	-	-	-	-	-	-	-	-	-	-	-	*	0.0016
Fsp-Ps 5.2_LOD1.5Interval	TRINITY_DN12031_c0_g2_i3	not available	len=10184 path=[1:0-4657 4:4658-4975 5:4976-4999 6:5000-5109 8:5110-5179 10:5180-5497 11:5498-5610 13:5611-5793 14:5794-5817 15:5818-5882 17:5883-5906 18:5907-6002 20:6003-6321 21:6322-6359 23:6360-6383 25:6384-6571 26:6572-8446 28:8447-8983 29:8984-9189 30:9190-10183]	1.06615	58	53.584	3088	3136	49	39236087	39236134	9.22458e-05	42	85.7143	42	85.7143	1	2.04082	Plus	Plus	10184	Retrovirus-related Pol polyprotein from transposon 17.6	F:nucleic acid binding; F:zinc ion binding; P:DNA integration	0	0	-	-	-	-	-	-	-	-	-	-	-	-	-	-	-	-	-	-	-	-	-	-	*	0.0016
Fsp-Ps 5.2_LOD1.5Interval	TRINITY_DN12031_c0_g2_i3	not available	len=10184 path=[1:0-4657 4:4658-4975 5:4976-4999 6:5000-5109 8:5110-5179 10:5180-5497 11:5498-5610 13:5611-5793 14:5794-5817 15:5818-5882 17:5883-5906 18:5907-6002 20:6003-6321 21:6322-6359 23:6360-6383 25:6384-6571 26:6572-8446 28:8447-8983 29:8984-9189 30:9190-10183]	1.06615	58	53.584	3088	3134	47	45854649	45854695	8.84806e-05	40	85.1064	40	85.1064	0	0	Plus	Plus	10184	Retrovirus-related Pol polyprotein from transposon 17.6	F:nucleic acid binding; F:zinc ion binding; P:DNA integration	0	0	-	-	-	-	-	-	-	-	-	-	-	-	-	-	-	-	-	-	-	-	-	-	*	0.0016
Fsp-Ps 5.2_LOD1.5Interval	TRINITY_DN12031_c0_g2_i3	not available	len=10184 path=[1:0-4657 4:4658-4975 5:4976-4999 6:5000-5109 8:5110-5179 10:5180-5497 11:5498-5610 13:5611-5793 14:5794-5817 15:5818-5882 17:5883-5906 18:5907-6002 20:6003-6321 21:6322-6359 23:6360-6383 25:6384-6571 26:6572-8446 28:8447-8983 29:8984-9189 30:9190-10183]	1.06615	58	53.584	3088	3131	44	42616137	42616180	8.28329e-05	38	86.3636	38	86.3636	0	0	Plus	Plus	10184	Retrovirus-related Pol polyprotein from transposon 17.6	F:nucleic acid binding; F:zinc ion binding; P:DNA integration	0	0	-	-	-	-	-	-	-	-	-	-	-	-	-	-	-	-	-	-	-	-	-	-	*	0.0016
Fsp-Ps 5.2_LOD1.5Interval	TRINITY_DN12031_c0_g2_i3	not available	len=10184 path=[1:0-4657 4:4658-4975 5:4976-4999 6:5000-5109 8:5110-5179 10:5180-5497 11:5498-5610 13:5611-5793 14:5794-5817 15:5818-5882 17:5883-5906 18:5907-6002 20:6003-6321 21:6322-6359 23:6360-6383 25:6384-6571 26:6572-8446 28:8447-8983 29:8984-9189 30:9190-10183]	1.06615	58	53.584	3099	3135	37	42612386	42612422	6.9655e-05	34	91.8919	34	91.8919	0	0	Plus	Plus	10184	Retrovirus-related Pol polyprotein from transposon 17.6	F:nucleic acid binding; F:zinc ion binding; P:DNA integration	0	0	-	-	-	-	-	-	-	-	-	-	-	-	-	-	-	-	-	-	-	-	-	-	*	0.0016
Fsp-Ps 5.2_LOD1.5Interval	TRINITY_DN12031_c0_g2_i3	not available	len=10184 path=[1:0-4657 4:4658-4975 5:4976-4999 6:5000-5109 8:5110-5179 10:5180-5497 11:5498-5610 13:5611-5793 14:5794-5817 15:5818-5882 17:5883-5906 18:5907-6002 20:6003-6321 21:6322-6359 23:6360-6383 25:6384-6571 26:6572-8446 28:8447-8983 29:8984-9189 30:9190-10183]	3.72124	56	51.7806	3121	3017	105	44736988	44737092	0.000193904	79	73.1481	79	73.1481	6	5.55556	Plus	Minus	10184	Retrovirus-related Pol polyprotein from transposon 17.6	F:nucleic acid binding; F:zinc ion binding; P:DNA integration	0	0	-	-	-	-	-	-	-	-	-	-	-	-	-	-	-	-	-	-	-	-	-	-	*	0.0016
Fsp-Ps 5.2_LOD1.5Interval	TRINITY_DN12031_c0_g2_i3	not available	len=10184 path=[1:0-4657 4:4658-4975 5:4976-4999 6:5000-5109 8:5110-5179 10:5180-5497 11:5498-5610 13:5611-5793 14:5794-5817 15:5818-5882 17:5883-5906 18:5907-6002 20:6003-6321 21:6322-6359 23:6360-6383 25:6384-6571 26:6572-8446 28:8447-8983 29:8984-9189 30:9190-10183]	3.72124	56	51.7806	3135	3036	100	40209216	40209316	0.000184492	75	73.5294	75	73.5294	3	2.94118	Plus	Minus	10184	Retrovirus-related Pol polyprotein from transposon 17.6	F:nucleic acid binding; F:zinc ion binding; P:DNA integration	0	0	-	-	-	-	-	-	-	-	-	-	-	-	-	-	-	-	-	-	-	-	-	-	*	0.0016
Fsp-Ps 5.2_LOD1.5Interval	TRINITY_DN12031_c0_g2_i3	not available	len=10184 path=[1:0-4657 4:4658-4975 5:4976-4999 6:5000-5109 8:5110-5179 10:5180-5497 11:5498-5610 13:5611-5793 14:5794-5817 15:5818-5882 17:5883-5906 18:5907-6002 20:6003-6321 21:6322-6359 23:6360-6383 25:6384-6571 26:6572-8446 28:8447-8983 29:8984-9189 30:9190-10183]	3.72124	56	51.7806	3135	3088	48	44511379	44511426	8.65981e-05	40	83.3333	40	83.3333	0	0	Plus	Minus	10184	Retrovirus-related Pol polyprotein from transposon 17.6	F:nucleic acid binding; F:zinc ion binding; P:DNA integration	0	0	-	-	-	-	-	-	-	-	-	-	-	-	-	-	-	-	-	-	-	-	-	-	*	0.0016
Fsp-Ps 5.2_LOD1.5Interval	TRINITY_DN12031_c0_g2_i3	not available	len=10184 path=[1:0-4657 4:4658-4975 5:4976-4999 6:5000-5109 8:5110-5179 10:5180-5497 11:5498-5610 13:5611-5793 14:5794-5817 15:5818-5882 17:5883-5906 18:5907-6002 20:6003-6321 21:6322-6359 23:6360-6383 25:6384-6571 26:6572-8446 28:8447-8983 29:8984-9189 30:9190-10183]	3.72124	56	51.7806	3134	3089	46	44737047	44737092	8.28329e-05	39	84.7826	39	84.7826	0	0	Plus	Minus	10184	Retrovirus-related Pol polyprotein from transposon 17.6	F:nucleic acid binding; F:zinc ion binding; P:DNA integration	0	0	-	-	-	-	-	-	-	-	-	-	-	-	-	-	-	-	-	-	-	-	-	-	*	0.0016
Fsp-Ps 5.2_LOD1.5Interval	TRINITY_DN12031_c0_g2_i3	not available	len=10184 path=[1:0-4657 4:4658-4975 5:4976-4999 6:5000-5109 8:5110-5179 10:5180-5497 11:5498-5610 13:5611-5793 14:5794-5817 15:5818-5882 17:5883-5906 18:5907-6002 20:6003-6321 21:6322-6359 23:6360-6383 25:6384-6571 26:6572-8446 28:8447-8983 29:8984-9189 30:9190-10183]	3.72124	56	51.7806	3136	3106	31	44958507	44958537	5.45944e-05	30	96.7742	30	96.7742	0	0	Plus	Minus	10184	Retrovirus-related Pol polyprotein from transposon 17.6	F:nucleic acid binding; F:zinc ion binding; P:DNA integration	0	0	-	-	-	-	-	-	-	-	-	-	-	-	-	-	-	-	-	-	-	-	-	-	*	0.0016
Fsp-Ps 5.2_LOD1.5Interval	TRINITY_DN12031_c0_g2_i3	not available	len=10184 path=[1:0-4657 4:4658-4975 5:4976-4999 6:5000-5109 8:5110-5179 10:5180-5497 11:5498-5610 13:5611-5793 14:5794-5817 15:5818-5882 17:5883-5906 18:5907-6002 20:6003-6321 21:6322-6359 23:6360-6383 25:6384-6571 26:6572-8446 28:8447-8983 29:8984-9189 30:9190-10183]	3.72124	56	51.7806	7056	7113	58	39667543	39667600	0.000109189	46	79.3103	46	79.3103	0	0	Plus	Plus	10184	Retrovirus-related Pol polyprotein from transposon 17.6	F:nucleic acid binding; F:zinc ion binding; P:DNA integration	0	0	-	-	-	-	-	-	-	-	-	-	-	-	-	-	-	-	-	-	-	-	-	-	*	0.0016
Fsp-Ps 5.2_LOD1.5Interval	TRINITY_DN5924_c0_g2_i9	not available	len=10019 path=[2:0-258 3:259-453 5:454-511 6:512-770 8:771-804 9:805-1924 10:1925-2000 11:2001-2127 12:2128-2273 14:2274-2303 15:2304-2488 17:2489-2538 20:2539-2544 21:2545-2595 22:2596-2668 24:2669-9302 26:9303-9551 28:9552-9743 29:9744-9760 31:9761-10018]	0	12416	11196.6	1	9788	9788	4952207	4962027	0.0184266	8993	88.2532	8993	88.2532	771	7.56624	Plus	Plus	10019	gag-pol polyprotein	F:nucleic acid binding; F:RNA-DNA hybrid ribonuclease activity; P:DNA integration; P:RNA phosphodiester bond hydrolysis, endonucleolytic	EC:3.1.30; EC:3.1.26; EC:3.1.26.4	Acting on ester bonds; Acting on ester bonds; Ribonuclease H	-	-	-	-	-	-	-	-	-	-	-	-	-	-	8.3	2.9e-08	*	9.53e-06	*	7.91e-09	-	-	*	0
Fsp-Ps 5.2_LOD1.5Interval	TRINITY_DN5924_c0_g2_i9	not available	len=10019 path=[2:0-258 3:259-453 5:454-511 6:512-770 8:771-804 9:805-1924 10:1925-2000 11:2001-2127 12:2128-2273 14:2274-2303 15:2304-2488 17:2489-2538 20:2539-2544 21:2545-2595 22:2596-2668 24:2669-9302 26:9303-9551 28:9552-9743 29:9744-9760 31:9761-10018]	0	8220	7413.13	5141	1	5141	19109824	19114879	0.00967451	4847	93.6257	4847	93.6257	157	3.03264	Plus	Minus	10019	gag-pol polyprotein	F:nucleic acid binding; F:RNA-DNA hybrid ribonuclease activity; P:DNA integration; P:RNA phosphodiester bond hydrolysis, endonucleolytic	EC:3.1.30; EC:3.1.26; EC:3.1.26.4	Acting on ester bonds; Acting on ester bonds; Ribonuclease H	-	-	-	-	-	-	-	-	-	-	-	-	-	-	8.3	2.9e-08	*	9.53e-06	*	7.91e-09	-	-	*	0
Fsp-Ps 5.2_LOD1.5Interval	TRINITY_DN5924_c0_g2_i9	not available	len=10019 path=[2:0-258 3:259-453 5:454-511 6:512-770 8:771-804 9:805-1924 10:1925-2000 11:2001-2127 12:2128-2273 14:2274-2303 15:2304-2488 17:2489-2538 20:2539-2544 21:2545-2595 22:2596-2668 24:2669-9302 26:9303-9551 28:9552-9743 29:9744-9760 31:9761-10018]	0	2940	2652.24	1	2400	2400	34247704	34249985	0.00451816	2157	88.8386	2157	88.8386	174	7.16639	Plus	Plus	10019	gag-pol polyprotein	F:nucleic acid binding; F:RNA-DNA hybrid ribonuclease activity; P:DNA integration; P:RNA phosphodiester bond hydrolysis, endonucleolytic	EC:3.1.30; EC:3.1.26; EC:3.1.26.4	Acting on ester bonds; Acting on ester bonds; Ribonuclease H	-	-	-	-	-	-	-	-	-	-	-	-	-	-	8.3	2.9e-08	*	9.53e-06	*	7.91e-09	-	-	*	0
Fsp-Ps 5.2_LOD1.5Interval	TRINITY_DN5924_c0_g2_i9	not available	len=10019 path=[2:0-258 3:259-453 5:454-511 6:512-770 8:771-804 9:805-1924 10:1925-2000 11:2001-2127 12:2128-2273 14:2274-2303 15:2304-2488 17:2489-2538 20:2539-2544 21:2545-2595 22:2596-2668 24:2669-9302 26:9303-9551 28:9552-9743 29:9744-9760 31:9761-10018]	0	1402	1265.45	10019	9188	832	19114600	19115427	0.00156253	792	94.6237	792	94.6237	14	1.67264	Plus	Minus	10019	gag-pol polyprotein	F:nucleic acid binding; F:RNA-DNA hybrid ribonuclease activity; P:DNA integration; P:RNA phosphodiester bond hydrolysis, endonucleolytic	EC:3.1.30; EC:3.1.26; EC:3.1.26.4	Acting on ester bonds; Acting on ester bonds; Ribonuclease H	-	-	-	-	-	-	-	-	-	-	-	-	-	-	8.3	2.9e-08	*	9.53e-06	*	7.91e-09	-	-	*	0
Fsp-Ps 5.2_LOD1.5Interval	TRINITY_DN5924_c0_g2_i9	not available	len=10019 path=[2:0-258 3:259-453 5:454-511 6:512-770 8:771-804 9:805-1924 10:1925-2000 11:2001-2127 12:2128-2273 14:2274-2303 15:2304-2488 17:2489-2538 20:2539-2544 21:2545-2595 22:2596-2668 24:2669-9302 26:9303-9551 28:9552-9743 29:9744-9760 31:9761-10018]	0	1100	993.139	9379	10019	641	34247345	34247977	0.00120673	617	95.6589	617	95.6589	16	2.48062	Plus	Plus	10019	gag-pol polyprotein	F:nucleic acid binding; F:RNA-DNA hybrid ribonuclease activity; P:DNA integration; P:RNA phosphodiester bond hydrolysis, endonucleolytic	EC:3.1.30; EC:3.1.26; EC:3.1.26.4	Acting on ester bonds; Acting on ester bonds; Ribonuclease H	-	-	-	-	-	-	-	-	-	-	-	-	-	-	8.3	2.9e-08	*	9.53e-06	*	7.91e-09	-	-	*	0
Fsp-Ps 5.2_LOD1.5Interval	TRINITY_DN5924_c0_g2_i9	not available	len=10019 path=[2:0-258 3:259-453 5:454-511 6:512-770 8:771-804 9:805-1924 10:1925-2000 11:2001-2127 12:2128-2273 14:2274-2303 15:2304-2488 17:2489-2538 20:2539-2544 21:2545-2595 22:2596-2668 24:2669-9302 26:9303-9551 28:9552-9743 29:9744-9760 31:9761-10018]	0	1050	948.055	9187	10019	833	4951650	4952488	0.00156818	767	87.858	767	87.858	74	8.47652	Plus	Plus	10019	gag-pol polyprotein	F:nucleic acid binding; F:RNA-DNA hybrid ribonuclease activity; P:DNA integration; P:RNA phosphodiester bond hydrolysis, endonucleolytic	EC:3.1.30; EC:3.1.26; EC:3.1.26.4	Acting on ester bonds; Acting on ester bonds; Ribonuclease H	-	-	-	-	-	-	-	-	-	-	-	-	-	-	8.3	2.9e-08	*	9.53e-06	*	7.91e-09	-	-	*	0
Fsp-Ps 5.2_LOD1.5Interval	TRINITY_DN5924_c0_g2_i9	not available	len=10019 path=[2:0-258 3:259-453 5:454-511 6:512-770 8:771-804 9:805-1924 10:1925-2000 11:2001-2127 12:2128-2273 14:2274-2303 15:2304-2488 17:2489-2538 20:2539-2544 21:2545-2595 22:2596-2668 24:2669-9302 26:9303-9551 28:9552-9743 29:9744-9760 31:9761-10018]	2.18203e-161	650	587.381	9329	9663	335	34256926	34257260	0.00063066	331	98.806	331	98.806	0	0	Plus	Plus	10019	gag-pol polyprotein	F:nucleic acid binding; F:RNA-DNA hybrid ribonuclease activity; P:DNA integration; P:RNA phosphodiester bond hydrolysis, endonucleolytic	EC:3.1.30; EC:3.1.26; EC:3.1.26.4	Acting on ester bonds; Acting on ester bonds; Ribonuclease H	-	-	-	-	-	-	-	-	-	-	-	-	-	-	8.3	2.9e-08	*	9.53e-06	*	7.91e-09	-	-	*	0
Fsp-Ps 5.2_LOD1.5Interval	TRINITY_DN5924_c0_g2_i9	not available	len=10019 path=[2:0-258 3:259-453 5:454-511 6:512-770 8:771-804 9:805-1924 10:1925-2000 11:2001-2127 12:2128-2273 14:2274-2303 15:2304-2488 17:2489-2538 20:2539-2544 21:2545-2595 22:2596-2668 24:2669-9302 26:9303-9551 28:9552-9743 29:9744-9760 31:9761-10018]	1.79746e-86	374	338.516	9381	9187	195	34257260	34257454	0.000363335	192	98.4615	192	98.4615	0	0	Plus	Minus	10019	gag-pol polyprotein	F:nucleic acid binding; F:RNA-DNA hybrid ribonuclease activity; P:DNA integration; P:RNA phosphodiester bond hydrolysis, endonucleolytic	EC:3.1.30; EC:3.1.26; EC:3.1.26.4	Acting on ester bonds; Acting on ester bonds; Ribonuclease H	-	-	-	-	-	-	-	-	-	-	-	-	-	-	8.3	2.9e-08	*	9.53e-06	*	7.91e-09	-	-	*	0
Fsp-Ps 5.2_LOD1.5Interval	TRINITY_DN5924_c0_g2_i9	not available	len=10019 path=[2:0-258 3:259-453 5:454-511 6:512-770 8:771-804 9:805-1924 10:1925-2000 11:2001-2127 12:2128-2273 14:2274-2303 15:2304-2488 17:2489-2538 20:2539-2544 21:2545-2595 22:2596-2668 24:2669-9302 26:9303-9551 28:9552-9743 29:9744-9760 31:9761-10018]	2.19363e-47	230	208.674	9787	9663	125	34247222	34247346	0.000231556	121	96.8	121	96.8	0	0	Plus	Minus	10019	gag-pol polyprotein	F:nucleic acid binding; F:RNA-DNA hybrid ribonuclease activity; P:DNA integration; P:RNA phosphodiester bond hydrolysis, endonucleolytic	EC:3.1.30; EC:3.1.26; EC:3.1.26.4	Acting on ester bonds; Acting on ester bonds; Ribonuclease H	-	-	-	-	-	-	-	-	-	-	-	-	-	-	8.3	2.9e-08	*	9.53e-06	*	7.91e-09	-	-	*	0
Fsp-Ps 5.2_LOD1.5Interval	TRINITY_DN5924_c0_g2_i9	not available	len=10019 path=[2:0-258 3:259-453 5:454-511 6:512-770 8:771-804 9:805-1924 10:1925-2000 11:2001-2127 12:2128-2273 14:2274-2303 15:2304-2488 17:2489-2538 20:2539-2544 21:2545-2595 22:2596-2668 24:2669-9302 26:9303-9551 28:9552-9743 29:9744-9760 31:9761-10018]	9.97666e-14	106	96.8649	6350	6103	248	4141663	4141910	0.000463111	170	68.5484	170	68.5484	0	0	Plus	Minus	10019	gag-pol polyprotein	F:nucleic acid binding; F:RNA-DNA hybrid ribonuclease activity; P:DNA integration; P:RNA phosphodiester bond hydrolysis, endonucleolytic	EC:3.1.30; EC:3.1.26; EC:3.1.26.4	Acting on ester bonds; Acting on ester bonds; Ribonuclease H	-	-	-	-	-	-	-	-	-	-	-	-	-	-	8.3	2.9e-08	*	9.53e-06	*	7.91e-09	-	-	*	0
Fsp-Ps 5.2_LOD1.5Interval	TRINITY_DN5924_c0_g2_i9	not available	len=10019 path=[2:0-258 3:259-453 5:454-511 6:512-770 8:771-804 9:805-1924 10:1925-2000 11:2001-2127 12:2128-2273 14:2274-2303 15:2304-2488 17:2489-2538 20:2539-2544 21:2545-2595 22:2596-2668 24:2669-9302 26:9303-9551 28:9552-9743 29:9744-9760 31:9761-10018]	4.24219e-12	100	91.4547	1	50	50	4961978	4962027	9.41283e-05	50	100	50	100	0	0	Plus	Plus	10019	gag-pol polyprotein	F:nucleic acid binding; F:RNA-DNA hybrid ribonuclease activity; P:DNA integration; P:RNA phosphodiester bond hydrolysis, endonucleolytic	EC:3.1.30; EC:3.1.26; EC:3.1.26.4	Acting on ester bonds; Acting on ester bonds; Ribonuclease H	-	-	-	-	-	-	-	-	-	-	-	-	-	-	8.3	2.9e-08	*	9.53e-06	*	7.91e-09	-	-	*	0
Fsp-Ps 5.2_LOD1.5Interval	TRINITY_DN5924_c0_g2_i9	not available	len=10019 path=[2:0-258 3:259-453 5:454-511 6:512-770 8:771-804 9:805-1924 10:1925-2000 11:2001-2127 12:2128-2273 14:2274-2303 15:2304-2488 17:2489-2538 20:2539-2544 21:2545-2595 22:2596-2668 24:2669-9302 26:9303-9551 28:9552-9743 29:9744-9760 31:9761-10018]	4.24219e-12	100	91.4547	6372	6103	270	34414581	34414850	0.000504528	182	67.4074	182	67.4074	0	0	Plus	Minus	10019	gag-pol polyprotein	F:nucleic acid binding; F:RNA-DNA hybrid ribonuclease activity; P:DNA integration; P:RNA phosphodiester bond hydrolysis, endonucleolytic	EC:3.1.30; EC:3.1.26; EC:3.1.26.4	Acting on ester bonds; Acting on ester bonds; Ribonuclease H	-	-	-	-	-	-	-	-	-	-	-	-	-	-	8.3	2.9e-08	*	9.53e-06	*	7.91e-09	-	-	*	0
Fsp-Ps 5.2_LOD1.5Interval	TRINITY_DN5924_c0_g2_i9	not available	len=10019 path=[2:0-258 3:259-453 5:454-511 6:512-770 8:771-804 9:805-1924 10:1925-2000 11:2001-2127 12:2128-2273 14:2274-2303 15:2304-2488 17:2489-2538 20:2539-2544 21:2545-2595 22:2596-2668 24:2669-9302 26:9303-9551 28:9552-9743 29:9744-9760 31:9761-10018]	5.16804e-11	96	87.848	6372	6100	273	19843717	19843989	0.000510176	183	67.033	183	67.033	0	0	Plus	Minus	10019	gag-pol polyprotein	F:nucleic acid binding; F:RNA-DNA hybrid ribonuclease activity; P:DNA integration; P:RNA phosphodiester bond hydrolysis, endonucleolytic	EC:3.1.30; EC:3.1.26; EC:3.1.26.4	Acting on ester bonds; Acting on ester bonds; Ribonuclease H	-	-	-	-	-	-	-	-	-	-	-	-	-	-	8.3	2.9e-08	*	9.53e-06	*	7.91e-09	-	-	*	0
Fsp-Ps 5.2_LOD1.5Interval	TRINITY_DN5924_c0_g2_i9	not available	len=10019 path=[2:0-258 3:259-453 5:454-511 6:512-770 8:771-804 9:805-1924 10:1925-2000 11:2001-2127 12:2128-2273 14:2274-2303 15:2304-2488 17:2489-2538 20:2539-2544 21:2545-2595 22:2596-2668 24:2669-9302 26:9303-9551 28:9552-9743 29:9744-9760 31:9761-10018]	5.16804e-11	96	87.848	6364	6102	263	20015584	20015846	0.00049135	177	67.3004	177	67.3004	0	0	Plus	Minus	10019	gag-pol polyprotein	F:nucleic acid binding; F:RNA-DNA hybrid ribonuclease activity; P:DNA integration; P:RNA phosphodiester bond hydrolysis, endonucleolytic	EC:3.1.30; EC:3.1.26; EC:3.1.26.4	Acting on ester bonds; Acting on ester bonds; Ribonuclease H	-	-	-	-	-	-	-	-	-	-	-	-	-	-	8.3	2.9e-08	*	9.53e-06	*	7.91e-09	-	-	*	0
Fsp-Ps 5.2_LOD1.5Interval	TRINITY_DN5924_c0_g2_i9	not available	len=10019 path=[2:0-258 3:259-453 5:454-511 6:512-770 8:771-804 9:805-1924 10:1925-2000 11:2001-2127 12:2128-2273 14:2274-2303 15:2304-2488 17:2489-2538 20:2539-2544 21:2545-2595 22:2596-2668 24:2669-9302 26:9303-9551 28:9552-9743 29:9744-9760 31:9761-10018]	5.16804e-11	96	87.848	6350	6103	248	19515695	19515942	0.000463111	171	67.8571	171	67.8571	8	3.1746	Plus	Minus	10019	gag-pol polyprotein	F:nucleic acid binding; F:RNA-DNA hybrid ribonuclease activity; P:DNA integration; P:RNA phosphodiester bond hydrolysis, endonucleolytic	EC:3.1.30; EC:3.1.26; EC:3.1.26.4	Acting on ester bonds; Acting on ester bonds; Ribonuclease H	-	-	-	-	-	-	-	-	-	-	-	-	-	-	8.3	2.9e-08	*	9.53e-06	*	7.91e-09	-	-	*	0
Fsp-Ps 5.2_LOD1.5Interval	TRINITY_DN5924_c0_g2_i9	not available	len=10019 path=[2:0-258 3:259-453 5:454-511 6:512-770 8:771-804 9:805-1924 10:1925-2000 11:2001-2127 12:2128-2273 14:2274-2303 15:2304-2488 17:2489-2538 20:2539-2544 21:2545-2595 22:2596-2668 24:2669-9302 26:9303-9551 28:9552-9743 29:9744-9760 31:9761-10018]	2.19751e-09	90	82.4379	6100	6350	251	4809115	4809365	0.000472524	171	67.5889	171	67.5889	4	1.58103	Plus	Plus	10019	gag-pol polyprotein	F:nucleic acid binding; F:RNA-DNA hybrid ribonuclease activity; P:DNA integration; P:RNA phosphodiester bond hydrolysis, endonucleolytic	EC:3.1.30; EC:3.1.26; EC:3.1.26.4	Acting on ester bonds; Acting on ester bonds; Ribonuclease H	-	-	-	-	-	-	-	-	-	-	-	-	-	-	8.3	2.9e-08	*	9.53e-06	*	7.91e-09	-	-	*	0
Fsp-Ps 5.2_LOD1.5Interval	TRINITY_DN5924_c0_g2_i9	not available	len=10019 path=[2:0-258 3:259-453 5:454-511 6:512-770 8:771-804 9:805-1924 10:1925-2000 11:2001-2127 12:2128-2273 14:2274-2303 15:2304-2488 17:2489-2538 20:2539-2544 21:2545-2595 22:2596-2668 24:2669-9302 26:9303-9551 28:9552-9743 29:9744-9760 31:9761-10018]	2.19751e-09	90	82.4379	6103	6350	248	19789868	19790115	0.000466876	167	67.3387	167	67.3387	0	0	Plus	Plus	10019	gag-pol polyprotein	F:nucleic acid binding; F:RNA-DNA hybrid ribonuclease activity; P:DNA integration; P:RNA phosphodiester bond hydrolysis, endonucleolytic	EC:3.1.30; EC:3.1.26; EC:3.1.26.4	Acting on ester bonds; Acting on ester bonds; Ribonuclease H	-	-	-	-	-	-	-	-	-	-	-	-	-	-	8.3	2.9e-08	*	9.53e-06	*	7.91e-09	-	-	*	0
Fsp-Ps 5.2_LOD1.5Interval	TRINITY_DN5924_c0_g2_i9	not available	len=10019 path=[2:0-258 3:259-453 5:454-511 6:512-770 8:771-804 9:805-1924 10:1925-2000 11:2001-2127 12:2128-2273 14:2274-2303 15:2304-2488 17:2489-2538 20:2539-2544 21:2545-2595 22:2596-2668 24:2669-9302 26:9303-9551 28:9552-9743 29:9744-9760 31:9761-10018]	7.67005e-09	88	80.6345	49	1	49	34247222	34247270	8.84806e-05	47	95.9184	47	95.9184	0	0	Plus	Minus	10019	gag-pol polyprotein	F:nucleic acid binding; F:RNA-DNA hybrid ribonuclease activity; P:DNA integration; P:RNA phosphodiester bond hydrolysis, endonucleolytic	EC:3.1.30; EC:3.1.26; EC:3.1.26.4	Acting on ester bonds; Acting on ester bonds; Ribonuclease H	-	-	-	-	-	-	-	-	-	-	-	-	-	-	8.3	2.9e-08	*	9.53e-06	*	7.91e-09	-	-	*	0
Fsp-Ps 5.2_LOD1.5Interval	TRINITY_DN5924_c0_g2_i9	not available	len=10019 path=[2:0-258 3:259-453 5:454-511 6:512-770 8:771-804 9:805-1924 10:1925-2000 11:2001-2127 12:2128-2273 14:2274-2303 15:2304-2488 17:2489-2538 20:2539-2544 21:2545-2595 22:2596-2668 24:2669-9302 26:9303-9551 28:9552-9743 29:9744-9760 31:9761-10018]	3.26139e-07	82	75.2244	6103	6364	262	4762744	4763006	0.000493232	175	66.5399	175	66.5399	1	0.380228	Plus	Plus	10019	gag-pol polyprotein	F:nucleic acid binding; F:RNA-DNA hybrid ribonuclease activity; P:DNA integration; P:RNA phosphodiester bond hydrolysis, endonucleolytic	EC:3.1.30; EC:3.1.26; EC:3.1.26.4	Acting on ester bonds; Acting on ester bonds; Ribonuclease H	-	-	-	-	-	-	-	-	-	-	-	-	-	-	8.3	2.9e-08	*	9.53e-06	*	7.91e-09	-	-	*	0
Fsp-Ps 5.2_LOD1.5Interval	TRINITY_DN5924_c0_g2_i9	not available	len=10019 path=[2:0-258 3:259-453 5:454-511 6:512-770 8:771-804 9:805-1924 10:1925-2000 11:2001-2127 12:2128-2273 14:2274-2303 15:2304-2488 17:2489-2538 20:2539-2544 21:2545-2595 22:2596-2668 24:2669-9302 26:9303-9551 28:9552-9743 29:9744-9760 31:9761-10018]	1.13834e-06	80	73.4211	6102	6364	263	19091430	19091692	0.000495115	174	66.1597	174	66.1597	0	0	Plus	Plus	10019	gag-pol polyprotein	F:nucleic acid binding; F:RNA-DNA hybrid ribonuclease activity; P:DNA integration; P:RNA phosphodiester bond hydrolysis, endonucleolytic	EC:3.1.30; EC:3.1.26; EC:3.1.26.4	Acting on ester bonds; Acting on ester bonds; Ribonuclease H	-	-	-	-	-	-	-	-	-	-	-	-	-	-	8.3	2.9e-08	*	9.53e-06	*	7.91e-09	-	-	*	0
Fsp-Ps 5.2_LOD1.5Interval	TRINITY_DN5924_c0_g2_i9	not available	len=10019 path=[2:0-258 3:259-453 5:454-511 6:512-770 8:771-804 9:805-1924 10:1925-2000 11:2001-2127 12:2128-2273 14:2274-2303 15:2304-2488 17:2489-2538 20:2539-2544 21:2545-2595 22:2596-2668 24:2669-9302 26:9303-9551 28:9552-9743 29:9744-9760 31:9761-10018]	1.13834e-06	80	73.4211	6103	6372	270	4057525	4057794	0.000508293	178	65.9259	178	65.9259	0	0	Plus	Plus	10019	gag-pol polyprotein	F:nucleic acid binding; F:RNA-DNA hybrid ribonuclease activity; P:DNA integration; P:RNA phosphodiester bond hydrolysis, endonucleolytic	EC:3.1.30; EC:3.1.26; EC:3.1.26.4	Acting on ester bonds; Acting on ester bonds; Ribonuclease H	-	-	-	-	-	-	-	-	-	-	-	-	-	-	8.3	2.9e-08	*	9.53e-06	*	7.91e-09	-	-	*	0
Fsp-Ps 5.2_LOD1.5Interval	TRINITY_DN5924_c0_g2_i9	not available	len=10019 path=[2:0-258 3:259-453 5:454-511 6:512-770 8:771-804 9:805-1924 10:1925-2000 11:2001-2127 12:2128-2273 14:2274-2303 15:2304-2488 17:2489-2538 20:2539-2544 21:2545-2595 22:2596-2668 24:2669-9302 26:9303-9551 28:9552-9743 29:9744-9760 31:9761-10018]	3.97318e-06	78	71.6177	6103	6364	262	19473028	19473289	0.000493232	173	66.0305	173	66.0305	0	0	Plus	Plus	10019	gag-pol polyprotein	F:nucleic acid binding; F:RNA-DNA hybrid ribonuclease activity; P:DNA integration; P:RNA phosphodiester bond hydrolysis, endonucleolytic	EC:3.1.30; EC:3.1.26; EC:3.1.26.4	Acting on ester bonds; Acting on ester bonds; Ribonuclease H	-	-	-	-	-	-	-	-	-	-	-	-	-	-	8.3	2.9e-08	*	9.53e-06	*	7.91e-09	-	-	*	0
Fsp-Ps 5.2_LOD1.5Interval	TRINITY_DN5924_c0_g2_i9	not available	len=10019 path=[2:0-258 3:259-453 5:454-511 6:512-770 8:771-804 9:805-1924 10:1925-2000 11:2001-2127 12:2128-2273 14:2274-2303 15:2304-2488 17:2489-2538 20:2539-2544 21:2545-2595 22:2596-2668 24:2669-9302 26:9303-9551 28:9552-9743 29:9744-9760 31:9761-10018]	1.38678e-05	76	69.8143	6332	6103	230	34962291	34962519	0.000429225	154	66.9565	154	66.9565	1	0.434783	Plus	Minus	10019	gag-pol polyprotein	F:nucleic acid binding; F:RNA-DNA hybrid ribonuclease activity; P:DNA integration; P:RNA phosphodiester bond hydrolysis, endonucleolytic	EC:3.1.30; EC:3.1.26; EC:3.1.26.4	Acting on ester bonds; Acting on ester bonds; Ribonuclease H	-	-	-	-	-	-	-	-	-	-	-	-	-	-	8.3	2.9e-08	*	9.53e-06	*	7.91e-09	-	-	*	0
Fsp-Ps 5.2_LOD1.5Interval	TRINITY_DN5924_c0_g2_i9	not available	len=10019 path=[2:0-258 3:259-453 5:454-511 6:512-770 8:771-804 9:805-1924 10:1925-2000 11:2001-2127 12:2128-2273 14:2274-2303 15:2304-2488 17:2489-2538 20:2539-2544 21:2545-2595 22:2596-2668 24:2669-9302 26:9303-9551 28:9552-9743 29:9744-9760 31:9761-10018]	0.000589673	70	64.4042	6103	6364	262	19544268	19544528	0.000493232	172	65.6489	172	65.6489	1	0.381679	Plus	Plus	10019	gag-pol polyprotein	F:nucleic acid binding; F:RNA-DNA hybrid ribonuclease activity; P:DNA integration; P:RNA phosphodiester bond hydrolysis, endonucleolytic	EC:3.1.30; EC:3.1.26; EC:3.1.26.4	Acting on ester bonds; Acting on ester bonds; Ribonuclease H	-	-	-	-	-	-	-	-	-	-	-	-	-	-	8.3	2.9e-08	*	9.53e-06	*	7.91e-09	-	-	*	0
Fsp-Ps 5.2_LOD1.5Interval	TRINITY_DN5924_c0_g2_i9	not available	len=10019 path=[2:0-258 3:259-453 5:454-511 6:512-770 8:771-804 9:805-1924 10:1925-2000 11:2001-2127 12:2128-2273 14:2274-2303 15:2304-2488 17:2489-2538 20:2539-2544 21:2545-2595 22:2596-2668 24:2669-9302 26:9303-9551 28:9552-9743 29:9744-9760 31:9761-10018]	0.00205816	68	62.6008	6372	6103	270	19256840	19257109	0.000504528	178	65.6827	178	65.6827	2	0.738007	Plus	Minus	10019	gag-pol polyprotein	F:nucleic acid binding; F:RNA-DNA hybrid ribonuclease activity; P:DNA integration; P:RNA phosphodiester bond hydrolysis, endonucleolytic	EC:3.1.30; EC:3.1.26; EC:3.1.26.4	Acting on ester bonds; Acting on ester bonds; Ribonuclease H	-	-	-	-	-	-	-	-	-	-	-	-	-	-	8.3	2.9e-08	*	9.53e-06	*	7.91e-09	-	-	*	0
Fsp-Ps 5.2_LOD1.5Interval	TRINITY_DN5924_c0_g2_i9	not available	len=10019 path=[2:0-258 3:259-453 5:454-511 6:512-770 8:771-804 9:805-1924 10:1925-2000 11:2001-2127 12:2128-2273 14:2274-2303 15:2304-2488 17:2489-2538 20:2539-2544 21:2545-2595 22:2596-2668 24:2669-9302 26:9303-9551 28:9552-9743 29:9744-9760 31:9761-10018]	0.00718369	66	60.7975	6110	6025	86	34858897	34858982	0.000158136	65	75.5814	65	75.5814	0	0	Plus	Minus	10019	gag-pol polyprotein	F:nucleic acid binding; F:RNA-DNA hybrid ribonuclease activity; P:DNA integration; P:RNA phosphodiester bond hydrolysis, endonucleolytic	EC:3.1.30; EC:3.1.26; EC:3.1.26.4	Acting on ester bonds; Acting on ester bonds; Ribonuclease H	-	-	-	-	-	-	-	-	-	-	-	-	-	-	8.3	2.9e-08	*	9.53e-06	*	7.91e-09	-	-	*	0
Fsp-Ps 5.2_LOD1.5Interval	TRINITY_DN5924_c0_g2_i9	not available	len=10019 path=[2:0-258 3:259-453 5:454-511 6:512-770 8:771-804 9:805-1924 10:1925-2000 11:2001-2127 12:2128-2273 14:2274-2303 15:2304-2488 17:2489-2538 20:2539-2544 21:2545-2595 22:2596-2668 24:2669-9302 26:9303-9551 28:9552-9743 29:9744-9760 31:9761-10018]	0.00718369	66	60.7975	6382	6292	91	20007456	20007546	0.000167548	68	74.7253	68	74.7253	0	0	Plus	Minus	10019	gag-pol polyprotein	F:nucleic acid binding; F:RNA-DNA hybrid ribonuclease activity; P:DNA integration; P:RNA phosphodiester bond hydrolysis, endonucleolytic	EC:3.1.30; EC:3.1.26; EC:3.1.26.4	Acting on ester bonds; Acting on ester bonds; Ribonuclease H	-	-	-	-	-	-	-	-	-	-	-	-	-	-	8.3	2.9e-08	*	9.53e-06	*	7.91e-09	-	-	*	0
Fsp-Ps 5.2_LOD1.5Interval	TRINITY_DN5924_c0_g2_i9	not available	len=10019 path=[2:0-258 3:259-453 5:454-511 6:512-770 8:771-804 9:805-1924 10:1925-2000 11:2001-2127 12:2128-2273 14:2274-2303 15:2304-2488 17:2489-2538 20:2539-2544 21:2545-2595 22:2596-2668 24:2669-9302 26:9303-9551 28:9552-9743 29:9744-9760 31:9761-10018]	0.0250735	64	58.9941	6364	6103	262	4512846	4513107	0.000489467	170	64.8855	170	64.8855	0	0	Plus	Minus	10019	gag-pol polyprotein	F:nucleic acid binding; F:RNA-DNA hybrid ribonuclease activity; P:DNA integration; P:RNA phosphodiester bond hydrolysis, endonucleolytic	EC:3.1.30; EC:3.1.26; EC:3.1.26.4	Acting on ester bonds; Acting on ester bonds; Ribonuclease H	-	-	-	-	-	-	-	-	-	-	-	-	-	-	8.3	2.9e-08	*	9.53e-06	*	7.91e-09	-	-	*	0
Fsp-Ps 5.2_LOD1.5Interval	TRINITY_DN5924_c0_g2_i9	not available	len=10019 path=[2:0-258 3:259-453 5:454-511 6:512-770 8:771-804 9:805-1924 10:1925-2000 11:2001-2127 12:2128-2273 14:2274-2303 15:2304-2488 17:2489-2538 20:2539-2544 21:2545-2595 22:2596-2668 24:2669-9302 26:9303-9551 28:9552-9743 29:9744-9760 31:9761-10018]	0.0875152	62	57.1907	6248	6103	146	4303034	4303179	0.00027109	100	68.4932	100	68.4932	0	0	Plus	Minus	10019	gag-pol polyprotein	F:nucleic acid binding; F:RNA-DNA hybrid ribonuclease activity; P:DNA integration; P:RNA phosphodiester bond hydrolysis, endonucleolytic	EC:3.1.30; EC:3.1.26; EC:3.1.26.4	Acting on ester bonds; Acting on ester bonds; Ribonuclease H	-	-	-	-	-	-	-	-	-	-	-	-	-	-	8.3	2.9e-08	*	9.53e-06	*	7.91e-09	-	-	*	0
Fsp-Ps 5.2_LOD1.5Interval	TRINITY_DN5924_c0_g2_i6	not available	len=11654 path=[2:0-258 3:259-453 4:454-513 6:514-772 8:773-806 9:807-1926 10:1927-2002 11:2003-2129 12:2130-2275 14:2276-2305 15:2306-2490 17:2491-2540 20:2541-2546 21:2547-2597 22:2598-2670 24:2671-9304 26:9305-9553 28:9554-9745 29:9746-9762 30:9763-11467 32:11468-11653]	0	12366	11151.5	1	9791	9791	4952207	4962028	0.0184322	8981	88.1354	8981	88.1354	767	7.52699	Plus	Plus	11654	gag-pol polyprotein	F:nucleic acid binding; F:RNA-DNA hybrid ribonuclease activity; P:DNA integration; P:RNA phosphodiester bond hydrolysis, endonucleolytic	EC:3.1.30; EC:3.1.26; EC:3.1.26.4	Acting on ester bonds; Acting on ester bonds; Ribonuclease H	-	-	-	-	-	-	-	-	-	-	-	-	-	-	-	-	-	-	-	-	-	-	-	-
Fsp-Ps 5.2_LOD1.5Interval	TRINITY_DN5924_c0_g2_i6	not available	len=11654 path=[2:0-258 3:259-453 4:454-513 6:514-772 8:773-806 9:807-1926 10:1927-2002 11:2003-2129 12:2130-2275 14:2276-2305 15:2306-2490 17:2491-2540 20:2541-2546 21:2547-2597 22:2598-2670 24:2671-9304 26:9305-9553 28:9554-9745 29:9746-9762 30:9763-11467 32:11468-11653]	0	8232	7423.95	5143	1	5143	19109824	19114879	0.00967827	4850	93.6474	4850	93.6474	159	3.07009	Plus	Minus	11654	gag-pol polyprotein	F:nucleic acid binding; F:RNA-DNA hybrid ribonuclease activity; P:DNA integration; P:RNA phosphodiester bond hydrolysis, endonucleolytic	EC:3.1.30; EC:3.1.26; EC:3.1.26.4	Acting on ester bonds; Acting on ester bonds; Ribonuclease H	-	-	-	-	-	-	-	-	-	-	-	-	-	-	-	-	-	-	-	-	-	-	-	-
Fsp-Ps 5.2_LOD1.5Interval	TRINITY_DN5924_c0_g2_i6	not available	len=11654 path=[2:0-258 3:259-453 4:454-513 6:514-772 8:773-806 9:807-1926 10:1927-2002 11:2003-2129 12:2130-2275 14:2276-2305 15:2306-2490 17:2491-2540 20:2541-2546 21:2547-2597 22:2598-2670 24:2671-9304 26:9305-9553 28:9554-9745 29:9746-9762 30:9763-11467 32:11468-11653]	0	2902	2617.97	1	2402	2402	34247704	34249985	0.00452192	2149	88.5091	2149	88.5091	172	7.08402	Plus	Plus	11654	gag-pol polyprotein	F:nucleic acid binding; F:RNA-DNA hybrid ribonuclease activity; P:DNA integration; P:RNA phosphodiester bond hydrolysis, endonucleolytic	EC:3.1.30; EC:3.1.26; EC:3.1.26.4	Acting on ester bonds; Acting on ester bonds; Ribonuclease H	-	-	-	-	-	-	-	-	-	-	-	-	-	-	-	-	-	-	-	-	-	-	-	-
Fsp-Ps 5.2_LOD1.5Interval	TRINITY_DN5924_c0_g2_i6	not available	len=11654 path=[2:0-258 3:259-453 4:454-513 6:514-772 8:773-806 9:807-1926 10:1927-2002 11:2003-2129 12:2130-2275 14:2276-2305 15:2306-2490 17:2491-2540 20:2541-2546 21:2547-2597 22:2598-2670 24:2671-9304 26:9305-9553 28:9554-9745 29:9746-9762 30:9763-11467 32:11468-11653]	0	1042	940.841	9790	9190	601	19114830	19115427	0.00112766	576	95.3642	576	95.3642	9	1.49007	Plus	Minus	11654	gag-pol polyprotein	F:nucleic acid binding; F:RNA-DNA hybrid ribonuclease activity; P:DNA integration; P:RNA phosphodiester bond hydrolysis, endonucleolytic	EC:3.1.30; EC:3.1.26; EC:3.1.26.4	Acting on ester bonds; Acting on ester bonds; Ribonuclease H	-	-	-	-	-	-	-	-	-	-	-	-	-	-	-	-	-	-	-	-	-	-	-	-
Fsp-Ps 5.2_LOD1.5Interval	TRINITY_DN5924_c0_g2_i6	not available	len=11654 path=[2:0-258 3:259-453 4:454-513 6:514-772 8:773-806 9:807-1926 10:1927-2002 11:2003-2129 12:2130-2275 14:2276-2305 15:2306-2490 17:2491-2540 20:2541-2546 21:2547-2597 22:2598-2670 24:2671-9304 26:9305-9553 28:9554-9745 29:9746-9762 30:9763-11467 32:11468-11653]	0	736	664.926	9189	9790	602	4951650	4952255	0.00113331	548	86.8463	548	86.8463	54	8.55784	Plus	Plus	11654	gag-pol polyprotein	F:nucleic acid binding; F:RNA-DNA hybrid ribonuclease activity; P:DNA integration; P:RNA phosphodiester bond hydrolysis, endonucleolytic	EC:3.1.30; EC:3.1.26; EC:3.1.26.4	Acting on ester bonds; Acting on ester bonds; Ribonuclease H	-	-	-	-	-	-	-	-	-	-	-	-	-	-	-	-	-	-	-	-	-	-	-	-
Fsp-Ps 5.2_LOD1.5Interval	TRINITY_DN5924_c0_g2_i6	not available	len=11654 path=[2:0-258 3:259-453 4:454-513 6:514-772 8:773-806 9:807-1926 10:1927-2002 11:2003-2129 12:2130-2275 14:2276-2305 15:2306-2490 17:2491-2540 20:2541-2546 21:2547-2597 22:2598-2670 24:2671-9304 26:9305-9553 28:9554-9745 29:9746-9762 30:9763-11467 32:11468-11653]	0	728	657.713	9381	9790	410	34247345	34247753	0.000771852	396	96.1165	396	96.1165	5	1.21359	Plus	Plus	11654	gag-pol polyprotein	F:nucleic acid binding; F:RNA-DNA hybrid ribonuclease activity; P:DNA integration; P:RNA phosphodiester bond hydrolysis, endonucleolytic	EC:3.1.30; EC:3.1.26; EC:3.1.26.4	Acting on ester bonds; Acting on ester bonds; Ribonuclease H	-	-	-	-	-	-	-	-	-	-	-	-	-	-	-	-	-	-	-	-	-	-	-	-
Fsp-Ps 5.2_LOD1.5Interval	TRINITY_DN5924_c0_g2_i6	not available	len=11654 path=[2:0-258 3:259-453 4:454-513 6:514-772 8:773-806 9:807-1926 10:1927-2002 11:2003-2129 12:2130-2275 14:2276-2305 15:2306-2490 17:2491-2540 20:2541-2546 21:2547-2597 22:2598-2670 24:2671-9304 26:9305-9553 28:9554-9745 29:9746-9762 30:9763-11467 32:11468-11653]	2.18203e-161	650	587.381	9331	9665	335	34256926	34257260	0.00063066	331	98.806	331	98.806	0	0	Plus	Plus	11654	gag-pol polyprotein	F:nucleic acid binding; F:RNA-DNA hybrid ribonuclease activity; P:DNA integration; P:RNA phosphodiester bond hydrolysis, endonucleolytic	EC:3.1.30; EC:3.1.26; EC:3.1.26.4	Acting on ester bonds; Acting on ester bonds; Ribonuclease H	-	-	-	-	-	-	-	-	-	-	-	-	-	-	-	-	-	-	-	-	-	-	-	-
Fsp-Ps 5.2_LOD1.5Interval	TRINITY_DN5924_c0_g2_i6	not available	len=11654 path=[2:0-258 3:259-453 4:454-513 6:514-772 8:773-806 9:807-1926 10:1927-2002 11:2003-2129 12:2130-2275 14:2276-2305 15:2306-2490 17:2491-2540 20:2541-2546 21:2547-2597 22:2598-2670 24:2671-9304 26:9305-9553 28:9554-9745 29:9746-9762 30:9763-11467 32:11468-11653]	1.79746e-86	374	338.516	9383	9189	195	34257260	34257454	0.000363335	192	98.4615	192	98.4615	0	0	Plus	Minus	11654	gag-pol polyprotein	F:nucleic acid binding; F:RNA-DNA hybrid ribonuclease activity; P:DNA integration; P:RNA phosphodiester bond hydrolysis, endonucleolytic	EC:3.1.30; EC:3.1.26; EC:3.1.26.4	Acting on ester bonds; Acting on ester bonds; Ribonuclease H	-	-	-	-	-	-	-	-	-	-	-	-	-	-	-	-	-	-	-	-	-	-	-	-
Fsp-Ps 5.2_LOD1.5Interval	TRINITY_DN5924_c0_g2_i6	not available	len=11654 path=[2:0-258 3:259-453 4:454-513 6:514-772 8:773-806 9:807-1926 10:1927-2002 11:2003-2129 12:2130-2275 14:2276-2305 15:2306-2490 17:2491-2540 20:2541-2546 21:2547-2597 22:2598-2670 24:2671-9304 26:9305-9553 28:9554-9745 29:9746-9762 30:9763-11467 32:11468-11653]	4.83179e-43	214	194.247	9789	9665	125	34247222	34247346	0.000231556	118	94.4	118	94.4	0	0	Plus	Minus	11654	gag-pol polyprotein	F:nucleic acid binding; F:RNA-DNA hybrid ribonuclease activity; P:DNA integration; P:RNA phosphodiester bond hydrolysis, endonucleolytic	EC:3.1.30; EC:3.1.26; EC:3.1.26.4	Acting on ester bonds; Acting on ester bonds; Ribonuclease H	-	-	-	-	-	-	-	-	-	-	-	-	-	-	-	-	-	-	-	-	-	-	-	-
Fsp-Ps 5.2_LOD1.5Interval	TRINITY_DN5924_c0_g2_i6	not available	len=11654 path=[2:0-258 3:259-453 4:454-513 6:514-772 8:773-806 9:807-1926 10:1927-2002 11:2003-2129 12:2130-2275 14:2276-2305 15:2306-2490 17:2491-2540 20:2541-2546 21:2547-2597 22:2598-2670 24:2671-9304 26:9305-9553 28:9554-9745 29:9746-9762 30:9763-11467 32:11468-11653]	9.97666e-14	106	96.8649	6352	6105	248	4141663	4141910	0.000463111	170	68.5484	170	68.5484	0	0	Plus	Minus	11654	gag-pol polyprotein	F:nucleic acid binding; F:RNA-DNA hybrid ribonuclease activity; P:DNA integration; P:RNA phosphodiester bond hydrolysis, endonucleolytic	EC:3.1.30; EC:3.1.26; EC:3.1.26.4	Acting on ester bonds; Acting on ester bonds; Ribonuclease H	-	-	-	-	-	-	-	-	-	-	-	-	-	-	-	-	-	-	-	-	-	-	-	-
Fsp-Ps 5.2_LOD1.5Interval	TRINITY_DN5924_c0_g2_i6	not available	len=11654 path=[2:0-258 3:259-453 4:454-513 6:514-772 8:773-806 9:807-1926 10:1927-2002 11:2003-2129 12:2130-2275 14:2276-2305 15:2306-2490 17:2491-2540 20:2541-2546 21:2547-2597 22:2598-2670 24:2671-9304 26:9305-9553 28:9554-9745 29:9746-9762 30:9763-11467 32:11468-11653]	4.24219e-12	100	91.4547	1	50	50	4961978	4962027	9.41283e-05	50	100	50	100	0	0	Plus	Plus	11654	gag-pol polyprotein	F:nucleic acid binding; F:RNA-DNA hybrid ribonuclease activity; P:DNA integration; P:RNA phosphodiester bond hydrolysis, endonucleolytic	EC:3.1.30; EC:3.1.26; EC:3.1.26.4	Acting on ester bonds; Acting on ester bonds; Ribonuclease H	-	-	-	-	-	-	-	-	-	-	-	-	-	-	-	-	-	-	-	-	-	-	-	-
Fsp-Ps 5.2_LOD1.5Interval	TRINITY_DN5924_c0_g2_i6	not available	len=11654 path=[2:0-258 3:259-453 4:454-513 6:514-772 8:773-806 9:807-1926 10:1927-2002 11:2003-2129 12:2130-2275 14:2276-2305 15:2306-2490 17:2491-2540 20:2541-2546 21:2547-2597 22:2598-2670 24:2671-9304 26:9305-9553 28:9554-9745 29:9746-9762 30:9763-11467 32:11468-11653]	4.24219e-12	100	91.4547	6374	6105	270	34414581	34414850	0.000504528	182	67.4074	182	67.4074	0	0	Plus	Minus	11654	gag-pol polyprotein	F:nucleic acid binding; F:RNA-DNA hybrid ribonuclease activity; P:DNA integration; P:RNA phosphodiester bond hydrolysis, endonucleolytic	EC:3.1.30; EC:3.1.26; EC:3.1.26.4	Acting on ester bonds; Acting on ester bonds; Ribonuclease H	-	-	-	-	-	-	-	-	-	-	-	-	-	-	-	-	-	-	-	-	-	-	-	-
Fsp-Ps 5.2_LOD1.5Interval	TRINITY_DN5924_c0_g2_i6	not available	len=11654 path=[2:0-258 3:259-453 4:454-513 6:514-772 8:773-806 9:807-1926 10:1927-2002 11:2003-2129 12:2130-2275 14:2276-2305 15:2306-2490 17:2491-2540 20:2541-2546 21:2547-2597 22:2598-2670 24:2671-9304 26:9305-9553 28:9554-9745 29:9746-9762 30:9763-11467 32:11468-11653]	5.16804e-11	96	87.848	6374	6102	273	19843717	19843989	0.000510176	183	67.033	183	67.033	0	0	Plus	Minus	11654	gag-pol polyprotein	F:nucleic acid binding; F:RNA-DNA hybrid ribonuclease activity; P:DNA integration; P:RNA phosphodiester bond hydrolysis, endonucleolytic	EC:3.1.30; EC:3.1.26; EC:3.1.26.4	Acting on ester bonds; Acting on ester bonds; Ribonuclease H	-	-	-	-	-	-	-	-	-	-	-	-	-	-	-	-	-	-	-	-	-	-	-	-
Fsp-Ps 5.2_LOD1.5Interval	TRINITY_DN5924_c0_g2_i6	not available	len=11654 path=[2:0-258 3:259-453 4:454-513 6:514-772 8:773-806 9:807-1926 10:1927-2002 11:2003-2129 12:2130-2275 14:2276-2305 15:2306-2490 17:2491-2540 20:2541-2546 21:2547-2597 22:2598-2670 24:2671-9304 26:9305-9553 28:9554-9745 29:9746-9762 30:9763-11467 32:11468-11653]	5.16804e-11	96	87.848	6366	6104	263	20015584	20015846	0.00049135	177	67.3004	177	67.3004	0	0	Plus	Minus	11654	gag-pol polyprotein	F:nucleic acid binding; F:RNA-DNA hybrid ribonuclease activity; P:DNA integration; P:RNA phosphodiester bond hydrolysis, endonucleolytic	EC:3.1.30; EC:3.1.26; EC:3.1.26.4	Acting on ester bonds; Acting on ester bonds; Ribonuclease H	-	-	-	-	-	-	-	-	-	-	-	-	-	-	-	-	-	-	-	-	-	-	-	-
Fsp-Ps 5.2_LOD1.5Interval	TRINITY_DN5924_c0_g2_i6	not available	len=11654 path=[2:0-258 3:259-453 4:454-513 6:514-772 8:773-806 9:807-1926 10:1927-2002 11:2003-2129 12:2130-2275 14:2276-2305 15:2306-2490 17:2491-2540 20:2541-2546 21:2547-2597 22:2598-2670 24:2671-9304 26:9305-9553 28:9554-9745 29:9746-9762 30:9763-11467 32:11468-11653]	5.16804e-11	96	87.848	6352	6105	248	19515695	19515942	0.000463111	171	67.8571	171	67.8571	8	3.1746	Plus	Minus	11654	gag-pol polyprotein	F:nucleic acid binding; F:RNA-DNA hybrid ribonuclease activity; P:DNA integration; P:RNA phosphodiester bond hydrolysis, endonucleolytic	EC:3.1.30; EC:3.1.26; EC:3.1.26.4	Acting on ester bonds; Acting on ester bonds; Ribonuclease H	-	-	-	-	-	-	-	-	-	-	-	-	-	-	-	-	-	-	-	-	-	-	-	-
Fsp-Ps 5.2_LOD1.5Interval	TRINITY_DN5924_c0_g2_i6	not available	len=11654 path=[2:0-258 3:259-453 4:454-513 6:514-772 8:773-806 9:807-1926 10:1927-2002 11:2003-2129 12:2130-2275 14:2276-2305 15:2306-2490 17:2491-2540 20:2541-2546 21:2547-2597 22:2598-2670 24:2671-9304 26:9305-9553 28:9554-9745 29:9746-9762 30:9763-11467 32:11468-11653]	2.19751e-09	90	82.4379	6102	6352	251	4809115	4809365	0.000472524	171	67.5889	171	67.5889	4	1.58103	Plus	Plus	11654	gag-pol polyprotein	F:nucleic acid binding; F:RNA-DNA hybrid ribonuclease activity; P:DNA integration; P:RNA phosphodiester bond hydrolysis, endonucleolytic	EC:3.1.30; EC:3.1.26; EC:3.1.26.4	Acting on ester bonds; Acting on ester bonds; Ribonuclease H	-	-	-	-	-	-	-	-	-	-	-	-	-	-	-	-	-	-	-	-	-	-	-	-
Fsp-Ps 5.2_LOD1.5Interval	TRINITY_DN5924_c0_g2_i6	not available	len=11654 path=[2:0-258 3:259-453 4:454-513 6:514-772 8:773-806 9:807-1926 10:1927-2002 11:2003-2129 12:2130-2275 14:2276-2305 15:2306-2490 17:2491-2540 20:2541-2546 21:2547-2597 22:2598-2670 24:2671-9304 26:9305-9553 28:9554-9745 29:9746-9762 30:9763-11467 32:11468-11653]	2.19751e-09	90	82.4379	6105	6352	248	19789868	19790115	0.000466876	167	67.3387	167	67.3387	0	0	Plus	Plus	11654	gag-pol polyprotein	F:nucleic acid binding; F:RNA-DNA hybrid ribonuclease activity; P:DNA integration; P:RNA phosphodiester bond hydrolysis, endonucleolytic	EC:3.1.30; EC:3.1.26; EC:3.1.26.4	Acting on ester bonds; Acting on ester bonds; Ribonuclease H	-	-	-	-	-	-	-	-	-	-	-	-	-	-	-	-	-	-	-	-	-	-	-	-
Fsp-Ps 5.2_LOD1.5Interval	TRINITY_DN5924_c0_g2_i6	not available	len=11654 path=[2:0-258 3:259-453 4:454-513 6:514-772 8:773-806 9:807-1926 10:1927-2002 11:2003-2129 12:2130-2275 14:2276-2305 15:2306-2490 17:2491-2540 20:2541-2546 21:2547-2597 22:2598-2670 24:2671-9304 26:9305-9553 28:9554-9745 29:9746-9762 30:9763-11467 32:11468-11653]	7.67005e-09	88	80.6345	49	1	49	34247222	34247270	8.84806e-05	47	95.9184	47	95.9184	0	0	Plus	Minus	11654	gag-pol polyprotein	F:nucleic acid binding; F:RNA-DNA hybrid ribonuclease activity; P:DNA integration; P:RNA phosphodiester bond hydrolysis, endonucleolytic	EC:3.1.30; EC:3.1.26; EC:3.1.26.4	Acting on ester bonds; Acting on ester bonds; Ribonuclease H	-	-	-	-	-	-	-	-	-	-	-	-	-	-	-	-	-	-	-	-	-	-	-	-
Fsp-Ps 5.2_LOD1.5Interval	TRINITY_DN5924_c0_g2_i6	not available	len=11654 path=[2:0-258 3:259-453 4:454-513 6:514-772 8:773-806 9:807-1926 10:1927-2002 11:2003-2129 12:2130-2275 14:2276-2305 15:2306-2490 17:2491-2540 20:2541-2546 21:2547-2597 22:2598-2670 24:2671-9304 26:9305-9553 28:9554-9745 29:9746-9762 30:9763-11467 32:11468-11653]	3.26139e-07	82	75.2244	6105	6366	262	4762744	4763006	0.000493232	175	66.5399	175	66.5399	1	0.380228	Plus	Plus	11654	gag-pol polyprotein	F:nucleic acid binding; F:RNA-DNA hybrid ribonuclease activity; P:DNA integration; P:RNA phosphodiester bond hydrolysis, endonucleolytic	EC:3.1.30; EC:3.1.26; EC:3.1.26.4	Acting on ester bonds; Acting on ester bonds; Ribonuclease H	-	-	-	-	-	-	-	-	-	-	-	-	-	-	-	-	-	-	-	-	-	-	-	-
Fsp-Ps 5.2_LOD1.5Interval	TRINITY_DN5924_c0_g2_i6	not available	len=11654 path=[2:0-258 3:259-453 4:454-513 6:514-772 8:773-806 9:807-1926 10:1927-2002 11:2003-2129 12:2130-2275 14:2276-2305 15:2306-2490 17:2491-2540 20:2541-2546 21:2547-2597 22:2598-2670 24:2671-9304 26:9305-9553 28:9554-9745 29:9746-9762 30:9763-11467 32:11468-11653]	1.13834e-06	80	73.4211	6104	6366	263	19091430	19091692	0.000495115	174	66.1597	174	66.1597	0	0	Plus	Plus	11654	gag-pol polyprotein	F:nucleic acid binding; F:RNA-DNA hybrid ribonuclease activity; P:DNA integration; P:RNA phosphodiester bond hydrolysis, endonucleolytic	EC:3.1.30; EC:3.1.26; EC:3.1.26.4	Acting on ester bonds; Acting on ester bonds; Ribonuclease H	-	-	-	-	-	-	-	-	-	-	-	-	-	-	-	-	-	-	-	-	-	-	-	-
Fsp-Ps 5.2_LOD1.5Interval	TRINITY_DN5924_c0_g2_i6	not available	len=11654 path=[2:0-258 3:259-453 4:454-513 6:514-772 8:773-806 9:807-1926 10:1927-2002 11:2003-2129 12:2130-2275 14:2276-2305 15:2306-2490 17:2491-2540 20:2541-2546 21:2547-2597 22:2598-2670 24:2671-9304 26:9305-9553 28:9554-9745 29:9746-9762 30:9763-11467 32:11468-11653]	1.13834e-06	80	73.4211	6105	6374	270	4057525	4057794	0.000508293	178	65.9259	178	65.9259	0	0	Plus	Plus	11654	gag-pol polyprotein	F:nucleic acid binding; F:RNA-DNA hybrid ribonuclease activity; P:DNA integration; P:RNA phosphodiester bond hydrolysis, endonucleolytic	EC:3.1.30; EC:3.1.26; EC:3.1.26.4	Acting on ester bonds; Acting on ester bonds; Ribonuclease H	-	-	-	-	-	-	-	-	-	-	-	-	-	-	-	-	-	-	-	-	-	-	-	-
Fsp-Ps 5.2_LOD1.5Interval	TRINITY_DN5924_c0_g2_i6	not available	len=11654 path=[2:0-258 3:259-453 4:454-513 6:514-772 8:773-806 9:807-1926 10:1927-2002 11:2003-2129 12:2130-2275 14:2276-2305 15:2306-2490 17:2491-2540 20:2541-2546 21:2547-2597 22:2598-2670 24:2671-9304 26:9305-9553 28:9554-9745 29:9746-9762 30:9763-11467 32:11468-11653]	3.97318e-06	78	71.6177	6105	6366	262	19473028	19473289	0.000493232	173	66.0305	173	66.0305	0	0	Plus	Plus	11654	gag-pol polyprotein	F:nucleic acid binding; F:RNA-DNA hybrid ribonuclease activity; P:DNA integration; P:RNA phosphodiester bond hydrolysis, endonucleolytic	EC:3.1.30; EC:3.1.26; EC:3.1.26.4	Acting on ester bonds; Acting on ester bonds; Ribonuclease H	-	-	-	-	-	-	-	-	-	-	-	-	-	-	-	-	-	-	-	-	-	-	-	-
Fsp-Ps 5.2_LOD1.5Interval	TRINITY_DN5924_c0_g2_i6	not available	len=11654 path=[2:0-258 3:259-453 4:454-513 6:514-772 8:773-806 9:807-1926 10:1927-2002 11:2003-2129 12:2130-2275 14:2276-2305 15:2306-2490 17:2491-2540 20:2541-2546 21:2547-2597 22:2598-2670 24:2671-9304 26:9305-9553 28:9554-9745 29:9746-9762 30:9763-11467 32:11468-11653]	1.38678e-05	76	69.8143	6334	6105	230	34962291	34962519	0.000429225	154	66.9565	154	66.9565	1	0.434783	Plus	Minus	11654	gag-pol polyprotein	F:nucleic acid binding; F:RNA-DNA hybrid ribonuclease activity; P:DNA integration; P:RNA phosphodiester bond hydrolysis, endonucleolytic	EC:3.1.30; EC:3.1.26; EC:3.1.26.4	Acting on ester bonds; Acting on ester bonds; Ribonuclease H	-	-	-	-	-	-	-	-	-	-	-	-	-	-	-	-	-	-	-	-	-	-	-	-
Fsp-Ps 5.2_LOD1.5Interval	TRINITY_DN5924_c0_g2_i6	not available	len=11654 path=[2:0-258 3:259-453 4:454-513 6:514-772 8:773-806 9:807-1926 10:1927-2002 11:2003-2129 12:2130-2275 14:2276-2305 15:2306-2490 17:2491-2540 20:2541-2546 21:2547-2597 22:2598-2670 24:2671-9304 26:9305-9553 28:9554-9745 29:9746-9762 30:9763-11467 32:11468-11653]	0.000589673	70	64.4042	6105	6366	262	19544268	19544528	0.000493232	172	65.6489	172	65.6489	1	0.381679	Plus	Plus	11654	gag-pol polyprotein	F:nucleic acid binding; F:RNA-DNA hybrid ribonuclease activity; P:DNA integration; P:RNA phosphodiester bond hydrolysis, endonucleolytic	EC:3.1.30; EC:3.1.26; EC:3.1.26.4	Acting on ester bonds; Acting on ester bonds; Ribonuclease H	-	-	-	-	-	-	-	-	-	-	-	-	-	-	-	-	-	-	-	-	-	-	-	-
Fsp-Ps 5.2_LOD1.5Interval	TRINITY_DN5924_c0_g2_i6	not available	len=11654 path=[2:0-258 3:259-453 4:454-513 6:514-772 8:773-806 9:807-1926 10:1927-2002 11:2003-2129 12:2130-2275 14:2276-2305 15:2306-2490 17:2491-2540 20:2541-2546 21:2547-2597 22:2598-2670 24:2671-9304 26:9305-9553 28:9554-9745 29:9746-9762 30:9763-11467 32:11468-11653]	0.00205816	68	62.6008	6374	6105	270	19256840	19257109	0.000504528	178	65.6827	178	65.6827	2	0.738007	Plus	Minus	11654	gag-pol polyprotein	F:nucleic acid binding; F:RNA-DNA hybrid ribonuclease activity; P:DNA integration; P:RNA phosphodiester bond hydrolysis, endonucleolytic	EC:3.1.30; EC:3.1.26; EC:3.1.26.4	Acting on ester bonds; Acting on ester bonds; Ribonuclease H	-	-	-	-	-	-	-	-	-	-	-	-	-	-	-	-	-	-	-	-	-	-	-	-
Fsp-Ps 5.2_LOD1.5Interval	TRINITY_DN5924_c0_g2_i6	not available	len=11654 path=[2:0-258 3:259-453 4:454-513 6:514-772 8:773-806 9:807-1926 10:1927-2002 11:2003-2129 12:2130-2275 14:2276-2305 15:2306-2490 17:2491-2540 20:2541-2546 21:2547-2597 22:2598-2670 24:2671-9304 26:9305-9553 28:9554-9745 29:9746-9762 30:9763-11467 32:11468-11653]	0.00718369	66	60.7975	6112	6027	86	34858897	34858982	0.000158136	65	75.5814	65	75.5814	0	0	Plus	Minus	11654	gag-pol polyprotein	F:nucleic acid binding; F:RNA-DNA hybrid ribonuclease activity; P:DNA integration; P:RNA phosphodiester bond hydrolysis, endonucleolytic	EC:3.1.30; EC:3.1.26; EC:3.1.26.4	Acting on ester bonds; Acting on ester bonds; Ribonuclease H	-	-	-	-	-	-	-	-	-	-	-	-	-	-	-	-	-	-	-	-	-	-	-	-
Fsp-Ps 5.2_LOD1.5Interval	TRINITY_DN5924_c0_g2_i6	not available	len=11654 path=[2:0-258 3:259-453 4:454-513 6:514-772 8:773-806 9:807-1926 10:1927-2002 11:2003-2129 12:2130-2275 14:2276-2305 15:2306-2490 17:2491-2540 20:2541-2546 21:2547-2597 22:2598-2670 24:2671-9304 26:9305-9553 28:9554-9745 29:9746-9762 30:9763-11467 32:11468-11653]	0.00718369	66	60.7975	6384	6294	91	20007456	20007546	0.000167548	68	74.7253	68	74.7253	0	0	Plus	Minus	11654	gag-pol polyprotein	F:nucleic acid binding; F:RNA-DNA hybrid ribonuclease activity; P:DNA integration; P:RNA phosphodiester bond hydrolysis, endonucleolytic	EC:3.1.30; EC:3.1.26; EC:3.1.26.4	Acting on ester bonds; Acting on ester bonds; Ribonuclease H	-	-	-	-	-	-	-	-	-	-	-	-	-	-	-	-	-	-	-	-	-	-	-	-
Fsp-Ps 5.2_LOD1.5Interval	TRINITY_DN5924_c0_g2_i6	not available	len=11654 path=[2:0-258 3:259-453 4:454-513 6:514-772 8:773-806 9:807-1926 10:1927-2002 11:2003-2129 12:2130-2275 14:2276-2305 15:2306-2490 17:2491-2540 20:2541-2546 21:2547-2597 22:2598-2670 24:2671-9304 26:9305-9553 28:9554-9745 29:9746-9762 30:9763-11467 32:11468-11653]	0.0250735	64	58.9941	6366	6105	262	4512846	4513107	0.000489467	170	64.8855	170	64.8855	0	0	Plus	Minus	11654	gag-pol polyprotein	F:nucleic acid binding; F:RNA-DNA hybrid ribonuclease activity; P:DNA integration; P:RNA phosphodiester bond hydrolysis, endonucleolytic	EC:3.1.30; EC:3.1.26; EC:3.1.26.4	Acting on ester bonds; Acting on ester bonds; Ribonuclease H	-	-	-	-	-	-	-	-	-	-	-	-	-	-	-	-	-	-	-	-	-	-	-	-
Fsp-Ps 5.2_LOD1.5Interval	TRINITY_DN5924_c0_g2_i6	not available	len=11654 path=[2:0-258 3:259-453 4:454-513 6:514-772 8:773-806 9:807-1926 10:1927-2002 11:2003-2129 12:2130-2275 14:2276-2305 15:2306-2490 17:2491-2540 20:2541-2546 21:2547-2597 22:2598-2670 24:2671-9304 26:9305-9553 28:9554-9745 29:9746-9762 30:9763-11467 32:11468-11653]	0.0875152	62	57.1907	6250	6105	146	4303034	4303179	0.00027109	100	68.4932	100	68.4932	0	0	Plus	Minus	11654	gag-pol polyprotein	F:nucleic acid binding; F:RNA-DNA hybrid ribonuclease activity; P:DNA integration; P:RNA phosphodiester bond hydrolysis, endonucleolytic	EC:3.1.30; EC:3.1.26; EC:3.1.26.4	Acting on ester bonds; Acting on ester bonds; Ribonuclease H	-	-	-	-	-	-	-	-	-	-	-	-	-	-	-	-	-	-	-	-	-	-	-	-
Fsp-Ps 5.2_LOD1.5Interval	TRINITY_DN5924_c0_g2_i6	not available	len=11654 path=[2:0-258 3:259-453 4:454-513 6:514-772 8:773-806 9:807-1926 10:1927-2002 11:2003-2129 12:2130-2275 14:2276-2305 15:2306-2490 17:2491-2540 20:2541-2546 21:2547-2597 22:2598-2670 24:2671-9304 26:9305-9553 28:9554-9745 29:9746-9762 30:9763-11467 32:11468-11653]	0.305458	60	55.3874	10209	10051	159	4395424	4395573	0.000295563	111	69.375	111	69.375	11	6.875	Plus	Minus	11654	gag-pol polyprotein	F:nucleic acid binding; F:RNA-DNA hybrid ribonuclease activity; P:DNA integration; P:RNA phosphodiester bond hydrolysis, endonucleolytic	EC:3.1.30; EC:3.1.26; EC:3.1.26.4	Acting on ester bonds; Acting on ester bonds; Ribonuclease H	-	-	-	-	-	-	-	-	-	-	-	-	-	-	-	-	-	-	-	-	-	-	-	-
Fsp-Ps 5.2_LOD1.5Interval	TRINITY_DN5924_c0_g2_i10	not available	len=11407 path=[0:0-199 3:200-394 5:395-452 6:453-711 8:712-745 9:746-1865 10:1866-1941 11:1942-2068 12:2069-2214 14:2215-2244 15:2245-2429 17:2430-2479 20:2480-2485 21:2486-2536 22:2537-2609 24:2610-9243 26:9244-9492 28:9493-9684 29:9685-9701 30:9702-11406]	0	12362	11147.9	3	9730	9728	4952265	4962028	0.0183136	8945	88.2934	8945	88.2934	770	7.60043	Plus	Plus	11407	gag-pol polyprotein	F:nucleic acid binding; F:RNA-DNA hybrid ribonuclease activity; P:DNA integration; P:RNA phosphodiester bond hydrolysis, endonucleolytic	EC:3.1.30; EC:3.1.26; EC:3.1.26.4	Acting on ester bonds; Acting on ester bonds; Ribonuclease H	-	-	-	-	-	-	-	-	-	-	-	-	-	-	-	-	-	-	-	-	*	2.43e-05	-	-
Fsp-Ps 5.2_LOD1.5Interval	TRINITY_DN5924_c0_g2_i10	not available	len=11407 path=[0:0-199 3:200-394 5:395-452 6:453-711 8:712-745 9:746-1865 10:1866-1941 11:1942-2068 12:2069-2214 14:2215-2244 15:2245-2429 17:2430-2479 20:2480-2485 21:2486-2536 22:2537-2609 24:2610-9243 26:9244-9492 28:9493-9684 29:9685-9701 30:9702-11406]	0	8130	7331.98	5082	1	5082	19109824	19114821	0.00956344	4795	93.6706	4795	93.6706	158	3.08654	Plus	Minus	11407	gag-pol polyprotein	F:nucleic acid binding; F:RNA-DNA hybrid ribonuclease activity; P:DNA integration; P:RNA phosphodiester bond hydrolysis, endonucleolytic	EC:3.1.30; EC:3.1.26; EC:3.1.26.4	Acting on ester bonds; Acting on ester bonds; Ribonuclease H	-	-	-	-	-	-	-	-	-	-	-	-	-	-	-	-	-	-	-	-	*	2.43e-05	-	-
Fsp-Ps 5.2_LOD1.5Interval	TRINITY_DN5924_c0_g2_i10	not available	len=11407 path=[0:0-199 3:200-394 5:395-452 6:453-711 8:712-745 9:746-1865 10:1866-1941 11:1942-2068 12:2069-2214 14:2215-2244 15:2245-2429 17:2430-2479 20:2480-2485 21:2486-2536 22:2537-2609 24:2610-9243 26:9244-9492 28:9493-9684 29:9685-9701 30:9702-11406]	0	2904	2619.78	1	2341	2341	34247760	34249985	0.00440709	2113	89.1938	2113	89.1938	171	7.21824	Plus	Plus	11407	gag-pol polyprotein	F:nucleic acid binding; F:RNA-DNA hybrid ribonuclease activity; P:DNA integration; P:RNA phosphodiester bond hydrolysis, endonucleolytic	EC:3.1.30; EC:3.1.26; EC:3.1.26.4	Acting on ester bonds; Acting on ester bonds; Ribonuclease H	-	-	-	-	-	-	-	-	-	-	-	-	-	-	-	-	-	-	-	-	*	2.43e-05	-	-
Fsp-Ps 5.2_LOD1.5Interval	TRINITY_DN5924_c0_g2_i10	not available	len=11407 path=[0:0-199 3:200-394 5:395-452 6:453-711 8:712-745 9:746-1865 10:1866-1941 11:1942-2068 12:2069-2214 14:2215-2244 15:2245-2429 17:2430-2479 20:2480-2485 21:2486-2536 22:2537-2609 24:2610-9243 26:9244-9492 28:9493-9684 29:9685-9701 30:9702-11406]	0	1042	940.841	9729	9129	601	19114830	19115427	0.00112766	576	95.3642	576	95.3642	9	1.49007	Plus	Minus	11407	gag-pol polyprotein	F:nucleic acid binding; F:RNA-DNA hybrid ribonuclease activity; P:DNA integration; P:RNA phosphodiester bond hydrolysis, endonucleolytic	EC:3.1.30; EC:3.1.26; EC:3.1.26.4	Acting on ester bonds; Acting on ester bonds; Ribonuclease H	-	-	-	-	-	-	-	-	-	-	-	-	-	-	-	-	-	-	-	-	*	2.43e-05	-	-
Fsp-Ps 5.2_LOD1.5Interval	TRINITY_DN5924_c0_g2_i10	not available	len=11407 path=[0:0-199 3:200-394 5:395-452 6:453-711 8:712-745 9:746-1865 10:1866-1941 11:1942-2068 12:2069-2214 14:2215-2244 15:2245-2429 17:2430-2479 20:2480-2485 21:2486-2536 22:2537-2609 24:2610-9243 26:9244-9492 28:9493-9684 29:9685-9701 30:9702-11406]	0	736	664.926	9128	9729	602	4951650	4952255	0.00113331	548	86.8463	548	86.8463	54	8.55784	Plus	Plus	11407	gag-pol polyprotein	F:nucleic acid binding; F:RNA-DNA hybrid ribonuclease activity; P:DNA integration; P:RNA phosphodiester bond hydrolysis, endonucleolytic	EC:3.1.30; EC:3.1.26; EC:3.1.26.4	Acting on ester bonds; Acting on ester bonds; Ribonuclease H	-	-	-	-	-	-	-	-	-	-	-	-	-	-	-	-	-	-	-	-	*	2.43e-05	-	-
Fsp-Ps 5.2_LOD1.5Interval	TRINITY_DN5924_c0_g2_i10	not available	len=11407 path=[0:0-199 3:200-394 5:395-452 6:453-711 8:712-745 9:746-1865 10:1866-1941 11:1942-2068 12:2069-2214 14:2215-2244 15:2245-2429 17:2430-2479 20:2480-2485 21:2486-2536 22:2537-2609 24:2610-9243 26:9244-9492 28:9493-9684 29:9685-9701 30:9702-11406]	0	728	657.713	9320	9729	410	34247345	34247753	0.000771852	396	96.1165	396	96.1165	5	1.21359	Plus	Plus	11407	gag-pol polyprotein	F:nucleic acid binding; F:RNA-DNA hybrid ribonuclease activity; P:DNA integration; P:RNA phosphodiester bond hydrolysis, endonucleolytic	EC:3.1.30; EC:3.1.26; EC:3.1.26.4	Acting on ester bonds; Acting on ester bonds; Ribonuclease H	-	-	-	-	-	-	-	-	-	-	-	-	-	-	-	-	-	-	-	-	*	2.43e-05	-	-
Fsp-Ps 5.2_LOD1.5Interval	TRINITY_DN5924_c0_g2_i10	not available	len=11407 path=[0:0-199 3:200-394 5:395-452 6:453-711 8:712-745 9:746-1865 10:1866-1941 11:1942-2068 12:2069-2214 14:2215-2244 15:2245-2429 17:2430-2479 20:2480-2485 21:2486-2536 22:2537-2609 24:2610-9243 26:9244-9492 28:9493-9684 29:9685-9701 30:9702-11406]	2.18203e-161	650	587.381	9270	9604	335	34256926	34257260	0.00063066	331	98.806	331	98.806	0	0	Plus	Plus	11407	gag-pol polyprotein	F:nucleic acid binding; F:RNA-DNA hybrid ribonuclease activity; P:DNA integration; P:RNA phosphodiester bond hydrolysis, endonucleolytic	EC:3.1.30; EC:3.1.26; EC:3.1.26.4	Acting on ester bonds; Acting on ester bonds; Ribonuclease H	-	-	-	-	-	-	-	-	-	-	-	-	-	-	-	-	-	-	-	-	*	2.43e-05	-	-
Fsp-Ps 5.2_LOD1.5Interval	TRINITY_DN5924_c0_g2_i10	not available	len=11407 path=[0:0-199 3:200-394 5:395-452 6:453-711 8:712-745 9:746-1865 10:1866-1941 11:1942-2068 12:2069-2214 14:2215-2244 15:2245-2429 17:2430-2479 20:2480-2485 21:2486-2536 22:2537-2609 24:2610-9243 26:9244-9492 28:9493-9684 29:9685-9701 30:9702-11406]	1.79746e-86	374	338.516	9322	9128	195	34257260	34257454	0.000363335	192	98.4615	192	98.4615	0	0	Plus	Minus	11407	gag-pol polyprotein	F:nucleic acid binding; F:RNA-DNA hybrid ribonuclease activity; P:DNA integration; P:RNA phosphodiester bond hydrolysis, endonucleolytic	EC:3.1.30; EC:3.1.26; EC:3.1.26.4	Acting on ester bonds; Acting on ester bonds; Ribonuclease H	-	-	-	-	-	-	-	-	-	-	-	-	-	-	-	-	-	-	-	-	*	2.43e-05	-	-
Fsp-Ps 5.2_LOD1.5Interval	TRINITY_DN5924_c0_g2_i10	not available	len=11407 path=[0:0-199 3:200-394 5:395-452 6:453-711 8:712-745 9:746-1865 10:1866-1941 11:1942-2068 12:2069-2214 14:2215-2244 15:2245-2429 17:2430-2479 20:2480-2485 21:2486-2536 22:2537-2609 24:2610-9243 26:9244-9492 28:9493-9684 29:9685-9701 30:9702-11406]	4.83179e-43	214	194.247	9728	9604	125	34247222	34247346	0.000231556	118	94.4	118	94.4	0	0	Plus	Minus	11407	gag-pol polyprotein	F:nucleic acid binding; F:RNA-DNA hybrid ribonuclease activity; P:DNA integration; P:RNA phosphodiester bond hydrolysis, endonucleolytic	EC:3.1.30; EC:3.1.26; EC:3.1.26.4	Acting on ester bonds; Acting on ester bonds; Ribonuclease H	-	-	-	-	-	-	-	-	-	-	-	-	-	-	-	-	-	-	-	-	*	2.43e-05	-	-
Fsp-Ps 5.2_LOD1.5Interval	TRINITY_DN5924_c0_g2_i10	not available	len=11407 path=[0:0-199 3:200-394 5:395-452 6:453-711 8:712-745 9:746-1865 10:1866-1941 11:1942-2068 12:2069-2214 14:2215-2244 15:2245-2429 17:2430-2479 20:2480-2485 21:2486-2536 22:2537-2609 24:2610-9243 26:9244-9492 28:9493-9684 29:9685-9701 30:9702-11406]	9.97666e-14	106	96.8649	6291	6044	248	4141663	4141910	0.000463111	170	68.5484	170	68.5484	0	0	Plus	Minus	11407	gag-pol polyprotein	F:nucleic acid binding; F:RNA-DNA hybrid ribonuclease activity; P:DNA integration; P:RNA phosphodiester bond hydrolysis, endonucleolytic	EC:3.1.30; EC:3.1.26; EC:3.1.26.4	Acting on ester bonds; Acting on ester bonds; Ribonuclease H	-	-	-	-	-	-	-	-	-	-	-	-	-	-	-	-	-	-	-	-	*	2.43e-05	-	-
Fsp-Ps 5.2_LOD1.5Interval	TRINITY_DN5924_c0_g2_i10	not available	len=11407 path=[0:0-199 3:200-394 5:395-452 6:453-711 8:712-745 9:746-1865 10:1866-1941 11:1942-2068 12:2069-2214 14:2215-2244 15:2245-2429 17:2430-2479 20:2480-2485 21:2486-2536 22:2537-2609 24:2610-9243 26:9244-9492 28:9493-9684 29:9685-9701 30:9702-11406]	4.24219e-12	100	91.4547	6313	6044	270	34414581	34414850	0.000504528	182	67.4074	182	67.4074	0	0	Plus	Minus	11407	gag-pol polyprotein	F:nucleic acid binding; F:RNA-DNA hybrid ribonuclease activity; P:DNA integration; P:RNA phosphodiester bond hydrolysis, endonucleolytic	EC:3.1.30; EC:3.1.26; EC:3.1.26.4	Acting on ester bonds; Acting on ester bonds; Ribonuclease H	-	-	-	-	-	-	-	-	-	-	-	-	-	-	-	-	-	-	-	-	*	2.43e-05	-	-
Fsp-Ps 5.2_LOD1.5Interval	TRINITY_DN5924_c0_g2_i10	not available	len=11407 path=[0:0-199 3:200-394 5:395-452 6:453-711 8:712-745 9:746-1865 10:1866-1941 11:1942-2068 12:2069-2214 14:2215-2244 15:2245-2429 17:2430-2479 20:2480-2485 21:2486-2536 22:2537-2609 24:2610-9243 26:9244-9492 28:9493-9684 29:9685-9701 30:9702-11406]	5.16804e-11	96	87.848	6313	6041	273	19843717	19843989	0.000510176	183	67.033	183	67.033	0	0	Plus	Minus	11407	gag-pol polyprotein	F:nucleic acid binding; F:RNA-DNA hybrid ribonuclease activity; P:DNA integration; P:RNA phosphodiester bond hydrolysis, endonucleolytic	EC:3.1.30; EC:3.1.26; EC:3.1.26.4	Acting on ester bonds; Acting on ester bonds; Ribonuclease H	-	-	-	-	-	-	-	-	-	-	-	-	-	-	-	-	-	-	-	-	*	2.43e-05	-	-
Fsp-Ps 5.2_LOD1.5Interval	TRINITY_DN5924_c0_g2_i10	not available	len=11407 path=[0:0-199 3:200-394 5:395-452 6:453-711 8:712-745 9:746-1865 10:1866-1941 11:1942-2068 12:2069-2214 14:2215-2244 15:2245-2429 17:2430-2479 20:2480-2485 21:2486-2536 22:2537-2609 24:2610-9243 26:9244-9492 28:9493-9684 29:9685-9701 30:9702-11406]	5.16804e-11	96	87.848	6305	6043	263	20015584	20015846	0.00049135	177	67.3004	177	67.3004	0	0	Plus	Minus	11407	gag-pol polyprotein	F:nucleic acid binding; F:RNA-DNA hybrid ribonuclease activity; P:DNA integration; P:RNA phosphodiester bond hydrolysis, endonucleolytic	EC:3.1.30; EC:3.1.26; EC:3.1.26.4	Acting on ester bonds; Acting on ester bonds; Ribonuclease H	-	-	-	-	-	-	-	-	-	-	-	-	-	-	-	-	-	-	-	-	*	2.43e-05	-	-
Fsp-Ps 5.2_LOD1.5Interval	TRINITY_DN5924_c0_g2_i10	not available	len=11407 path=[0:0-199 3:200-394 5:395-452 6:453-711 8:712-745 9:746-1865 10:1866-1941 11:1942-2068 12:2069-2214 14:2215-2244 15:2245-2429 17:2430-2479 20:2480-2485 21:2486-2536 22:2537-2609 24:2610-9243 26:9244-9492 28:9493-9684 29:9685-9701 30:9702-11406]	5.16804e-11	96	87.848	6291	6044	248	19515695	19515942	0.000463111	171	67.8571	171	67.8571	8	3.1746	Plus	Minus	11407	gag-pol polyprotein	F:nucleic acid binding; F:RNA-DNA hybrid ribonuclease activity; P:DNA integration; P:RNA phosphodiester bond hydrolysis, endonucleolytic	EC:3.1.30; EC:3.1.26; EC:3.1.26.4	Acting on ester bonds; Acting on ester bonds; Ribonuclease H	-	-	-	-	-	-	-	-	-	-	-	-	-	-	-	-	-	-	-	-	*	2.43e-05	-	-
Fsp-Ps 5.2_LOD1.5Interval	TRINITY_DN5924_c0_g2_i10	not available	len=11407 path=[0:0-199 3:200-394 5:395-452 6:453-711 8:712-745 9:746-1865 10:1866-1941 11:1942-2068 12:2069-2214 14:2215-2244 15:2245-2429 17:2430-2479 20:2480-2485 21:2486-2536 22:2537-2609 24:2610-9243 26:9244-9492 28:9493-9684 29:9685-9701 30:9702-11406]	2.19751e-09	90	82.4379	6041	6291	251	4809115	4809365	0.000472524	171	67.5889	171	67.5889	4	1.58103	Plus	Plus	11407	gag-pol polyprotein	F:nucleic acid binding; F:RNA-DNA hybrid ribonuclease activity; P:DNA integration; P:RNA phosphodiester bond hydrolysis, endonucleolytic	EC:3.1.30; EC:3.1.26; EC:3.1.26.4	Acting on ester bonds; Acting on ester bonds; Ribonuclease H	-	-	-	-	-	-	-	-	-	-	-	-	-	-	-	-	-	-	-	-	*	2.43e-05	-	-
Fsp-Ps 5.2_LOD1.5Interval	TRINITY_DN5924_c0_g2_i10	not available	len=11407 path=[0:0-199 3:200-394 5:395-452 6:453-711 8:712-745 9:746-1865 10:1866-1941 11:1942-2068 12:2069-2214 14:2215-2244 15:2245-2429 17:2430-2479 20:2480-2485 21:2486-2536 22:2537-2609 24:2610-9243 26:9244-9492 28:9493-9684 29:9685-9701 30:9702-11406]	2.19751e-09	90	82.4379	6044	6291	248	19789868	19790115	0.000466876	167	67.3387	167	67.3387	0	0	Plus	Plus	11407	gag-pol polyprotein	F:nucleic acid binding; F:RNA-DNA hybrid ribonuclease activity; P:DNA integration; P:RNA phosphodiester bond hydrolysis, endonucleolytic	EC:3.1.30; EC:3.1.26; EC:3.1.26.4	Acting on ester bonds; Acting on ester bonds; Ribonuclease H	-	-	-	-	-	-	-	-	-	-	-	-	-	-	-	-	-	-	-	-	*	2.43e-05	-	-
Fsp-Ps 5.2_LOD1.5Interval	TRINITY_DN5924_c0_g2_i10	not available	len=11407 path=[0:0-199 3:200-394 5:395-452 6:453-711 8:712-745 9:746-1865 10:1866-1941 11:1942-2068 12:2069-2214 14:2215-2244 15:2245-2429 17:2430-2479 20:2480-2485 21:2486-2536 22:2537-2609 24:2610-9243 26:9244-9492 28:9493-9684 29:9685-9701 30:9702-11406]	3.26139e-07	82	75.2244	6044	6305	262	4762744	4763006	0.000493232	175	66.5399	175	66.5399	1	0.380228	Plus	Plus	11407	gag-pol polyprotein	F:nucleic acid binding; F:RNA-DNA hybrid ribonuclease activity; P:DNA integration; P:RNA phosphodiester bond hydrolysis, endonucleolytic	EC:3.1.30; EC:3.1.26; EC:3.1.26.4	Acting on ester bonds; Acting on ester bonds; Ribonuclease H	-	-	-	-	-	-	-	-	-	-	-	-	-	-	-	-	-	-	-	-	*	2.43e-05	-	-
Fsp-Ps 5.2_LOD1.5Interval	TRINITY_DN5924_c0_g2_i10	not available	len=11407 path=[0:0-199 3:200-394 5:395-452 6:453-711 8:712-745 9:746-1865 10:1866-1941 11:1942-2068 12:2069-2214 14:2215-2244 15:2245-2429 17:2430-2479 20:2480-2485 21:2486-2536 22:2537-2609 24:2610-9243 26:9244-9492 28:9493-9684 29:9685-9701 30:9702-11406]	1.13834e-06	80	73.4211	6043	6305	263	19091430	19091692	0.000495115	174	66.1597	174	66.1597	0	0	Plus	Plus	11407	gag-pol polyprotein	F:nucleic acid binding; F:RNA-DNA hybrid ribonuclease activity; P:DNA integration; P:RNA phosphodiester bond hydrolysis, endonucleolytic	EC:3.1.30; EC:3.1.26; EC:3.1.26.4	Acting on ester bonds; Acting on ester bonds; Ribonuclease H	-	-	-	-	-	-	-	-	-	-	-	-	-	-	-	-	-	-	-	-	*	2.43e-05	-	-
Fsp-Ps 5.2_LOD1.5Interval	TRINITY_DN5924_c0_g2_i10	not available	len=11407 path=[0:0-199 3:200-394 5:395-452 6:453-711 8:712-745 9:746-1865 10:1866-1941 11:1942-2068 12:2069-2214 14:2215-2244 15:2245-2429 17:2430-2479 20:2480-2485 21:2486-2536 22:2537-2609 24:2610-9243 26:9244-9492 28:9493-9684 29:9685-9701 30:9702-11406]	1.13834e-06	80	73.4211	6044	6313	270	4057525	4057794	0.000508293	178	65.9259	178	65.9259	0	0	Plus	Plus	11407	gag-pol polyprotein	F:nucleic acid binding; F:RNA-DNA hybrid ribonuclease activity; P:DNA integration; P:RNA phosphodiester bond hydrolysis, endonucleolytic	EC:3.1.30; EC:3.1.26; EC:3.1.26.4	Acting on ester bonds; Acting on ester bonds; Ribonuclease H	-	-	-	-	-	-	-	-	-	-	-	-	-	-	-	-	-	-	-	-	*	2.43e-05	-	-
Fsp-Ps 5.2_LOD1.5Interval	TRINITY_DN5924_c0_g2_i10	not available	len=11407 path=[0:0-199 3:200-394 5:395-452 6:453-711 8:712-745 9:746-1865 10:1866-1941 11:1942-2068 12:2069-2214 14:2215-2244 15:2245-2429 17:2430-2479 20:2480-2485 21:2486-2536 22:2537-2609 24:2610-9243 26:9244-9492 28:9493-9684 29:9685-9701 30:9702-11406]	3.97318e-06	78	71.6177	6044	6305	262	19473028	19473289	0.000493232	173	66.0305	173	66.0305	0	0	Plus	Plus	11407	gag-pol polyprotein	F:nucleic acid binding; F:RNA-DNA hybrid ribonuclease activity; P:DNA integration; P:RNA phosphodiester bond hydrolysis, endonucleolytic	EC:3.1.30; EC:3.1.26; EC:3.1.26.4	Acting on ester bonds; Acting on ester bonds; Ribonuclease H	-	-	-	-	-	-	-	-	-	-	-	-	-	-	-	-	-	-	-	-	*	2.43e-05	-	-
Fsp-Ps 5.2_LOD1.5Interval	TRINITY_DN5924_c0_g2_i10	not available	len=11407 path=[0:0-199 3:200-394 5:395-452 6:453-711 8:712-745 9:746-1865 10:1866-1941 11:1942-2068 12:2069-2214 14:2215-2244 15:2245-2429 17:2430-2479 20:2480-2485 21:2486-2536 22:2537-2609 24:2610-9243 26:9244-9492 28:9493-9684 29:9685-9701 30:9702-11406]	1.38678e-05	76	69.8143	6273	6044	230	34962291	34962519	0.000429225	154	66.9565	154	66.9565	1	0.434783	Plus	Minus	11407	gag-pol polyprotein	F:nucleic acid binding; F:RNA-DNA hybrid ribonuclease activity; P:DNA integration; P:RNA phosphodiester bond hydrolysis, endonucleolytic	EC:3.1.30; EC:3.1.26; EC:3.1.26.4	Acting on ester bonds; Acting on ester bonds; Ribonuclease H	-	-	-	-	-	-	-	-	-	-	-	-	-	-	-	-	-	-	-	-	*	2.43e-05	-	-
Fsp-Ps 5.2_LOD1.5Interval	TRINITY_DN5924_c0_g2_i10	not available	len=11407 path=[0:0-199 3:200-394 5:395-452 6:453-711 8:712-745 9:746-1865 10:1866-1941 11:1942-2068 12:2069-2214 14:2215-2244 15:2245-2429 17:2430-2479 20:2480-2485 21:2486-2536 22:2537-2609 24:2610-9243 26:9244-9492 28:9493-9684 29:9685-9701 30:9702-11406]	0.000589673	70	64.4042	6044	6305	262	19544268	19544528	0.000493232	172	65.6489	172	65.6489	1	0.381679	Plus	Plus	11407	gag-pol polyprotein	F:nucleic acid binding; F:RNA-DNA hybrid ribonuclease activity; P:DNA integration; P:RNA phosphodiester bond hydrolysis, endonucleolytic	EC:3.1.30; EC:3.1.26; EC:3.1.26.4	Acting on ester bonds; Acting on ester bonds; Ribonuclease H	-	-	-	-	-	-	-	-	-	-	-	-	-	-	-	-	-	-	-	-	*	2.43e-05	-	-
Fsp-Ps 5.2_LOD1.5Interval	TRINITY_DN5924_c0_g2_i10	not available	len=11407 path=[0:0-199 3:200-394 5:395-452 6:453-711 8:712-745 9:746-1865 10:1866-1941 11:1942-2068 12:2069-2214 14:2215-2244 15:2245-2429 17:2430-2479 20:2480-2485 21:2486-2536 22:2537-2609 24:2610-9243 26:9244-9492 28:9493-9684 29:9685-9701 30:9702-11406]	0.00205816	68	62.6008	6313	6044	270	19256840	19257109	0.000504528	178	65.6827	178	65.6827	2	0.738007	Plus	Minus	11407	gag-pol polyprotein	F:nucleic acid binding; F:RNA-DNA hybrid ribonuclease activity; P:DNA integration; P:RNA phosphodiester bond hydrolysis, endonucleolytic	EC:3.1.30; EC:3.1.26; EC:3.1.26.4	Acting on ester bonds; Acting on ester bonds; Ribonuclease H	-	-	-	-	-	-	-	-	-	-	-	-	-	-	-	-	-	-	-	-	*	2.43e-05	-	-
Fsp-Ps 5.2_LOD1.5Interval	TRINITY_DN5924_c0_g2_i10	not available	len=11407 path=[0:0-199 3:200-394 5:395-452 6:453-711 8:712-745 9:746-1865 10:1866-1941 11:1942-2068 12:2069-2214 14:2215-2244 15:2245-2429 17:2430-2479 20:2480-2485 21:2486-2536 22:2537-2609 24:2610-9243 26:9244-9492 28:9493-9684 29:9685-9701 30:9702-11406]	0.00718369	66	60.7975	6051	5966	86	34858897	34858982	0.000158136	65	75.5814	65	75.5814	0	0	Plus	Minus	11407	gag-pol polyprotein	F:nucleic acid binding; F:RNA-DNA hybrid ribonuclease activity; P:DNA integration; P:RNA phosphodiester bond hydrolysis, endonucleolytic	EC:3.1.30; EC:3.1.26; EC:3.1.26.4	Acting on ester bonds; Acting on ester bonds; Ribonuclease H	-	-	-	-	-	-	-	-	-	-	-	-	-	-	-	-	-	-	-	-	*	2.43e-05	-	-
Fsp-Ps 5.2_LOD1.5Interval	TRINITY_DN5924_c0_g2_i10	not available	len=11407 path=[0:0-199 3:200-394 5:395-452 6:453-711 8:712-745 9:746-1865 10:1866-1941 11:1942-2068 12:2069-2214 14:2215-2244 15:2245-2429 17:2430-2479 20:2480-2485 21:2486-2536 22:2537-2609 24:2610-9243 26:9244-9492 28:9493-9684 29:9685-9701 30:9702-11406]	0.00718369	66	60.7975	6323	6233	91	20007456	20007546	0.000167548	68	74.7253	68	74.7253	0	0	Plus	Minus	11407	gag-pol polyprotein	F:nucleic acid binding; F:RNA-DNA hybrid ribonuclease activity; P:DNA integration; P:RNA phosphodiester bond hydrolysis, endonucleolytic	EC:3.1.30; EC:3.1.26; EC:3.1.26.4	Acting on ester bonds; Acting on ester bonds; Ribonuclease H	-	-	-	-	-	-	-	-	-	-	-	-	-	-	-	-	-	-	-	-	*	2.43e-05	-	-
Fsp-Ps 5.2_LOD1.5Interval	TRINITY_DN5924_c0_g2_i10	not available	len=11407 path=[0:0-199 3:200-394 5:395-452 6:453-711 8:712-745 9:746-1865 10:1866-1941 11:1942-2068 12:2069-2214 14:2215-2244 15:2245-2429 17:2430-2479 20:2480-2485 21:2486-2536 22:2537-2609 24:2610-9243 26:9244-9492 28:9493-9684 29:9685-9701 30:9702-11406]	0.0250735	64	58.9941	6305	6044	262	4512846	4513107	0.000489467	170	64.8855	170	64.8855	0	0	Plus	Minus	11407	gag-pol polyprotein	F:nucleic acid binding; F:RNA-DNA hybrid ribonuclease activity; P:DNA integration; P:RNA phosphodiester bond hydrolysis, endonucleolytic	EC:3.1.30; EC:3.1.26; EC:3.1.26.4	Acting on ester bonds; Acting on ester bonds; Ribonuclease H	-	-	-	-	-	-	-	-	-	-	-	-	-	-	-	-	-	-	-	-	*	2.43e-05	-	-
Fsp-Ps 5.2_LOD1.5Interval	TRINITY_DN5924_c0_g2_i10	not available	len=11407 path=[0:0-199 3:200-394 5:395-452 6:453-711 8:712-745 9:746-1865 10:1866-1941 11:1942-2068 12:2069-2214 14:2215-2244 15:2245-2429 17:2430-2479 20:2480-2485 21:2486-2536 22:2537-2609 24:2610-9243 26:9244-9492 28:9493-9684 29:9685-9701 30:9702-11406]	0.0875152	62	57.1907	6189	6044	146	4303034	4303179	0.00027109	100	68.4932	100	68.4932	0	0	Plus	Minus	11407	gag-pol polyprotein	F:nucleic acid binding; F:RNA-DNA hybrid ribonuclease activity; P:DNA integration; P:RNA phosphodiester bond hydrolysis, endonucleolytic	EC:3.1.30; EC:3.1.26; EC:3.1.26.4	Acting on ester bonds; Acting on ester bonds; Ribonuclease H	-	-	-	-	-	-	-	-	-	-	-	-	-	-	-	-	-	-	-	-	*	2.43e-05	-	-
Fsp-Ps 5.2_LOD1.5Interval	TRINITY_DN5924_c0_g2_i10	not available	len=11407 path=[0:0-199 3:200-394 5:395-452 6:453-711 8:712-745 9:746-1865 10:1866-1941 11:1942-2068 12:2069-2214 14:2215-2244 15:2245-2429 17:2430-2479 20:2480-2485 21:2486-2536 22:2537-2609 24:2610-9243 26:9244-9492 28:9493-9684 29:9685-9701 30:9702-11406]	0.305458	60	55.3874	10148	9990	159	4395424	4395573	0.000295563	111	69.375	111	69.375	11	6.875	Plus	Minus	11407	gag-pol polyprotein	F:nucleic acid binding; F:RNA-DNA hybrid ribonuclease activity; P:DNA integration; P:RNA phosphodiester bond hydrolysis, endonucleolytic	EC:3.1.30; EC:3.1.26; EC:3.1.26.4	Acting on ester bonds; Acting on ester bonds; Ribonuclease H	-	-	-	-	-	-	-	-	-	-	-	-	-	-	-	-	-	-	-	-	*	2.43e-05	-	-
Fsp-Ps 5.2_LOD1.5Interval	TRINITY_DN5924_c0_g2_i17	not available	len=11511 path=[2:0-258 3:259-453 4:454-513 6:514-772 8:773-806 9:807-1926 10:1927-2002 11:2003-2129 12:2130-2275 14:2276-2305 15:2306-2490 17:2491-2540 20:2541-2546 21:2547-2597 22:2598-2670 24:2671-9304 26:9305-9553 27:9554-9714 29:9715-9731 30:9732-11436 33:11437-11510]	0	12200	11001.8	1	9760	9760	4952207	4962028	0.0183738	8942	87.7699	8942	87.7699	794	7.79348	Plus	Plus	11511	gag-pol polyprotein	F:nucleic acid binding; F:RNA-DNA hybrid ribonuclease activity; P:DNA integration; P:RNA phosphodiester bond hydrolysis, endonucleolytic	EC:3.1.30; EC:3.1.26; EC:3.1.26.4	Acting on ester bonds; Acting on ester bonds; Ribonuclease H	-	-	-	-	-	-	-	-	-	-	-	-	-	-	-	-	-	-	-	-	-	-	-	-
Fsp-Ps 5.2_LOD1.5Interval	TRINITY_DN5924_c0_g2_i17	not available	len=11511 path=[2:0-258 3:259-453 4:454-513 6:514-772 8:773-806 9:807-1926 10:1927-2002 11:2003-2129 12:2130-2275 14:2276-2305 15:2306-2490 17:2491-2540 20:2541-2546 21:2547-2597 22:2598-2670 24:2671-9304 26:9305-9553 27:9554-9714 29:9715-9731 30:9732-11436 33:11437-11510]	0	8232	7423.95	5143	1	5143	19109824	19114879	0.00967827	4850	93.6474	4850	93.6474	159	3.07009	Plus	Minus	11511	gag-pol polyprotein	F:nucleic acid binding; F:RNA-DNA hybrid ribonuclease activity; P:DNA integration; P:RNA phosphodiester bond hydrolysis, endonucleolytic	EC:3.1.30; EC:3.1.26; EC:3.1.26.4	Acting on ester bonds; Acting on ester bonds; Ribonuclease H	-	-	-	-	-	-	-	-	-	-	-	-	-	-	-	-	-	-	-	-	-	-	-	-
Fsp-Ps 5.2_LOD1.5Interval	TRINITY_DN5924_c0_g2_i17	not available	len=11511 path=[2:0-258 3:259-453 4:454-513 6:514-772 8:773-806 9:807-1926 10:1927-2002 11:2003-2129 12:2130-2275 14:2276-2305 15:2306-2490 17:2491-2540 20:2541-2546 21:2547-2597 22:2598-2670 24:2671-9304 26:9305-9553 27:9554-9714 29:9715-9731 30:9732-11436 33:11437-11510]	0	2902	2617.97	1	2402	2402	34247704	34249985	0.00452192	2149	88.5091	2149	88.5091	172	7.08402	Plus	Plus	11511	gag-pol polyprotein	F:nucleic acid binding; F:RNA-DNA hybrid ribonuclease activity; P:DNA integration; P:RNA phosphodiester bond hydrolysis, endonucleolytic	EC:3.1.30; EC:3.1.26; EC:3.1.26.4	Acting on ester bonds; Acting on ester bonds; Ribonuclease H	-	-	-	-	-	-	-	-	-	-	-	-	-	-	-	-	-	-	-	-	-	-	-	-
Fsp-Ps 5.2_LOD1.5Interval	TRINITY_DN5924_c0_g2_i17	not available	len=11511 path=[2:0-258 3:259-453 4:454-513 6:514-772 8:773-806 9:807-1926 10:1927-2002 11:2003-2129 12:2130-2275 14:2276-2305 15:2306-2490 17:2491-2540 20:2541-2546 21:2547-2597 22:2598-2670 24:2671-9304 26:9305-9553 27:9554-9714 29:9715-9731 30:9732-11436 33:11437-11510]	0	902	814.606	9759	9190	570	19114830	19115427	0.0010693	543	89.9007	543	89.9007	40	6.62252	Plus	Minus	11511	gag-pol polyprotein	F:nucleic acid binding; F:RNA-DNA hybrid ribonuclease activity; P:DNA integration; P:RNA phosphodiester bond hydrolysis, endonucleolytic	EC:3.1.30; EC:3.1.26; EC:3.1.26.4	Acting on ester bonds; Acting on ester bonds; Ribonuclease H	-	-	-	-	-	-	-	-	-	-	-	-	-	-	-	-	-	-	-	-	-	-	-	-
Fsp-Ps 5.2_LOD1.5Interval	TRINITY_DN5924_c0_g2_i17	not available	len=11511 path=[2:0-258 3:259-453 4:454-513 6:514-772 8:773-806 9:807-1926 10:1927-2002 11:2003-2129 12:2130-2275 14:2276-2305 15:2306-2490 17:2491-2540 20:2541-2546 21:2547-2597 22:2598-2670 24:2671-9304 26:9305-9553 27:9554-9714 29:9715-9731 30:9732-11436 33:11437-11510]	3.9487e-139	568	513.443	9189	9759	571	4951650	4952255	0.00107495	507	80.6041	507	80.6041	81	12.8776	Plus	Plus	11511	gag-pol polyprotein	F:nucleic acid binding; F:RNA-DNA hybrid ribonuclease activity; P:DNA integration; P:RNA phosphodiester bond hydrolysis, endonucleolytic	EC:3.1.30; EC:3.1.26; EC:3.1.26.4	Acting on ester bonds; Acting on ester bonds; Ribonuclease H	-	-	-	-	-	-	-	-	-	-	-	-	-	-	-	-	-	-	-	-	-	-	-	-
Fsp-Ps 5.2_LOD1.5Interval	TRINITY_DN5924_c0_g2_i17	not available	len=11511 path=[2:0-258 3:259-453 4:454-513 6:514-772 8:773-806 9:807-1926 10:1927-2002 11:2003-2129 12:2130-2275 14:2276-2305 15:2306-2490 17:2491-2540 20:2541-2546 21:2547-2597 22:2598-2670 24:2671-9304 26:9305-9553 27:9554-9714 29:9715-9731 30:9732-11436 33:11437-11510]	4.21976e-126	520	470.162	9381	9759	379	34247345	34247753	0.000713493	349	84.7087	349	84.7087	36	8.73786	Plus	Plus	11511	gag-pol polyprotein	F:nucleic acid binding; F:RNA-DNA hybrid ribonuclease activity; P:DNA integration; P:RNA phosphodiester bond hydrolysis, endonucleolytic	EC:3.1.30; EC:3.1.26; EC:3.1.26.4	Acting on ester bonds; Acting on ester bonds; Ribonuclease H	-	-	-	-	-	-	-	-	-	-	-	-	-	-	-	-	-	-	-	-	-	-	-	-
Fsp-Ps 5.2_LOD1.5Interval	TRINITY_DN5924_c0_g2_i17	not available	len=11511 path=[2:0-258 3:259-453 4:454-513 6:514-772 8:773-806 9:807-1926 10:1927-2002 11:2003-2129 12:2130-2275 14:2276-2305 15:2306-2490 17:2491-2540 20:2541-2546 21:2547-2597 22:2598-2670 24:2671-9304 26:9305-9553 27:9554-9714 29:9715-9731 30:9732-11436 33:11437-11510]	1.37945e-119	496	448.522	9331	9634	304	34256926	34257260	0.0005723	295	88.0597	295	88.0597	31	9.25373	Plus	Plus	11511	gag-pol polyprotein	F:nucleic acid binding; F:RNA-DNA hybrid ribonuclease activity; P:DNA integration; P:RNA phosphodiester bond hydrolysis, endonucleolytic	EC:3.1.30; EC:3.1.26; EC:3.1.26.4	Acting on ester bonds; Acting on ester bonds; Ribonuclease H	-	-	-	-	-	-	-	-	-	-	-	-	-	-	-	-	-	-	-	-	-	-	-	-
Fsp-Ps 5.2_LOD1.5Interval	TRINITY_DN5924_c0_g2_i17	not available	len=11511 path=[2:0-258 3:259-453 4:454-513 6:514-772 8:773-806 9:807-1926 10:1927-2002 11:2003-2129 12:2130-2275 14:2276-2305 15:2306-2490 17:2491-2540 20:2541-2546 21:2547-2597 22:2598-2670 24:2671-9304 26:9305-9553 27:9554-9714 29:9715-9731 30:9732-11436 33:11437-11510]	1.79746e-86	374	338.516	9383	9189	195	34257260	34257454	0.000363335	192	98.4615	192	98.4615	0	0	Plus	Minus	11511	gag-pol polyprotein	F:nucleic acid binding; F:RNA-DNA hybrid ribonuclease activity; P:DNA integration; P:RNA phosphodiester bond hydrolysis, endonucleolytic	EC:3.1.30; EC:3.1.26; EC:3.1.26.4	Acting on ester bonds; Acting on ester bonds; Ribonuclease H	-	-	-	-	-	-	-	-	-	-	-	-	-	-	-	-	-	-	-	-	-	-	-	-
Fsp-Ps 5.2_LOD1.5Interval	TRINITY_DN5924_c0_g2_i17	not available	len=11511 path=[2:0-258 3:259-453 4:454-513 6:514-772 8:773-806 9:807-1926 10:1927-2002 11:2003-2129 12:2130-2275 14:2276-2305 15:2306-2490 17:2491-2540 20:2541-2546 21:2547-2597 22:2598-2670 24:2671-9304 26:9305-9553 27:9554-9714 29:9715-9731 30:9732-11436 33:11437-11510]	2.19557e-28	160	145.556	9758	9641	118	34247222	34247339	0.000218378	103	87.2881	103	87.2881	0	0	Plus	Minus	11511	gag-pol polyprotein	F:nucleic acid binding; F:RNA-DNA hybrid ribonuclease activity; P:DNA integration; P:RNA phosphodiester bond hydrolysis, endonucleolytic	EC:3.1.30; EC:3.1.26; EC:3.1.26.4	Acting on ester bonds; Acting on ester bonds; Ribonuclease H	-	-	-	-	-	-	-	-	-	-	-	-	-	-	-	-	-	-	-	-	-	-	-	-
Fsp-Ps 5.2_LOD1.5Interval	TRINITY_DN5924_c0_g2_i17	not available	len=11511 path=[2:0-258 3:259-453 4:454-513 6:514-772 8:773-806 9:807-1926 10:1927-2002 11:2003-2129 12:2130-2275 14:2276-2305 15:2306-2490 17:2491-2540 20:2541-2546 21:2547-2597 22:2598-2670 24:2671-9304 26:9305-9553 27:9554-9714 29:9715-9731 30:9732-11436 33:11437-11510]	9.97666e-14	106	96.8649	6352	6105	248	4141663	4141910	0.000463111	170	68.5484	170	68.5484	0	0	Plus	Minus	11511	gag-pol polyprotein	F:nucleic acid binding; F:RNA-DNA hybrid ribonuclease activity; P:DNA integration; P:RNA phosphodiester bond hydrolysis, endonucleolytic	EC:3.1.30; EC:3.1.26; EC:3.1.26.4	Acting on ester bonds; Acting on ester bonds; Ribonuclease H	-	-	-	-	-	-	-	-	-	-	-	-	-	-	-	-	-	-	-	-	-	-	-	-
Fsp-Ps 5.2_LOD1.5Interval	TRINITY_DN5924_c0_g2_i17	not available	len=11511 path=[2:0-258 3:259-453 4:454-513 6:514-772 8:773-806 9:807-1926 10:1927-2002 11:2003-2129 12:2130-2275 14:2276-2305 15:2306-2490 17:2491-2540 20:2541-2546 21:2547-2597 22:2598-2670 24:2671-9304 26:9305-9553 27:9554-9714 29:9715-9731 30:9732-11436 33:11437-11510]	4.24219e-12	100	91.4547	1	50	50	4961978	4962027	9.41283e-05	50	100	50	100	0	0	Plus	Plus	11511	gag-pol polyprotein	F:nucleic acid binding; F:RNA-DNA hybrid ribonuclease activity; P:DNA integration; P:RNA phosphodiester bond hydrolysis, endonucleolytic	EC:3.1.30; EC:3.1.26; EC:3.1.26.4	Acting on ester bonds; Acting on ester bonds; Ribonuclease H	-	-	-	-	-	-	-	-	-	-	-	-	-	-	-	-	-	-	-	-	-	-	-	-
Fsp-Ps 5.2_LOD1.5Interval	TRINITY_DN5924_c0_g2_i17	not available	len=11511 path=[2:0-258 3:259-453 4:454-513 6:514-772 8:773-806 9:807-1926 10:1927-2002 11:2003-2129 12:2130-2275 14:2276-2305 15:2306-2490 17:2491-2540 20:2541-2546 21:2547-2597 22:2598-2670 24:2671-9304 26:9305-9553 27:9554-9714 29:9715-9731 30:9732-11436 33:11437-11510]	4.24219e-12	100	91.4547	6374	6105	270	34414581	34414850	0.000504528	182	67.4074	182	67.4074	0	0	Plus	Minus	11511	gag-pol polyprotein	F:nucleic acid binding; F:RNA-DNA hybrid ribonuclease activity; P:DNA integration; P:RNA phosphodiester bond hydrolysis, endonucleolytic	EC:3.1.30; EC:3.1.26; EC:3.1.26.4	Acting on ester bonds; Acting on ester bonds; Ribonuclease H	-	-	-	-	-	-	-	-	-	-	-	-	-	-	-	-	-	-	-	-	-	-	-	-
Fsp-Ps 5.2_LOD1.5Interval	TRINITY_DN5924_c0_g2_i17	not available	len=11511 path=[2:0-258 3:259-453 4:454-513 6:514-772 8:773-806 9:807-1926 10:1927-2002 11:2003-2129 12:2130-2275 14:2276-2305 15:2306-2490 17:2491-2540 20:2541-2546 21:2547-2597 22:2598-2670 24:2671-9304 26:9305-9553 27:9554-9714 29:9715-9731 30:9732-11436 33:11437-11510]	5.16804e-11	96	87.848	6374	6102	273	19843717	19843989	0.000510176	183	67.033	183	67.033	0	0	Plus	Minus	11511	gag-pol polyprotein	F:nucleic acid binding; F:RNA-DNA hybrid ribonuclease activity; P:DNA integration; P:RNA phosphodiester bond hydrolysis, endonucleolytic	EC:3.1.30; EC:3.1.26; EC:3.1.26.4	Acting on ester bonds; Acting on ester bonds; Ribonuclease H	-	-	-	-	-	-	-	-	-	-	-	-	-	-	-	-	-	-	-	-	-	-	-	-
Fsp-Ps 5.2_LOD1.5Interval	TRINITY_DN5924_c0_g2_i17	not available	len=11511 path=[2:0-258 3:259-453 4:454-513 6:514-772 8:773-806 9:807-1926 10:1927-2002 11:2003-2129 12:2130-2275 14:2276-2305 15:2306-2490 17:2491-2540 20:2541-2546 21:2547-2597 22:2598-2670 24:2671-9304 26:9305-9553 27:9554-9714 29:9715-9731 30:9732-11436 33:11437-11510]	5.16804e-11	96	87.848	6366	6104	263	20015584	20015846	0.00049135	177	67.3004	177	67.3004	0	0	Plus	Minus	11511	gag-pol polyprotein	F:nucleic acid binding; F:RNA-DNA hybrid ribonuclease activity; P:DNA integration; P:RNA phosphodiester bond hydrolysis, endonucleolytic	EC:3.1.30; EC:3.1.26; EC:3.1.26.4	Acting on ester bonds; Acting on ester bonds; Ribonuclease H	-	-	-	-	-	-	-	-	-	-	-	-	-	-	-	-	-	-	-	-	-	-	-	-
Fsp-Ps 5.2_LOD1.5Interval	TRINITY_DN5924_c0_g2_i17	not available	len=11511 path=[2:0-258 3:259-453 4:454-513 6:514-772 8:773-806 9:807-1926 10:1927-2002 11:2003-2129 12:2130-2275 14:2276-2305 15:2306-2490 17:2491-2540 20:2541-2546 21:2547-2597 22:2598-2670 24:2671-9304 26:9305-9553 27:9554-9714 29:9715-9731 30:9732-11436 33:11437-11510]	5.16804e-11	96	87.848	6352	6105	248	19515695	19515942	0.000463111	171	67.8571	171	67.8571	8	3.1746	Plus	Minus	11511	gag-pol polyprotein	F:nucleic acid binding; F:RNA-DNA hybrid ribonuclease activity; P:DNA integration; P:RNA phosphodiester bond hydrolysis, endonucleolytic	EC:3.1.30; EC:3.1.26; EC:3.1.26.4	Acting on ester bonds; Acting on ester bonds; Ribonuclease H	-	-	-	-	-	-	-	-	-	-	-	-	-	-	-	-	-	-	-	-	-	-	-	-
Fsp-Ps 5.2_LOD1.5Interval	TRINITY_DN5924_c0_g2_i17	not available	len=11511 path=[2:0-258 3:259-453 4:454-513 6:514-772 8:773-806 9:807-1926 10:1927-2002 11:2003-2129 12:2130-2275 14:2276-2305 15:2306-2490 17:2491-2540 20:2541-2546 21:2547-2597 22:2598-2670 24:2671-9304 26:9305-9553 27:9554-9714 29:9715-9731 30:9732-11436 33:11437-11510]	2.19751e-09	90	82.4379	6102	6352	251	4809115	4809365	0.000472524	171	67.5889	171	67.5889	4	1.58103	Plus	Plus	11511	gag-pol polyprotein	F:nucleic acid binding; F:RNA-DNA hybrid ribonuclease activity; P:DNA integration; P:RNA phosphodiester bond hydrolysis, endonucleolytic	EC:3.1.30; EC:3.1.26; EC:3.1.26.4	Acting on ester bonds; Acting on ester bonds; Ribonuclease H	-	-	-	-	-	-	-	-	-	-	-	-	-	-	-	-	-	-	-	-	-	-	-	-
Fsp-Ps 5.2_LOD1.5Interval	TRINITY_DN5924_c0_g2_i17	not available	len=11511 path=[2:0-258 3:259-453 4:454-513 6:514-772 8:773-806 9:807-1926 10:1927-2002 11:2003-2129 12:2130-2275 14:2276-2305 15:2306-2490 17:2491-2540 20:2541-2546 21:2547-2597 22:2598-2670 24:2671-9304 26:9305-9553 27:9554-9714 29:9715-9731 30:9732-11436 33:11437-11510]	2.19751e-09	90	82.4379	6105	6352	248	19789868	19790115	0.000466876	167	67.3387	167	67.3387	0	0	Plus	Plus	11511	gag-pol polyprotein	F:nucleic acid binding; F:RNA-DNA hybrid ribonuclease activity; P:DNA integration; P:RNA phosphodiester bond hydrolysis, endonucleolytic	EC:3.1.30; EC:3.1.26; EC:3.1.26.4	Acting on ester bonds; Acting on ester bonds; Ribonuclease H	-	-	-	-	-	-	-	-	-	-	-	-	-	-	-	-	-	-	-	-	-	-	-	-
Fsp-Ps 5.2_LOD1.5Interval	TRINITY_DN5924_c0_g2_i17	not available	len=11511 path=[2:0-258 3:259-453 4:454-513 6:514-772 8:773-806 9:807-1926 10:1927-2002 11:2003-2129 12:2130-2275 14:2276-2305 15:2306-2490 17:2491-2540 20:2541-2546 21:2547-2597 22:2598-2670 24:2671-9304 26:9305-9553 27:9554-9714 29:9715-9731 30:9732-11436 33:11437-11510]	7.67005e-09	88	80.6345	49	1	49	34247222	34247270	8.84806e-05	47	95.9184	47	95.9184	0	0	Plus	Minus	11511	gag-pol polyprotein	F:nucleic acid binding; F:RNA-DNA hybrid ribonuclease activity; P:DNA integration; P:RNA phosphodiester bond hydrolysis, endonucleolytic	EC:3.1.30; EC:3.1.26; EC:3.1.26.4	Acting on ester bonds; Acting on ester bonds; Ribonuclease H	-	-	-	-	-	-	-	-	-	-	-	-	-	-	-	-	-	-	-	-	-	-	-	-
Fsp-Ps 5.2_LOD1.5Interval	TRINITY_DN5924_c0_g2_i17	not available	len=11511 path=[2:0-258 3:259-453 4:454-513 6:514-772 8:773-806 9:807-1926 10:1927-2002 11:2003-2129 12:2130-2275 14:2276-2305 15:2306-2490 17:2491-2540 20:2541-2546 21:2547-2597 22:2598-2670 24:2671-9304 26:9305-9553 27:9554-9714 29:9715-9731 30:9732-11436 33:11437-11510]	3.26139e-07	82	75.2244	6105	6366	262	4762744	4763006	0.000493232	175	66.5399	175	66.5399	1	0.380228	Plus	Plus	11511	gag-pol polyprotein	F:nucleic acid binding; F:RNA-DNA hybrid ribonuclease activity; P:DNA integration; P:RNA phosphodiester bond hydrolysis, endonucleolytic	EC:3.1.30; EC:3.1.26; EC:3.1.26.4	Acting on ester bonds; Acting on ester bonds; Ribonuclease H	-	-	-	-	-	-	-	-	-	-	-	-	-	-	-	-	-	-	-	-	-	-	-	-
Fsp-Ps 5.2_LOD1.5Interval	TRINITY_DN5924_c0_g2_i17	not available	len=11511 path=[2:0-258 3:259-453 4:454-513 6:514-772 8:773-806 9:807-1926 10:1927-2002 11:2003-2129 12:2130-2275 14:2276-2305 15:2306-2490 17:2491-2540 20:2541-2546 21:2547-2597 22:2598-2670 24:2671-9304 26:9305-9553 27:9554-9714 29:9715-9731 30:9732-11436 33:11437-11510]	1.13834e-06	80	73.4211	6104	6366	263	19091430	19091692	0.000495115	174	66.1597	174	66.1597	0	0	Plus	Plus	11511	gag-pol polyprotein	F:nucleic acid binding; F:RNA-DNA hybrid ribonuclease activity; P:DNA integration; P:RNA phosphodiester bond hydrolysis, endonucleolytic	EC:3.1.30; EC:3.1.26; EC:3.1.26.4	Acting on ester bonds; Acting on ester bonds; Ribonuclease H	-	-	-	-	-	-	-	-	-	-	-	-	-	-	-	-	-	-	-	-	-	-	-	-
Fsp-Ps 5.2_LOD1.5Interval	TRINITY_DN5924_c0_g2_i17	not available	len=11511 path=[2:0-258 3:259-453 4:454-513 6:514-772 8:773-806 9:807-1926 10:1927-2002 11:2003-2129 12:2130-2275 14:2276-2305 15:2306-2490 17:2491-2540 20:2541-2546 21:2547-2597 22:2598-2670 24:2671-9304 26:9305-9553 27:9554-9714 29:9715-9731 30:9732-11436 33:11437-11510]	1.13834e-06	80	73.4211	6105	6374	270	4057525	4057794	0.000508293	178	65.9259	178	65.9259	0	0	Plus	Plus	11511	gag-pol polyprotein	F:nucleic acid binding; F:RNA-DNA hybrid ribonuclease activity; P:DNA integration; P:RNA phosphodiester bond hydrolysis, endonucleolytic	EC:3.1.30; EC:3.1.26; EC:3.1.26.4	Acting on ester bonds; Acting on ester bonds; Ribonuclease H	-	-	-	-	-	-	-	-	-	-	-	-	-	-	-	-	-	-	-	-	-	-	-	-
Fsp-Ps 5.2_LOD1.5Interval	TRINITY_DN5924_c0_g2_i17	not available	len=11511 path=[2:0-258 3:259-453 4:454-513 6:514-772 8:773-806 9:807-1926 10:1927-2002 11:2003-2129 12:2130-2275 14:2276-2305 15:2306-2490 17:2491-2540 20:2541-2546 21:2547-2597 22:2598-2670 24:2671-9304 26:9305-9553 27:9554-9714 29:9715-9731 30:9732-11436 33:11437-11510]	3.97318e-06	78	71.6177	6105	6366	262	19473028	19473289	0.000493232	173	66.0305	173	66.0305	0	0	Plus	Plus	11511	gag-pol polyprotein	F:nucleic acid binding; F:RNA-DNA hybrid ribonuclease activity; P:DNA integration; P:RNA phosphodiester bond hydrolysis, endonucleolytic	EC:3.1.30; EC:3.1.26; EC:3.1.26.4	Acting on ester bonds; Acting on ester bonds; Ribonuclease H	-	-	-	-	-	-	-	-	-	-	-	-	-	-	-	-	-	-	-	-	-	-	-	-
Fsp-Ps 5.2_LOD1.5Interval	TRINITY_DN5924_c0_g2_i17	not available	len=11511 path=[2:0-258 3:259-453 4:454-513 6:514-772 8:773-806 9:807-1926 10:1927-2002 11:2003-2129 12:2130-2275 14:2276-2305 15:2306-2490 17:2491-2540 20:2541-2546 21:2547-2597 22:2598-2670 24:2671-9304 26:9305-9553 27:9554-9714 29:9715-9731 30:9732-11436 33:11437-11510]	1.38678e-05	76	69.8143	6334	6105	230	34962291	34962519	0.000429225	154	66.9565	154	66.9565	1	0.434783	Plus	Minus	11511	gag-pol polyprotein	F:nucleic acid binding; F:RNA-DNA hybrid ribonuclease activity; P:DNA integration; P:RNA phosphodiester bond hydrolysis, endonucleolytic	EC:3.1.30; EC:3.1.26; EC:3.1.26.4	Acting on ester bonds; Acting on ester bonds; Ribonuclease H	-	-	-	-	-	-	-	-	-	-	-	-	-	-	-	-	-	-	-	-	-	-	-	-
Fsp-Ps 5.2_LOD1.5Interval	TRINITY_DN5924_c0_g2_i17	not available	len=11511 path=[2:0-258 3:259-453 4:454-513 6:514-772 8:773-806 9:807-1926 10:1927-2002 11:2003-2129 12:2130-2275 14:2276-2305 15:2306-2490 17:2491-2540 20:2541-2546 21:2547-2597 22:2598-2670 24:2671-9304 26:9305-9553 27:9554-9714 29:9715-9731 30:9732-11436 33:11437-11510]	0.000589673	70	64.4042	6105	6366	262	19544268	19544528	0.000493232	172	65.6489	172	65.6489	1	0.381679	Plus	Plus	11511	gag-pol polyprotein	F:nucleic acid binding; F:RNA-DNA hybrid ribonuclease activity; P:DNA integration; P:RNA phosphodiester bond hydrolysis, endonucleolytic	EC:3.1.30; EC:3.1.26; EC:3.1.26.4	Acting on ester bonds; Acting on ester bonds; Ribonuclease H	-	-	-	-	-	-	-	-	-	-	-	-	-	-	-	-	-	-	-	-	-	-	-	-
Fsp-Ps 5.2_LOD1.5Interval	TRINITY_DN5924_c0_g2_i17	not available	len=11511 path=[2:0-258 3:259-453 4:454-513 6:514-772 8:773-806 9:807-1926 10:1927-2002 11:2003-2129 12:2130-2275 14:2276-2305 15:2306-2490 17:2491-2540 20:2541-2546 21:2547-2597 22:2598-2670 24:2671-9304 26:9305-9553 27:9554-9714 29:9715-9731 30:9732-11436 33:11437-11510]	0.00205816	68	62.6008	6374	6105	270	19256840	19257109	0.000504528	178	65.6827	178	65.6827	2	0.738007	Plus	Minus	11511	gag-pol polyprotein	F:nucleic acid binding; F:RNA-DNA hybrid ribonuclease activity; P:DNA integration; P:RNA phosphodiester bond hydrolysis, endonucleolytic	EC:3.1.30; EC:3.1.26; EC:3.1.26.4	Acting on ester bonds; Acting on ester bonds; Ribonuclease H	-	-	-	-	-	-	-	-	-	-	-	-	-	-	-	-	-	-	-	-	-	-	-	-
Fsp-Ps 5.2_LOD1.5Interval	TRINITY_DN5924_c0_g2_i17	not available	len=11511 path=[2:0-258 3:259-453 4:454-513 6:514-772 8:773-806 9:807-1926 10:1927-2002 11:2003-2129 12:2130-2275 14:2276-2305 15:2306-2490 17:2491-2540 20:2541-2546 21:2547-2597 22:2598-2670 24:2671-9304 26:9305-9553 27:9554-9714 29:9715-9731 30:9732-11436 33:11437-11510]	0.00718369	66	60.7975	6112	6027	86	34858897	34858982	0.000158136	65	75.5814	65	75.5814	0	0	Plus	Minus	11511	gag-pol polyprotein	F:nucleic acid binding; F:RNA-DNA hybrid ribonuclease activity; P:DNA integration; P:RNA phosphodiester bond hydrolysis, endonucleolytic	EC:3.1.30; EC:3.1.26; EC:3.1.26.4	Acting on ester bonds; Acting on ester bonds; Ribonuclease H	-	-	-	-	-	-	-	-	-	-	-	-	-	-	-	-	-	-	-	-	-	-	-	-
Fsp-Ps 5.2_LOD1.5Interval	TRINITY_DN5924_c0_g2_i17	not available	len=11511 path=[2:0-258 3:259-453 4:454-513 6:514-772 8:773-806 9:807-1926 10:1927-2002 11:2003-2129 12:2130-2275 14:2276-2305 15:2306-2490 17:2491-2540 20:2541-2546 21:2547-2597 22:2598-2670 24:2671-9304 26:9305-9553 27:9554-9714 29:9715-9731 30:9732-11436 33:11437-11510]	0.00718369	66	60.7975	6384	6294	91	20007456	20007546	0.000167548	68	74.7253	68	74.7253	0	0	Plus	Minus	11511	gag-pol polyprotein	F:nucleic acid binding; F:RNA-DNA hybrid ribonuclease activity; P:DNA integration; P:RNA phosphodiester bond hydrolysis, endonucleolytic	EC:3.1.30; EC:3.1.26; EC:3.1.26.4	Acting on ester bonds; Acting on ester bonds; Ribonuclease H	-	-	-	-	-	-	-	-	-	-	-	-	-	-	-	-	-	-	-	-	-	-	-	-
Fsp-Ps 5.2_LOD1.5Interval	TRINITY_DN5924_c0_g2_i17	not available	len=11511 path=[2:0-258 3:259-453 4:454-513 6:514-772 8:773-806 9:807-1926 10:1927-2002 11:2003-2129 12:2130-2275 14:2276-2305 15:2306-2490 17:2491-2540 20:2541-2546 21:2547-2597 22:2598-2670 24:2671-9304 26:9305-9553 27:9554-9714 29:9715-9731 30:9732-11436 33:11437-11510]	0.0250735	64	58.9941	6366	6105	262	4512846	4513107	0.000489467	170	64.8855	170	64.8855	0	0	Plus	Minus	11511	gag-pol polyprotein	F:nucleic acid binding; F:RNA-DNA hybrid ribonuclease activity; P:DNA integration; P:RNA phosphodiester bond hydrolysis, endonucleolytic	EC:3.1.30; EC:3.1.26; EC:3.1.26.4	Acting on ester bonds; Acting on ester bonds; Ribonuclease H	-	-	-	-	-	-	-	-	-	-	-	-	-	-	-	-	-	-	-	-	-	-	-	-
Fsp-Ps 5.2_LOD1.5Interval	TRINITY_DN5924_c0_g2_i17	not available	len=11511 path=[2:0-258 3:259-453 4:454-513 6:514-772 8:773-806 9:807-1926 10:1927-2002 11:2003-2129 12:2130-2275 14:2276-2305 15:2306-2490 17:2491-2540 20:2541-2546 21:2547-2597 22:2598-2670 24:2671-9304 26:9305-9553 27:9554-9714 29:9715-9731 30:9732-11436 33:11437-11510]	0.0875152	62	57.1907	6250	6105	146	4303034	4303179	0.00027109	100	68.4932	100	68.4932	0	0	Plus	Minus	11511	gag-pol polyprotein	F:nucleic acid binding; F:RNA-DNA hybrid ribonuclease activity; P:DNA integration; P:RNA phosphodiester bond hydrolysis, endonucleolytic	EC:3.1.30; EC:3.1.26; EC:3.1.26.4	Acting on ester bonds; Acting on ester bonds; Ribonuclease H	-	-	-	-	-	-	-	-	-	-	-	-	-	-	-	-	-	-	-	-	-	-	-	-
Fsp-Ps 5.2_LOD1.5Interval	TRINITY_DN5924_c0_g2_i17	not available	len=11511 path=[2:0-258 3:259-453 4:454-513 6:514-772 8:773-806 9:807-1926 10:1927-2002 11:2003-2129 12:2130-2275 14:2276-2305 15:2306-2490 17:2491-2540 20:2541-2546 21:2547-2597 22:2598-2670 24:2671-9304 26:9305-9553 27:9554-9714 29:9715-9731 30:9732-11436 33:11437-11510]	0.305458	60	55.3874	10178	10020	159	4395424	4395573	0.000295563	111	69.375	111	69.375	11	6.875	Plus	Minus	11511	gag-pol polyprotein	F:nucleic acid binding; F:RNA-DNA hybrid ribonuclease activity; P:DNA integration; P:RNA phosphodiester bond hydrolysis, endonucleolytic	EC:3.1.30; EC:3.1.26; EC:3.1.26.4	Acting on ester bonds; Acting on ester bonds; Ribonuclease H	-	-	-	-	-	-	-	-	-	-	-	-	-	-	-	-	-	-	-	-	-	-	-	-
Fsp-Ps 5.2_LOD1.5Interval	TRINITY_DN5924_c0_g2_i13	not available	len=11623 path=[2:0-258 3:259-453 4:454-513 6:514-772 8:773-806 9:807-1926 10:1927-2002 11:2003-2129 12:2130-2275 14:2276-2305 15:2306-2490 17:2491-2540 20:2541-2546 21:2547-2597 22:2598-2670 24:2671-9304 26:9305-9553 27:9554-9714 29:9715-9731 30:9732-11436 32:11437-11622]	0	12200	11001.8	1	9760	9760	4952207	4962028	0.0183738	8942	87.7699	8942	87.7699	794	7.79348	Plus	Plus	11623	gag-pol polyprotein	F:nucleic acid binding; F:RNA-DNA hybrid ribonuclease activity; P:DNA integration; P:RNA phosphodiester bond hydrolysis, endonucleolytic	EC:3.1.30; EC:3.1.26; EC:3.1.26.4	Acting on ester bonds; Acting on ester bonds; Ribonuclease H	-	-	-	-	-	-	-	-	-	-	-	-	-	-	-	-	-	-	-	-	-	-	-	-
Fsp-Ps 5.2_LOD1.5Interval	TRINITY_DN5924_c0_g2_i13	not available	len=11623 path=[2:0-258 3:259-453 4:454-513 6:514-772 8:773-806 9:807-1926 10:1927-2002 11:2003-2129 12:2130-2275 14:2276-2305 15:2306-2490 17:2491-2540 20:2541-2546 21:2547-2597 22:2598-2670 24:2671-9304 26:9305-9553 27:9554-9714 29:9715-9731 30:9732-11436 32:11437-11622]	0	8232	7423.95	5143	1	5143	19109824	19114879	0.00967827	4850	93.6474	4850	93.6474	159	3.07009	Plus	Minus	11623	gag-pol polyprotein	F:nucleic acid binding; F:RNA-DNA hybrid ribonuclease activity; P:DNA integration; P:RNA phosphodiester bond hydrolysis, endonucleolytic	EC:3.1.30; EC:3.1.26; EC:3.1.26.4	Acting on ester bonds; Acting on ester bonds; Ribonuclease H	-	-	-	-	-	-	-	-	-	-	-	-	-	-	-	-	-	-	-	-	-	-	-	-
Fsp-Ps 5.2_LOD1.5Interval	TRINITY_DN5924_c0_g2_i13	not available	len=11623 path=[2:0-258 3:259-453 4:454-513 6:514-772 8:773-806 9:807-1926 10:1927-2002 11:2003-2129 12:2130-2275 14:2276-2305 15:2306-2490 17:2491-2540 20:2541-2546 21:2547-2597 22:2598-2670 24:2671-9304 26:9305-9553 27:9554-9714 29:9715-9731 30:9732-11436 32:11437-11622]	0	2902	2617.97	1	2402	2402	34247704	34249985	0.00452192	2149	88.5091	2149	88.5091	172	7.08402	Plus	Plus	11623	gag-pol polyprotein	F:nucleic acid binding; F:RNA-DNA hybrid ribonuclease activity; P:DNA integration; P:RNA phosphodiester bond hydrolysis, endonucleolytic	EC:3.1.30; EC:3.1.26; EC:3.1.26.4	Acting on ester bonds; Acting on ester bonds; Ribonuclease H	-	-	-	-	-	-	-	-	-	-	-	-	-	-	-	-	-	-	-	-	-	-	-	-
Fsp-Ps 5.2_LOD1.5Interval	TRINITY_DN5924_c0_g2_i13	not available	len=11623 path=[2:0-258 3:259-453 4:454-513 6:514-772 8:773-806 9:807-1926 10:1927-2002 11:2003-2129 12:2130-2275 14:2276-2305 15:2306-2490 17:2491-2540 20:2541-2546 21:2547-2597 22:2598-2670 24:2671-9304 26:9305-9553 27:9554-9714 29:9715-9731 30:9732-11436 32:11437-11622]	0	902	814.606	9759	9190	570	19114830	19115427	0.0010693	543	89.9007	543	89.9007	40	6.62252	Plus	Minus	11623	gag-pol polyprotein	F:nucleic acid binding; F:RNA-DNA hybrid ribonuclease activity; P:DNA integration; P:RNA phosphodiester bond hydrolysis, endonucleolytic	EC:3.1.30; EC:3.1.26; EC:3.1.26.4	Acting on ester bonds; Acting on ester bonds; Ribonuclease H	-	-	-	-	-	-	-	-	-	-	-	-	-	-	-	-	-	-	-	-	-	-	-	-
Fsp-Ps 5.2_LOD1.5Interval	TRINITY_DN5924_c0_g2_i13	not available	len=11623 path=[2:0-258 3:259-453 4:454-513 6:514-772 8:773-806 9:807-1926 10:1927-2002 11:2003-2129 12:2130-2275 14:2276-2305 15:2306-2490 17:2491-2540 20:2541-2546 21:2547-2597 22:2598-2670 24:2671-9304 26:9305-9553 27:9554-9714 29:9715-9731 30:9732-11436 32:11437-11622]	3.9487e-139	568	513.443	9189	9759	571	4951650	4952255	0.00107495	507	80.6041	507	80.6041	81	12.8776	Plus	Plus	11623	gag-pol polyprotein	F:nucleic acid binding; F:RNA-DNA hybrid ribonuclease activity; P:DNA integration; P:RNA phosphodiester bond hydrolysis, endonucleolytic	EC:3.1.30; EC:3.1.26; EC:3.1.26.4	Acting on ester bonds; Acting on ester bonds; Ribonuclease H	-	-	-	-	-	-	-	-	-	-	-	-	-	-	-	-	-	-	-	-	-	-	-	-
Fsp-Ps 5.2_LOD1.5Interval	TRINITY_DN5924_c0_g2_i13	not available	len=11623 path=[2:0-258 3:259-453 4:454-513 6:514-772 8:773-806 9:807-1926 10:1927-2002 11:2003-2129 12:2130-2275 14:2276-2305 15:2306-2490 17:2491-2540 20:2541-2546 21:2547-2597 22:2598-2670 24:2671-9304 26:9305-9553 27:9554-9714 29:9715-9731 30:9732-11436 32:11437-11622]	4.21976e-126	520	470.162	9381	9759	379	34247345	34247753	0.000713493	349	84.7087	349	84.7087	36	8.73786	Plus	Plus	11623	gag-pol polyprotein	F:nucleic acid binding; F:RNA-DNA hybrid ribonuclease activity; P:DNA integration; P:RNA phosphodiester bond hydrolysis, endonucleolytic	EC:3.1.30; EC:3.1.26; EC:3.1.26.4	Acting on ester bonds; Acting on ester bonds; Ribonuclease H	-	-	-	-	-	-	-	-	-	-	-	-	-	-	-	-	-	-	-	-	-	-	-	-
Fsp-Ps 5.2_LOD1.5Interval	TRINITY_DN5924_c0_g2_i13	not available	len=11623 path=[2:0-258 3:259-453 4:454-513 6:514-772 8:773-806 9:807-1926 10:1927-2002 11:2003-2129 12:2130-2275 14:2276-2305 15:2306-2490 17:2491-2540 20:2541-2546 21:2547-2597 22:2598-2670 24:2671-9304 26:9305-9553 27:9554-9714 29:9715-9731 30:9732-11436 32:11437-11622]	1.37945e-119	496	448.522	9331	9634	304	34256926	34257260	0.0005723	295	88.0597	295	88.0597	31	9.25373	Plus	Plus	11623	gag-pol polyprotein	F:nucleic acid binding; F:RNA-DNA hybrid ribonuclease activity; P:DNA integration; P:RNA phosphodiester bond hydrolysis, endonucleolytic	EC:3.1.30; EC:3.1.26; EC:3.1.26.4	Acting on ester bonds; Acting on ester bonds; Ribonuclease H	-	-	-	-	-	-	-	-	-	-	-	-	-	-	-	-	-	-	-	-	-	-	-	-
Fsp-Ps 5.2_LOD1.5Interval	TRINITY_DN5924_c0_g2_i13	not available	len=11623 path=[2:0-258 3:259-453 4:454-513 6:514-772 8:773-806 9:807-1926 10:1927-2002 11:2003-2129 12:2130-2275 14:2276-2305 15:2306-2490 17:2491-2540 20:2541-2546 21:2547-2597 22:2598-2670 24:2671-9304 26:9305-9553 27:9554-9714 29:9715-9731 30:9732-11436 32:11437-11622]	1.79746e-86	374	338.516	9383	9189	195	34257260	34257454	0.000363335	192	98.4615	192	98.4615	0	0	Plus	Minus	11623	gag-pol polyprotein	F:nucleic acid binding; F:RNA-DNA hybrid ribonuclease activity; P:DNA integration; P:RNA phosphodiester bond hydrolysis, endonucleolytic	EC:3.1.30; EC:3.1.26; EC:3.1.26.4	Acting on ester bonds; Acting on ester bonds; Ribonuclease H	-	-	-	-	-	-	-	-	-	-	-	-	-	-	-	-	-	-	-	-	-	-	-	-
Fsp-Ps 5.2_LOD1.5Interval	TRINITY_DN5924_c0_g2_i13	not available	len=11623 path=[2:0-258 3:259-453 4:454-513 6:514-772 8:773-806 9:807-1926 10:1927-2002 11:2003-2129 12:2130-2275 14:2276-2305 15:2306-2490 17:2491-2540 20:2541-2546 21:2547-2597 22:2598-2670 24:2671-9304 26:9305-9553 27:9554-9714 29:9715-9731 30:9732-11436 32:11437-11622]	2.19557e-28	160	145.556	9758	9641	118	34247222	34247339	0.000218378	103	87.2881	103	87.2881	0	0	Plus	Minus	11623	gag-pol polyprotein	F:nucleic acid binding; F:RNA-DNA hybrid ribonuclease activity; P:DNA integration; P:RNA phosphodiester bond hydrolysis, endonucleolytic	EC:3.1.30; EC:3.1.26; EC:3.1.26.4	Acting on ester bonds; Acting on ester bonds; Ribonuclease H	-	-	-	-	-	-	-	-	-	-	-	-	-	-	-	-	-	-	-	-	-	-	-	-
Fsp-Ps 5.2_LOD1.5Interval	TRINITY_DN5924_c0_g2_i13	not available	len=11623 path=[2:0-258 3:259-453 4:454-513 6:514-772 8:773-806 9:807-1926 10:1927-2002 11:2003-2129 12:2130-2275 14:2276-2305 15:2306-2490 17:2491-2540 20:2541-2546 21:2547-2597 22:2598-2670 24:2671-9304 26:9305-9553 27:9554-9714 29:9715-9731 30:9732-11436 32:11437-11622]	9.97666e-14	106	96.8649	6352	6105	248	4141663	4141910	0.000463111	170	68.5484	170	68.5484	0	0	Plus	Minus	11623	gag-pol polyprotein	F:nucleic acid binding; F:RNA-DNA hybrid ribonuclease activity; P:DNA integration; P:RNA phosphodiester bond hydrolysis, endonucleolytic	EC:3.1.30; EC:3.1.26; EC:3.1.26.4	Acting on ester bonds; Acting on ester bonds; Ribonuclease H	-	-	-	-	-	-	-	-	-	-	-	-	-	-	-	-	-	-	-	-	-	-	-	-
Fsp-Ps 5.2_LOD1.5Interval	TRINITY_DN5924_c0_g2_i13	not available	len=11623 path=[2:0-258 3:259-453 4:454-513 6:514-772 8:773-806 9:807-1926 10:1927-2002 11:2003-2129 12:2130-2275 14:2276-2305 15:2306-2490 17:2491-2540 20:2541-2546 21:2547-2597 22:2598-2670 24:2671-9304 26:9305-9553 27:9554-9714 29:9715-9731 30:9732-11436 32:11437-11622]	4.24219e-12	100	91.4547	1	50	50	4961978	4962027	9.41283e-05	50	100	50	100	0	0	Plus	Plus	11623	gag-pol polyprotein	F:nucleic acid binding; F:RNA-DNA hybrid ribonuclease activity; P:DNA integration; P:RNA phosphodiester bond hydrolysis, endonucleolytic	EC:3.1.30; EC:3.1.26; EC:3.1.26.4	Acting on ester bonds; Acting on ester bonds; Ribonuclease H	-	-	-	-	-	-	-	-	-	-	-	-	-	-	-	-	-	-	-	-	-	-	-	-
Fsp-Ps 5.2_LOD1.5Interval	TRINITY_DN5924_c0_g2_i13	not available	len=11623 path=[2:0-258 3:259-453 4:454-513 6:514-772 8:773-806 9:807-1926 10:1927-2002 11:2003-2129 12:2130-2275 14:2276-2305 15:2306-2490 17:2491-2540 20:2541-2546 21:2547-2597 22:2598-2670 24:2671-9304 26:9305-9553 27:9554-9714 29:9715-9731 30:9732-11436 32:11437-11622]	4.24219e-12	100	91.4547	6374	6105	270	34414581	34414850	0.000504528	182	67.4074	182	67.4074	0	0	Plus	Minus	11623	gag-pol polyprotein	F:nucleic acid binding; F:RNA-DNA hybrid ribonuclease activity; P:DNA integration; P:RNA phosphodiester bond hydrolysis, endonucleolytic	EC:3.1.30; EC:3.1.26; EC:3.1.26.4	Acting on ester bonds; Acting on ester bonds; Ribonuclease H	-	-	-	-	-	-	-	-	-	-	-	-	-	-	-	-	-	-	-	-	-	-	-	-
Fsp-Ps 5.2_LOD1.5Interval	TRINITY_DN5924_c0_g2_i13	not available	len=11623 path=[2:0-258 3:259-453 4:454-513 6:514-772 8:773-806 9:807-1926 10:1927-2002 11:2003-2129 12:2130-2275 14:2276-2305 15:2306-2490 17:2491-2540 20:2541-2546 21:2547-2597 22:2598-2670 24:2671-9304 26:9305-9553 27:9554-9714 29:9715-9731 30:9732-11436 32:11437-11622]	5.16804e-11	96	87.848	6374	6102	273	19843717	19843989	0.000510176	183	67.033	183	67.033	0	0	Plus	Minus	11623	gag-pol polyprotein	F:nucleic acid binding; F:RNA-DNA hybrid ribonuclease activity; P:DNA integration; P:RNA phosphodiester bond hydrolysis, endonucleolytic	EC:3.1.30; EC:3.1.26; EC:3.1.26.4	Acting on ester bonds; Acting on ester bonds; Ribonuclease H	-	-	-	-	-	-	-	-	-	-	-	-	-	-	-	-	-	-	-	-	-	-	-	-
Fsp-Ps 5.2_LOD1.5Interval	TRINITY_DN5924_c0_g2_i13	not available	len=11623 path=[2:0-258 3:259-453 4:454-513 6:514-772 8:773-806 9:807-1926 10:1927-2002 11:2003-2129 12:2130-2275 14:2276-2305 15:2306-2490 17:2491-2540 20:2541-2546 21:2547-2597 22:2598-2670 24:2671-9304 26:9305-9553 27:9554-9714 29:9715-9731 30:9732-11436 32:11437-11622]	5.16804e-11	96	87.848	6366	6104	263	20015584	20015846	0.00049135	177	67.3004	177	67.3004	0	0	Plus	Minus	11623	gag-pol polyprotein	F:nucleic acid binding; F:RNA-DNA hybrid ribonuclease activity; P:DNA integration; P:RNA phosphodiester bond hydrolysis, endonucleolytic	EC:3.1.30; EC:3.1.26; EC:3.1.26.4	Acting on ester bonds; Acting on ester bonds; Ribonuclease H	-	-	-	-	-	-	-	-	-	-	-	-	-	-	-	-	-	-	-	-	-	-	-	-
Fsp-Ps 5.2_LOD1.5Interval	TRINITY_DN5924_c0_g2_i13	not available	len=11623 path=[2:0-258 3:259-453 4:454-513 6:514-772 8:773-806 9:807-1926 10:1927-2002 11:2003-2129 12:2130-2275 14:2276-2305 15:2306-2490 17:2491-2540 20:2541-2546 21:2547-2597 22:2598-2670 24:2671-9304 26:9305-9553 27:9554-9714 29:9715-9731 30:9732-11436 32:11437-11622]	5.16804e-11	96	87.848	6352	6105	248	19515695	19515942	0.000463111	171	67.8571	171	67.8571	8	3.1746	Plus	Minus	11623	gag-pol polyprotein	F:nucleic acid binding; F:RNA-DNA hybrid ribonuclease activity; P:DNA integration; P:RNA phosphodiester bond hydrolysis, endonucleolytic	EC:3.1.30; EC:3.1.26; EC:3.1.26.4	Acting on ester bonds; Acting on ester bonds; Ribonuclease H	-	-	-	-	-	-	-	-	-	-	-	-	-	-	-	-	-	-	-	-	-	-	-	-
Fsp-Ps 5.2_LOD1.5Interval	TRINITY_DN5924_c0_g2_i13	not available	len=11623 path=[2:0-258 3:259-453 4:454-513 6:514-772 8:773-806 9:807-1926 10:1927-2002 11:2003-2129 12:2130-2275 14:2276-2305 15:2306-2490 17:2491-2540 20:2541-2546 21:2547-2597 22:2598-2670 24:2671-9304 26:9305-9553 27:9554-9714 29:9715-9731 30:9732-11436 32:11437-11622]	2.19751e-09	90	82.4379	6102	6352	251	4809115	4809365	0.000472524	171	67.5889	171	67.5889	4	1.58103	Plus	Plus	11623	gag-pol polyprotein	F:nucleic acid binding; F:RNA-DNA hybrid ribonuclease activity; P:DNA integration; P:RNA phosphodiester bond hydrolysis, endonucleolytic	EC:3.1.30; EC:3.1.26; EC:3.1.26.4	Acting on ester bonds; Acting on ester bonds; Ribonuclease H	-	-	-	-	-	-	-	-	-	-	-	-	-	-	-	-	-	-	-	-	-	-	-	-
Fsp-Ps 5.2_LOD1.5Interval	TRINITY_DN5924_c0_g2_i13	not available	len=11623 path=[2:0-258 3:259-453 4:454-513 6:514-772 8:773-806 9:807-1926 10:1927-2002 11:2003-2129 12:2130-2275 14:2276-2305 15:2306-2490 17:2491-2540 20:2541-2546 21:2547-2597 22:2598-2670 24:2671-9304 26:9305-9553 27:9554-9714 29:9715-9731 30:9732-11436 32:11437-11622]	2.19751e-09	90	82.4379	6105	6352	248	19789868	19790115	0.000466876	167	67.3387	167	67.3387	0	0	Plus	Plus	11623	gag-pol polyprotein	F:nucleic acid binding; F:RNA-DNA hybrid ribonuclease activity; P:DNA integration; P:RNA phosphodiester bond hydrolysis, endonucleolytic	EC:3.1.30; EC:3.1.26; EC:3.1.26.4	Acting on ester bonds; Acting on ester bonds; Ribonuclease H	-	-	-	-	-	-	-	-	-	-	-	-	-	-	-	-	-	-	-	-	-	-	-	-
Fsp-Ps 5.2_LOD1.5Interval	TRINITY_DN5924_c0_g2_i13	not available	len=11623 path=[2:0-258 3:259-453 4:454-513 6:514-772 8:773-806 9:807-1926 10:1927-2002 11:2003-2129 12:2130-2275 14:2276-2305 15:2306-2490 17:2491-2540 20:2541-2546 21:2547-2597 22:2598-2670 24:2671-9304 26:9305-9553 27:9554-9714 29:9715-9731 30:9732-11436 32:11437-11622]	7.67005e-09	88	80.6345	49	1	49	34247222	34247270	8.84806e-05	47	95.9184	47	95.9184	0	0	Plus	Minus	11623	gag-pol polyprotein	F:nucleic acid binding; F:RNA-DNA hybrid ribonuclease activity; P:DNA integration; P:RNA phosphodiester bond hydrolysis, endonucleolytic	EC:3.1.30; EC:3.1.26; EC:3.1.26.4	Acting on ester bonds; Acting on ester bonds; Ribonuclease H	-	-	-	-	-	-	-	-	-	-	-	-	-	-	-	-	-	-	-	-	-	-	-	-
Fsp-Ps 5.2_LOD1.5Interval	TRINITY_DN5924_c0_g2_i13	not available	len=11623 path=[2:0-258 3:259-453 4:454-513 6:514-772 8:773-806 9:807-1926 10:1927-2002 11:2003-2129 12:2130-2275 14:2276-2305 15:2306-2490 17:2491-2540 20:2541-2546 21:2547-2597 22:2598-2670 24:2671-9304 26:9305-9553 27:9554-9714 29:9715-9731 30:9732-11436 32:11437-11622]	3.26139e-07	82	75.2244	6105	6366	262	4762744	4763006	0.000493232	175	66.5399	175	66.5399	1	0.380228	Plus	Plus	11623	gag-pol polyprotein	F:nucleic acid binding; F:RNA-DNA hybrid ribonuclease activity; P:DNA integration; P:RNA phosphodiester bond hydrolysis, endonucleolytic	EC:3.1.30; EC:3.1.26; EC:3.1.26.4	Acting on ester bonds; Acting on ester bonds; Ribonuclease H	-	-	-	-	-	-	-	-	-	-	-	-	-	-	-	-	-	-	-	-	-	-	-	-
Fsp-Ps 5.2_LOD1.5Interval	TRINITY_DN5924_c0_g2_i13	not available	len=11623 path=[2:0-258 3:259-453 4:454-513 6:514-772 8:773-806 9:807-1926 10:1927-2002 11:2003-2129 12:2130-2275 14:2276-2305 15:2306-2490 17:2491-2540 20:2541-2546 21:2547-2597 22:2598-2670 24:2671-9304 26:9305-9553 27:9554-9714 29:9715-9731 30:9732-11436 32:11437-11622]	1.13834e-06	80	73.4211	6104	6366	263	19091430	19091692	0.000495115	174	66.1597	174	66.1597	0	0	Plus	Plus	11623	gag-pol polyprotein	F:nucleic acid binding; F:RNA-DNA hybrid ribonuclease activity; P:DNA integration; P:RNA phosphodiester bond hydrolysis, endonucleolytic	EC:3.1.30; EC:3.1.26; EC:3.1.26.4	Acting on ester bonds; Acting on ester bonds; Ribonuclease H	-	-	-	-	-	-	-	-	-	-	-	-	-	-	-	-	-	-	-	-	-	-	-	-
Fsp-Ps 5.2_LOD1.5Interval	TRINITY_DN5924_c0_g2_i13	not available	len=11623 path=[2:0-258 3:259-453 4:454-513 6:514-772 8:773-806 9:807-1926 10:1927-2002 11:2003-2129 12:2130-2275 14:2276-2305 15:2306-2490 17:2491-2540 20:2541-2546 21:2547-2597 22:2598-2670 24:2671-9304 26:9305-9553 27:9554-9714 29:9715-9731 30:9732-11436 32:11437-11622]	1.13834e-06	80	73.4211	6105	6374	270	4057525	4057794	0.000508293	178	65.9259	178	65.9259	0	0	Plus	Plus	11623	gag-pol polyprotein	F:nucleic acid binding; F:RNA-DNA hybrid ribonuclease activity; P:DNA integration; P:RNA phosphodiester bond hydrolysis, endonucleolytic	EC:3.1.30; EC:3.1.26; EC:3.1.26.4	Acting on ester bonds; Acting on ester bonds; Ribonuclease H	-	-	-	-	-	-	-	-	-	-	-	-	-	-	-	-	-	-	-	-	-	-	-	-
Fsp-Ps 5.2_LOD1.5Interval	TRINITY_DN5924_c0_g2_i13	not available	len=11623 path=[2:0-258 3:259-453 4:454-513 6:514-772 8:773-806 9:807-1926 10:1927-2002 11:2003-2129 12:2130-2275 14:2276-2305 15:2306-2490 17:2491-2540 20:2541-2546 21:2547-2597 22:2598-2670 24:2671-9304 26:9305-9553 27:9554-9714 29:9715-9731 30:9732-11436 32:11437-11622]	3.97318e-06	78	71.6177	6105	6366	262	19473028	19473289	0.000493232	173	66.0305	173	66.0305	0	0	Plus	Plus	11623	gag-pol polyprotein	F:nucleic acid binding; F:RNA-DNA hybrid ribonuclease activity; P:DNA integration; P:RNA phosphodiester bond hydrolysis, endonucleolytic	EC:3.1.30; EC:3.1.26; EC:3.1.26.4	Acting on ester bonds; Acting on ester bonds; Ribonuclease H	-	-	-	-	-	-	-	-	-	-	-	-	-	-	-	-	-	-	-	-	-	-	-	-
Fsp-Ps 5.2_LOD1.5Interval	TRINITY_DN5924_c0_g2_i13	not available	len=11623 path=[2:0-258 3:259-453 4:454-513 6:514-772 8:773-806 9:807-1926 10:1927-2002 11:2003-2129 12:2130-2275 14:2276-2305 15:2306-2490 17:2491-2540 20:2541-2546 21:2547-2597 22:2598-2670 24:2671-9304 26:9305-9553 27:9554-9714 29:9715-9731 30:9732-11436 32:11437-11622]	1.38678e-05	76	69.8143	6334	6105	230	34962291	34962519	0.000429225	154	66.9565	154	66.9565	1	0.434783	Plus	Minus	11623	gag-pol polyprotein	F:nucleic acid binding; F:RNA-DNA hybrid ribonuclease activity; P:DNA integration; P:RNA phosphodiester bond hydrolysis, endonucleolytic	EC:3.1.30; EC:3.1.26; EC:3.1.26.4	Acting on ester bonds; Acting on ester bonds; Ribonuclease H	-	-	-	-	-	-	-	-	-	-	-	-	-	-	-	-	-	-	-	-	-	-	-	-
Fsp-Ps 5.2_LOD1.5Interval	TRINITY_DN5924_c0_g2_i13	not available	len=11623 path=[2:0-258 3:259-453 4:454-513 6:514-772 8:773-806 9:807-1926 10:1927-2002 11:2003-2129 12:2130-2275 14:2276-2305 15:2306-2490 17:2491-2540 20:2541-2546 21:2547-2597 22:2598-2670 24:2671-9304 26:9305-9553 27:9554-9714 29:9715-9731 30:9732-11436 32:11437-11622]	0.000589673	70	64.4042	6105	6366	262	19544268	19544528	0.000493232	172	65.6489	172	65.6489	1	0.381679	Plus	Plus	11623	gag-pol polyprotein	F:nucleic acid binding; F:RNA-DNA hybrid ribonuclease activity; P:DNA integration; P:RNA phosphodiester bond hydrolysis, endonucleolytic	EC:3.1.30; EC:3.1.26; EC:3.1.26.4	Acting on ester bonds; Acting on ester bonds; Ribonuclease H	-	-	-	-	-	-	-	-	-	-	-	-	-	-	-	-	-	-	-	-	-	-	-	-
Fsp-Ps 5.2_LOD1.5Interval	TRINITY_DN5924_c0_g2_i13	not available	len=11623 path=[2:0-258 3:259-453 4:454-513 6:514-772 8:773-806 9:807-1926 10:1927-2002 11:2003-2129 12:2130-2275 14:2276-2305 15:2306-2490 17:2491-2540 20:2541-2546 21:2547-2597 22:2598-2670 24:2671-9304 26:9305-9553 27:9554-9714 29:9715-9731 30:9732-11436 32:11437-11622]	0.00205816	68	62.6008	6374	6105	270	19256840	19257109	0.000504528	178	65.6827	178	65.6827	2	0.738007	Plus	Minus	11623	gag-pol polyprotein	F:nucleic acid binding; F:RNA-DNA hybrid ribonuclease activity; P:DNA integration; P:RNA phosphodiester bond hydrolysis, endonucleolytic	EC:3.1.30; EC:3.1.26; EC:3.1.26.4	Acting on ester bonds; Acting on ester bonds; Ribonuclease H	-	-	-	-	-	-	-	-	-	-	-	-	-	-	-	-	-	-	-	-	-	-	-	-
Fsp-Ps 5.2_LOD1.5Interval	TRINITY_DN5924_c0_g2_i13	not available	len=11623 path=[2:0-258 3:259-453 4:454-513 6:514-772 8:773-806 9:807-1926 10:1927-2002 11:2003-2129 12:2130-2275 14:2276-2305 15:2306-2490 17:2491-2540 20:2541-2546 21:2547-2597 22:2598-2670 24:2671-9304 26:9305-9553 27:9554-9714 29:9715-9731 30:9732-11436 32:11437-11622]	0.00718369	66	60.7975	6112	6027	86	34858897	34858982	0.000158136	65	75.5814	65	75.5814	0	0	Plus	Minus	11623	gag-pol polyprotein	F:nucleic acid binding; F:RNA-DNA hybrid ribonuclease activity; P:DNA integration; P:RNA phosphodiester bond hydrolysis, endonucleolytic	EC:3.1.30; EC:3.1.26; EC:3.1.26.4	Acting on ester bonds; Acting on ester bonds; Ribonuclease H	-	-	-	-	-	-	-	-	-	-	-	-	-	-	-	-	-	-	-	-	-	-	-	-
Fsp-Ps 5.2_LOD1.5Interval	TRINITY_DN5924_c0_g2_i13	not available	len=11623 path=[2:0-258 3:259-453 4:454-513 6:514-772 8:773-806 9:807-1926 10:1927-2002 11:2003-2129 12:2130-2275 14:2276-2305 15:2306-2490 17:2491-2540 20:2541-2546 21:2547-2597 22:2598-2670 24:2671-9304 26:9305-9553 27:9554-9714 29:9715-9731 30:9732-11436 32:11437-11622]	0.00718369	66	60.7975	6384	6294	91	20007456	20007546	0.000167548	68	74.7253	68	74.7253	0	0	Plus	Minus	11623	gag-pol polyprotein	F:nucleic acid binding; F:RNA-DNA hybrid ribonuclease activity; P:DNA integration; P:RNA phosphodiester bond hydrolysis, endonucleolytic	EC:3.1.30; EC:3.1.26; EC:3.1.26.4	Acting on ester bonds; Acting on ester bonds; Ribonuclease H	-	-	-	-	-	-	-	-	-	-	-	-	-	-	-	-	-	-	-	-	-	-	-	-
Fsp-Ps 5.2_LOD1.5Interval	TRINITY_DN5924_c0_g2_i13	not available	len=11623 path=[2:0-258 3:259-453 4:454-513 6:514-772 8:773-806 9:807-1926 10:1927-2002 11:2003-2129 12:2130-2275 14:2276-2305 15:2306-2490 17:2491-2540 20:2541-2546 21:2547-2597 22:2598-2670 24:2671-9304 26:9305-9553 27:9554-9714 29:9715-9731 30:9732-11436 32:11437-11622]	0.0250735	64	58.9941	6366	6105	262	4512846	4513107	0.000489467	170	64.8855	170	64.8855	0	0	Plus	Minus	11623	gag-pol polyprotein	F:nucleic acid binding; F:RNA-DNA hybrid ribonuclease activity; P:DNA integration; P:RNA phosphodiester bond hydrolysis, endonucleolytic	EC:3.1.30; EC:3.1.26; EC:3.1.26.4	Acting on ester bonds; Acting on ester bonds; Ribonuclease H	-	-	-	-	-	-	-	-	-	-	-	-	-	-	-	-	-	-	-	-	-	-	-	-
Fsp-Ps 5.2_LOD1.5Interval	TRINITY_DN5924_c0_g2_i13	not available	len=11623 path=[2:0-258 3:259-453 4:454-513 6:514-772 8:773-806 9:807-1926 10:1927-2002 11:2003-2129 12:2130-2275 14:2276-2305 15:2306-2490 17:2491-2540 20:2541-2546 21:2547-2597 22:2598-2670 24:2671-9304 26:9305-9553 27:9554-9714 29:9715-9731 30:9732-11436 32:11437-11622]	0.0875152	62	57.1907	6250	6105	146	4303034	4303179	0.00027109	100	68.4932	100	68.4932	0	0	Plus	Minus	11623	gag-pol polyprotein	F:nucleic acid binding; F:RNA-DNA hybrid ribonuclease activity; P:DNA integration; P:RNA phosphodiester bond hydrolysis, endonucleolytic	EC:3.1.30; EC:3.1.26; EC:3.1.26.4	Acting on ester bonds; Acting on ester bonds; Ribonuclease H	-	-	-	-	-	-	-	-	-	-	-	-	-	-	-	-	-	-	-	-	-	-	-	-
Fsp-Ps 5.2_LOD1.5Interval	TRINITY_DN5924_c0_g2_i13	not available	len=11623 path=[2:0-258 3:259-453 4:454-513 6:514-772 8:773-806 9:807-1926 10:1927-2002 11:2003-2129 12:2130-2275 14:2276-2305 15:2306-2490 17:2491-2540 20:2541-2546 21:2547-2597 22:2598-2670 24:2671-9304 26:9305-9553 27:9554-9714 29:9715-9731 30:9732-11436 32:11437-11622]	0.305458	60	55.3874	10178	10020	159	4395424	4395573	0.000295563	111	69.375	111	69.375	11	6.875	Plus	Minus	11623	gag-pol polyprotein	F:nucleic acid binding; F:RNA-DNA hybrid ribonuclease activity; P:DNA integration; P:RNA phosphodiester bond hydrolysis, endonucleolytic	EC:3.1.30; EC:3.1.26; EC:3.1.26.4	Acting on ester bonds; Acting on ester bonds; Ribonuclease H	-	-	-	-	-	-	-	-	-	-	-	-	-	-	-	-	-	-	-	-	-	-	-	-
Fsp-Ps 5.2_LOD1.5Interval	TRINITY_DN5924_c0_g2_i12	not available	len=9555 path=[2:0-258 3:259-453 4:454-513 6:514-772 7:773-806 9:807-1926 10:1927-2002 11:2003-2129 12:2130-2275 14:2276-2305 15:2306-2490 17:2491-2540 20:2541-2546 21:2547-2597 22:2598-2670 24:2671-9304 25:9305-9305 26:9306-9554]	0	12016	10835.9	1	9546	9546	4952207	4961793	0.017971	8757	88.0897	8757	88.0897	749	7.53445	Plus	Plus	9555	gag-pol polyprotein	F:nucleic acid binding; F:RNA-DNA hybrid ribonuclease activity; P:DNA integration; P:RNA phosphodiester bond hydrolysis, endonucleolytic	EC:3.1.30; EC:3.1.26; EC:3.1.26.4	Acting on ester bonds; Acting on ester bonds; Ribonuclease H	-	-	-	-	-	-	-	-	-	-	-	-	-	-	-	-	-	-	-	-	-	-	-	-
Fsp-Ps 5.2_LOD1.5Interval	TRINITY_DN5924_c0_g2_i12	not available	len=9555 path=[2:0-258 3:259-453 4:454-513 6:514-772 7:773-806 9:807-1926 10:1927-2002 11:2003-2129 12:2130-2275 14:2276-2305 15:2306-2490 17:2491-2540 20:2541-2546 21:2547-2597 22:2598-2670 24:2671-9304 25:9305-9305 26:9306-9554]	0	8232	7423.95	5143	1	5143	19109824	19114879	0.00967827	4850	93.6474	4850	93.6474	159	3.07009	Plus	Minus	9555	gag-pol polyprotein	F:nucleic acid binding; F:RNA-DNA hybrid ribonuclease activity; P:DNA integration; P:RNA phosphodiester bond hydrolysis, endonucleolytic	EC:3.1.30; EC:3.1.26; EC:3.1.26.4	Acting on ester bonds; Acting on ester bonds; Ribonuclease H	-	-	-	-	-	-	-	-	-	-	-	-	-	-	-	-	-	-	-	-	-	-	-	-
Fsp-Ps 5.2_LOD1.5Interval	TRINITY_DN5924_c0_g2_i12	not available	len=9555 path=[2:0-258 3:259-453 4:454-513 6:514-772 7:773-806 9:807-1926 10:1927-2002 11:2003-2129 12:2130-2275 14:2276-2305 15:2306-2490 17:2491-2540 20:2541-2546 21:2547-2597 22:2598-2670 24:2671-9304 25:9305-9305 26:9306-9554]	0	2908	2623.38	1	2402	2402	34247704	34249985	0.00452192	2150	88.5502	2150	88.5502	172	7.08402	Plus	Plus	9555	gag-pol polyprotein	F:nucleic acid binding; F:RNA-DNA hybrid ribonuclease activity; P:DNA integration; P:RNA phosphodiester bond hydrolysis, endonucleolytic	EC:3.1.30; EC:3.1.26; EC:3.1.26.4	Acting on ester bonds; Acting on ester bonds; Ribonuclease H	-	-	-	-	-	-	-	-	-	-	-	-	-	-	-	-	-	-	-	-	-	-	-	-
Fsp-Ps 5.2_LOD1.5Interval	TRINITY_DN5924_c0_g2_i12	not available	len=9555 path=[2:0-258 3:259-453 4:454-513 6:514-772 7:773-806 9:807-1926 10:1927-2002 11:2003-2129 12:2130-2275 14:2276-2305 15:2306-2490 17:2491-2540 20:2541-2546 21:2547-2597 22:2598-2670 24:2671-9304 25:9305-9305 26:9306-9554]	3.23843e-159	642	580.168	9555	9190	366	19115068	19115427	0.000685254	353	96.4481	353	96.4481	6	1.63934	Plus	Minus	9555	gag-pol polyprotein	F:nucleic acid binding; F:RNA-DNA hybrid ribonuclease activity; P:DNA integration; P:RNA phosphodiester bond hydrolysis, endonucleolytic	EC:3.1.30; EC:3.1.26; EC:3.1.26.4	Acting on ester bonds; Acting on ester bonds; Ribonuclease H	-	-	-	-	-	-	-	-	-	-	-	-	-	-	-	-	-	-	-	-	-	-	-	-
Fsp-Ps 5.2_LOD1.5Interval	TRINITY_DN5924_c0_g2_i12	not available	len=9555 path=[2:0-258 3:259-453 4:454-513 6:514-772 7:773-806 9:807-1926 10:1927-2002 11:2003-2129 12:2130-2275 14:2276-2305 15:2306-2490 17:2491-2540 20:2541-2546 21:2547-2597 22:2598-2670 24:2671-9304 25:9305-9305 26:9306-9554]	9.29465e-122	504	455.735	9189	9555	367	4951650	4952015	0.000690902	340	90.1857	340	90.1857	21	5.57029	Plus	Plus	9555	gag-pol polyprotein	F:nucleic acid binding; F:RNA-DNA hybrid ribonuclease activity; P:DNA integration; P:RNA phosphodiester bond hydrolysis, endonucleolytic	EC:3.1.30; EC:3.1.26; EC:3.1.26.4	Acting on ester bonds; Acting on ester bonds; Ribonuclease H	-	-	-	-	-	-	-	-	-	-	-	-	-	-	-	-	-	-	-	-	-	-	-	-
Fsp-Ps 5.2_LOD1.5Interval	TRINITY_DN5924_c0_g2_i12	not available	len=9555 path=[2:0-258 3:259-453 4:454-513 6:514-772 7:773-806 9:807-1926 10:1927-2002 11:2003-2129 12:2130-2275 14:2276-2305 15:2306-2490 17:2491-2540 20:2541-2546 21:2547-2597 22:2598-2670 24:2671-9304 25:9305-9305 26:9306-9554]	3.24702e-102	432	390.814	9332	9555	224	34256926	34257149	0.000421695	221	98.6607	221	98.6607	0	0	Plus	Plus	9555	gag-pol polyprotein	F:nucleic acid binding; F:RNA-DNA hybrid ribonuclease activity; P:DNA integration; P:RNA phosphodiester bond hydrolysis, endonucleolytic	EC:3.1.30; EC:3.1.26; EC:3.1.26.4	Acting on ester bonds; Acting on ester bonds; Ribonuclease H	-	-	-	-	-	-	-	-	-	-	-	-	-	-	-	-	-	-	-	-	-	-	-	-
Fsp-Ps 5.2_LOD1.5Interval	TRINITY_DN5924_c0_g2_i12	not available	len=9555 path=[2:0-258 3:259-453 4:454-513 6:514-772 7:773-806 9:807-1926 10:1927-2002 11:2003-2129 12:2130-2275 14:2276-2305 15:2306-2490 17:2491-2540 20:2541-2546 21:2547-2597 22:2598-2670 24:2671-9304 25:9305-9305 26:9306-9554]	7.643e-85	368	333.106	9384	9189	196	34257260	34257454	0.000365218	192	97.9592	192	97.9592	1	0.510204	Plus	Minus	9555	gag-pol polyprotein	F:nucleic acid binding; F:RNA-DNA hybrid ribonuclease activity; P:DNA integration; P:RNA phosphodiester bond hydrolysis, endonucleolytic	EC:3.1.30; EC:3.1.26; EC:3.1.26.4	Acting on ester bonds; Acting on ester bonds; Ribonuclease H	-	-	-	-	-	-	-	-	-	-	-	-	-	-	-	-	-	-	-	-	-	-	-	-
Fsp-Ps 5.2_LOD1.5Interval	TRINITY_DN5924_c0_g2_i12	not available	len=9555 path=[2:0-258 3:259-453 4:454-513 6:514-772 7:773-806 9:807-1926 10:1927-2002 11:2003-2129 12:2130-2275 14:2276-2305 15:2306-2490 17:2491-2540 20:2541-2546 21:2547-2597 22:2598-2670 24:2671-9304 25:9305-9305 26:9306-9554]	4.23096e-69	310	280.808	9382	9555	174	34247345	34247516	0.000327567	168	96.5517	168	96.5517	2	1.14943	Plus	Plus	9555	gag-pol polyprotein	F:nucleic acid binding; F:RNA-DNA hybrid ribonuclease activity; P:DNA integration; P:RNA phosphodiester bond hydrolysis, endonucleolytic	EC:3.1.30; EC:3.1.26; EC:3.1.26.4	Acting on ester bonds; Acting on ester bonds; Ribonuclease H	-	-	-	-	-	-	-	-	-	-	-	-	-	-	-	-	-	-	-	-	-	-	-	-
Fsp-Ps 5.2_LOD1.5Interval	TRINITY_DN5924_c0_g2_i12	not available	len=9555 path=[2:0-258 3:259-453 4:454-513 6:514-772 7:773-806 9:807-1926 10:1927-2002 11:2003-2129 12:2130-2275 14:2276-2305 15:2306-2490 17:2491-2540 20:2541-2546 21:2547-2597 22:2598-2670 24:2671-9304 25:9305-9305 26:9306-9554]	9.97666e-14	106	96.8649	6352	6105	248	4141663	4141910	0.000463111	170	68.5484	170	68.5484	0	0	Plus	Minus	9555	gag-pol polyprotein	F:nucleic acid binding; F:RNA-DNA hybrid ribonuclease activity; P:DNA integration; P:RNA phosphodiester bond hydrolysis, endonucleolytic	EC:3.1.30; EC:3.1.26; EC:3.1.26.4	Acting on ester bonds; Acting on ester bonds; Ribonuclease H	-	-	-	-	-	-	-	-	-	-	-	-	-	-	-	-	-	-	-	-	-	-	-	-
Fsp-Ps 5.2_LOD1.5Interval	TRINITY_DN5924_c0_g2_i12	not available	len=9555 path=[2:0-258 3:259-453 4:454-513 6:514-772 7:773-806 9:807-1926 10:1927-2002 11:2003-2129 12:2130-2275 14:2276-2305 15:2306-2490 17:2491-2540 20:2541-2546 21:2547-2597 22:2598-2670 24:2671-9304 25:9305-9305 26:9306-9554]	4.24219e-12	100	91.4547	1	50	50	4961978	4962027	9.41283e-05	50	100	50	100	0	0	Plus	Plus	9555	gag-pol polyprotein	F:nucleic acid binding; F:RNA-DNA hybrid ribonuclease activity; P:DNA integration; P:RNA phosphodiester bond hydrolysis, endonucleolytic	EC:3.1.30; EC:3.1.26; EC:3.1.26.4	Acting on ester bonds; Acting on ester bonds; Ribonuclease H	-	-	-	-	-	-	-	-	-	-	-	-	-	-	-	-	-	-	-	-	-	-	-	-
Fsp-Ps 5.2_LOD1.5Interval	TRINITY_DN5924_c0_g2_i12	not available	len=9555 path=[2:0-258 3:259-453 4:454-513 6:514-772 7:773-806 9:807-1926 10:1927-2002 11:2003-2129 12:2130-2275 14:2276-2305 15:2306-2490 17:2491-2540 20:2541-2546 21:2547-2597 22:2598-2670 24:2671-9304 25:9305-9305 26:9306-9554]	4.24219e-12	100	91.4547	6374	6105	270	34414581	34414850	0.000504528	182	67.4074	182	67.4074	0	0	Plus	Minus	9555	gag-pol polyprotein	F:nucleic acid binding; F:RNA-DNA hybrid ribonuclease activity; P:DNA integration; P:RNA phosphodiester bond hydrolysis, endonucleolytic	EC:3.1.30; EC:3.1.26; EC:3.1.26.4	Acting on ester bonds; Acting on ester bonds; Ribonuclease H	-	-	-	-	-	-	-	-	-	-	-	-	-	-	-	-	-	-	-	-	-	-	-	-
Fsp-Ps 5.2_LOD1.5Interval	TRINITY_DN5924_c0_g2_i12	not available	len=9555 path=[2:0-258 3:259-453 4:454-513 6:514-772 7:773-806 9:807-1926 10:1927-2002 11:2003-2129 12:2130-2275 14:2276-2305 15:2306-2490 17:2491-2540 20:2541-2546 21:2547-2597 22:2598-2670 24:2671-9304 25:9305-9305 26:9306-9554]	5.16804e-11	96	87.848	6374	6102	273	19843717	19843989	0.000510176	183	67.033	183	67.033	0	0	Plus	Minus	9555	gag-pol polyprotein	F:nucleic acid binding; F:RNA-DNA hybrid ribonuclease activity; P:DNA integration; P:RNA phosphodiester bond hydrolysis, endonucleolytic	EC:3.1.30; EC:3.1.26; EC:3.1.26.4	Acting on ester bonds; Acting on ester bonds; Ribonuclease H	-	-	-	-	-	-	-	-	-	-	-	-	-	-	-	-	-	-	-	-	-	-	-	-
Fsp-Ps 5.2_LOD1.5Interval	TRINITY_DN5924_c0_g2_i12	not available	len=9555 path=[2:0-258 3:259-453 4:454-513 6:514-772 7:773-806 9:807-1926 10:1927-2002 11:2003-2129 12:2130-2275 14:2276-2305 15:2306-2490 17:2491-2540 20:2541-2546 21:2547-2597 22:2598-2670 24:2671-9304 25:9305-9305 26:9306-9554]	5.16804e-11	96	87.848	6366	6104	263	20015584	20015846	0.00049135	177	67.3004	177	67.3004	0	0	Plus	Minus	9555	gag-pol polyprotein	F:nucleic acid binding; F:RNA-DNA hybrid ribonuclease activity; P:DNA integration; P:RNA phosphodiester bond hydrolysis, endonucleolytic	EC:3.1.30; EC:3.1.26; EC:3.1.26.4	Acting on ester bonds; Acting on ester bonds; Ribonuclease H	-	-	-	-	-	-	-	-	-	-	-	-	-	-	-	-	-	-	-	-	-	-	-	-
Fsp-Ps 5.2_LOD1.5Interval	TRINITY_DN5924_c0_g2_i12	not available	len=9555 path=[2:0-258 3:259-453 4:454-513 6:514-772 7:773-806 9:807-1926 10:1927-2002 11:2003-2129 12:2130-2275 14:2276-2305 15:2306-2490 17:2491-2540 20:2541-2546 21:2547-2597 22:2598-2670 24:2671-9304 25:9305-9305 26:9306-9554]	5.16804e-11	96	87.848	6352	6105	248	19515695	19515942	0.000463111	171	67.8571	171	67.8571	8	3.1746	Plus	Minus	9555	gag-pol polyprotein	F:nucleic acid binding; F:RNA-DNA hybrid ribonuclease activity; P:DNA integration; P:RNA phosphodiester bond hydrolysis, endonucleolytic	EC:3.1.30; EC:3.1.26; EC:3.1.26.4	Acting on ester bonds; Acting on ester bonds; Ribonuclease H	-	-	-	-	-	-	-	-	-	-	-	-	-	-	-	-	-	-	-	-	-	-	-	-
Fsp-Ps 5.2_LOD1.5Interval	TRINITY_DN5924_c0_g2_i12	not available	len=9555 path=[2:0-258 3:259-453 4:454-513 6:514-772 7:773-806 9:807-1926 10:1927-2002 11:2003-2129 12:2130-2275 14:2276-2305 15:2306-2490 17:2491-2540 20:2541-2546 21:2547-2597 22:2598-2670 24:2671-9304 25:9305-9305 26:9306-9554]	2.19751e-09	90	82.4379	6102	6352	251	4809115	4809365	0.000472524	171	67.5889	171	67.5889	4	1.58103	Plus	Plus	9555	gag-pol polyprotein	F:nucleic acid binding; F:RNA-DNA hybrid ribonuclease activity; P:DNA integration; P:RNA phosphodiester bond hydrolysis, endonucleolytic	EC:3.1.30; EC:3.1.26; EC:3.1.26.4	Acting on ester bonds; Acting on ester bonds; Ribonuclease H	-	-	-	-	-	-	-	-	-	-	-	-	-	-	-	-	-	-	-	-	-	-	-	-
Fsp-Ps 5.2_LOD1.5Interval	TRINITY_DN5924_c0_g2_i12	not available	len=9555 path=[2:0-258 3:259-453 4:454-513 6:514-772 7:773-806 9:807-1926 10:1927-2002 11:2003-2129 12:2130-2275 14:2276-2305 15:2306-2490 17:2491-2540 20:2541-2546 21:2547-2597 22:2598-2670 24:2671-9304 25:9305-9305 26:9306-9554]	2.19751e-09	90	82.4379	6105	6352	248	19789868	19790115	0.000466876	167	67.3387	167	67.3387	0	0	Plus	Plus	9555	gag-pol polyprotein	F:nucleic acid binding; F:RNA-DNA hybrid ribonuclease activity; P:DNA integration; P:RNA phosphodiester bond hydrolysis, endonucleolytic	EC:3.1.30; EC:3.1.26; EC:3.1.26.4	Acting on ester bonds; Acting on ester bonds; Ribonuclease H	-	-	-	-	-	-	-	-	-	-	-	-	-	-	-	-	-	-	-	-	-	-	-	-
Fsp-Ps 5.2_LOD1.5Interval	TRINITY_DN5924_c0_g2_i12	not available	len=9555 path=[2:0-258 3:259-453 4:454-513 6:514-772 7:773-806 9:807-1926 10:1927-2002 11:2003-2129 12:2130-2275 14:2276-2305 15:2306-2490 17:2491-2540 20:2541-2546 21:2547-2597 22:2598-2670 24:2671-9304 25:9305-9305 26:9306-9554]	7.67005e-09	88	80.6345	49	1	49	34247222	34247270	8.84806e-05	47	95.9184	47	95.9184	0	0	Plus	Minus	9555	gag-pol polyprotein	F:nucleic acid binding; F:RNA-DNA hybrid ribonuclease activity; P:DNA integration; P:RNA phosphodiester bond hydrolysis, endonucleolytic	EC:3.1.30; EC:3.1.26; EC:3.1.26.4	Acting on ester bonds; Acting on ester bonds; Ribonuclease H	-	-	-	-	-	-	-	-	-	-	-	-	-	-	-	-	-	-	-	-	-	-	-	-
Fsp-Ps 5.2_LOD1.5Interval	TRINITY_DN5924_c0_g2_i12	not available	len=9555 path=[2:0-258 3:259-453 4:454-513 6:514-772 7:773-806 9:807-1926 10:1927-2002 11:2003-2129 12:2130-2275 14:2276-2305 15:2306-2490 17:2491-2540 20:2541-2546 21:2547-2597 22:2598-2670 24:2671-9304 25:9305-9305 26:9306-9554]	3.26139e-07	82	75.2244	6105	6366	262	4762744	4763006	0.000493232	175	66.5399	175	66.5399	1	0.380228	Plus	Plus	9555	gag-pol polyprotein	F:nucleic acid binding; F:RNA-DNA hybrid ribonuclease activity; P:DNA integration; P:RNA phosphodiester bond hydrolysis, endonucleolytic	EC:3.1.30; EC:3.1.26; EC:3.1.26.4	Acting on ester bonds; Acting on ester bonds; Ribonuclease H	-	-	-	-	-	-	-	-	-	-	-	-	-	-	-	-	-	-	-	-	-	-	-	-
Fsp-Ps 5.2_LOD1.5Interval	TRINITY_DN5924_c0_g2_i12	not available	len=9555 path=[2:0-258 3:259-453 4:454-513 6:514-772 7:773-806 9:807-1926 10:1927-2002 11:2003-2129 12:2130-2275 14:2276-2305 15:2306-2490 17:2491-2540 20:2541-2546 21:2547-2597 22:2598-2670 24:2671-9304 25:9305-9305 26:9306-9554]	1.13834e-06	80	73.4211	6104	6366	263	19091430	19091692	0.000495115	174	66.1597	174	66.1597	0	0	Plus	Plus	9555	gag-pol polyprotein	F:nucleic acid binding; F:RNA-DNA hybrid ribonuclease activity; P:DNA integration; P:RNA phosphodiester bond hydrolysis, endonucleolytic	EC:3.1.30; EC:3.1.26; EC:3.1.26.4	Acting on ester bonds; Acting on ester bonds; Ribonuclease H	-	-	-	-	-	-	-	-	-	-	-	-	-	-	-	-	-	-	-	-	-	-	-	-
Fsp-Ps 5.2_LOD1.5Interval	TRINITY_DN5924_c0_g2_i12	not available	len=9555 path=[2:0-258 3:259-453 4:454-513 6:514-772 7:773-806 9:807-1926 10:1927-2002 11:2003-2129 12:2130-2275 14:2276-2305 15:2306-2490 17:2491-2540 20:2541-2546 21:2547-2597 22:2598-2670 24:2671-9304 25:9305-9305 26:9306-9554]	1.13834e-06	80	73.4211	6105	6374	270	4057525	4057794	0.000508293	178	65.9259	178	65.9259	0	0	Plus	Plus	9555	gag-pol polyprotein	F:nucleic acid binding; F:RNA-DNA hybrid ribonuclease activity; P:DNA integration; P:RNA phosphodiester bond hydrolysis, endonucleolytic	EC:3.1.30; EC:3.1.26; EC:3.1.26.4	Acting on ester bonds; Acting on ester bonds; Ribonuclease H	-	-	-	-	-	-	-	-	-	-	-	-	-	-	-	-	-	-	-	-	-	-	-	-
Fsp-Ps 5.2_LOD1.5Interval	TRINITY_DN5924_c0_g2_i12	not available	len=9555 path=[2:0-258 3:259-453 4:454-513 6:514-772 7:773-806 9:807-1926 10:1927-2002 11:2003-2129 12:2130-2275 14:2276-2305 15:2306-2490 17:2491-2540 20:2541-2546 21:2547-2597 22:2598-2670 24:2671-9304 25:9305-9305 26:9306-9554]	3.97318e-06	78	71.6177	6105	6366	262	19473028	19473289	0.000493232	173	66.0305	173	66.0305	0	0	Plus	Plus	9555	gag-pol polyprotein	F:nucleic acid binding; F:RNA-DNA hybrid ribonuclease activity; P:DNA integration; P:RNA phosphodiester bond hydrolysis, endonucleolytic	EC:3.1.30; EC:3.1.26; EC:3.1.26.4	Acting on ester bonds; Acting on ester bonds; Ribonuclease H	-	-	-	-	-	-	-	-	-	-	-	-	-	-	-	-	-	-	-	-	-	-	-	-
Fsp-Ps 5.2_LOD1.5Interval	TRINITY_DN5924_c0_g2_i12	not available	len=9555 path=[2:0-258 3:259-453 4:454-513 6:514-772 7:773-806 9:807-1926 10:1927-2002 11:2003-2129 12:2130-2275 14:2276-2305 15:2306-2490 17:2491-2540 20:2541-2546 21:2547-2597 22:2598-2670 24:2671-9304 25:9305-9305 26:9306-9554]	1.38678e-05	76	69.8143	6334	6105	230	34962291	34962519	0.000429225	154	66.9565	154	66.9565	1	0.434783	Plus	Minus	9555	gag-pol polyprotein	F:nucleic acid binding; F:RNA-DNA hybrid ribonuclease activity; P:DNA integration; P:RNA phosphodiester bond hydrolysis, endonucleolytic	EC:3.1.30; EC:3.1.26; EC:3.1.26.4	Acting on ester bonds; Acting on ester bonds; Ribonuclease H	-	-	-	-	-	-	-	-	-	-	-	-	-	-	-	-	-	-	-	-	-	-	-	-
Fsp-Ps 5.2_LOD1.5Interval	TRINITY_DN5924_c0_g2_i12	not available	len=9555 path=[2:0-258 3:259-453 4:454-513 6:514-772 7:773-806 9:807-1926 10:1927-2002 11:2003-2129 12:2130-2275 14:2276-2305 15:2306-2490 17:2491-2540 20:2541-2546 21:2547-2597 22:2598-2670 24:2671-9304 25:9305-9305 26:9306-9554]	0.000589673	70	64.4042	6105	6366	262	19544268	19544528	0.000493232	172	65.6489	172	65.6489	1	0.381679	Plus	Plus	9555	gag-pol polyprotein	F:nucleic acid binding; F:RNA-DNA hybrid ribonuclease activity; P:DNA integration; P:RNA phosphodiester bond hydrolysis, endonucleolytic	EC:3.1.30; EC:3.1.26; EC:3.1.26.4	Acting on ester bonds; Acting on ester bonds; Ribonuclease H	-	-	-	-	-	-	-	-	-	-	-	-	-	-	-	-	-	-	-	-	-	-	-	-
Fsp-Ps 5.2_LOD1.5Interval	TRINITY_DN5924_c0_g2_i12	not available	len=9555 path=[2:0-258 3:259-453 4:454-513 6:514-772 7:773-806 9:807-1926 10:1927-2002 11:2003-2129 12:2130-2275 14:2276-2305 15:2306-2490 17:2491-2540 20:2541-2546 21:2547-2597 22:2598-2670 24:2671-9304 25:9305-9305 26:9306-9554]	0.00205816	68	62.6008	6374	6105	270	19256840	19257109	0.000504528	178	65.6827	178	65.6827	2	0.738007	Plus	Minus	9555	gag-pol polyprotein	F:nucleic acid binding; F:RNA-DNA hybrid ribonuclease activity; P:DNA integration; P:RNA phosphodiester bond hydrolysis, endonucleolytic	EC:3.1.30; EC:3.1.26; EC:3.1.26.4	Acting on ester bonds; Acting on ester bonds; Ribonuclease H	-	-	-	-	-	-	-	-	-	-	-	-	-	-	-	-	-	-	-	-	-	-	-	-
Fsp-Ps 5.2_LOD1.5Interval	TRINITY_DN5924_c0_g2_i12	not available	len=9555 path=[2:0-258 3:259-453 4:454-513 6:514-772 7:773-806 9:807-1926 10:1927-2002 11:2003-2129 12:2130-2275 14:2276-2305 15:2306-2490 17:2491-2540 20:2541-2546 21:2547-2597 22:2598-2670 24:2671-9304 25:9305-9305 26:9306-9554]	0.00718369	66	60.7975	6112	6027	86	34858897	34858982	0.000158136	65	75.5814	65	75.5814	0	0	Plus	Minus	9555	gag-pol polyprotein	F:nucleic acid binding; F:RNA-DNA hybrid ribonuclease activity; P:DNA integration; P:RNA phosphodiester bond hydrolysis, endonucleolytic	EC:3.1.30; EC:3.1.26; EC:3.1.26.4	Acting on ester bonds; Acting on ester bonds; Ribonuclease H	-	-	-	-	-	-	-	-	-	-	-	-	-	-	-	-	-	-	-	-	-	-	-	-
Fsp-Ps 5.2_LOD1.5Interval	TRINITY_DN5924_c0_g2_i12	not available	len=9555 path=[2:0-258 3:259-453 4:454-513 6:514-772 7:773-806 9:807-1926 10:1927-2002 11:2003-2129 12:2130-2275 14:2276-2305 15:2306-2490 17:2491-2540 20:2541-2546 21:2547-2597 22:2598-2670 24:2671-9304 25:9305-9305 26:9306-9554]	0.00718369	66	60.7975	6384	6294	91	20007456	20007546	0.000167548	68	74.7253	68	74.7253	0	0	Plus	Minus	9555	gag-pol polyprotein	F:nucleic acid binding; F:RNA-DNA hybrid ribonuclease activity; P:DNA integration; P:RNA phosphodiester bond hydrolysis, endonucleolytic	EC:3.1.30; EC:3.1.26; EC:3.1.26.4	Acting on ester bonds; Acting on ester bonds; Ribonuclease H	-	-	-	-	-	-	-	-	-	-	-	-	-	-	-	-	-	-	-	-	-	-	-	-
Fsp-Ps 5.2_LOD1.5Interval	TRINITY_DN5924_c0_g2_i12	not available	len=9555 path=[2:0-258 3:259-453 4:454-513 6:514-772 7:773-806 9:807-1926 10:1927-2002 11:2003-2129 12:2130-2275 14:2276-2305 15:2306-2490 17:2491-2540 20:2541-2546 21:2547-2597 22:2598-2670 24:2671-9304 25:9305-9305 26:9306-9554]	0.0250735	64	58.9941	6366	6105	262	4512846	4513107	0.000489467	170	64.8855	170	64.8855	0	0	Plus	Minus	9555	gag-pol polyprotein	F:nucleic acid binding; F:RNA-DNA hybrid ribonuclease activity; P:DNA integration; P:RNA phosphodiester bond hydrolysis, endonucleolytic	EC:3.1.30; EC:3.1.26; EC:3.1.26.4	Acting on ester bonds; Acting on ester bonds; Ribonuclease H	-	-	-	-	-	-	-	-	-	-	-	-	-	-	-	-	-	-	-	-	-	-	-	-
Fsp-Ps 5.2_LOD1.5Interval	TRINITY_DN5924_c0_g2_i12	not available	len=9555 path=[2:0-258 3:259-453 4:454-513 6:514-772 7:773-806 9:807-1926 10:1927-2002 11:2003-2129 12:2130-2275 14:2276-2305 15:2306-2490 17:2491-2540 20:2541-2546 21:2547-2597 22:2598-2670 24:2671-9304 25:9305-9305 26:9306-9554]	0.0875152	62	57.1907	6250	6105	146	4303034	4303179	0.00027109	100	68.4932	100	68.4932	0	0	Plus	Minus	9555	gag-pol polyprotein	F:nucleic acid binding; F:RNA-DNA hybrid ribonuclease activity; P:DNA integration; P:RNA phosphodiester bond hydrolysis, endonucleolytic	EC:3.1.30; EC:3.1.26; EC:3.1.26.4	Acting on ester bonds; Acting on ester bonds; Ribonuclease H	-	-	-	-	-	-	-	-	-	-	-	-	-	-	-	-	-	-	-	-	-	-	-	-
Fsp-Ps 5.2_LOD1.5Interval	TRINITY_DN5924_c0_g2_i4	not available	len=9303 path=[2:0-258 3:259-453 5:454-511 6:512-770 8:771-804 9:805-1924 10:1925-2000 11:2001-2127 12:2128-2273 14:2274-2303 15:2304-2488 16:2489-2503 19:2504-2538 20:2539-2544 21:2545-2595 23:2596-2668 24:2669-9302]	0	11704	10554.6	1	9303	9303	4952207	4961558	0.0175135	8548	88.1146	8548	88.1146	747	7.70024	Plus	Plus	9303	gag-pol polyprotein	F:nucleic acid binding; F:RNA-DNA hybrid ribonuclease activity; P:DNA integration; P:RNA phosphodiester bond hydrolysis, endonucleolytic	EC:3.1.30; EC:3.1.26; EC:3.1.26.4	Acting on ester bonds; Acting on ester bonds; Ribonuclease H	-	-	-	-	-	-	-	-	-	-	-	-	-	-	-	-	7.56	0.00047	9.16	6.68e-05	-	-	22.81	0.00109
Fsp-Ps 5.2_LOD1.5Interval	TRINITY_DN5924_c0_g2_i4	not available	len=9303 path=[2:0-258 3:259-453 5:454-511 6:512-770 8:771-804 9:805-1924 10:1925-2000 11:2001-2127 12:2128-2273 14:2274-2303 15:2304-2488 16:2489-2503 19:2504-2538 20:2539-2544 21:2545-2595 23:2596-2668 24:2669-9302]	0	8270	7458.22	5141	1	5141	19109824	19114879	0.00967451	4857	93.8188	4857	93.8188	157	3.03264	Plus	Minus	9303	gag-pol polyprotein	F:nucleic acid binding; F:RNA-DNA hybrid ribonuclease activity; P:DNA integration; P:RNA phosphodiester bond hydrolysis, endonucleolytic	EC:3.1.30; EC:3.1.26; EC:3.1.26.4	Acting on ester bonds; Acting on ester bonds; Ribonuclease H	-	-	-	-	-	-	-	-	-	-	-	-	-	-	-	-	7.56	0.00047	9.16	6.68e-05	-	-	22.81	0.00109
Fsp-Ps 5.2_LOD1.5Interval	TRINITY_DN5924_c0_g2_i4	not available	len=9303 path=[2:0-258 3:259-453 5:454-511 6:512-770 8:771-804 9:805-1924 10:1925-2000 11:2001-2127 12:2128-2273 14:2274-2303 15:2304-2488 16:2489-2503 19:2504-2538 20:2539-2544 21:2545-2595 23:2596-2668 24:2669-9302]	0	2940	2652.24	1	2400	2400	34247704	34249985	0.00451816	2157	88.8386	2157	88.8386	174	7.16639	Plus	Plus	9303	gag-pol polyprotein	F:nucleic acid binding; F:RNA-DNA hybrid ribonuclease activity; P:DNA integration; P:RNA phosphodiester bond hydrolysis, endonucleolytic	EC:3.1.30; EC:3.1.26; EC:3.1.26.4	Acting on ester bonds; Acting on ester bonds; Ribonuclease H	-	-	-	-	-	-	-	-	-	-	-	-	-	-	-	-	7.56	0.00047	9.16	6.68e-05	-	-	22.81	0.00109
Fsp-Ps 5.2_LOD1.5Interval	TRINITY_DN5924_c0_g2_i4	not available	len=9303 path=[2:0-258 3:259-453 5:454-511 6:512-770 8:771-804 9:805-1924 10:1925-2000 11:2001-2127 12:2128-2273 14:2274-2303 15:2304-2488 16:2489-2503 19:2504-2538 20:2539-2544 21:2545-2595 23:2596-2668 24:2669-9302]	9.32754e-46	224	203.264	9303	9187	117	34257338	34257454	0.000216495	115	98.2906	115	98.2906	0	0	Plus	Minus	9303	gag-pol polyprotein	F:nucleic acid binding; F:RNA-DNA hybrid ribonuclease activity; P:DNA integration; P:RNA phosphodiester bond hydrolysis, endonucleolytic	EC:3.1.30; EC:3.1.26; EC:3.1.26.4	Acting on ester bonds; Acting on ester bonds; Ribonuclease H	-	-	-	-	-	-	-	-	-	-	-	-	-	-	-	-	7.56	0.00047	9.16	6.68e-05	-	-	22.81	0.00109
Fsp-Ps 5.2_LOD1.5Interval	TRINITY_DN5924_c0_g2_i4	not available	len=9303 path=[2:0-258 3:259-453 5:454-511 6:512-770 8:771-804 9:805-1924 10:1925-2000 11:2001-2127 12:2128-2273 14:2274-2303 15:2304-2488 16:2489-2503 19:2504-2538 20:2539-2544 21:2545-2595 23:2596-2668 24:2669-9302]	3.25563e-45	222	201.46	9187	9303	117	4951650	4951767	0.00022026	116	98.3051	116	98.3051	1	0.847458	Plus	Plus	9303	gag-pol polyprotein	F:nucleic acid binding; F:RNA-DNA hybrid ribonuclease activity; P:DNA integration; P:RNA phosphodiester bond hydrolysis, endonucleolytic	EC:3.1.30; EC:3.1.26; EC:3.1.26.4	Acting on ester bonds; Acting on ester bonds; Ribonuclease H	-	-	-	-	-	-	-	-	-	-	-	-	-	-	-	-	7.56	0.00047	9.16	6.68e-05	-	-	22.81	0.00109
Fsp-Ps 5.2_LOD1.5Interval	TRINITY_DN5924_c0_g2_i4	not available	len=9303 path=[2:0-258 3:259-453 5:454-511 6:512-770 8:771-804 9:805-1924 10:1925-2000 11:2001-2127 12:2128-2273 14:2274-2303 15:2304-2488 16:2489-2503 19:2504-2538 20:2539-2544 21:2545-2595 23:2596-2668 24:2669-9302]	2.50293e-40	204	185.23	9303	9188	116	19115314	19115427	0.000214613	112	96.5517	112	96.5517	2	1.72414	Plus	Minus	9303	gag-pol polyprotein	F:nucleic acid binding; F:RNA-DNA hybrid ribonuclease activity; P:DNA integration; P:RNA phosphodiester bond hydrolysis, endonucleolytic	EC:3.1.30; EC:3.1.26; EC:3.1.26.4	Acting on ester bonds; Acting on ester bonds; Ribonuclease H	-	-	-	-	-	-	-	-	-	-	-	-	-	-	-	-	7.56	0.00047	9.16	6.68e-05	-	-	22.81	0.00109
Fsp-Ps 5.2_LOD1.5Interval	TRINITY_DN5924_c0_g2_i4	not available	len=9303 path=[2:0-258 3:259-453 5:454-511 6:512-770 8:771-804 9:805-1924 10:1925-2000 11:2001-2127 12:2128-2273 14:2274-2303 15:2304-2488 16:2489-2503 19:2504-2538 20:2539-2544 21:2545-2595 23:2596-2668 24:2669-9302]	9.97666e-14	106	96.8649	6350	6103	248	4141663	4141910	0.000463111	170	68.5484	170	68.5484	0	0	Plus	Minus	9303	gag-pol polyprotein	F:nucleic acid binding; F:RNA-DNA hybrid ribonuclease activity; P:DNA integration; P:RNA phosphodiester bond hydrolysis, endonucleolytic	EC:3.1.30; EC:3.1.26; EC:3.1.26.4	Acting on ester bonds; Acting on ester bonds; Ribonuclease H	-	-	-	-	-	-	-	-	-	-	-	-	-	-	-	-	7.56	0.00047	9.16	6.68e-05	-	-	22.81	0.00109
Fsp-Ps 5.2_LOD1.5Interval	TRINITY_DN5924_c0_g2_i4	not available	len=9303 path=[2:0-258 3:259-453 5:454-511 6:512-770 8:771-804 9:805-1924 10:1925-2000 11:2001-2127 12:2128-2273 14:2274-2303 15:2304-2488 16:2489-2503 19:2504-2538 20:2539-2544 21:2545-2595 23:2596-2668 24:2669-9302]	4.24219e-12	100	91.4547	1	50	50	4961978	4962027	9.41283e-05	50	100	50	100	0	0	Plus	Plus	9303	gag-pol polyprotein	F:nucleic acid binding; F:RNA-DNA hybrid ribonuclease activity; P:DNA integration; P:RNA phosphodiester bond hydrolysis, endonucleolytic	EC:3.1.30; EC:3.1.26; EC:3.1.26.4	Acting on ester bonds; Acting on ester bonds; Ribonuclease H	-	-	-	-	-	-	-	-	-	-	-	-	-	-	-	-	7.56	0.00047	9.16	6.68e-05	-	-	22.81	0.00109
Fsp-Ps 5.2_LOD1.5Interval	TRINITY_DN5924_c0_g2_i4	not available	len=9303 path=[2:0-258 3:259-453 5:454-511 6:512-770 8:771-804 9:805-1924 10:1925-2000 11:2001-2127 12:2128-2273 14:2274-2303 15:2304-2488 16:2489-2503 19:2504-2538 20:2539-2544 21:2545-2595 23:2596-2668 24:2669-9302]	4.24219e-12	100	91.4547	6372	6103	270	34414581	34414850	0.000504528	182	67.4074	182	67.4074	0	0	Plus	Minus	9303	gag-pol polyprotein	F:nucleic acid binding; F:RNA-DNA hybrid ribonuclease activity; P:DNA integration; P:RNA phosphodiester bond hydrolysis, endonucleolytic	EC:3.1.30; EC:3.1.26; EC:3.1.26.4	Acting on ester bonds; Acting on ester bonds; Ribonuclease H	-	-	-	-	-	-	-	-	-	-	-	-	-	-	-	-	7.56	0.00047	9.16	6.68e-05	-	-	22.81	0.00109
Fsp-Ps 5.2_LOD1.5Interval	TRINITY_DN5924_c0_g2_i4	not available	len=9303 path=[2:0-258 3:259-453 5:454-511 6:512-770 8:771-804 9:805-1924 10:1925-2000 11:2001-2127 12:2128-2273 14:2274-2303 15:2304-2488 16:2489-2503 19:2504-2538 20:2539-2544 21:2545-2595 23:2596-2668 24:2669-9302]	5.16804e-11	96	87.848	6372	6100	273	19843717	19843989	0.000510176	183	67.033	183	67.033	0	0	Plus	Minus	9303	gag-pol polyprotein	F:nucleic acid binding; F:RNA-DNA hybrid ribonuclease activity; P:DNA integration; P:RNA phosphodiester bond hydrolysis, endonucleolytic	EC:3.1.30; EC:3.1.26; EC:3.1.26.4	Acting on ester bonds; Acting on ester bonds; Ribonuclease H	-	-	-	-	-	-	-	-	-	-	-	-	-	-	-	-	7.56	0.00047	9.16	6.68e-05	-	-	22.81	0.00109
Fsp-Ps 5.2_LOD1.5Interval	TRINITY_DN5924_c0_g2_i4	not available	len=9303 path=[2:0-258 3:259-453 5:454-511 6:512-770 8:771-804 9:805-1924 10:1925-2000 11:2001-2127 12:2128-2273 14:2274-2303 15:2304-2488 16:2489-2503 19:2504-2538 20:2539-2544 21:2545-2595 23:2596-2668 24:2669-9302]	5.16804e-11	96	87.848	6364	6102	263	20015584	20015846	0.00049135	177	67.3004	177	67.3004	0	0	Plus	Minus	9303	gag-pol polyprotein	F:nucleic acid binding; F:RNA-DNA hybrid ribonuclease activity; P:DNA integration; P:RNA phosphodiester bond hydrolysis, endonucleolytic	EC:3.1.30; EC:3.1.26; EC:3.1.26.4	Acting on ester bonds; Acting on ester bonds; Ribonuclease H	-	-	-	-	-	-	-	-	-	-	-	-	-	-	-	-	7.56	0.00047	9.16	6.68e-05	-	-	22.81	0.00109
Fsp-Ps 5.2_LOD1.5Interval	TRINITY_DN5924_c0_g2_i4	not available	len=9303 path=[2:0-258 3:259-453 5:454-511 6:512-770 8:771-804 9:805-1924 10:1925-2000 11:2001-2127 12:2128-2273 14:2274-2303 15:2304-2488 16:2489-2503 19:2504-2538 20:2539-2544 21:2545-2595 23:2596-2668 24:2669-9302]	5.16804e-11	96	87.848	6350	6103	248	19515695	19515942	0.000463111	171	67.8571	171	67.8571	8	3.1746	Plus	Minus	9303	gag-pol polyprotein	F:nucleic acid binding; F:RNA-DNA hybrid ribonuclease activity; P:DNA integration; P:RNA phosphodiester bond hydrolysis, endonucleolytic	EC:3.1.30; EC:3.1.26; EC:3.1.26.4	Acting on ester bonds; Acting on ester bonds; Ribonuclease H	-	-	-	-	-	-	-	-	-	-	-	-	-	-	-	-	7.56	0.00047	9.16	6.68e-05	-	-	22.81	0.00109
Fsp-Ps 5.2_LOD1.5Interval	TRINITY_DN5924_c0_g2_i4	not available	len=9303 path=[2:0-258 3:259-453 5:454-511 6:512-770 8:771-804 9:805-1924 10:1925-2000 11:2001-2127 12:2128-2273 14:2274-2303 15:2304-2488 16:2489-2503 19:2504-2538 20:2539-2544 21:2545-2595 23:2596-2668 24:2669-9302]	2.19751e-09	90	82.4379	6100	6350	251	4809115	4809365	0.000472524	171	67.5889	171	67.5889	4	1.58103	Plus	Plus	9303	gag-pol polyprotein	F:nucleic acid binding; F:RNA-DNA hybrid ribonuclease activity; P:DNA integration; P:RNA phosphodiester bond hydrolysis, endonucleolytic	EC:3.1.30; EC:3.1.26; EC:3.1.26.4	Acting on ester bonds; Acting on ester bonds; Ribonuclease H	-	-	-	-	-	-	-	-	-	-	-	-	-	-	-	-	7.56	0.00047	9.16	6.68e-05	-	-	22.81	0.00109
Fsp-Ps 5.2_LOD1.5Interval	TRINITY_DN5924_c0_g2_i4	not available	len=9303 path=[2:0-258 3:259-453 5:454-511 6:512-770 8:771-804 9:805-1924 10:1925-2000 11:2001-2127 12:2128-2273 14:2274-2303 15:2304-2488 16:2489-2503 19:2504-2538 20:2539-2544 21:2545-2595 23:2596-2668 24:2669-9302]	2.19751e-09	90	82.4379	6103	6350	248	19789868	19790115	0.000466876	167	67.3387	167	67.3387	0	0	Plus	Plus	9303	gag-pol polyprotein	F:nucleic acid binding; F:RNA-DNA hybrid ribonuclease activity; P:DNA integration; P:RNA phosphodiester bond hydrolysis, endonucleolytic	EC:3.1.30; EC:3.1.26; EC:3.1.26.4	Acting on ester bonds; Acting on ester bonds; Ribonuclease H	-	-	-	-	-	-	-	-	-	-	-	-	-	-	-	-	7.56	0.00047	9.16	6.68e-05	-	-	22.81	0.00109
Fsp-Ps 5.2_LOD1.5Interval	TRINITY_DN5924_c0_g2_i4	not available	len=9303 path=[2:0-258 3:259-453 5:454-511 6:512-770 8:771-804 9:805-1924 10:1925-2000 11:2001-2127 12:2128-2273 14:2274-2303 15:2304-2488 16:2489-2503 19:2504-2538 20:2539-2544 21:2545-2595 23:2596-2668 24:2669-9302]	7.67005e-09	88	80.6345	49	1	49	34247222	34247270	8.84806e-05	47	95.9184	47	95.9184	0	0	Plus	Minus	9303	gag-pol polyprotein	F:nucleic acid binding; F:RNA-DNA hybrid ribonuclease activity; P:DNA integration; P:RNA phosphodiester bond hydrolysis, endonucleolytic	EC:3.1.30; EC:3.1.26; EC:3.1.26.4	Acting on ester bonds; Acting on ester bonds; Ribonuclease H	-	-	-	-	-	-	-	-	-	-	-	-	-	-	-	-	7.56	0.00047	9.16	6.68e-05	-	-	22.81	0.00109
Fsp-Ps 5.2_LOD1.5Interval	TRINITY_DN5924_c0_g2_i4	not available	len=9303 path=[2:0-258 3:259-453 5:454-511 6:512-770 8:771-804 9:805-1924 10:1925-2000 11:2001-2127 12:2128-2273 14:2274-2303 15:2304-2488 16:2489-2503 19:2504-2538 20:2539-2544 21:2545-2595 23:2596-2668 24:2669-9302]	3.26139e-07	82	75.2244	6103	6364	262	4762744	4763006	0.000493232	175	66.5399	175	66.5399	1	0.380228	Plus	Plus	9303	gag-pol polyprotein	F:nucleic acid binding; F:RNA-DNA hybrid ribonuclease activity; P:DNA integration; P:RNA phosphodiester bond hydrolysis, endonucleolytic	EC:3.1.30; EC:3.1.26; EC:3.1.26.4	Acting on ester bonds; Acting on ester bonds; Ribonuclease H	-	-	-	-	-	-	-	-	-	-	-	-	-	-	-	-	7.56	0.00047	9.16	6.68e-05	-	-	22.81	0.00109
Fsp-Ps 5.2_LOD1.5Interval	TRINITY_DN5924_c0_g2_i4	not available	len=9303 path=[2:0-258 3:259-453 5:454-511 6:512-770 8:771-804 9:805-1924 10:1925-2000 11:2001-2127 12:2128-2273 14:2274-2303 15:2304-2488 16:2489-2503 19:2504-2538 20:2539-2544 21:2545-2595 23:2596-2668 24:2669-9302]	1.13834e-06	80	73.4211	6102	6364	263	19091430	19091692	0.000495115	174	66.1597	174	66.1597	0	0	Plus	Plus	9303	gag-pol polyprotein	F:nucleic acid binding; F:RNA-DNA hybrid ribonuclease activity; P:DNA integration; P:RNA phosphodiester bond hydrolysis, endonucleolytic	EC:3.1.30; EC:3.1.26; EC:3.1.26.4	Acting on ester bonds; Acting on ester bonds; Ribonuclease H	-	-	-	-	-	-	-	-	-	-	-	-	-	-	-	-	7.56	0.00047	9.16	6.68e-05	-	-	22.81	0.00109
Fsp-Ps 5.2_LOD1.5Interval	TRINITY_DN5924_c0_g2_i4	not available	len=9303 path=[2:0-258 3:259-453 5:454-511 6:512-770 8:771-804 9:805-1924 10:1925-2000 11:2001-2127 12:2128-2273 14:2274-2303 15:2304-2488 16:2489-2503 19:2504-2538 20:2539-2544 21:2545-2595 23:2596-2668 24:2669-9302]	1.13834e-06	80	73.4211	6103	6372	270	4057525	4057794	0.000508293	178	65.9259	178	65.9259	0	0	Plus	Plus	9303	gag-pol polyprotein	F:nucleic acid binding; F:RNA-DNA hybrid ribonuclease activity; P:DNA integration; P:RNA phosphodiester bond hydrolysis, endonucleolytic	EC:3.1.30; EC:3.1.26; EC:3.1.26.4	Acting on ester bonds; Acting on ester bonds; Ribonuclease H	-	-	-	-	-	-	-	-	-	-	-	-	-	-	-	-	7.56	0.00047	9.16	6.68e-05	-	-	22.81	0.00109
Fsp-Ps 5.2_LOD1.5Interval	TRINITY_DN5924_c0_g2_i4	not available	len=9303 path=[2:0-258 3:259-453 5:454-511 6:512-770 8:771-804 9:805-1924 10:1925-2000 11:2001-2127 12:2128-2273 14:2274-2303 15:2304-2488 16:2489-2503 19:2504-2538 20:2539-2544 21:2545-2595 23:2596-2668 24:2669-9302]	3.97318e-06	78	71.6177	6103	6364	262	19473028	19473289	0.000493232	173	66.0305	173	66.0305	0	0	Plus	Plus	9303	gag-pol polyprotein	F:nucleic acid binding; F:RNA-DNA hybrid ribonuclease activity; P:DNA integration; P:RNA phosphodiester bond hydrolysis, endonucleolytic	EC:3.1.30; EC:3.1.26; EC:3.1.26.4	Acting on ester bonds; Acting on ester bonds; Ribonuclease H	-	-	-	-	-	-	-	-	-	-	-	-	-	-	-	-	7.56	0.00047	9.16	6.68e-05	-	-	22.81	0.00109
Fsp-Ps 5.2_LOD1.5Interval	TRINITY_DN5924_c0_g2_i4	not available	len=9303 path=[2:0-258 3:259-453 5:454-511 6:512-770 8:771-804 9:805-1924 10:1925-2000 11:2001-2127 12:2128-2273 14:2274-2303 15:2304-2488 16:2489-2503 19:2504-2538 20:2539-2544 21:2545-2595 23:2596-2668 24:2669-9302]	1.38678e-05	76	69.8143	6332	6103	230	34962291	34962519	0.000429225	154	66.9565	154	66.9565	1	0.434783	Plus	Minus	9303	gag-pol polyprotein	F:nucleic acid binding; F:RNA-DNA hybrid ribonuclease activity; P:DNA integration; P:RNA phosphodiester bond hydrolysis, endonucleolytic	EC:3.1.30; EC:3.1.26; EC:3.1.26.4	Acting on ester bonds; Acting on ester bonds; Ribonuclease H	-	-	-	-	-	-	-	-	-	-	-	-	-	-	-	-	7.56	0.00047	9.16	6.68e-05	-	-	22.81	0.00109
Fsp-Ps 5.2_LOD1.5Interval	TRINITY_DN5924_c0_g2_i4	not available	len=9303 path=[2:0-258 3:259-453 5:454-511 6:512-770 8:771-804 9:805-1924 10:1925-2000 11:2001-2127 12:2128-2273 14:2274-2303 15:2304-2488 16:2489-2503 19:2504-2538 20:2539-2544 21:2545-2595 23:2596-2668 24:2669-9302]	0.000589673	70	64.4042	6103	6364	262	19544268	19544528	0.000493232	172	65.6489	172	65.6489	1	0.381679	Plus	Plus	9303	gag-pol polyprotein	F:nucleic acid binding; F:RNA-DNA hybrid ribonuclease activity; P:DNA integration; P:RNA phosphodiester bond hydrolysis, endonucleolytic	EC:3.1.30; EC:3.1.26; EC:3.1.26.4	Acting on ester bonds; Acting on ester bonds; Ribonuclease H	-	-	-	-	-	-	-	-	-	-	-	-	-	-	-	-	7.56	0.00047	9.16	6.68e-05	-	-	22.81	0.00109
Fsp-Ps 5.2_LOD1.5Interval	TRINITY_DN5924_c0_g2_i4	not available	len=9303 path=[2:0-258 3:259-453 5:454-511 6:512-770 8:771-804 9:805-1924 10:1925-2000 11:2001-2127 12:2128-2273 14:2274-2303 15:2304-2488 16:2489-2503 19:2504-2538 20:2539-2544 21:2545-2595 23:2596-2668 24:2669-9302]	0.00205816	68	62.6008	6372	6103	270	19256840	19257109	0.000504528	178	65.6827	178	65.6827	2	0.738007	Plus	Minus	9303	gag-pol polyprotein	F:nucleic acid binding; F:RNA-DNA hybrid ribonuclease activity; P:DNA integration; P:RNA phosphodiester bond hydrolysis, endonucleolytic	EC:3.1.30; EC:3.1.26; EC:3.1.26.4	Acting on ester bonds; Acting on ester bonds; Ribonuclease H	-	-	-	-	-	-	-	-	-	-	-	-	-	-	-	-	7.56	0.00047	9.16	6.68e-05	-	-	22.81	0.00109
Fsp-Ps 5.2_LOD1.5Interval	TRINITY_DN5924_c0_g2_i4	not available	len=9303 path=[2:0-258 3:259-453 5:454-511 6:512-770 8:771-804 9:805-1924 10:1925-2000 11:2001-2127 12:2128-2273 14:2274-2303 15:2304-2488 16:2489-2503 19:2504-2538 20:2539-2544 21:2545-2595 23:2596-2668 24:2669-9302]	0.00718369	66	60.7975	6110	6025	86	34858897	34858982	0.000158136	65	75.5814	65	75.5814	0	0	Plus	Minus	9303	gag-pol polyprotein	F:nucleic acid binding; F:RNA-DNA hybrid ribonuclease activity; P:DNA integration; P:RNA phosphodiester bond hydrolysis, endonucleolytic	EC:3.1.30; EC:3.1.26; EC:3.1.26.4	Acting on ester bonds; Acting on ester bonds; Ribonuclease H	-	-	-	-	-	-	-	-	-	-	-	-	-	-	-	-	7.56	0.00047	9.16	6.68e-05	-	-	22.81	0.00109
Fsp-Ps 5.2_LOD1.5Interval	TRINITY_DN5924_c0_g2_i4	not available	len=9303 path=[2:0-258 3:259-453 5:454-511 6:512-770 8:771-804 9:805-1924 10:1925-2000 11:2001-2127 12:2128-2273 14:2274-2303 15:2304-2488 16:2489-2503 19:2504-2538 20:2539-2544 21:2545-2595 23:2596-2668 24:2669-9302]	0.00718369	66	60.7975	6382	6292	91	20007456	20007546	0.000167548	68	74.7253	68	74.7253	0	0	Plus	Minus	9303	gag-pol polyprotein	F:nucleic acid binding; F:RNA-DNA hybrid ribonuclease activity; P:DNA integration; P:RNA phosphodiester bond hydrolysis, endonucleolytic	EC:3.1.30; EC:3.1.26; EC:3.1.26.4	Acting on ester bonds; Acting on ester bonds; Ribonuclease H	-	-	-	-	-	-	-	-	-	-	-	-	-	-	-	-	7.56	0.00047	9.16	6.68e-05	-	-	22.81	0.00109
Fsp-Ps 5.2_LOD1.5Interval	TRINITY_DN5924_c0_g2_i4	not available	len=9303 path=[2:0-258 3:259-453 5:454-511 6:512-770 8:771-804 9:805-1924 10:1925-2000 11:2001-2127 12:2128-2273 14:2274-2303 15:2304-2488 16:2489-2503 19:2504-2538 20:2539-2544 21:2545-2595 23:2596-2668 24:2669-9302]	0.0250735	64	58.9941	6364	6103	262	4512846	4513107	0.000489467	170	64.8855	170	64.8855	0	0	Plus	Minus	9303	gag-pol polyprotein	F:nucleic acid binding; F:RNA-DNA hybrid ribonuclease activity; P:DNA integration; P:RNA phosphodiester bond hydrolysis, endonucleolytic	EC:3.1.30; EC:3.1.26; EC:3.1.26.4	Acting on ester bonds; Acting on ester bonds; Ribonuclease H	-	-	-	-	-	-	-	-	-	-	-	-	-	-	-	-	7.56	0.00047	9.16	6.68e-05	-	-	22.81	0.00109
Fsp-Ps 5.2_LOD1.5Interval	TRINITY_DN5924_c0_g2_i4	not available	len=9303 path=[2:0-258 3:259-453 5:454-511 6:512-770 8:771-804 9:805-1924 10:1925-2000 11:2001-2127 12:2128-2273 14:2274-2303 15:2304-2488 16:2489-2503 19:2504-2538 20:2539-2544 21:2545-2595 23:2596-2668 24:2669-9302]	0.0875152	62	57.1907	6248	6103	146	4303034	4303179	0.00027109	100	68.4932	100	68.4932	0	0	Plus	Minus	9303	gag-pol polyprotein	F:nucleic acid binding; F:RNA-DNA hybrid ribonuclease activity; P:DNA integration; P:RNA phosphodiester bond hydrolysis, endonucleolytic	EC:3.1.30; EC:3.1.26; EC:3.1.26.4	Acting on ester bonds; Acting on ester bonds; Ribonuclease H	-	-	-	-	-	-	-	-	-	-	-	-	-	-	-	-	7.56	0.00047	9.16	6.68e-05	-	-	22.81	0.00109
Fsp-Ps 5.2_LOD1.5Interval	TRINITY_DN10679_c1_g1_i2	not available	len=5831 path=[0:0-31 3:32-1888 4:1889-5830]	0	11342	10228.2	71	5831	5761	24449850	24455609	0.0108455	5726	99.3925	5726	99.3925	1	0.0173581	Plus	Plus	5831	gag/pol polyprotein	F:nucleic acid binding; F:aspartic-type endopeptidase activity; F:RNA-DNA hybrid ribonuclease activity; P:proteolysis; P:DNA integration; P:RNA phosphodiester bond hydrolysis, endonucleolytic	0	0	-	-	-	-	-	-	-	-	-	-	-	-	-	-	*	1.75e-09	-	-	-	-	-	-	-	-
Fsp-Ps 5.2_LOD1.5Interval	TRINITY_DN10679_c1_g1_i2	not available	len=5831 path=[0:0-31 3:32-1888 4:1889-5830]	0	7676	6922.62	71	5818	5748	2019181	2025049	0.010821	5396	89.6941	5396	89.6941	415	6.89827	Plus	Plus	5831	gag/pol polyprotein	F:nucleic acid binding; F:aspartic-type endopeptidase activity; F:RNA-DNA hybrid ribonuclease activity; P:proteolysis; P:DNA integration; P:RNA phosphodiester bond hydrolysis, endonucleolytic	0	0	-	-	-	-	-	-	-	-	-	-	-	-	-	-	*	1.75e-09	-	-	-	-	-	-	-	-
Fsp-Ps 5.2_LOD1.5Interval	TRINITY_DN10679_c1_g1_i2	not available	len=5831 path=[0:0-31 3:32-1888 4:1889-5830]	0	5898	5319.42	3101	71	3031	42126540	42129569	0.00570229	2999	98.9442	2999	98.9442	1	0.0329924	Plus	Minus	5831	gag/pol polyprotein	F:nucleic acid binding; F:aspartic-type endopeptidase activity; F:RNA-DNA hybrid ribonuclease activity; P:proteolysis; P:DNA integration; P:RNA phosphodiester bond hydrolysis, endonucleolytic	0	0	-	-	-	-	-	-	-	-	-	-	-	-	-	-	*	1.75e-09	-	-	-	-	-	-	-	-
Fsp-Ps 5.2_LOD1.5Interval	TRINITY_DN10679_c1_g1_i2	not available	len=5831 path=[0:0-31 3:32-1888 4:1889-5830]	0	2906	2621.58	2268	70	2199	43142278	43144469	0.004136	2010	88.4683	2010	88.4683	153	6.73415	Plus	Minus	5831	gag/pol polyprotein	F:nucleic acid binding; F:aspartic-type endopeptidase activity; F:RNA-DNA hybrid ribonuclease activity; P:proteolysis; P:DNA integration; P:RNA phosphodiester bond hydrolysis, endonucleolytic	0	0	-	-	-	-	-	-	-	-	-	-	-	-	-	-	*	1.75e-09	-	-	-	-	-	-	-	-
Fsp-Ps 5.2_LOD1.5Interval	TRINITY_DN10679_c1_g1_i2	not available	len=5831 path=[0:0-31 3:32-1888 4:1889-5830]	0	848	765.915	1408	70	1339	24668247	24669587	0.00251699	1005	73.5725	1005	73.5725	52	3.80673	Plus	Minus	5831	gag/pol polyprotein	F:nucleic acid binding; F:aspartic-type endopeptidase activity; F:RNA-DNA hybrid ribonuclease activity; P:proteolysis; P:DNA integration; P:RNA phosphodiester bond hydrolysis, endonucleolytic	0	0	-	-	-	-	-	-	-	-	-	-	-	-	-	-	*	1.75e-09	-	-	-	-	-	-	-	-
Fsp-Ps 5.2_LOD1.5Interval	TRINITY_DN10679_c1_g1_i2	not available	len=5831 path=[0:0-31 3:32-1888 4:1889-5830]	0	806	728.044	3250	1298	1953	24664935	24666875	0.00367289	1384	69.2	1384	69.2	106	5.3	Plus	Minus	5831	gag/pol polyprotein	F:nucleic acid binding; F:aspartic-type endopeptidase activity; F:RNA-DNA hybrid ribonuclease activity; P:proteolysis; P:DNA integration; P:RNA phosphodiester bond hydrolysis, endonucleolytic	0	0	-	-	-	-	-	-	-	-	-	-	-	-	-	-	*	1.75e-09	-	-	-	-	-	-	-	-
Fsp-Ps 5.2_LOD1.5Interval	TRINITY_DN10679_c1_g1_i2	not available	len=5831 path=[0:0-31 3:32-1888 4:1889-5830]	6.70443e-73	324	293.432	4662	4323	340	24664107	24664449	0.000636307	271	79.0087	271	79.0087	3	0.874636	Plus	Minus	5831	gag/pol polyprotein	F:nucleic acid binding; F:aspartic-type endopeptidase activity; F:RNA-DNA hybrid ribonuclease activity; P:proteolysis; P:DNA integration; P:RNA phosphodiester bond hydrolysis, endonucleolytic	0	0	-	-	-	-	-	-	-	-	-	-	-	-	-	-	*	1.75e-09	-	-	-	-	-	-	-	-
Fsp-Ps 5.2_LOD1.5Interval	TRINITY_DN10679_c1_g1_i2	not available	len=5831 path=[0:0-31 3:32-1888 4:1889-5830]	1.21219e-69	312	282.612	5830	5356	475	24662893	24663398	0.000890454	373	72.8516	373	72.8516	43	8.39844	Plus	Minus	5831	gag/pol polyprotein	F:nucleic acid binding; F:aspartic-type endopeptidase activity; F:RNA-DNA hybrid ribonuclease activity; P:proteolysis; P:DNA integration; P:RNA phosphodiester bond hydrolysis, endonucleolytic	0	0	-	-	-	-	-	-	-	-	-	-	-	-	-	-	*	1.75e-09	-	-	-	-	-	-	-	-
Fsp-Ps 5.2_LOD1.5Interval	TRINITY_DN10679_c1_g1_i2	not available	len=5831 path=[0:0-31 3:32-1888 4:1889-5830]	7.64975e-66	298	269.988	5242	4584	659	24663464	24664104	0.00123685	458	69.1843	458	69.1843	24	3.62538	Plus	Minus	5831	gag/pol polyprotein	F:nucleic acid binding; F:aspartic-type endopeptidase activity; F:RNA-DNA hybrid ribonuclease activity; P:proteolysis; P:DNA integration; P:RNA phosphodiester bond hydrolysis, endonucleolytic	0	0	-	-	-	-	-	-	-	-	-	-	-	-	-	-	*	1.75e-09	-	-	-	-	-	-	-	-
Fsp-Ps 5.2_LOD1.5Interval	TRINITY_DN10679_c1_g1_i2	not available	len=5831 path=[0:0-31 3:32-1888 4:1889-5830]	1.57952e-36	190	172.606	4342	5023	682	24908850	24909531	0.00128391	454	66.1808	454	66.1808	8	1.16618	Plus	Plus	5831	gag/pol polyprotein	F:nucleic acid binding; F:aspartic-type endopeptidase activity; F:RNA-DNA hybrid ribonuclease activity; P:proteolysis; P:DNA integration; P:RNA phosphodiester bond hydrolysis, endonucleolytic	0	0	-	-	-	-	-	-	-	-	-	-	-	-	-	-	*	1.75e-09	-	-	-	-	-	-	-	-
Fsp-Ps 5.2_LOD1.5Interval	TRINITY_DN10679_c1_g1_i2	not available	len=5831 path=[0:0-31 3:32-1888 4:1889-5830]	7.17734e-22	136	123.915	841	1555	715	42364613	42365339	0.00134604	474	64.8427	474	64.8427	20	2.73598	Plus	Plus	5831	gag/pol polyprotein	F:nucleic acid binding; F:aspartic-type endopeptidase activity; F:RNA-DNA hybrid ribonuclease activity; P:proteolysis; P:DNA integration; P:RNA phosphodiester bond hydrolysis, endonucleolytic	0	0	-	-	-	-	-	-	-	-	-	-	-	-	-	-	*	1.75e-09	-	-	-	-	-	-	-	-
Fsp-Ps 5.2_LOD1.5Interval	TRINITY_DN10679_c1_g1_i2	not available	len=5831 path=[0:0-31 3:32-1888 4:1889-5830]	3.71796e-19	126	114.899	1555	841	715	24578351	24579077	0.00134227	476	64.5862	476	64.5862	32	4.34193	Plus	Minus	5831	gag/pol polyprotein	F:nucleic acid binding; F:aspartic-type endopeptidase activity; F:RNA-DNA hybrid ribonuclease activity; P:proteolysis; P:DNA integration; P:RNA phosphodiester bond hydrolysis, endonucleolytic	0	0	-	-	-	-	-	-	-	-	-	-	-	-	-	-	*	1.75e-09	-	-	-	-	-	-	-	-
Fsp-Ps 5.2_LOD1.5Interval	TRINITY_DN10679_c1_g1_i2	not available	len=5831 path=[0:0-31 3:32-1888 4:1889-5830]	5.51794e-17	118	107.685	2736	3028	293	24905107	24905399	0.000551592	204	68.9189	204	68.9189	6	2.02703	Plus	Plus	5831	gag/pol polyprotein	F:nucleic acid binding; F:aspartic-type endopeptidase activity; F:RNA-DNA hybrid ribonuclease activity; P:proteolysis; P:DNA integration; P:RNA phosphodiester bond hydrolysis, endonucleolytic	0	0	-	-	-	-	-	-	-	-	-	-	-	-	-	-	*	1.75e-09	-	-	-	-	-	-	-	-
Fsp-Ps 5.2_LOD1.5Interval	TRINITY_DN10679_c1_g1_i2	not available	len=5831 path=[0:0-31 3:32-1888 4:1889-5830]	2.34629e-15	112	102.275	841	1555	715	44060617	44061343	0.00134604	473	64.2663	473	64.2663	30	4.07609	Plus	Plus	5831	gag/pol polyprotein	F:nucleic acid binding; F:aspartic-type endopeptidase activity; F:RNA-DNA hybrid ribonuclease activity; P:proteolysis; P:DNA integration; P:RNA phosphodiester bond hydrolysis, endonucleolytic	0	0	-	-	-	-	-	-	-	-	-	-	-	-	-	-	*	1.75e-09	-	-	-	-	-	-	-	-
Fsp-Ps 5.2_LOD1.5Interval	TRINITY_DN10679_c1_g1_i2	not available	len=5831 path=[0:0-31 3:32-1888 4:1889-5830]	8.18934e-15	110	100.472	4596	5023	428	42133048	42133475	0.000805738	279	65.1869	279	65.1869	0	0	Plus	Plus	5831	gag/pol polyprotein	F:nucleic acid binding; F:aspartic-type endopeptidase activity; F:RNA-DNA hybrid ribonuclease activity; P:proteolysis; P:DNA integration; P:RNA phosphodiester bond hydrolysis, endonucleolytic	0	0	-	-	-	-	-	-	-	-	-	-	-	-	-	-	*	1.75e-09	-	-	-	-	-	-	-	-
Fsp-Ps 5.2_LOD1.5Interval	TRINITY_DN10679_c1_g1_i2	not available	len=5831 path=[0:0-31 3:32-1888 4:1889-5830]	8.18934e-15	110	100.472	4737	5054	318	24825856	24826173	0.000598656	222	68.7307	222	68.7307	10	3.09598	Plus	Plus	5831	gag/pol polyprotein	F:nucleic acid binding; F:aspartic-type endopeptidase activity; F:RNA-DNA hybrid ribonuclease activity; P:proteolysis; P:DNA integration; P:RNA phosphodiester bond hydrolysis, endonucleolytic	0	0	-	-	-	-	-	-	-	-	-	-	-	-	-	-	*	1.75e-09	-	-	-	-	-	-	-	-
Fsp-Ps 5.2_LOD1.5Interval	TRINITY_DN10679_c1_g1_i2	not available	len=5831 path=[0:0-31 3:32-1888 4:1889-5830]	8.18934e-15	110	100.472	5816	5650	167	2899836	2899999	0.000310623	126	75	126	75	5	2.97619	Plus	Minus	5831	gag/pol polyprotein	F:nucleic acid binding; F:aspartic-type endopeptidase activity; F:RNA-DNA hybrid ribonuclease activity; P:proteolysis; P:DNA integration; P:RNA phosphodiester bond hydrolysis, endonucleolytic	0	0	-	-	-	-	-	-	-	-	-	-	-	-	-	-	*	1.75e-09	-	-	-	-	-	-	-	-
Fsp-Ps 5.2_LOD1.5Interval	TRINITY_DN10679_c1_g1_i2	not available	len=5831 path=[0:0-31 3:32-1888 4:1889-5830]	9.97666e-14	106	96.8649	1555	841	715	42431122	42431848	0.00134227	471	63.9946	471	63.9946	30	4.07609	Plus	Minus	5831	gag/pol polyprotein	F:nucleic acid binding; F:aspartic-type endopeptidase activity; F:RNA-DNA hybrid ribonuclease activity; P:proteolysis; P:DNA integration; P:RNA phosphodiester bond hydrolysis, endonucleolytic	0	0	-	-	-	-	-	-	-	-	-	-	-	-	-	-	*	1.75e-09	-	-	-	-	-	-	-	-
Fsp-Ps 5.2_LOD1.5Interval	TRINITY_DN10679_c1_g1_i2	not available	len=5831 path=[0:0-31 3:32-1888 4:1889-5830]	1.48067e-11	98	89.6514	1555	832	724	2816441	2817176	0.00135921	474	63.8814	474	63.8814	24	3.2345	Plus	Minus	5831	gag/pol polyprotein	F:nucleic acid binding; F:aspartic-type endopeptidase activity; F:RNA-DNA hybrid ribonuclease activity; P:proteolysis; P:DNA integration; P:RNA phosphodiester bond hydrolysis, endonucleolytic	0	0	-	-	-	-	-	-	-	-	-	-	-	-	-	-	*	1.75e-09	-	-	-	-	-	-	-	-
Fsp-Ps 5.2_LOD1.5Interval	TRINITY_DN10679_c1_g1_i2	not available	len=5831 path=[0:0-31 3:32-1888 4:1889-5830]	1.48067e-11	98	89.6514	5797	5638	160	24574849	24575003	0.000297446	119	73.913	119	73.913	7	4.34783	Plus	Minus	5831	gag/pol polyprotein	F:nucleic acid binding; F:aspartic-type endopeptidase activity; F:RNA-DNA hybrid ribonuclease activity; P:proteolysis; P:DNA integration; P:RNA phosphodiester bond hydrolysis, endonucleolytic	0	0	-	-	-	-	-	-	-	-	-	-	-	-	-	-	*	1.75e-09	-	-	-	-	-	-	-	-
Fsp-Ps 5.2_LOD1.5Interval	TRINITY_DN10679_c1_g1_i2	not available	len=5831 path=[0:0-31 3:32-1888 4:1889-5830]	1.80382e-10	94	86.0446	4926	4334	593	43362361	43362953	0.0011126	389	64.2975	389	64.2975	24	3.96694	Plus	Minus	5831	gag/pol polyprotein	F:nucleic acid binding; F:aspartic-type endopeptidase activity; F:RNA-DNA hybrid ribonuclease activity; P:proteolysis; P:DNA integration; P:RNA phosphodiester bond hydrolysis, endonucleolytic	0	0	-	-	-	-	-	-	-	-	-	-	-	-	-	-	*	1.75e-09	-	-	-	-	-	-	-	-
Fsp-Ps 5.2_LOD1.5Interval	TRINITY_DN10679_c1_g1_i2	not available	len=5831 path=[0:0-31 3:32-1888 4:1889-5830]	1.80382e-10	94	86.0446	4737	4926	190	42173781	42173970	0.000357688	133	70	133	70	0	0	Plus	Plus	5831	gag/pol polyprotein	F:nucleic acid binding; F:aspartic-type endopeptidase activity; F:RNA-DNA hybrid ribonuclease activity; P:proteolysis; P:DNA integration; P:RNA phosphodiester bond hydrolysis, endonucleolytic	0	0	-	-	-	-	-	-	-	-	-	-	-	-	-	-	*	1.75e-09	-	-	-	-	-	-	-	-
Fsp-Ps 5.2_LOD1.5Interval	TRINITY_DN10679_c1_g1_i2	not available	len=5831 path=[0:0-31 3:32-1888 4:1889-5830]	1.80382e-10	94	86.0446	5820	5648	173	43475219	43475391	0.000321919	125	71.4286	125	71.4286	4	2.28571	Plus	Minus	5831	gag/pol polyprotein	F:nucleic acid binding; F:aspartic-type endopeptidase activity; F:RNA-DNA hybrid ribonuclease activity; P:proteolysis; P:DNA integration; P:RNA phosphodiester bond hydrolysis, endonucleolytic	0	0	-	-	-	-	-	-	-	-	-	-	-	-	-	-	*	1.75e-09	-	-	-	-	-	-	-	-
Fsp-Ps 5.2_LOD1.5Interval	TRINITY_DN10679_c1_g1_i2	not available	len=5831 path=[0:0-31 3:32-1888 4:1889-5830]	6.29596e-10	92	84.2413	832	1555	724	2791674	2792404	0.00136298	478	63.9893	478	63.9893	39	5.22088	Plus	Plus	5831	gag/pol polyprotein	F:nucleic acid binding; F:aspartic-type endopeptidase activity; F:RNA-DNA hybrid ribonuclease activity; P:proteolysis; P:DNA integration; P:RNA phosphodiester bond hydrolysis, endonucleolytic	0	0	-	-	-	-	-	-	-	-	-	-	-	-	-	-	*	1.75e-09	-	-	-	-	-	-	-	-
Fsp-Ps 5.2_LOD1.5Interval	TRINITY_DN10679_c1_g1_i2	not available	len=5831 path=[0:0-31 3:32-1888 4:1889-5830]	6.29596e-10	92	84.2413	1311	1555	245	2010346	2010596	0.000461229	169	67.3307	169	67.3307	6	2.39044	Plus	Plus	5831	gag/pol polyprotein	F:nucleic acid binding; F:aspartic-type endopeptidase activity; F:RNA-DNA hybrid ribonuclease activity; P:proteolysis; P:DNA integration; P:RNA phosphodiester bond hydrolysis, endonucleolytic	0	0	-	-	-	-	-	-	-	-	-	-	-	-	-	-	*	1.75e-09	-	-	-	-	-	-	-	-
Fsp-Ps 5.2_LOD1.5Interval	TRINITY_DN10679_c1_g1_i2	not available	len=5831 path=[0:0-31 3:32-1888 4:1889-5830]	6.29596e-10	92	84.2413	3028	2740	289	43477985	43478273	0.000540297	192	66.436	192	66.436	0	0	Plus	Minus	5831	gag/pol polyprotein	F:nucleic acid binding; F:aspartic-type endopeptidase activity; F:RNA-DNA hybrid ribonuclease activity; P:proteolysis; P:DNA integration; P:RNA phosphodiester bond hydrolysis, endonucleolytic	0	0	-	-	-	-	-	-	-	-	-	-	-	-	-	-	*	1.75e-09	-	-	-	-	-	-	-	-
Fsp-Ps 5.2_LOD1.5Interval	TRINITY_DN10679_c1_g1_i2	not available	len=5831 path=[0:0-31 3:32-1888 4:1889-5830]	2.19751e-09	90	82.4379	832	1011	180	2864381	2864560	0.000338862	126	70	126	70	0	0	Plus	Plus	5831	gag/pol polyprotein	F:nucleic acid binding; F:aspartic-type endopeptidase activity; F:RNA-DNA hybrid ribonuclease activity; P:proteolysis; P:DNA integration; P:RNA phosphodiester bond hydrolysis, endonucleolytic	0	0	-	-	-	-	-	-	-	-	-	-	-	-	-	-	*	1.75e-09	-	-	-	-	-	-	-	-
Fsp-Ps 5.2_LOD1.5Interval	TRINITY_DN10679_c1_g1_i2	not available	len=5831 path=[0:0-31 3:32-1888 4:1889-5830]	2.19751e-09	90	82.4379	958	841	118	2562351	2562468	0.000218378	89	75.4237	89	75.4237	0	0	Plus	Minus	5831	gag/pol polyprotein	F:nucleic acid binding; F:aspartic-type endopeptidase activity; F:RNA-DNA hybrid ribonuclease activity; P:proteolysis; P:DNA integration; P:RNA phosphodiester bond hydrolysis, endonucleolytic	0	0	-	-	-	-	-	-	-	-	-	-	-	-	-	-	*	1.75e-09	-	-	-	-	-	-	-	-
Fsp-Ps 5.2_LOD1.5Interval	TRINITY_DN10679_c1_g1_i2	not available	len=5831 path=[0:0-31 3:32-1888 4:1889-5830]	2.19751e-09	90	82.4379	4745	4971	227	2014225	2014451	0.000427343	161	69.697	161	69.697	8	3.4632	Plus	Plus	5831	gag/pol polyprotein	F:nucleic acid binding; F:aspartic-type endopeptidase activity; F:RNA-DNA hybrid ribonuclease activity; P:proteolysis; P:DNA integration; P:RNA phosphodiester bond hydrolysis, endonucleolytic	0	0	-	-	-	-	-	-	-	-	-	-	-	-	-	-	*	1.75e-09	-	-	-	-	-	-	-	-
Fsp-Ps 5.2_LOD1.5Interval	TRINITY_DN10679_c1_g1_i2	not available	len=5831 path=[0:0-31 3:32-1888 4:1889-5830]	2.19751e-09	90	82.4379	5669	5831	163	24827615	24827777	0.000306858	118	71.9512	118	71.9512	2	1.21951	Plus	Plus	5831	gag/pol polyprotein	F:nucleic acid binding; F:aspartic-type endopeptidase activity; F:RNA-DNA hybrid ribonuclease activity; P:proteolysis; P:DNA integration; P:RNA phosphodiester bond hydrolysis, endonucleolytic	0	0	-	-	-	-	-	-	-	-	-	-	-	-	-	-	*	1.75e-09	-	-	-	-	-	-	-	-
Fsp-Ps 5.2_LOD1.5Interval	TRINITY_DN10679_c1_g1_i2	not available	len=5831 path=[0:0-31 3:32-1888 4:1889-5830]	7.67005e-09	88	80.6345	1555	1331	225	42558392	42558622	0.000419812	157	67.9654	157	67.9654	6	2.5974	Plus	Minus	5831	gag/pol polyprotein	F:nucleic acid binding; F:aspartic-type endopeptidase activity; F:RNA-DNA hybrid ribonuclease activity; P:proteolysis; P:DNA integration; P:RNA phosphodiester bond hydrolysis, endonucleolytic	0	0	-	-	-	-	-	-	-	-	-	-	-	-	-	-	*	1.75e-09	-	-	-	-	-	-	-	-
Fsp-Ps 5.2_LOD1.5Interval	TRINITY_DN10679_c1_g1_i2	not available	len=5831 path=[0:0-31 3:32-1888 4:1889-5830]	7.67005e-09	88	80.6345	5689	5797	109	42135488	42135596	0.0002052	83	76.1468	83	76.1468	0	0	Plus	Plus	5831	gag/pol polyprotein	F:nucleic acid binding; F:aspartic-type endopeptidase activity; F:RNA-DNA hybrid ribonuclease activity; P:proteolysis; P:DNA integration; P:RNA phosphodiester bond hydrolysis, endonucleolytic	0	0	-	-	-	-	-	-	-	-	-	-	-	-	-	-	*	1.75e-09	-	-	-	-	-	-	-	-
Fsp-Ps 5.2_LOD1.5Interval	TRINITY_DN10679_c1_g1_i2	not available	len=5831 path=[0:0-31 3:32-1888 4:1889-5830]	9.34404e-08	84	77.0278	5703	5820	118	2260571	2260685	0.000222143	88	74.5763	88	74.5763	3	2.54237	Plus	Plus	5831	gag/pol polyprotein	F:nucleic acid binding; F:aspartic-type endopeptidase activity; F:RNA-DNA hybrid ribonuclease activity; P:proteolysis; P:DNA integration; P:RNA phosphodiester bond hydrolysis, endonucleolytic	0	0	-	-	-	-	-	-	-	-	-	-	-	-	-	-	*	1.75e-09	-	-	-	-	-	-	-	-
Fsp-Ps 5.2_LOD1.5Interval	TRINITY_DN10679_c1_g1_i2	not available	len=5831 path=[0:0-31 3:32-1888 4:1889-5830]	3.26139e-07	82	75.2244	4926	4725	202	2557737	2557941	0.000376513	142	68.932	142	68.932	5	2.42718	Plus	Minus	5831	gag/pol polyprotein	F:nucleic acid binding; F:aspartic-type endopeptidase activity; F:RNA-DNA hybrid ribonuclease activity; P:proteolysis; P:DNA integration; P:RNA phosphodiester bond hydrolysis, endonucleolytic	0	0	-	-	-	-	-	-	-	-	-	-	-	-	-	-	*	1.75e-09	-	-	-	-	-	-	-	-
Fsp-Ps 5.2_LOD1.5Interval	TRINITY_DN10679_c1_g1_i2	not available	len=5831 path=[0:0-31 3:32-1888 4:1889-5830]	3.26139e-07	82	75.2244	5818	5648	171	24514706	24514876	0.000318154	119	69.5906	119	69.5906	0	0	Plus	Minus	5831	gag/pol polyprotein	F:nucleic acid binding; F:aspartic-type endopeptidase activity; F:RNA-DNA hybrid ribonuclease activity; P:proteolysis; P:DNA integration; P:RNA phosphodiester bond hydrolysis, endonucleolytic	0	0	-	-	-	-	-	-	-	-	-	-	-	-	-	-	*	1.75e-09	-	-	-	-	-	-	-	-
Fsp-Ps 5.2_LOD1.5Interval	TRINITY_DN10679_c1_g1_i2	not available	len=5831 path=[0:0-31 3:32-1888 4:1889-5830]	1.13834e-06	80	73.4211	4740	4929	190	42383597	42383786	0.000357688	136	70.1031	136	70.1031	8	4.12371	Plus	Plus	5831	gag/pol polyprotein	F:nucleic acid binding; F:aspartic-type endopeptidase activity; F:RNA-DNA hybrid ribonuclease activity; P:proteolysis; P:DNA integration; P:RNA phosphodiester bond hydrolysis, endonucleolytic	0	0	-	-	-	-	-	-	-	-	-	-	-	-	-	-	*	1.75e-09	-	-	-	-	-	-	-	-
Fsp-Ps 5.2_LOD1.5Interval	TRINITY_DN10679_c1_g1_i2	not available	len=5831 path=[0:0-31 3:32-1888 4:1889-5830]	1.13834e-06	80	73.4211	4776	4926	151	43921971	43922121	0.000284268	109	71.2418	109	71.2418	4	2.61438	Plus	Plus	5831	gag/pol polyprotein	F:nucleic acid binding; F:aspartic-type endopeptidase activity; F:RNA-DNA hybrid ribonuclease activity; P:proteolysis; P:DNA integration; P:RNA phosphodiester bond hydrolysis, endonucleolytic	0	0	-	-	-	-	-	-	-	-	-	-	-	-	-	-	*	1.75e-09	-	-	-	-	-	-	-	-
Fsp-Ps 5.2_LOD1.5Interval	TRINITY_DN10679_c1_g1_i2	not available	len=5831 path=[0:0-31 3:32-1888 4:1889-5830]	3.97318e-06	78	71.6177	3029	2736	294	2064601	2064894	0.000549709	197	66.1074	197	66.1074	8	2.68456	Plus	Minus	5831	gag/pol polyprotein	F:nucleic acid binding; F:aspartic-type endopeptidase activity; F:RNA-DNA hybrid ribonuclease activity; P:proteolysis; P:DNA integration; P:RNA phosphodiester bond hydrolysis, endonucleolytic	0	0	-	-	-	-	-	-	-	-	-	-	-	-	-	-	*	1.75e-09	-	-	-	-	-	-	-	-
Fsp-Ps 5.2_LOD1.5Interval	TRINITY_DN10679_c1_g1_i2	not available	len=5831 path=[0:0-31 3:32-1888 4:1889-5830]	3.97318e-06	78	71.6177	5816	5638	179	24234198	24234368	0.000333214	132	72.9282	132	72.9282	12	6.62983	Plus	Minus	5831	gag/pol polyprotein	F:nucleic acid binding; F:aspartic-type endopeptidase activity; F:RNA-DNA hybrid ribonuclease activity; P:proteolysis; P:DNA integration; P:RNA phosphodiester bond hydrolysis, endonucleolytic	0	0	-	-	-	-	-	-	-	-	-	-	-	-	-	-	*	1.75e-09	-	-	-	-	-	-	-	-
Fsp-Ps 5.2_LOD1.5Interval	TRINITY_DN10679_c1_g1_i2	not available	len=5831 path=[0:0-31 3:32-1888 4:1889-5830]	1.38678e-05	76	69.8143	949	844	106	3006376	3006481	0.000195787	79	74.5283	79	74.5283	0	0	Plus	Minus	5831	gag/pol polyprotein	F:nucleic acid binding; F:aspartic-type endopeptidase activity; F:RNA-DNA hybrid ribonuclease activity; P:proteolysis; P:DNA integration; P:RNA phosphodiester bond hydrolysis, endonucleolytic	0	0	-	-	-	-	-	-	-	-	-	-	-	-	-	-	*	1.75e-09	-	-	-	-	-	-	-	-
Fsp-Ps 5.2_LOD1.5Interval	TRINITY_DN10679_c1_g1_i2	not available	len=5831 path=[0:0-31 3:32-1888 4:1889-5830]	1.38678e-05	76	69.8143	4511	4356	156	2177028	2177183	0.000289915	109	69.8718	109	69.8718	0	0	Plus	Minus	5831	gag/pol polyprotein	F:nucleic acid binding; F:aspartic-type endopeptidase activity; F:RNA-DNA hybrid ribonuclease activity; P:proteolysis; P:DNA integration; P:RNA phosphodiester bond hydrolysis, endonucleolytic	0	0	-	-	-	-	-	-	-	-	-	-	-	-	-	-	*	1.75e-09	-	-	-	-	-	-	-	-
Fsp-Ps 5.2_LOD1.5Interval	TRINITY_DN10679_c1_g1_i2	not available	len=5831 path=[0:0-31 3:32-1888 4:1889-5830]	1.38678e-05	76	69.8143	4922	4745	178	43449768	43449945	0.000331332	130	71.0383	130	71.0383	10	5.46448	Plus	Minus	5831	gag/pol polyprotein	F:nucleic acid binding; F:aspartic-type endopeptidase activity; F:RNA-DNA hybrid ribonuclease activity; P:proteolysis; P:DNA integration; P:RNA phosphodiester bond hydrolysis, endonucleolytic	0	0	-	-	-	-	-	-	-	-	-	-	-	-	-	-	*	1.75e-09	-	-	-	-	-	-	-	-
Fsp-Ps 5.2_LOD1.5Interval	TRINITY_DN10679_c1_g1_i2	not available	len=5831 path=[0:0-31 3:32-1888 4:1889-5830]	1.38678e-05	76	69.8143	5820	5703	118	42110980	42111096	0.000218378	89	74.7899	89	74.7899	3	2.52101	Plus	Minus	5831	gag/pol polyprotein	F:nucleic acid binding; F:aspartic-type endopeptidase activity; F:RNA-DNA hybrid ribonuclease activity; P:proteolysis; P:DNA integration; P:RNA phosphodiester bond hydrolysis, endonucleolytic	0	0	-	-	-	-	-	-	-	-	-	-	-	-	-	-	*	1.75e-09	-	-	-	-	-	-	-	-
Fsp-Ps 5.2_LOD1.5Interval	TRINITY_DN10679_c1_g1_i2	not available	len=5831 path=[0:0-31 3:32-1888 4:1889-5830]	1.38678e-05	76	69.8143	5820	5703	118	42103071	42103187	0.000218378	89	74.7899	89	74.7899	3	2.52101	Plus	Minus	5831	gag/pol polyprotein	F:nucleic acid binding; F:aspartic-type endopeptidase activity; F:RNA-DNA hybrid ribonuclease activity; P:proteolysis; P:DNA integration; P:RNA phosphodiester bond hydrolysis, endonucleolytic	0	0	-	-	-	-	-	-	-	-	-	-	-	-	-	-	*	1.75e-09	-	-	-	-	-	-	-	-
Fsp-Ps 5.2_LOD1.5Interval	TRINITY_DN10679_c1_g1_i2	not available	len=5831 path=[0:0-31 3:32-1888 4:1889-5830]	4.84033e-05	74	68.0109	5820	5703	118	2062747	2062861	0.000218378	86	72.8814	86	72.8814	3	2.54237	Plus	Minus	5831	gag/pol polyprotein	F:nucleic acid binding; F:aspartic-type endopeptidase activity; F:RNA-DNA hybrid ribonuclease activity; P:proteolysis; P:DNA integration; P:RNA phosphodiester bond hydrolysis, endonucleolytic	0	0	-	-	-	-	-	-	-	-	-	-	-	-	-	-	*	1.75e-09	-	-	-	-	-	-	-	-
Fsp-Ps 5.2_LOD1.5Interval	TRINITY_DN10679_c1_g1_i2	not available	len=5831 path=[0:0-31 3:32-1888 4:1889-5830]	0.000168944	72	66.2076	832	962	131	2083697	2083827	0.000246616	93	70.9924	93	70.9924	0	0	Plus	Plus	5831	gag/pol polyprotein	F:nucleic acid binding; F:aspartic-type endopeptidase activity; F:RNA-DNA hybrid ribonuclease activity; P:proteolysis; P:DNA integration; P:RNA phosphodiester bond hydrolysis, endonucleolytic	0	0	-	-	-	-	-	-	-	-	-	-	-	-	-	-	*	1.75e-09	-	-	-	-	-	-	-	-
Fsp-Ps 5.2_LOD1.5Interval	TRINITY_DN10679_c1_g1_i2	not available	len=5831 path=[0:0-31 3:32-1888 4:1889-5830]	0.000168944	72	66.2076	4096	3930	167	24664628	24664797	0.000310623	118	69.0058	118	69.0058	5	2.92398	Plus	Minus	5831	gag/pol polyprotein	F:nucleic acid binding; F:aspartic-type endopeptidase activity; F:RNA-DNA hybrid ribonuclease activity; P:proteolysis; P:DNA integration; P:RNA phosphodiester bond hydrolysis, endonucleolytic	0	0	-	-	-	-	-	-	-	-	-	-	-	-	-	-	*	1.75e-09	-	-	-	-	-	-	-	-
Fsp-Ps 5.2_LOD1.5Interval	TRINITY_DN10679_c1_g1_i2	not available	len=5831 path=[0:0-31 3:32-1888 4:1889-5830]	0.000589673	70	64.4042	844	953	110	42785742	42785851	0.000207082	80	72.7273	80	72.7273	0	0	Plus	Plus	5831	gag/pol polyprotein	F:nucleic acid binding; F:aspartic-type endopeptidase activity; F:RNA-DNA hybrid ribonuclease activity; P:proteolysis; P:DNA integration; P:RNA phosphodiester bond hydrolysis, endonucleolytic	0	0	-	-	-	-	-	-	-	-	-	-	-	-	-	-	*	1.75e-09	-	-	-	-	-	-	-	-
Fsp-Ps 5.2_LOD1.5Interval	TRINITY_DN10679_c1_g1_i2	not available	len=5831 path=[0:0-31 3:32-1888 4:1889-5830]	0.000589673	70	64.4042	4972	4833	140	42535215	42535353	0.000259794	99	70.7143	99	70.7143	1	0.714286	Plus	Minus	5831	gag/pol polyprotein	F:nucleic acid binding; F:aspartic-type endopeptidase activity; F:RNA-DNA hybrid ribonuclease activity; P:proteolysis; P:DNA integration; P:RNA phosphodiester bond hydrolysis, endonucleolytic	0	0	-	-	-	-	-	-	-	-	-	-	-	-	-	-	*	1.75e-09	-	-	-	-	-	-	-	-
Fsp-Ps 5.2_LOD1.5Interval	TRINITY_DN10679_c1_g1_i2	not available	len=5831 path=[0:0-31 3:32-1888 4:1889-5830]	0.00205816	68	62.6008	1555	1320	236	2561625	2561866	0.000440521	164	67.2131	164	67.2131	10	4.09836	Plus	Minus	5831	gag/pol polyprotein	F:nucleic acid binding; F:aspartic-type endopeptidase activity; F:RNA-DNA hybrid ribonuclease activity; P:proteolysis; P:DNA integration; P:RNA phosphodiester bond hydrolysis, endonucleolytic	0	0	-	-	-	-	-	-	-	-	-	-	-	-	-	-	*	1.75e-09	-	-	-	-	-	-	-	-
Fsp-Ps 5.2_LOD1.5Interval	TRINITY_DN10679_c1_g1_i2	not available	len=5831 path=[0:0-31 3:32-1888 4:1889-5830]	0.00205816	68	62.6008	4398	4511	114	2580537	2580650	0.000214613	82	71.9298	82	71.9298	0	0	Plus	Plus	5831	gag/pol polyprotein	F:nucleic acid binding; F:aspartic-type endopeptidase activity; F:RNA-DNA hybrid ribonuclease activity; P:proteolysis; P:DNA integration; P:RNA phosphodiester bond hydrolysis, endonucleolytic	0	0	-	-	-	-	-	-	-	-	-	-	-	-	-	-	*	1.75e-09	-	-	-	-	-	-	-	-
Fsp-Ps 5.2_LOD1.5Interval	TRINITY_DN10679_c1_g1_i2	not available	len=5831 path=[0:0-31 3:32-1888 4:1889-5830]	0.00205816	68	62.6008	5014	4745	270	24209908	24210177	0.000504528	184	66.6667	184	66.6667	12	4.34783	Plus	Minus	5831	gag/pol polyprotein	F:nucleic acid binding; F:aspartic-type endopeptidase activity; F:RNA-DNA hybrid ribonuclease activity; P:proteolysis; P:DNA integration; P:RNA phosphodiester bond hydrolysis, endonucleolytic	0	0	-	-	-	-	-	-	-	-	-	-	-	-	-	-	*	1.75e-09	-	-	-	-	-	-	-	-
Fsp-Ps 5.2_LOD1.5Interval	TRINITY_DN10679_c1_g1_i2	not available	len=5831 path=[0:0-31 3:32-1888 4:1889-5830]	0.00718369	66	60.7975	5013	4833	181	2680708	2680889	0.000336979	128	68.8172	128	68.8172	9	4.83871	Plus	Minus	5831	gag/pol polyprotein	F:nucleic acid binding; F:aspartic-type endopeptidase activity; F:RNA-DNA hybrid ribonuclease activity; P:proteolysis; P:DNA integration; P:RNA phosphodiester bond hydrolysis, endonucleolytic	0	0	-	-	-	-	-	-	-	-	-	-	-	-	-	-	*	1.75e-09	-	-	-	-	-	-	-	-
Fsp-Ps 5.2_LOD1.5Interval	TRINITY_DN10679_c1_g1_i2	not available	len=5831 path=[0:0-31 3:32-1888 4:1889-5830]	0.00718369	66	60.7975	5647	5759	113	24826811	24826922	0.00021273	82	72.5664	82	72.5664	1	0.884956	Plus	Plus	5831	gag/pol polyprotein	F:nucleic acid binding; F:aspartic-type endopeptidase activity; F:RNA-DNA hybrid ribonuclease activity; P:proteolysis; P:DNA integration; P:RNA phosphodiester bond hydrolysis, endonucleolytic	0	0	-	-	-	-	-	-	-	-	-	-	-	-	-	-	*	1.75e-09	-	-	-	-	-	-	-	-
Fsp-Ps 5.2_LOD1.5Interval	TRINITY_DN10679_c1_g1_i2	not available	len=5831 path=[0:0-31 3:32-1888 4:1889-5830]	0.0250735	64	58.9941	1464	1533	70	2084274	2084343	0.00013178	55	78.5714	55	78.5714	0	0	Plus	Plus	5831	gag/pol polyprotein	F:nucleic acid binding; F:aspartic-type endopeptidase activity; F:RNA-DNA hybrid ribonuclease activity; P:proteolysis; P:DNA integration; P:RNA phosphodiester bond hydrolysis, endonucleolytic	0	0	-	-	-	-	-	-	-	-	-	-	-	-	-	-	*	1.75e-09	-	-	-	-	-	-	-	-
Fsp-Ps 5.2_LOD1.5Interval	TRINITY_DN10679_c1_g1_i2	not available	len=5831 path=[0:0-31 3:32-1888 4:1889-5830]	0.0875152	62	57.1907	2740	2986	247	24823889	24824135	0.000464994	163	65.7258	163	65.7258	2	0.806452	Plus	Plus	5831	gag/pol polyprotein	F:nucleic acid binding; F:aspartic-type endopeptidase activity; F:RNA-DNA hybrid ribonuclease activity; P:proteolysis; P:DNA integration; P:RNA phosphodiester bond hydrolysis, endonucleolytic	0	0	-	-	-	-	-	-	-	-	-	-	-	-	-	-	*	1.75e-09	-	-	-	-	-	-	-	-
Fsp-Ps 5.2_LOD1.5Interval	TRINITY_DN10679_c1_g1_i2	not available	len=5831 path=[0:0-31 3:32-1888 4:1889-5830]	0.0875152	62	57.1907	5682	5770	89	24910313	24910401	0.000167548	68	75.5556	68	75.5556	2	2.22222	Plus	Plus	5831	gag/pol polyprotein	F:nucleic acid binding; F:aspartic-type endopeptidase activity; F:RNA-DNA hybrid ribonuclease activity; P:proteolysis; P:DNA integration; P:RNA phosphodiester bond hydrolysis, endonucleolytic	0	0	-	-	-	-	-	-	-	-	-	-	-	-	-	-	*	1.75e-09	-	-	-	-	-	-	-	-
Fsp-Ps 5.2_LOD1.5Interval	TRINITY_DN10679_c1_g1_i2	not available	len=5831 path=[0:0-31 3:32-1888 4:1889-5830]	0.305458	60	55.3874	3020	2841	180	2180180	2180359	0.000335097	120	66.6667	120	66.6667	0	0	Plus	Minus	5831	gag/pol polyprotein	F:nucleic acid binding; F:aspartic-type endopeptidase activity; F:RNA-DNA hybrid ribonuclease activity; P:proteolysis; P:DNA integration; P:RNA phosphodiester bond hydrolysis, endonucleolytic	0	0	-	-	-	-	-	-	-	-	-	-	-	-	-	-	*	1.75e-09	-	-	-	-	-	-	-	-
Fsp-Ps 5.2_LOD1.5Interval	TRINITY_DN10679_c1_g1_i2	not available	len=5831 path=[0:0-31 3:32-1888 4:1889-5830]	0.305458	60	55.3874	4987	4824	164	2178130	2178294	0.000304976	114	68.6747	114	68.6747	3	1.80723	Plus	Minus	5831	gag/pol polyprotein	F:nucleic acid binding; F:aspartic-type endopeptidase activity; F:RNA-DNA hybrid ribonuclease activity; P:proteolysis; P:DNA integration; P:RNA phosphodiester bond hydrolysis, endonucleolytic	0	0	-	-	-	-	-	-	-	-	-	-	-	-	-	-	*	1.75e-09	-	-	-	-	-	-	-	-
Fsp-Ps 5.2_LOD1.5Interval	TRINITY_DN10679_c1_g1_i2	not available	len=5831 path=[0:0-31 3:32-1888 4:1889-5830]	1.06615	58	53.584	282	360	79	24097863	24097941	0.000148723	65	77.381	65	77.381	10	11.9048	Plus	Plus	5831	gag/pol polyprotein	F:nucleic acid binding; F:aspartic-type endopeptidase activity; F:RNA-DNA hybrid ribonuclease activity; P:proteolysis; P:DNA integration; P:RNA phosphodiester bond hydrolysis, endonucleolytic	0	0	-	-	-	-	-	-	-	-	-	-	-	-	-	-	*	1.75e-09	-	-	-	-	-	-	-	-
Fsp-Ps 5.2_LOD1.5Interval	TRINITY_DN13175_c0_g1_i1	not available	len=8157 path=[0:0-6061 2:6062-6192 3:6193-6222 5:6223-6257 6:6258-6759 8:6760-6919 9:6920-6963 11:6964-7008 12:7009-7093 13:7094-7098 14:7099-7188 15:7189-8156]	0	10952	9876.53	7210	70	7141	9933180	9940334	0.0134396	6513	90.8115	6513	90.8115	48	0.669269	Plus	Minus	8157	Retrovirus-related Pol polyprotein from transposon TNT 1-94	C:retrotransposon nucleocapsid; F:nucleic acid binding; F:methylmalonate-semialdehyde dehydrogenase (acylating) activity; F:zinc ion binding; P:DNA integration; P:oxidation-reduction process	EC:1.2.1.27	Methylmalonate-semialdehyde dehydrogenase (CoA acylating)	-	-	-	-	-	-	-	-	-	-	-	-	-	-	-	-	-	-	-	-	-	-	-	-
Fsp-Ps 5.2_LOD1.5Interval	TRINITY_DN13175_c0_g1_i1	not available	len=8157 path=[0:0-6061 2:6062-6192 3:6193-6222 5:6223-6257 6:6258-6759 8:6760-6919 9:6920-6963 11:6964-7008 12:7009-7093 13:7094-7098 14:7099-7188 15:7189-8156]	0	10870	9802.6	7211	160	7052	46578716	46585791	0.0132721	6441	90.8847	6441	90.8847	46	0.649076	Plus	Minus	8157	Retrovirus-related Pol polyprotein from transposon TNT 1-94	C:retrotransposon nucleocapsid; F:nucleic acid binding; F:methylmalonate-semialdehyde dehydrogenase (acylating) activity; F:zinc ion binding; P:DNA integration; P:oxidation-reduction process	EC:1.2.1.27	Methylmalonate-semialdehyde dehydrogenase (CoA acylating)	-	-	-	-	-	-	-	-	-	-	-	-	-	-	-	-	-	-	-	-	-	-	-	-
Fsp-Ps 5.2_LOD1.5Interval	TRINITY_DN13175_c0_g1_i1	not available	len=8157 path=[0:0-6061 2:6062-6192 3:6193-6222 5:6223-6257 6:6258-6759 8:6760-6919 9:6920-6963 11:6964-7008 12:7009-7093 13:7094-7098 14:7099-7188 15:7189-8156]	0	10304	9292.24	70	7210	7141	24593300	24600513	0.0134434	6416	88.6188	6416	88.6188	125	1.72652	Plus	Plus	8157	Retrovirus-related Pol polyprotein from transposon TNT 1-94	C:retrotransposon nucleocapsid; F:nucleic acid binding; F:methylmalonate-semialdehyde dehydrogenase (acylating) activity; F:zinc ion binding; P:DNA integration; P:oxidation-reduction process	EC:1.2.1.27	Methylmalonate-semialdehyde dehydrogenase (CoA acylating)	-	-	-	-	-	-	-	-	-	-	-	-	-	-	-	-	-	-	-	-	-	-	-	-
Fsp-Ps 5.2_LOD1.5Interval	TRINITY_DN13175_c0_g1_i1	not available	len=8157 path=[0:0-6061 2:6062-6192 3:6193-6222 5:6223-6257 6:6258-6759 8:6760-6919 9:6920-6963 11:6964-7008 12:7009-7093 13:7094-7098 14:7099-7188 15:7189-8156]	0	10294	9283.23	7208	74	7135	14269364	14276514	0.0134283	6388	88.9818	6388	88.9818	72	1.00293	Plus	Minus	8157	Retrovirus-related Pol polyprotein from transposon TNT 1-94	C:retrotransposon nucleocapsid; F:nucleic acid binding; F:methylmalonate-semialdehyde dehydrogenase (acylating) activity; F:zinc ion binding; P:DNA integration; P:oxidation-reduction process	EC:1.2.1.27	Methylmalonate-semialdehyde dehydrogenase (CoA acylating)	-	-	-	-	-	-	-	-	-	-	-	-	-	-	-	-	-	-	-	-	-	-	-	-
Fsp-Ps 5.2_LOD1.5Interval	TRINITY_DN13175_c0_g1_i1	not available	len=8157 path=[0:0-6061 2:6062-6192 3:6193-6222 5:6223-6257 6:6258-6759 8:6760-6919 9:6920-6963 11:6964-7008 12:7009-7093 13:7094-7098 14:7099-7188 15:7189-8156]	0	10160	9162.4	6238	70	6169	9924941	9931116	0.0116098	5750	92.9068	5750	92.9068	33	0.533204	Plus	Minus	8157	Retrovirus-related Pol polyprotein from transposon TNT 1-94	C:retrotransposon nucleocapsid; F:nucleic acid binding; F:methylmalonate-semialdehyde dehydrogenase (acylating) activity; F:zinc ion binding; P:DNA integration; P:oxidation-reduction process	EC:1.2.1.27	Methylmalonate-semialdehyde dehydrogenase (CoA acylating)	-	-	-	-	-	-	-	-	-	-	-	-	-	-	-	-	-	-	-	-	-	-	-	-
Fsp-Ps 5.2_LOD1.5Interval	TRINITY_DN13175_c0_g1_i1	not available	len=8157 path=[0:0-6061 2:6062-6192 3:6193-6222 5:6223-6257 6:6258-6759 8:6760-6919 9:6920-6963 11:6964-7008 12:7009-7093 13:7094-7098 14:7099-7188 15:7189-8156]	0	9286	8374.33	7208	75	7134	28475634	28482794	0.0134265	6371	87.4777	6371	87.4777	271	3.72099	Plus	Minus	8157	Retrovirus-related Pol polyprotein from transposon TNT 1-94	C:retrotransposon nucleocapsid; F:nucleic acid binding; F:methylmalonate-semialdehyde dehydrogenase (acylating) activity; F:zinc ion binding; P:DNA integration; P:oxidation-reduction process	EC:1.2.1.27	Methylmalonate-semialdehyde dehydrogenase (CoA acylating)	-	-	-	-	-	-	-	-	-	-	-	-	-	-	-	-	-	-	-	-	-	-	-	-
Fsp-Ps 5.2_LOD1.5Interval	TRINITY_DN13175_c0_g1_i1	not available	len=8157 path=[0:0-6061 2:6062-6192 3:6193-6222 5:6223-6257 6:6258-6759 8:6760-6919 9:6920-6963 11:6964-7008 12:7009-7093 13:7094-7098 14:7099-7188 15:7189-8156]	0	8432	7604.29	70	7210	7141	18514888	18521940	0.0134434	6193	85.4914	6193	85.4914	294	4.05853	Plus	Plus	8157	Retrovirus-related Pol polyprotein from transposon TNT 1-94	C:retrotransposon nucleocapsid; F:nucleic acid binding; F:methylmalonate-semialdehyde dehydrogenase (acylating) activity; F:zinc ion binding; P:DNA integration; P:oxidation-reduction process	EC:1.2.1.27	Methylmalonate-semialdehyde dehydrogenase (CoA acylating)	-	-	-	-	-	-	-	-	-	-	-	-	-	-	-	-	-	-	-	-	-	-	-	-
Fsp-Ps 5.2_LOD1.5Interval	TRINITY_DN13175_c0_g1_i1	not available	len=8157 path=[0:0-6061 2:6062-6192 3:6193-6222 5:6223-6257 6:6258-6759 8:6760-6919 9:6920-6963 11:6964-7008 12:7009-7093 13:7094-7098 14:7099-7188 15:7189-8156]	0	7784	7020	257	6553	6297	49259513	49265711	0.0118545	5513	86.5463	5513	86.5463	244	3.83046	Plus	Plus	8157	Retrovirus-related Pol polyprotein from transposon TNT 1-94	C:retrotransposon nucleocapsid; F:nucleic acid binding; F:methylmalonate-semialdehyde dehydrogenase (acylating) activity; F:zinc ion binding; P:DNA integration; P:oxidation-reduction process	EC:1.2.1.27	Methylmalonate-semialdehyde dehydrogenase (CoA acylating)	-	-	-	-	-	-	-	-	-	-	-	-	-	-	-	-	-	-	-	-	-	-	-	-
Fsp-Ps 5.2_LOD1.5Interval	TRINITY_DN13175_c0_g1_i1	not available	len=8157 path=[0:0-6061 2:6062-6192 3:6193-6222 5:6223-6257 6:6258-6759 8:6760-6919 9:6920-6963 11:6964-7008 12:7009-7093 13:7094-7098 14:7099-7188 15:7189-8156]	0	7594	6848.68	70	4521	4452	26852888	26857386	0.00838119	4213	93.643	4213	93.643	47	1.04468	Plus	Plus	8157	Retrovirus-related Pol polyprotein from transposon TNT 1-94	C:retrotransposon nucleocapsid; F:nucleic acid binding; F:methylmalonate-semialdehyde dehydrogenase (acylating) activity; F:zinc ion binding; P:DNA integration; P:oxidation-reduction process	EC:1.2.1.27	Methylmalonate-semialdehyde dehydrogenase (CoA acylating)	-	-	-	-	-	-	-	-	-	-	-	-	-	-	-	-	-	-	-	-	-	-	-	-
Fsp-Ps 5.2_LOD1.5Interval	TRINITY_DN13175_c0_g1_i1	not available	len=8157 path=[0:0-6061 2:6062-6192 3:6193-6222 5:6223-6257 6:6258-6759 8:6760-6919 9:6920-6963 11:6964-7008 12:7009-7093 13:7094-7098 14:7099-7188 15:7189-8156]	0	5290	4771.2	7191	3351	3841	28354336	28358162	0.00722717	3460	88.9003	3460	88.9003	116	2.98047	Plus	Minus	8157	Retrovirus-related Pol polyprotein from transposon TNT 1-94	C:retrotransposon nucleocapsid; F:nucleic acid binding; F:methylmalonate-semialdehyde dehydrogenase (acylating) activity; F:zinc ion binding; P:DNA integration; P:oxidation-reduction process	EC:1.2.1.27	Methylmalonate-semialdehyde dehydrogenase (CoA acylating)	-	-	-	-	-	-	-	-	-	-	-	-	-	-	-	-	-	-	-	-	-	-	-	-
Fsp-Ps 5.2_LOD1.5Interval	TRINITY_DN13175_c0_g1_i1	not available	len=8157 path=[0:0-6061 2:6062-6192 3:6193-6222 5:6223-6257 6:6258-6759 8:6760-6919 9:6920-6963 11:6964-7008 12:7009-7093 13:7094-7098 14:7099-7188 15:7189-8156]	0	4814	4342	5085	539	4547	51380224	51384778	0.00855626	3718	81.1082	3718	81.1082	66	1.43979	Plus	Minus	8157	Retrovirus-related Pol polyprotein from transposon TNT 1-94	C:retrotransposon nucleocapsid; F:nucleic acid binding; F:methylmalonate-semialdehyde dehydrogenase (acylating) activity; F:zinc ion binding; P:DNA integration; P:oxidation-reduction process	EC:1.2.1.27	Methylmalonate-semialdehyde dehydrogenase (CoA acylating)	-	-	-	-	-	-	-	-	-	-	-	-	-	-	-	-	-	-	-	-	-	-	-	-
Fsp-Ps 5.2_LOD1.5Interval	TRINITY_DN13175_c0_g1_i1	not available	len=8157 path=[0:0-6061 2:6062-6192 3:6193-6222 5:6223-6257 6:6258-6759 8:6760-6919 9:6920-6963 11:6964-7008 12:7009-7093 13:7094-7098 14:7099-7188 15:7189-8156]	0	4300	3878.53	77	4533	4457	31465902	31470394	0.0083906	3859	82.7224	3859	82.7224	380	8.14577	Plus	Plus	8157	Retrovirus-related Pol polyprotein from transposon TNT 1-94	C:retrotransposon nucleocapsid; F:nucleic acid binding; F:methylmalonate-semialdehyde dehydrogenase (acylating) activity; F:zinc ion binding; P:DNA integration; P:oxidation-reduction process	EC:1.2.1.27	Methylmalonate-semialdehyde dehydrogenase (CoA acylating)	-	-	-	-	-	-	-	-	-	-	-	-	-	-	-	-	-	-	-	-	-	-	-	-
Fsp-Ps 5.2_LOD1.5Interval	TRINITY_DN13175_c0_g1_i1	not available	len=8157 path=[0:0-6061 2:6062-6192 3:6193-6222 5:6223-6257 6:6258-6759 8:6760-6919 9:6920-6963 11:6964-7008 12:7009-7093 13:7094-7098 14:7099-7188 15:7189-8156]	0	4024	3629.66	3494	7208	3715	12722491	12726241	0.00699373	3221	83.9896	3221	83.9896	204	5.31943	Plus	Plus	8157	Retrovirus-related Pol polyprotein from transposon TNT 1-94	C:retrotransposon nucleocapsid; F:nucleic acid binding; F:methylmalonate-semialdehyde dehydrogenase (acylating) activity; F:zinc ion binding; P:DNA integration; P:oxidation-reduction process	EC:1.2.1.27	Methylmalonate-semialdehyde dehydrogenase (CoA acylating)	-	-	-	-	-	-	-	-	-	-	-	-	-	-	-	-	-	-	-	-	-	-	-	-
Fsp-Ps 5.2_LOD1.5Interval	TRINITY_DN13175_c0_g1_i1	not available	len=8157 path=[0:0-6061 2:6062-6192 3:6193-6222 5:6223-6257 6:6258-6759 8:6760-6919 9:6920-6963 11:6964-7008 12:7009-7093 13:7094-7098 14:7099-7188 15:7189-8156]	0	3674	3314.07	5215	2891	2325	47587748	47590068	0.0043732	2188	92.7119	2188	92.7119	74	3.13559	Plus	Minus	8157	Retrovirus-related Pol polyprotein from transposon TNT 1-94	C:retrotransposon nucleocapsid; F:nucleic acid binding; F:methylmalonate-semialdehyde dehydrogenase (acylating) activity; F:zinc ion binding; P:DNA integration; P:oxidation-reduction process	EC:1.2.1.27	Methylmalonate-semialdehyde dehydrogenase (CoA acylating)	-	-	-	-	-	-	-	-	-	-	-	-	-	-	-	-	-	-	-	-	-	-	-	-
Fsp-Ps 5.2_LOD1.5Interval	TRINITY_DN13175_c0_g1_i1	not available	len=8157 path=[0:0-6061 2:6062-6192 3:6193-6222 5:6223-6257 6:6258-6759 8:6760-6919 9:6920-6963 11:6964-7008 12:7009-7093 13:7094-7098 14:7099-7188 15:7189-8156]	0	3450	3112.1	1976	70	1907	47591571	47593482	0.00358629	1843	96.2402	1843	96.2402	11	0.574413	Plus	Minus	8157	Retrovirus-related Pol polyprotein from transposon TNT 1-94	C:retrotransposon nucleocapsid; F:nucleic acid binding; F:methylmalonate-semialdehyde dehydrogenase (acylating) activity; F:zinc ion binding; P:DNA integration; P:oxidation-reduction process	EC:1.2.1.27	Methylmalonate-semialdehyde dehydrogenase (CoA acylating)	-	-	-	-	-	-	-	-	-	-	-	-	-	-	-	-	-	-	-	-	-	-	-	-
Fsp-Ps 5.2_LOD1.5Interval	TRINITY_DN13175_c0_g1_i1	not available	len=8157 path=[0:0-6061 2:6062-6192 3:6193-6222 5:6223-6257 6:6258-6759 8:6760-6919 9:6920-6963 11:6964-7008 12:7009-7093 13:7094-7098 14:7099-7188 15:7189-8156]	0	3394	3061.6	7210	4477	2734	46810114	46812835	0.00514317	2384	86.0961	2384	86.0961	82	2.96136	Plus	Minus	8157	Retrovirus-related Pol polyprotein from transposon TNT 1-94	C:retrotransposon nucleocapsid; F:nucleic acid binding; F:methylmalonate-semialdehyde dehydrogenase (acylating) activity; F:zinc ion binding; P:DNA integration; P:oxidation-reduction process	EC:1.2.1.27	Methylmalonate-semialdehyde dehydrogenase (CoA acylating)	-	-	-	-	-	-	-	-	-	-	-	-	-	-	-	-	-	-	-	-	-	-	-	-
Fsp-Ps 5.2_LOD1.5Interval	TRINITY_DN13175_c0_g1_i1	not available	len=8157 path=[0:0-6061 2:6062-6192 3:6193-6222 5:6223-6257 6:6258-6759 8:6760-6919 9:6920-6963 11:6964-7008 12:7009-7093 13:7094-7098 14:7099-7188 15:7189-8156]	0	3282	2960.61	75	4050	3976	28931234	28935544	0.00748508	3466	79.0242	3466	79.0242	485	11.0579	Plus	Plus	8157	Retrovirus-related Pol polyprotein from transposon TNT 1-94	C:retrotransposon nucleocapsid; F:nucleic acid binding; F:methylmalonate-semialdehyde dehydrogenase (acylating) activity; F:zinc ion binding; P:DNA integration; P:oxidation-reduction process	EC:1.2.1.27	Methylmalonate-semialdehyde dehydrogenase (CoA acylating)	-	-	-	-	-	-	-	-	-	-	-	-	-	-	-	-	-	-	-	-	-	-	-	-
Fsp-Ps 5.2_LOD1.5Interval	TRINITY_DN13175_c0_g1_i1	not available	len=8157 path=[0:0-6061 2:6062-6192 3:6193-6222 5:6223-6257 6:6258-6759 8:6760-6919 9:6920-6963 11:6964-7008 12:7009-7093 13:7094-7098 14:7099-7188 15:7189-8156]	0	3190	2877.66	7080	3971	3110	41541311	41544325	0.00585102	2615	83.2803	2615	83.2803	155	4.93631	Plus	Minus	8157	Retrovirus-related Pol polyprotein from transposon TNT 1-94	C:retrotransposon nucleocapsid; F:nucleic acid binding; F:methylmalonate-semialdehyde dehydrogenase (acylating) activity; F:zinc ion binding; P:DNA integration; P:oxidation-reduction process	EC:1.2.1.27	Methylmalonate-semialdehyde dehydrogenase (CoA acylating)	-	-	-	-	-	-	-	-	-	-	-	-	-	-	-	-	-	-	-	-	-	-	-	-
Fsp-Ps 5.2_LOD1.5Interval	TRINITY_DN13175_c0_g1_i1	not available	len=8157 path=[0:0-6061 2:6062-6192 3:6193-6222 5:6223-6257 6:6258-6759 8:6760-6919 9:6920-6963 11:6964-7008 12:7009-7093 13:7094-7098 14:7099-7188 15:7189-8156]	0	2980	2688.31	242	3496	3255	12718053	12721429	0.00612775	2839	81.5102	2839	81.5102	334	9.58943	Plus	Plus	8157	Retrovirus-related Pol polyprotein from transposon TNT 1-94	C:retrotransposon nucleocapsid; F:nucleic acid binding; F:methylmalonate-semialdehyde dehydrogenase (acylating) activity; F:zinc ion binding; P:DNA integration; P:oxidation-reduction process	EC:1.2.1.27	Methylmalonate-semialdehyde dehydrogenase (CoA acylating)	-	-	-	-	-	-	-	-	-	-	-	-	-	-	-	-	-	-	-	-	-	-	-	-
Fsp-Ps 5.2_LOD1.5Interval	TRINITY_DN13175_c0_g1_i1	not available	len=8157 path=[0:0-6061 2:6062-6192 3:6193-6222 5:6223-6257 6:6258-6759 8:6760-6919 9:6920-6963 11:6964-7008 12:7009-7093 13:7094-7098 14:7099-7188 15:7189-8156]	0	2776	2504.36	589	5483	4895	24643108	24647974	0.00921516	3540	71.718	3540	71.718	110	2.22853	Plus	Plus	8157	Retrovirus-related Pol polyprotein from transposon TNT 1-94	C:retrotransposon nucleocapsid; F:nucleic acid binding; F:methylmalonate-semialdehyde dehydrogenase (acylating) activity; F:zinc ion binding; P:DNA integration; P:oxidation-reduction process	EC:1.2.1.27	Methylmalonate-semialdehyde dehydrogenase (CoA acylating)	-	-	-	-	-	-	-	-	-	-	-	-	-	-	-	-	-	-	-	-	-	-	-	-
Fsp-Ps 5.2_LOD1.5Interval	TRINITY_DN13175_c0_g1_i1	not available	len=8157 path=[0:0-6061 2:6062-6192 3:6193-6222 5:6223-6257 6:6258-6759 8:6760-6919 9:6920-6963 11:6964-7008 12:7009-7093 13:7094-7098 14:7099-7188 15:7189-8156]	0	2688	2425.01	7210	5535	1676	47595688	47597314	0.00315142	1546	91.8052	1546	91.8052	65	3.85986	Plus	Minus	8157	Retrovirus-related Pol polyprotein from transposon TNT 1-94	C:retrotransposon nucleocapsid; F:nucleic acid binding; F:methylmalonate-semialdehyde dehydrogenase (acylating) activity; F:zinc ion binding; P:DNA integration; P:oxidation-reduction process	EC:1.2.1.27	Methylmalonate-semialdehyde dehydrogenase (CoA acylating)	-	-	-	-	-	-	-	-	-	-	-	-	-	-	-	-	-	-	-	-	-	-	-	-
Fsp-Ps 5.2_LOD1.5Interval	TRINITY_DN13175_c0_g1_i1	not available	len=8157 path=[0:0-6061 2:6062-6192 3:6193-6222 5:6223-6257 6:6258-6759 8:6760-6919 9:6920-6963 11:6964-7008 12:7009-7093 13:7094-7098 14:7099-7188 15:7189-8156]	0	2506	2260.91	7210	5374	1837	43573608	43575388	0.00345451	1613	87.3781	1613	87.3781	74	4.00867	Plus	Minus	8157	Retrovirus-related Pol polyprotein from transposon TNT 1-94	C:retrotransposon nucleocapsid; F:nucleic acid binding; F:methylmalonate-semialdehyde dehydrogenase (acylating) activity; F:zinc ion binding; P:DNA integration; P:oxidation-reduction process	EC:1.2.1.27	Methylmalonate-semialdehyde dehydrogenase (CoA acylating)	-	-	-	-	-	-	-	-	-	-	-	-	-	-	-	-	-	-	-	-	-	-	-	-
Fsp-Ps 5.2_LOD1.5Interval	TRINITY_DN13175_c0_g1_i1	not available	len=8157 path=[0:0-6061 2:6062-6192 3:6193-6222 5:6223-6257 6:6258-6759 8:6760-6919 9:6920-6963 11:6964-7008 12:7009-7093 13:7094-7098 14:7099-7188 15:7189-8156]	0	2416	2179.76	7208	5639	1570	47585437	47587098	0.00295186	1490	89.4358	1490	89.4358	100	6.0024	Plus	Minus	8157	Retrovirus-related Pol polyprotein from transposon TNT 1-94	C:retrotransposon nucleocapsid; F:nucleic acid binding; F:methylmalonate-semialdehyde dehydrogenase (acylating) activity; F:zinc ion binding; P:DNA integration; P:oxidation-reduction process	EC:1.2.1.27	Methylmalonate-semialdehyde dehydrogenase (CoA acylating)	-	-	-	-	-	-	-	-	-	-	-	-	-	-	-	-	-	-	-	-	-	-	-	-
Fsp-Ps 5.2_LOD1.5Interval	TRINITY_DN13175_c0_g1_i1	not available	len=8157 path=[0:0-6061 2:6062-6192 3:6193-6222 5:6223-6257 6:6258-6759 8:6760-6919 9:6920-6963 11:6964-7008 12:7009-7093 13:7094-7098 14:7099-7188 15:7189-8156]	0	2390	2156.31	5533	7210	1678	52555176	52556892	0.00315895	1525	87.9469	1525	87.9469	73	4.20992	Plus	Plus	8157	Retrovirus-related Pol polyprotein from transposon TNT 1-94	C:retrotransposon nucleocapsid; F:nucleic acid binding; F:methylmalonate-semialdehyde dehydrogenase (acylating) activity; F:zinc ion binding; P:DNA integration; P:oxidation-reduction process	EC:1.2.1.27	Methylmalonate-semialdehyde dehydrogenase (CoA acylating)	-	-	-	-	-	-	-	-	-	-	-	-	-	-	-	-	-	-	-	-	-	-	-	-
Fsp-Ps 5.2_LOD1.5Interval	TRINITY_DN13175_c0_g1_i1	not available	len=8157 path=[0:0-6061 2:6062-6192 3:6193-6222 5:6223-6257 6:6258-6759 8:6760-6919 9:6920-6963 11:6964-7008 12:7009-7093 13:7094-7098 14:7099-7188 15:7189-8156]	0	2352	2122.05	5533	7210	1678	26849152	26850826	0.00315895	1493	88.6053	1493	88.6053	17	1.0089	Plus	Plus	8157	Retrovirus-related Pol polyprotein from transposon TNT 1-94	C:retrotransposon nucleocapsid; F:nucleic acid binding; F:methylmalonate-semialdehyde dehydrogenase (acylating) activity; F:zinc ion binding; P:DNA integration; P:oxidation-reduction process	EC:1.2.1.27	Methylmalonate-semialdehyde dehydrogenase (CoA acylating)	-	-	-	-	-	-	-	-	-	-	-	-	-	-	-	-	-	-	-	-	-	-	-	-
Fsp-Ps 5.2_LOD1.5Interval	TRINITY_DN13175_c0_g1_i1	not available	len=8157 path=[0:0-6061 2:6062-6192 3:6193-6222 5:6223-6257 6:6258-6759 8:6760-6919 9:6920-6963 11:6964-7008 12:7009-7093 13:7094-7098 14:7099-7188 15:7189-8156]	0	2082	1878.59	2473	1264	1210	28358149	28359362	0.00227414	1153	94.6634	1153	94.6634	12	0.985222	Plus	Minus	8157	Retrovirus-related Pol polyprotein from transposon TNT 1-94	C:retrotransposon nucleocapsid; F:nucleic acid binding; F:methylmalonate-semialdehyde dehydrogenase (acylating) activity; F:zinc ion binding; P:DNA integration; P:oxidation-reduction process	EC:1.2.1.27	Methylmalonate-semialdehyde dehydrogenase (CoA acylating)	-	-	-	-	-	-	-	-	-	-	-	-	-	-	-	-	-	-	-	-	-	-	-	-
Fsp-Ps 5.2_LOD1.5Interval	TRINITY_DN13175_c0_g1_i1	not available	len=8157 path=[0:0-6061 2:6062-6192 3:6193-6222 5:6223-6257 6:6258-6759 8:6760-6919 9:6920-6963 11:6964-7008 12:7009-7093 13:7094-7098 14:7099-7188 15:7189-8156]	0	2058	1856.95	884	3567	2684	24735197	24737891	0.00505281	2045	75.6847	2045	75.6847	25	0.925241	Plus	Plus	8157	Retrovirus-related Pol polyprotein from transposon TNT 1-94	C:retrotransposon nucleocapsid; F:nucleic acid binding; F:methylmalonate-semialdehyde dehydrogenase (acylating) activity; F:zinc ion binding; P:DNA integration; P:oxidation-reduction process	EC:1.2.1.27	Methylmalonate-semialdehyde dehydrogenase (CoA acylating)	-	-	-	-	-	-	-	-	-	-	-	-	-	-	-	-	-	-	-	-	-	-	-	-
Fsp-Ps 5.2_LOD1.5Interval	TRINITY_DN13175_c0_g1_i1	not available	len=8157 path=[0:0-6061 2:6062-6192 3:6193-6222 5:6223-6257 6:6258-6759 8:6760-6919 9:6920-6963 11:6964-7008 12:7009-7093 13:7094-7098 14:7099-7188 15:7189-8156]	0	2016	1819.08	590	3664	3075	14659508	14662573	0.00578889	2265	73.3484	2265	73.3484	35	1.13342	Plus	Plus	8157	Retrovirus-related Pol polyprotein from transposon TNT 1-94	C:retrotransposon nucleocapsid; F:nucleic acid binding; F:methylmalonate-semialdehyde dehydrogenase (acylating) activity; F:zinc ion binding; P:DNA integration; P:oxidation-reduction process	EC:1.2.1.27	Methylmalonate-semialdehyde dehydrogenase (CoA acylating)	-	-	-	-	-	-	-	-	-	-	-	-	-	-	-	-	-	-	-	-	-	-	-	-
Fsp-Ps 5.2_LOD1.5Interval	TRINITY_DN13175_c0_g1_i1	not available	len=8157 path=[0:0-6061 2:6062-6192 3:6193-6222 5:6223-6257 6:6258-6759 8:6760-6919 9:6920-6963 11:6964-7008 12:7009-7093 13:7094-7098 14:7099-7188 15:7189-8156]	0	1976	1783.01	7210	5532	1679	43594535	43596155	0.00315706	1438	84.638	1438	84.638	98	5.7681	Plus	Minus	8157	Retrovirus-related Pol polyprotein from transposon TNT 1-94	C:retrotransposon nucleocapsid; F:nucleic acid binding; F:methylmalonate-semialdehyde dehydrogenase (acylating) activity; F:zinc ion binding; P:DNA integration; P:oxidation-reduction process	EC:1.2.1.27	Methylmalonate-semialdehyde dehydrogenase (CoA acylating)	-	-	-	-	-	-	-	-	-	-	-	-	-	-	-	-	-	-	-	-	-	-	-	-
Fsp-Ps 5.2_LOD1.5Interval	TRINITY_DN13175_c0_g1_i1	not available	len=8157 path=[0:0-6061 2:6062-6192 3:6193-6222 5:6223-6257 6:6258-6759 8:6760-6919 9:6920-6963 11:6964-7008 12:7009-7093 13:7094-7098 14:7099-7188 15:7189-8156]	0	1968	1775.8	3315	588	2728	19001139	19003854	0.00513188	2035	74.4876	2035	74.4876	20	0.732064	Plus	Minus	8157	Retrovirus-related Pol polyprotein from transposon TNT 1-94	C:retrotransposon nucleocapsid; F:nucleic acid binding; F:methylmalonate-semialdehyde dehydrogenase (acylating) activity; F:zinc ion binding; P:DNA integration; P:oxidation-reduction process	EC:1.2.1.27	Methylmalonate-semialdehyde dehydrogenase (CoA acylating)	-	-	-	-	-	-	-	-	-	-	-	-	-	-	-	-	-	-	-	-	-	-	-	-
Fsp-Ps 5.2_LOD1.5Interval	TRINITY_DN13175_c0_g1_i1	not available	len=8157 path=[0:0-6061 2:6062-6192 3:6193-6222 5:6223-6257 6:6258-6759 8:6760-6919 9:6920-6963 11:6964-7008 12:7009-7093 13:7094-7098 14:7099-7188 15:7189-8156]	0	1966	1774	4467	7201	2735	28926083	28929013	0.00514882	2289	76.8895	2289	76.8895	288	9.67417	Plus	Plus	8157	Retrovirus-related Pol polyprotein from transposon TNT 1-94	C:retrotransposon nucleocapsid; F:nucleic acid binding; F:methylmalonate-semialdehyde dehydrogenase (acylating) activity; F:zinc ion binding; P:DNA integration; P:oxidation-reduction process	EC:1.2.1.27	Methylmalonate-semialdehyde dehydrogenase (CoA acylating)	-	-	-	-	-	-	-	-	-	-	-	-	-	-	-	-	-	-	-	-	-	-	-	-
Fsp-Ps 5.2_LOD1.5Interval	TRINITY_DN13175_c0_g1_i1	not available	len=8157 path=[0:0-6061 2:6062-6192 3:6193-6222 5:6223-6257 6:6258-6759 8:6760-6919 9:6920-6963 11:6964-7008 12:7009-7093 13:7094-7098 14:7099-7188 15:7189-8156]	0	1886	1701.86	2941	600	2342	51467848	51470192	0.00440521	1787	76.1722	1787	76.1722	5	0.213129	Plus	Minus	8157	Retrovirus-related Pol polyprotein from transposon TNT 1-94	C:retrotransposon nucleocapsid; F:nucleic acid binding; F:methylmalonate-semialdehyde dehydrogenase (acylating) activity; F:zinc ion binding; P:DNA integration; P:oxidation-reduction process	EC:1.2.1.27	Methylmalonate-semialdehyde dehydrogenase (CoA acylating)	-	-	-	-	-	-	-	-	-	-	-	-	-	-	-	-	-	-	-	-	-	-	-	-
Fsp-Ps 5.2_LOD1.5Interval	TRINITY_DN13175_c0_g1_i1	not available	len=8157 path=[0:0-6061 2:6062-6192 3:6193-6222 5:6223-6257 6:6258-6759 8:6760-6919 9:6920-6963 11:6964-7008 12:7009-7093 13:7094-7098 14:7099-7188 15:7189-8156]	0	1846	1665.8	7191	5536	1656	28360267	28361915	0.00311376	1401	83.4923	1401	83.4923	51	3.03933	Plus	Minus	8157	Retrovirus-related Pol polyprotein from transposon TNT 1-94	C:retrotransposon nucleocapsid; F:nucleic acid binding; F:methylmalonate-semialdehyde dehydrogenase (acylating) activity; F:zinc ion binding; P:DNA integration; P:oxidation-reduction process	EC:1.2.1.27	Methylmalonate-semialdehyde dehydrogenase (CoA acylating)	-	-	-	-	-	-	-	-	-	-	-	-	-	-	-	-	-	-	-	-	-	-	-	-
Fsp-Ps 5.2_LOD1.5Interval	TRINITY_DN13175_c0_g1_i1	not available	len=8157 path=[0:0-6061 2:6062-6192 3:6193-6222 5:6223-6257 6:6258-6759 8:6760-6919 9:6920-6963 11:6964-7008 12:7009-7093 13:7094-7098 14:7099-7188 15:7189-8156]	0	1844	1663.99	4598	7210	2613	9744090	9746726	0.00491915	2141	77.5444	2141	77.5444	272	9.8515	Plus	Plus	8157	Retrovirus-related Pol polyprotein from transposon TNT 1-94	C:retrotransposon nucleocapsid; F:nucleic acid binding; F:methylmalonate-semialdehyde dehydrogenase (acylating) activity; F:zinc ion binding; P:DNA integration; P:oxidation-reduction process	EC:1.2.1.27	Methylmalonate-semialdehyde dehydrogenase (CoA acylating)	-	-	-	-	-	-	-	-	-	-	-	-	-	-	-	-	-	-	-	-	-	-	-	-
Fsp-Ps 5.2_LOD1.5Interval	TRINITY_DN13175_c0_g1_i1	not available	len=8157 path=[0:0-6061 2:6062-6192 3:6193-6222 5:6223-6257 6:6258-6759 8:6760-6919 9:6920-6963 11:6964-7008 12:7009-7093 13:7094-7098 14:7099-7188 15:7189-8156]	0	1774	1600.87	7076	5533	1544	28363810	28365338	0.00290292	1316	84.1971	1316	84.1971	53	3.39091	Plus	Minus	8157	Retrovirus-related Pol polyprotein from transposon TNT 1-94	C:retrotransposon nucleocapsid; F:nucleic acid binding; F:methylmalonate-semialdehyde dehydrogenase (acylating) activity; F:zinc ion binding; P:DNA integration; P:oxidation-reduction process	EC:1.2.1.27	Methylmalonate-semialdehyde dehydrogenase (CoA acylating)	-	-	-	-	-	-	-	-	-	-	-	-	-	-	-	-	-	-	-	-	-	-	-	-
Fsp-Ps 5.2_LOD1.5Interval	TRINITY_DN13175_c0_g1_i1	not available	len=8157 path=[0:0-6061 2:6062-6192 3:6193-6222 5:6223-6257 6:6258-6759 8:6760-6919 9:6920-6963 11:6964-7008 12:7009-7093 13:7094-7098 14:7099-7188 15:7189-8156]	0	1756	1584.64	1257	239	1019	43591321	43592337	0.00191457	966	94.4282	966	94.4282	10	0.977517	Plus	Minus	8157	Retrovirus-related Pol polyprotein from transposon TNT 1-94	C:retrotransposon nucleocapsid; F:nucleic acid binding; F:methylmalonate-semialdehyde dehydrogenase (acylating) activity; F:zinc ion binding; P:DNA integration; P:oxidation-reduction process	EC:1.2.1.27	Methylmalonate-semialdehyde dehydrogenase (CoA acylating)	-	-	-	-	-	-	-	-	-	-	-	-	-	-	-	-	-	-	-	-	-	-	-	-
Fsp-Ps 5.2_LOD1.5Interval	TRINITY_DN13175_c0_g1_i1	not available	len=8157 path=[0:0-6061 2:6062-6192 3:6193-6222 5:6223-6257 6:6258-6759 8:6760-6919 9:6920-6963 11:6964-7008 12:7009-7093 13:7094-7098 14:7099-7188 15:7189-8156]	0	1720	1552.18	5532	7210	1679	24589558	24591246	0.00316083	1383	81.0668	1383	81.0668	44	2.57913	Plus	Plus	8157	Retrovirus-related Pol polyprotein from transposon TNT 1-94	C:retrotransposon nucleocapsid; F:nucleic acid binding; F:methylmalonate-semialdehyde dehydrogenase (acylating) activity; F:zinc ion binding; P:DNA integration; P:oxidation-reduction process	EC:1.2.1.27	Methylmalonate-semialdehyde dehydrogenase (CoA acylating)	-	-	-	-	-	-	-	-	-	-	-	-	-	-	-	-	-	-	-	-	-	-	-	-
Fsp-Ps 5.2_LOD1.5Interval	TRINITY_DN13175_c0_g1_i1	not available	len=8157 path=[0:0-6061 2:6062-6192 3:6193-6222 5:6223-6257 6:6258-6759 8:6760-6919 9:6920-6963 11:6964-7008 12:7009-7093 13:7094-7098 14:7099-7188 15:7189-8156]	0	1720	1552.18	7210	5533	1678	46587928	46589615	0.00315518	1385	81.3271	1385	81.3271	40	2.3488	Plus	Minus	8157	Retrovirus-related Pol polyprotein from transposon TNT 1-94	C:retrotransposon nucleocapsid; F:nucleic acid binding; F:methylmalonate-semialdehyde dehydrogenase (acylating) activity; F:zinc ion binding; P:DNA integration; P:oxidation-reduction process	EC:1.2.1.27	Methylmalonate-semialdehyde dehydrogenase (CoA acylating)	-	-	-	-	-	-	-	-	-	-	-	-	-	-	-	-	-	-	-	-	-	-	-	-
Fsp-Ps 5.2_LOD1.5Interval	TRINITY_DN13175_c0_g1_i1	not available	len=8157 path=[0:0-6061 2:6062-6192 3:6193-6222 5:6223-6257 6:6258-6759 8:6760-6919 9:6920-6963 11:6964-7008 12:7009-7093 13:7094-7098 14:7099-7188 15:7189-8156]	0	1706	1539.56	7210	5533	1678	14278583	14280269	0.00315518	1381	81.0922	1381	81.0922	41	2.40752	Plus	Minus	8157	Retrovirus-related Pol polyprotein from transposon TNT 1-94	C:retrotransposon nucleocapsid; F:nucleic acid binding; F:methylmalonate-semialdehyde dehydrogenase (acylating) activity; F:zinc ion binding; P:DNA integration; P:oxidation-reduction process	EC:1.2.1.27	Methylmalonate-semialdehyde dehydrogenase (CoA acylating)	-	-	-	-	-	-	-	-	-	-	-	-	-	-	-	-	-	-	-	-	-	-	-	-
Fsp-Ps 5.2_LOD1.5Interval	TRINITY_DN13175_c0_g1_i1	not available	len=8157 path=[0:0-6061 2:6062-6192 3:6193-6222 5:6223-6257 6:6258-6759 8:6760-6919 9:6920-6963 11:6964-7008 12:7009-7093 13:7094-7098 14:7099-7188 15:7189-8156]	0	1684	1519.72	3274	1076	2199	31816347	31818540	0.004136	1666	75.6585	1666	75.6585	11	0.499546	Plus	Minus	8157	Retrovirus-related Pol polyprotein from transposon TNT 1-94	C:retrotransposon nucleocapsid; F:nucleic acid binding; F:methylmalonate-semialdehyde dehydrogenase (acylating) activity; F:zinc ion binding; P:DNA integration; P:oxidation-reduction process	EC:1.2.1.27	Methylmalonate-semialdehyde dehydrogenase (CoA acylating)	-	-	-	-	-	-	-	-	-	-	-	-	-	-	-	-	-	-	-	-	-	-	-	-
Fsp-Ps 5.2_LOD1.5Interval	TRINITY_DN13175_c0_g1_i1	not available	len=8157 path=[0:0-6061 2:6062-6192 3:6193-6222 5:6223-6257 6:6258-6759 8:6760-6919 9:6920-6963 11:6964-7008 12:7009-7093 13:7094-7098 14:7099-7188 15:7189-8156]	0	1662	1499.89	7210	5533	1678	39938819	39940505	0.00315518	1373	80.6224	1373	80.6224	41	2.40752	Plus	Minus	8157	Retrovirus-related Pol polyprotein from transposon TNT 1-94	C:retrotransposon nucleocapsid; F:nucleic acid binding; F:methylmalonate-semialdehyde dehydrogenase (acylating) activity; F:zinc ion binding; P:DNA integration; P:oxidation-reduction process	EC:1.2.1.27	Methylmalonate-semialdehyde dehydrogenase (CoA acylating)	-	-	-	-	-	-	-	-	-	-	-	-	-	-	-	-	-	-	-	-	-	-	-	-
Fsp-Ps 5.2_LOD1.5Interval	TRINITY_DN13175_c0_g1_i1	not available	len=8157 path=[0:0-6061 2:6062-6192 3:6193-6222 5:6223-6257 6:6258-6759 8:6760-6919 9:6920-6963 11:6964-7008 12:7009-7093 13:7094-7098 14:7099-7188 15:7189-8156]	0	1642	1481.85	2836	590	2247	52415869	52418115	0.00422636	1687	74.8447	1687	74.8447	14	0.621118	Plus	Minus	8157	Retrovirus-related Pol polyprotein from transposon TNT 1-94	C:retrotransposon nucleocapsid; F:nucleic acid binding; F:methylmalonate-semialdehyde dehydrogenase (acylating) activity; F:zinc ion binding; P:DNA integration; P:oxidation-reduction process	EC:1.2.1.27	Methylmalonate-semialdehyde dehydrogenase (CoA acylating)	-	-	-	-	-	-	-	-	-	-	-	-	-	-	-	-	-	-	-	-	-	-	-	-
Fsp-Ps 5.2_LOD1.5Interval	TRINITY_DN13175_c0_g1_i1	not available	len=8157 path=[0:0-6061 2:6062-6192 3:6193-6222 5:6223-6257 6:6258-6759 8:6760-6919 9:6920-6963 11:6964-7008 12:7009-7093 13:7094-7098 14:7099-7188 15:7189-8156]	0	1518	1370.04	7202	5533	1670	9942692	9944266	0.00314012	1383	81.0668	1383	81.0668	167	9.78898	Plus	Minus	8157	Retrovirus-related Pol polyprotein from transposon TNT 1-94	C:retrotransposon nucleocapsid; F:nucleic acid binding; F:methylmalonate-semialdehyde dehydrogenase (acylating) activity; F:zinc ion binding; P:DNA integration; P:oxidation-reduction process	EC:1.2.1.27	Methylmalonate-semialdehyde dehydrogenase (CoA acylating)	-	-	-	-	-	-	-	-	-	-	-	-	-	-	-	-	-	-	-	-	-	-	-	-
Fsp-Ps 5.2_LOD1.5Interval	TRINITY_DN13175_c0_g1_i1	not available	len=8157 path=[0:0-6061 2:6062-6192 3:6193-6222 5:6223-6257 6:6258-6759 8:6760-6919 9:6920-6963 11:6964-7008 12:7009-7093 13:7094-7098 14:7099-7188 15:7189-8156]	0	1492	1346.6	5060	5938	879	52560566	52561443	0.00165478	828	94.0909	828	94.0909	3	0.340909	Plus	Plus	8157	Retrovirus-related Pol polyprotein from transposon TNT 1-94	C:retrotransposon nucleocapsid; F:nucleic acid binding; F:methylmalonate-semialdehyde dehydrogenase (acylating) activity; F:zinc ion binding; P:DNA integration; P:oxidation-reduction process	EC:1.2.1.27	Methylmalonate-semialdehyde dehydrogenase (CoA acylating)	-	-	-	-	-	-	-	-	-	-	-	-	-	-	-	-	-	-	-	-	-	-	-	-
Fsp-Ps 5.2_LOD1.5Interval	TRINITY_DN13175_c0_g1_i1	not available	len=8157 path=[0:0-6061 2:6062-6192 3:6193-6222 5:6223-6257 6:6258-6759 8:6760-6919 9:6920-6963 11:6964-7008 12:7009-7093 13:7094-7098 14:7099-7188 15:7189-8156]	0	1462	1319.55	5533	7210	1678	18511248	18512889	0.00315895	1354	79.7879	1354	79.7879	74	4.36064	Plus	Plus	8157	Retrovirus-related Pol polyprotein from transposon TNT 1-94	C:retrotransposon nucleocapsid; F:nucleic acid binding; F:methylmalonate-semialdehyde dehydrogenase (acylating) activity; F:zinc ion binding; P:DNA integration; P:oxidation-reduction process	EC:1.2.1.27	Methylmalonate-semialdehyde dehydrogenase (CoA acylating)	-	-	-	-	-	-	-	-	-	-	-	-	-	-	-	-	-	-	-	-	-	-	-	-
Fsp-Ps 5.2_LOD1.5Interval	TRINITY_DN13175_c0_g1_i1	not available	len=8157 path=[0:0-6061 2:6062-6192 3:6193-6222 5:6223-6257 6:6258-6759 8:6760-6919 9:6920-6963 11:6964-7008 12:7009-7093 13:7094-7098 14:7099-7188 15:7189-8156]	0	1438	1297.91	4410	5231	822	43623378	43624199	0.00154747	781	95.0122	781	95.0122	0	0	Plus	Plus	8157	Retrovirus-related Pol polyprotein from transposon TNT 1-94	C:retrotransposon nucleocapsid; F:nucleic acid binding; F:methylmalonate-semialdehyde dehydrogenase (acylating) activity; F:zinc ion binding; P:DNA integration; P:oxidation-reduction process	EC:1.2.1.27	Methylmalonate-semialdehyde dehydrogenase (CoA acylating)	-	-	-	-	-	-	-	-	-	-	-	-	-	-	-	-	-	-	-	-	-	-	-	-
Fsp-Ps 5.2_LOD1.5Interval	TRINITY_DN13175_c0_g1_i1	not available	len=8157 path=[0:0-6061 2:6062-6192 3:6193-6222 5:6223-6257 6:6258-6759 8:6760-6919 9:6920-6963 11:6964-7008 12:7009-7093 13:7094-7098 14:7099-7188 15:7189-8156]	0	1330	1200.53	7210	5532	1679	49253903	49255637	0.00315706	1339	75.3941	1339	75.3941	138	7.77027	Plus	Minus	8157	Retrovirus-related Pol polyprotein from transposon TNT 1-94	C:retrotransposon nucleocapsid; F:nucleic acid binding; F:methylmalonate-semialdehyde dehydrogenase (acylating) activity; F:zinc ion binding; P:DNA integration; P:oxidation-reduction process	EC:1.2.1.27	Methylmalonate-semialdehyde dehydrogenase (CoA acylating)	-	-	-	-	-	-	-	-	-	-	-	-	-	-	-	-	-	-	-	-	-	-	-	-
Fsp-Ps 5.2_LOD1.5Interval	TRINITY_DN13175_c0_g1_i1	not available	len=8157 path=[0:0-6061 2:6062-6192 3:6193-6222 5:6223-6257 6:6258-6759 8:6760-6919 9:6920-6963 11:6964-7008 12:7009-7093 13:7094-7098 14:7099-7188 15:7189-8156]	0	1324	1195.12	2455	588	1868	28597084	28598954	0.00351287	1398	74.4806	1398	74.4806	15	0.799148	Plus	Minus	8157	Retrovirus-related Pol polyprotein from transposon TNT 1-94	C:retrotransposon nucleocapsid; F:nucleic acid binding; F:methylmalonate-semialdehyde dehydrogenase (acylating) activity; F:zinc ion binding; P:DNA integration; P:oxidation-reduction process	EC:1.2.1.27	Methylmalonate-semialdehyde dehydrogenase (CoA acylating)	-	-	-	-	-	-	-	-	-	-	-	-	-	-	-	-	-	-	-	-	-	-	-	-
Fsp-Ps 5.2_LOD1.5Interval	TRINITY_DN13175_c0_g1_i1	not available	len=8157 path=[0:0-6061 2:6062-6192 3:6193-6222 5:6223-6257 6:6258-6759 8:6760-6919 9:6920-6963 11:6964-7008 12:7009-7093 13:7094-7098 14:7099-7188 15:7189-8156]	0	1324	1195.12	590	2498	1909	12096766	12098667	0.00359382	1417	74.0334	1417	74.0334	17	0.888192	Plus	Plus	8157	Retrovirus-related Pol polyprotein from transposon TNT 1-94	C:retrotransposon nucleocapsid; F:nucleic acid binding; F:methylmalonate-semialdehyde dehydrogenase (acylating) activity; F:zinc ion binding; P:DNA integration; P:oxidation-reduction process	EC:1.2.1.27	Methylmalonate-semialdehyde dehydrogenase (CoA acylating)	-	-	-	-	-	-	-	-	-	-	-	-	-	-	-	-	-	-	-	-	-	-	-	-
Fsp-Ps 5.2_LOD1.5Interval	TRINITY_DN13175_c0_g1_i1	not available	len=8157 path=[0:0-6061 2:6062-6192 3:6193-6222 5:6223-6257 6:6258-6759 8:6760-6919 9:6920-6963 11:6964-7008 12:7009-7093 13:7094-7098 14:7099-7188 15:7189-8156]	0	1322	1193.31	5247	6716	1470	26858646	26860202	0.00276737	1272	80.2018	1272	80.2018	145	9.1425	Plus	Plus	8157	Retrovirus-related Pol polyprotein from transposon TNT 1-94	C:retrotransposon nucleocapsid; F:nucleic acid binding; F:methylmalonate-semialdehyde dehydrogenase (acylating) activity; F:zinc ion binding; P:DNA integration; P:oxidation-reduction process	EC:1.2.1.27	Methylmalonate-semialdehyde dehydrogenase (CoA acylating)	-	-	-	-	-	-	-	-	-	-	-	-	-	-	-	-	-	-	-	-	-	-	-	-
Fsp-Ps 5.2_LOD1.5Interval	TRINITY_DN13175_c0_g1_i1	not available	len=8157 path=[0:0-6061 2:6062-6192 3:6193-6222 5:6223-6257 6:6258-6759 8:6760-6919 9:6920-6963 11:6964-7008 12:7009-7093 13:7094-7098 14:7099-7188 15:7189-8156]	0	1290	1164.46	4247	3530	718	43577273	43577990	0.00134792	689	95.961	689	95.961	0	0	Plus	Minus	8157	Retrovirus-related Pol polyprotein from transposon TNT 1-94	C:retrotransposon nucleocapsid; F:nucleic acid binding; F:methylmalonate-semialdehyde dehydrogenase (acylating) activity; F:zinc ion binding; P:DNA integration; P:oxidation-reduction process	EC:1.2.1.27	Methylmalonate-semialdehyde dehydrogenase (CoA acylating)	-	-	-	-	-	-	-	-	-	-	-	-	-	-	-	-	-	-	-	-	-	-	-	-
Fsp-Ps 5.2_LOD1.5Interval	TRINITY_DN13175_c0_g1_i1	not available	len=8157 path=[0:0-6061 2:6062-6192 3:6193-6222 5:6223-6257 6:6258-6759 8:6760-6919 9:6920-6963 11:6964-7008 12:7009-7093 13:7094-7098 14:7099-7188 15:7189-8156]	0	1282	1157.25	1606	906	701	43590028	43590728	0.00131591	677	96.5763	677	96.5763	0	0	Plus	Minus	8157	Retrovirus-related Pol polyprotein from transposon TNT 1-94	C:retrotransposon nucleocapsid; F:nucleic acid binding; F:methylmalonate-semialdehyde dehydrogenase (acylating) activity; F:zinc ion binding; P:DNA integration; P:oxidation-reduction process	EC:1.2.1.27	Methylmalonate-semialdehyde dehydrogenase (CoA acylating)	-	-	-	-	-	-	-	-	-	-	-	-	-	-	-	-	-	-	-	-	-	-	-	-
Fsp-Ps 5.2_LOD1.5Interval	TRINITY_DN13175_c0_g1_i1	not available	len=8157 path=[0:0-6061 2:6062-6192 3:6193-6222 5:6223-6257 6:6258-6759 8:6760-6919 9:6920-6963 11:6964-7008 12:7009-7093 13:7094-7098 14:7099-7188 15:7189-8156]	0	1264	1141.02	2066	3816	1751	39975037	39976790	0.00329637	1315	74.4621	1315	74.4621	27	1.52888	Plus	Plus	8157	Retrovirus-related Pol polyprotein from transposon TNT 1-94	C:retrotransposon nucleocapsid; F:nucleic acid binding; F:methylmalonate-semialdehyde dehydrogenase (acylating) activity; F:zinc ion binding; P:DNA integration; P:oxidation-reduction process	EC:1.2.1.27	Methylmalonate-semialdehyde dehydrogenase (CoA acylating)	-	-	-	-	-	-	-	-	-	-	-	-	-	-	-	-	-	-	-	-	-	-	-	-
Fsp-Ps 5.2_LOD1.5Interval	TRINITY_DN13175_c0_g1_i1	not available	len=8157 path=[0:0-6061 2:6062-6192 3:6193-6222 5:6223-6257 6:6258-6759 8:6760-6919 9:6920-6963 11:6964-7008 12:7009-7093 13:7094-7098 14:7099-7188 15:7189-8156]	0	1202	1085.11	588	2161	1574	14187760	14189334	0.00296316	1193	75.5541	1193	75.5541	9	0.569981	Plus	Plus	8157	Retrovirus-related Pol polyprotein from transposon TNT 1-94	C:retrotransposon nucleocapsid; F:nucleic acid binding; F:methylmalonate-semialdehyde dehydrogenase (acylating) activity; F:zinc ion binding; P:DNA integration; P:oxidation-reduction process	EC:1.2.1.27	Methylmalonate-semialdehyde dehydrogenase (CoA acylating)	-	-	-	-	-	-	-	-	-	-	-	-	-	-	-	-	-	-	-	-	-	-	-	-
Fsp-Ps 5.2_LOD1.5Interval	TRINITY_DN13175_c0_g1_i1	not available	len=8157 path=[0:0-6061 2:6062-6192 3:6193-6222 5:6223-6257 6:6258-6759 8:6760-6919 9:6920-6963 11:6964-7008 12:7009-7093 13:7094-7098 14:7099-7188 15:7189-8156]	0	1198	1081.5	2190	3692	1503	14189964	14191467	0.0028295	1151	76.2757	1151	76.2757	11	0.72896	Plus	Plus	8157	Retrovirus-related Pol polyprotein from transposon TNT 1-94	C:retrotransposon nucleocapsid; F:nucleic acid binding; F:methylmalonate-semialdehyde dehydrogenase (acylating) activity; F:zinc ion binding; P:DNA integration; P:oxidation-reduction process	EC:1.2.1.27	Methylmalonate-semialdehyde dehydrogenase (CoA acylating)	-	-	-	-	-	-	-	-	-	-	-	-	-	-	-	-	-	-	-	-	-	-	-	-
Fsp-Ps 5.2_LOD1.5Interval	TRINITY_DN13175_c0_g1_i1	not available	len=8157 path=[0:0-6061 2:6062-6192 3:6193-6222 5:6223-6257 6:6258-6759 8:6760-6919 9:6920-6963 11:6964-7008 12:7009-7093 13:7094-7098 14:7099-7188 15:7189-8156]	0	1188	1072.49	5711	7210	1500	49255767	49257266	0.00282385	1176	77.0138	1176	77.0138	54	3.53635	Plus	Plus	8157	Retrovirus-related Pol polyprotein from transposon TNT 1-94	C:retrotransposon nucleocapsid; F:nucleic acid binding; F:methylmalonate-semialdehyde dehydrogenase (acylating) activity; F:zinc ion binding; P:DNA integration; P:oxidation-reduction process	EC:1.2.1.27	Methylmalonate-semialdehyde dehydrogenase (CoA acylating)	-	-	-	-	-	-	-	-	-	-	-	-	-	-	-	-	-	-	-	-	-	-	-	-
Fsp-Ps 5.2_LOD1.5Interval	TRINITY_DN13175_c0_g1_i1	not available	len=8157 path=[0:0-6061 2:6062-6192 3:6193-6222 5:6223-6257 6:6258-6759 8:6760-6919 9:6920-6963 11:6964-7008 12:7009-7093 13:7094-7098 14:7099-7188 15:7189-8156]	0	1160	1047.24	5764	5119	646	47587100	47587746	0.00121237	621	95.9815	621	95.9815	1	0.15456	Plus	Minus	8157	Retrovirus-related Pol polyprotein from transposon TNT 1-94	C:retrotransposon nucleocapsid; F:nucleic acid binding; F:methylmalonate-semialdehyde dehydrogenase (acylating) activity; F:zinc ion binding; P:DNA integration; P:oxidation-reduction process	EC:1.2.1.27	Methylmalonate-semialdehyde dehydrogenase (CoA acylating)	-	-	-	-	-	-	-	-	-	-	-	-	-	-	-	-	-	-	-	-	-	-	-	-
Fsp-Ps 5.2_LOD1.5Interval	TRINITY_DN13175_c0_g1_i1	not available	len=8157 path=[0:0-6061 2:6062-6192 3:6193-6222 5:6223-6257 6:6258-6759 8:6760-6919 9:6920-6963 11:6964-7008 12:7009-7093 13:7094-7098 14:7099-7188 15:7189-8156]	0	1066	962.482	5533	6328	796	46464664	46465462	0.00149852	701	87.1891	701	87.1891	13	1.61692	Plus	Plus	8157	Retrovirus-related Pol polyprotein from transposon TNT 1-94	C:retrotransposon nucleocapsid; F:nucleic acid binding; F:methylmalonate-semialdehyde dehydrogenase (acylating) activity; F:zinc ion binding; P:DNA integration; P:oxidation-reduction process	EC:1.2.1.27	Methylmalonate-semialdehyde dehydrogenase (CoA acylating)	-	-	-	-	-	-	-	-	-	-	-	-	-	-	-	-	-	-	-	-	-	-	-	-
Fsp-Ps 5.2_LOD1.5Interval	TRINITY_DN13175_c0_g1_i1	not available	len=8157 path=[0:0-6061 2:6062-6192 3:6193-6222 5:6223-6257 6:6258-6759 8:6760-6919 9:6920-6963 11:6964-7008 12:7009-7093 13:7094-7098 14:7099-7188 15:7189-8156]	0	982	886.74	5535	7210	1676	31462114	31463834	0.00315518	1343	75.4071	1343	75.4071	165	9.26446	Plus	Plus	8157	Retrovirus-related Pol polyprotein from transposon TNT 1-94	C:retrotransposon nucleocapsid; F:nucleic acid binding; F:methylmalonate-semialdehyde dehydrogenase (acylating) activity; F:zinc ion binding; P:DNA integration; P:oxidation-reduction process	EC:1.2.1.27	Methylmalonate-semialdehyde dehydrogenase (CoA acylating)	-	-	-	-	-	-	-	-	-	-	-	-	-	-	-	-	-	-	-	-	-	-	-	-
Fsp-Ps 5.2_LOD1.5Interval	TRINITY_DN13175_c0_g1_i1	not available	len=8157 path=[0:0-6061 2:6062-6192 3:6193-6222 5:6223-6257 6:6258-6759 8:6760-6919 9:6920-6963 11:6964-7008 12:7009-7093 13:7094-7098 14:7099-7188 15:7189-8156]	0	948	856.083	7209	6001	1209	39929004	39930258	0.00227226	984	77.6025	984	77.6025	72	5.67823	Plus	Minus	8157	Retrovirus-related Pol polyprotein from transposon TNT 1-94	C:retrotransposon nucleocapsid; F:nucleic acid binding; F:methylmalonate-semialdehyde dehydrogenase (acylating) activity; F:zinc ion binding; P:DNA integration; P:oxidation-reduction process	EC:1.2.1.27	Methylmalonate-semialdehyde dehydrogenase (CoA acylating)	-	-	-	-	-	-	-	-	-	-	-	-	-	-	-	-	-	-	-	-	-	-	-	-
Fsp-Ps 5.2_LOD1.5Interval	TRINITY_DN13175_c0_g1_i1	not available	len=8157 path=[0:0-6061 2:6062-6192 3:6193-6222 5:6223-6257 6:6258-6759 8:6760-6919 9:6920-6963 11:6964-7008 12:7009-7093 13:7094-7098 14:7099-7188 15:7189-8156]	0	886	800.179	3595	1758	1838	18095270	18097125	0.00345639	1363	72.1546	1363	72.1546	84	4.4468	Plus	Minus	8157	Retrovirus-related Pol polyprotein from transposon TNT 1-94	C:retrotransposon nucleocapsid; F:nucleic acid binding; F:methylmalonate-semialdehyde dehydrogenase (acylating) activity; F:zinc ion binding; P:DNA integration; P:oxidation-reduction process	EC:1.2.1.27	Methylmalonate-semialdehyde dehydrogenase (CoA acylating)	-	-	-	-	-	-	-	-	-	-	-	-	-	-	-	-	-	-	-	-	-	-	-	-
Fsp-Ps 5.2_LOD1.5Interval	TRINITY_DN13175_c0_g1_i1	not available	len=8157 path=[0:0-6061 2:6062-6192 3:6193-6222 5:6223-6257 6:6258-6759 8:6760-6919 9:6920-6963 11:6964-7008 12:7009-7093 13:7094-7098 14:7099-7188 15:7189-8156]	0	864	780.342	1783	588	1196	43375372	43376563	0.00224778	893	74.6032	893	74.6032	6	0.501253	Plus	Minus	8157	Retrovirus-related Pol polyprotein from transposon TNT 1-94	C:retrotransposon nucleocapsid; F:nucleic acid binding; F:methylmalonate-semialdehyde dehydrogenase (acylating) activity; F:zinc ion binding; P:DNA integration; P:oxidation-reduction process	EC:1.2.1.27	Methylmalonate-semialdehyde dehydrogenase (CoA acylating)	-	-	-	-	-	-	-	-	-	-	-	-	-	-	-	-	-	-	-	-	-	-	-	-
Fsp-Ps 5.2_LOD1.5Interval	TRINITY_DN13175_c0_g1_i1	not available	len=8157 path=[0:0-6061 2:6062-6192 3:6193-6222 5:6223-6257 6:6258-6759 8:6760-6919 9:6920-6963 11:6964-7008 12:7009-7093 13:7094-7098 14:7099-7188 15:7189-8156]	0	862	778.538	1784	588	1197	14976628	14977826	0.00224967	896	74.6045	896	74.6045	6	0.499584	Plus	Minus	8157	Retrovirus-related Pol polyprotein from transposon TNT 1-94	C:retrotransposon nucleocapsid; F:nucleic acid binding; F:methylmalonate-semialdehyde dehydrogenase (acylating) activity; F:zinc ion binding; P:DNA integration; P:oxidation-reduction process	EC:1.2.1.27	Methylmalonate-semialdehyde dehydrogenase (CoA acylating)	-	-	-	-	-	-	-	-	-	-	-	-	-	-	-	-	-	-	-	-	-	-	-	-
Fsp-Ps 5.2_LOD1.5Interval	TRINITY_DN13175_c0_g1_i1	not available	len=8157 path=[0:0-6061 2:6062-6192 3:6193-6222 5:6223-6257 6:6258-6759 8:6760-6919 9:6920-6963 11:6964-7008 12:7009-7093 13:7094-7098 14:7099-7188 15:7189-8156]	0	852	769.521	2492	3015	524	43622851	43623374	0.000986465	485	92.5573	485	92.5573	0	0	Plus	Plus	8157	Retrovirus-related Pol polyprotein from transposon TNT 1-94	C:retrotransposon nucleocapsid; F:nucleic acid binding; F:methylmalonate-semialdehyde dehydrogenase (acylating) activity; F:zinc ion binding; P:DNA integration; P:oxidation-reduction process	EC:1.2.1.27	Methylmalonate-semialdehyde dehydrogenase (CoA acylating)	-	-	-	-	-	-	-	-	-	-	-	-	-	-	-	-	-	-	-	-	-	-	-	-
Fsp-Ps 5.2_LOD1.5Interval	TRINITY_DN13175_c0_g1_i1	not available	len=8157 path=[0:0-6061 2:6062-6192 3:6193-6222 5:6223-6257 6:6258-6759 8:6760-6919 9:6920-6963 11:6964-7008 12:7009-7093 13:7094-7098 14:7099-7188 15:7189-8156]	0	842	760.505	588	1692	1105	9611812	9612919	0.00208024	838	75.4955	838	75.4955	7	0.630631	Plus	Plus	8157	Retrovirus-related Pol polyprotein from transposon TNT 1-94	C:retrotransposon nucleocapsid; F:nucleic acid binding; F:methylmalonate-semialdehyde dehydrogenase (acylating) activity; F:zinc ion binding; P:DNA integration; P:oxidation-reduction process	EC:1.2.1.27	Methylmalonate-semialdehyde dehydrogenase (CoA acylating)	-	-	-	-	-	-	-	-	-	-	-	-	-	-	-	-	-	-	-	-	-	-	-	-
Fsp-Ps 5.2_LOD1.5Interval	TRINITY_DN13175_c0_g1_i1	not available	len=8157 path=[0:0-6061 2:6062-6192 3:6193-6222 5:6223-6257 6:6258-6759 8:6760-6919 9:6920-6963 11:6964-7008 12:7009-7093 13:7094-7098 14:7099-7188 15:7189-8156]	0	836	755.094	958	164	795	39935804	39936615	0.00149288	662	81.0282	662	81.0282	27	3.30477	Plus	Minus	8157	Retrovirus-related Pol polyprotein from transposon TNT 1-94	C:retrotransposon nucleocapsid; F:nucleic acid binding; F:methylmalonate-semialdehyde dehydrogenase (acylating) activity; F:zinc ion binding; P:DNA integration; P:oxidation-reduction process	EC:1.2.1.27	Methylmalonate-semialdehyde dehydrogenase (CoA acylating)	-	-	-	-	-	-	-	-	-	-	-	-	-	-	-	-	-	-	-	-	-	-	-	-
Fsp-Ps 5.2_LOD1.5Interval	TRINITY_DN13175_c0_g1_i1	not available	len=8157 path=[0:0-6061 2:6062-6192 3:6193-6222 5:6223-6257 6:6258-6759 8:6760-6919 9:6920-6963 11:6964-7008 12:7009-7093 13:7094-7098 14:7099-7188 15:7189-8156]	0	784	708.207	638	3665	3028	49542755	49545762	0.00570041	2028	65.8655	2028	65.8655	122	3.96233	Plus	Plus	8157	Retrovirus-related Pol polyprotein from transposon TNT 1-94	C:retrotransposon nucleocapsid; F:nucleic acid binding; F:methylmalonate-semialdehyde dehydrogenase (acylating) activity; F:zinc ion binding; P:DNA integration; P:oxidation-reduction process	EC:1.2.1.27	Methylmalonate-semialdehyde dehydrogenase (CoA acylating)	-	-	-	-	-	-	-	-	-	-	-	-	-	-	-	-	-	-	-	-	-	-	-	-
Fsp-Ps 5.2_LOD1.5Interval	TRINITY_DN13175_c0_g1_i1	not available	len=8157 path=[0:0-6061 2:6062-6192 3:6193-6222 5:6223-6257 6:6258-6759 8:6760-6919 9:6920-6963 11:6964-7008 12:7009-7093 13:7094-7098 14:7099-7188 15:7189-8156]	0	778	702.797	7873	7209	665	39440257	39440924	0.00124814	559	83.6826	559	83.6826	3	0.449102	Plus	Minus	8157	Retrovirus-related Pol polyprotein from transposon TNT 1-94	C:retrotransposon nucleocapsid; F:nucleic acid binding; F:methylmalonate-semialdehyde dehydrogenase (acylating) activity; F:zinc ion binding; P:DNA integration; P:oxidation-reduction process	EC:1.2.1.27	Methylmalonate-semialdehyde dehydrogenase (CoA acylating)	-	-	-	-	-	-	-	-	-	-	-	-	-	-	-	-	-	-	-	-	-	-	-	-
Fsp-Ps 5.2_LOD1.5Interval	TRINITY_DN13175_c0_g1_i1	not available	len=8157 path=[0:0-6061 2:6062-6192 3:6193-6222 5:6223-6257 6:6258-6759 8:6760-6919 9:6920-6963 11:6964-7008 12:7009-7093 13:7094-7098 14:7099-7188 15:7189-8156]	7.13311e-155	626	565.741	574	70	505	28359355	28359849	0.000946931	436	84.8249	436	84.8249	28	5.44747	Plus	Minus	8157	Retrovirus-related Pol polyprotein from transposon TNT 1-94	C:retrotransposon nucleocapsid; F:nucleic acid binding; F:methylmalonate-semialdehyde dehydrogenase (acylating) activity; F:zinc ion binding; P:DNA integration; P:oxidation-reduction process	EC:1.2.1.27	Methylmalonate-semialdehyde dehydrogenase (CoA acylating)	-	-	-	-	-	-	-	-	-	-	-	-	-	-	-	-	-	-	-	-	-	-	-	-
Fsp-Ps 5.2_LOD1.5Interval	TRINITY_DN13175_c0_g1_i1	not available	len=8157 path=[0:0-6061 2:6062-6192 3:6193-6222 5:6223-6257 6:6258-6759 8:6760-6919 9:6920-6963 11:6964-7008 12:7009-7093 13:7094-7098 14:7099-7188 15:7189-8156]	2.4897e-154	624	563.937	1534	588	947	14706310	14707221	0.00177903	695	73.081	695	73.081	43	4.52156	Plus	Minus	8157	Retrovirus-related Pol polyprotein from transposon TNT 1-94	C:retrotransposon nucleocapsid; F:nucleic acid binding; F:methylmalonate-semialdehyde dehydrogenase (acylating) activity; F:zinc ion binding; P:DNA integration; P:oxidation-reduction process	EC:1.2.1.27	Methylmalonate-semialdehyde dehydrogenase (CoA acylating)	-	-	-	-	-	-	-	-	-	-	-	-	-	-	-	-	-	-	-	-	-	-	-	-
Fsp-Ps 5.2_LOD1.5Interval	TRINITY_DN13175_c0_g1_i1	not available	len=8157 path=[0:0-6061 2:6062-6192 3:6193-6222 5:6223-6257 6:6258-6759 8:6760-6919 9:6920-6963 11:6964-7008 12:7009-7093 13:7094-7098 14:7099-7188 15:7189-8156]	2.84074e-147	598	540.494	615	2125	1511	39737113	39738626	0.00284456	1038	68.2446	1038	68.2446	17	1.11769	Plus	Plus	8157	Retrovirus-related Pol polyprotein from transposon TNT 1-94	C:retrotransposon nucleocapsid; F:nucleic acid binding; F:methylmalonate-semialdehyde dehydrogenase (acylating) activity; F:zinc ion binding; P:DNA integration; P:oxidation-reduction process	EC:1.2.1.27	Methylmalonate-semialdehyde dehydrogenase (CoA acylating)	-	-	-	-	-	-	-	-	-	-	-	-	-	-	-	-	-	-	-	-	-	-	-	-
Fsp-Ps 5.2_LOD1.5Interval	TRINITY_DN13175_c0_g1_i1	not available	len=8157 path=[0:0-6061 2:6062-6192 3:6193-6222 5:6223-6257 6:6258-6759 8:6760-6919 9:6920-6963 11:6964-7008 12:7009-7093 13:7094-7098 14:7099-7188 15:7189-8156]	6.25716e-143	582	526.067	593	2068	1476	28251276	28252753	0.00277867	1017	68.3468	1017	68.3468	22	1.47849	Plus	Plus	8157	Retrovirus-related Pol polyprotein from transposon TNT 1-94	C:retrotransposon nucleocapsid; F:nucleic acid binding; F:methylmalonate-semialdehyde dehydrogenase (acylating) activity; F:zinc ion binding; P:DNA integration; P:oxidation-reduction process	EC:1.2.1.27	Methylmalonate-semialdehyde dehydrogenase (CoA acylating)	-	-	-	-	-	-	-	-	-	-	-	-	-	-	-	-	-	-	-	-	-	-	-	-
Fsp-Ps 5.2_LOD1.5Interval	TRINITY_DN13175_c0_g1_i1	not available	len=8157 path=[0:0-6061 2:6062-6192 3:6193-6222 5:6223-6257 6:6258-6759 8:6760-6919 9:6920-6963 11:6964-7008 12:7009-7093 13:7094-7098 14:7099-7188 15:7189-8156]	2.18396e-142	580	524.263	3563	5472	1910	24742790	24744615	0.0035957	1285	66.6148	1285	66.6148	122	6.32452	Plus	Plus	8157	Retrovirus-related Pol polyprotein from transposon TNT 1-94	C:retrotransposon nucleocapsid; F:nucleic acid binding; F:methylmalonate-semialdehyde dehydrogenase (acylating) activity; F:zinc ion binding; P:DNA integration; P:oxidation-reduction process	EC:1.2.1.27	Methylmalonate-semialdehyde dehydrogenase (CoA acylating)	-	-	-	-	-	-	-	-	-	-	-	-	-	-	-	-	-	-	-	-	-	-	-	-
Fsp-Ps 5.2_LOD1.5Interval	TRINITY_DN13175_c0_g1_i1	not available	len=8157 path=[0:0-6061 2:6062-6192 3:6193-6222 5:6223-6257 6:6258-6759 8:6760-6919 9:6920-6963 11:6964-7008 12:7009-7093 13:7094-7098 14:7099-7188 15:7189-8156]	7.13941e-136	556	502.623	6233	5562	672	41550068	41550712	0.00126132	539	79.7337	539	79.7337	35	5.17751	Plus	Minus	8157	Retrovirus-related Pol polyprotein from transposon TNT 1-94	C:retrotransposon nucleocapsid; F:nucleic acid binding; F:methylmalonate-semialdehyde dehydrogenase (acylating) activity; F:zinc ion binding; P:DNA integration; P:oxidation-reduction process	EC:1.2.1.27	Methylmalonate-semialdehyde dehydrogenase (CoA acylating)	-	-	-	-	-	-	-	-	-	-	-	-	-	-	-	-	-	-	-	-	-	-	-	-
Fsp-Ps 5.2_LOD1.5Interval	TRINITY_DN13175_c0_g1_i1	not available	len=8157 path=[0:0-6061 2:6062-6192 3:6193-6222 5:6223-6257 6:6258-6759 8:6760-6919 9:6920-6963 11:6964-7008 12:7009-7093 13:7094-7098 14:7099-7188 15:7189-8156]	2.4919e-135	554	500.819	6793	7210	418	52565807	52566224	0.000786913	366	87.1429	366	87.1429	4	0.952381	Plus	Plus	8157	Retrovirus-related Pol polyprotein from transposon TNT 1-94	C:retrotransposon nucleocapsid; F:nucleic acid binding; F:methylmalonate-semialdehyde dehydrogenase (acylating) activity; F:zinc ion binding; P:DNA integration; P:oxidation-reduction process	EC:1.2.1.27	Methylmalonate-semialdehyde dehydrogenase (CoA acylating)	-	-	-	-	-	-	-	-	-	-	-	-	-	-	-	-	-	-	-	-	-	-	-	-
Fsp-Ps 5.2_LOD1.5Interval	TRINITY_DN13175_c0_g1_i1	not available	len=8157 path=[0:0-6061 2:6062-6192 3:6193-6222 5:6223-6257 6:6258-6759 8:6760-6919 9:6920-6963 11:6964-7008 12:7009-7093 13:7094-7098 14:7099-7188 15:7189-8156]	1.29084e-132	544	491.803	600	2134	1535	49428432	49429970	0.00288974	1053	67.8917	1053	67.8917	28	1.80529	Plus	Plus	8157	Retrovirus-related Pol polyprotein from transposon TNT 1-94	C:retrotransposon nucleocapsid; F:nucleic acid binding; F:methylmalonate-semialdehyde dehydrogenase (acylating) activity; F:zinc ion binding; P:DNA integration; P:oxidation-reduction process	EC:1.2.1.27	Methylmalonate-semialdehyde dehydrogenase (CoA acylating)	-	-	-	-	-	-	-	-	-	-	-	-	-	-	-	-	-	-	-	-	-	-	-	-
Fsp-Ps 5.2_LOD1.5Interval	TRINITY_DN13175_c0_g1_i1	not available	len=8157 path=[0:0-6061 2:6062-6192 3:6193-6222 5:6223-6257 6:6258-6759 8:6760-6919 9:6920-6963 11:6964-7008 12:7009-7093 13:7094-7098 14:7099-7188 15:7189-8156]	1.57256e-131	540	488.196	7209	7851	643	52351988	52352631	0.00121049	505	77.454	505	77.454	17	2.60736	Plus	Plus	8157	Retrovirus-related Pol polyprotein from transposon TNT 1-94	C:retrotransposon nucleocapsid; F:nucleic acid binding; F:methylmalonate-semialdehyde dehydrogenase (acylating) activity; F:zinc ion binding; P:DNA integration; P:oxidation-reduction process	EC:1.2.1.27	Methylmalonate-semialdehyde dehydrogenase (CoA acylating)	-	-	-	-	-	-	-	-	-	-	-	-	-	-	-	-	-	-	-	-	-	-	-	-
Fsp-Ps 5.2_LOD1.5Interval	TRINITY_DN13175_c0_g1_i1	not available	len=8157 path=[0:0-6061 2:6062-6192 3:6193-6222 5:6223-6257 6:6258-6759 8:6760-6919 9:6920-6963 11:6964-7008 12:7009-7093 13:7094-7098 14:7099-7188 15:7189-8156]	9.92393e-128	526	475.572	5577	3692	1886	49977804	49979668	0.00354676	1274	66.0788	1274	66.0788	105	5.44606	Plus	Minus	8157	Retrovirus-related Pol polyprotein from transposon TNT 1-94	C:retrotransposon nucleocapsid; F:nucleic acid binding; F:methylmalonate-semialdehyde dehydrogenase (acylating) activity; F:zinc ion binding; P:DNA integration; P:oxidation-reduction process	EC:1.2.1.27	Methylmalonate-semialdehyde dehydrogenase (CoA acylating)	-	-	-	-	-	-	-	-	-	-	-	-	-	-	-	-	-	-	-	-	-	-	-	-
Fsp-Ps 5.2_LOD1.5Interval	TRINITY_DN13175_c0_g1_i1	not available	len=8157 path=[0:0-6061 2:6062-6192 3:6193-6222 5:6223-6257 6:6258-6759 8:6760-6919 9:6920-6963 11:6964-7008 12:7009-7093 13:7094-7098 14:7099-7188 15:7189-8156]	1.20898e-126	522	471.966	2388	1901	488	43577988	43578470	0.000914927	430	84.8126	430	84.8126	43	8.48126	Plus	Minus	8157	Retrovirus-related Pol polyprotein from transposon TNT 1-94	C:retrotransposon nucleocapsid; F:nucleic acid binding; F:methylmalonate-semialdehyde dehydrogenase (acylating) activity; F:zinc ion binding; P:DNA integration; P:oxidation-reduction process	EC:1.2.1.27	Methylmalonate-semialdehyde dehydrogenase (CoA acylating)	-	-	-	-	-	-	-	-	-	-	-	-	-	-	-	-	-	-	-	-	-	-	-	-
Fsp-Ps 5.2_LOD1.5Interval	TRINITY_DN13175_c0_g1_i1	not available	len=8157 path=[0:0-6061 2:6062-6192 3:6193-6222 5:6223-6257 6:6258-6759 8:6760-6919 9:6920-6963 11:6964-7008 12:7009-7093 13:7094-7098 14:7099-7188 15:7189-8156]	1.20898e-126	522	471.966	3861	2889	973	14348353	14349308	0.00182797	691	70.5822	691	70.5822	29	2.96221	Plus	Minus	8157	Retrovirus-related Pol polyprotein from transposon TNT 1-94	C:retrotransposon nucleocapsid; F:nucleic acid binding; F:methylmalonate-semialdehyde dehydrogenase (acylating) activity; F:zinc ion binding; P:DNA integration; P:oxidation-reduction process	EC:1.2.1.27	Methylmalonate-semialdehyde dehydrogenase (CoA acylating)	-	-	-	-	-	-	-	-	-	-	-	-	-	-	-	-	-	-	-	-	-	-	-	-
Fsp-Ps 5.2_LOD1.5Interval	TRINITY_DN13175_c0_g1_i1	not available	len=8157 path=[0:0-6061 2:6062-6192 3:6193-6222 5:6223-6257 6:6258-6759 8:6760-6919 9:6920-6963 11:6964-7008 12:7009-7093 13:7094-7098 14:7099-7188 15:7189-8156]	2.66296e-122	506	457.539	5533	5994	462	12710211	12710671	0.000869746	386	82.8326	386	82.8326	9	1.93133	Plus	Plus	8157	Retrovirus-related Pol polyprotein from transposon TNT 1-94	C:retrotransposon nucleocapsid; F:nucleic acid binding; F:methylmalonate-semialdehyde dehydrogenase (acylating) activity; F:zinc ion binding; P:DNA integration; P:oxidation-reduction process	EC:1.2.1.27	Methylmalonate-semialdehyde dehydrogenase (CoA acylating)	-	-	-	-	-	-	-	-	-	-	-	-	-	-	-	-	-	-	-	-	-	-	-	-
Fsp-Ps 5.2_LOD1.5Interval	TRINITY_DN13175_c0_g1_i1	not available	len=8157 path=[0:0-6061 2:6062-6192 3:6193-6222 5:6223-6257 6:6258-6759 8:6760-6919 9:6920-6963 11:6964-7008 12:7009-7093 13:7094-7098 14:7099-7188 15:7189-8156]	9.29465e-122	504	455.735	5698	5081	618	51356676	51357303	0.00115966	484	76.3407	484	76.3407	22	3.47003	Plus	Minus	8157	Retrovirus-related Pol polyprotein from transposon TNT 1-94	C:retrotransposon nucleocapsid; F:nucleic acid binding; F:methylmalonate-semialdehyde dehydrogenase (acylating) activity; F:zinc ion binding; P:DNA integration; P:oxidation-reduction process	EC:1.2.1.27	Methylmalonate-semialdehyde dehydrogenase (CoA acylating)	-	-	-	-	-	-	-	-	-	-	-	-	-	-	-	-	-	-	-	-	-	-	-	-
Fsp-Ps 5.2_LOD1.5Interval	TRINITY_DN13175_c0_g1_i1	not available	len=8157 path=[0:0-6061 2:6062-6192 3:6193-6222 5:6223-6257 6:6258-6759 8:6760-6919 9:6920-6963 11:6964-7008 12:7009-7093 13:7094-7098 14:7099-7188 15:7189-8156]	4.81475e-119	494	446.718	2056	593	1464	47390017	47391486	0.00275231	1005	67.5857	1005	67.5857	40	2.68998	Plus	Minus	8157	Retrovirus-related Pol polyprotein from transposon TNT 1-94	C:retrotransposon nucleocapsid; F:nucleic acid binding; F:methylmalonate-semialdehyde dehydrogenase (acylating) activity; F:zinc ion binding; P:DNA integration; P:oxidation-reduction process	EC:1.2.1.27	Methylmalonate-semialdehyde dehydrogenase (CoA acylating)	-	-	-	-	-	-	-	-	-	-	-	-	-	-	-	-	-	-	-	-	-	-	-	-
Fsp-Ps 5.2_LOD1.5Interval	TRINITY_DN13175_c0_g1_i1	not available	len=8157 path=[0:0-6061 2:6062-6192 3:6193-6222 5:6223-6257 6:6258-6759 8:6760-6919 9:6920-6963 11:6964-7008 12:7009-7093 13:7094-7098 14:7099-7188 15:7189-8156]	5.86556e-118	490	443.112	600	2134	1535	26077739	26079277	0.00288974	1040	67.0968	1040	67.0968	26	1.67742	Plus	Plus	8157	Retrovirus-related Pol polyprotein from transposon TNT 1-94	C:retrotransposon nucleocapsid; F:nucleic acid binding; F:methylmalonate-semialdehyde dehydrogenase (acylating) activity; F:zinc ion binding; P:DNA integration; P:oxidation-reduction process	EC:1.2.1.27	Methylmalonate-semialdehyde dehydrogenase (CoA acylating)	-	-	-	-	-	-	-	-	-	-	-	-	-	-	-	-	-	-	-	-	-	-	-	-
Fsp-Ps 5.2_LOD1.5Interval	TRINITY_DN13175_c0_g1_i1	not available	len=8157 path=[0:0-6061 2:6062-6192 3:6193-6222 5:6223-6257 6:6258-6759 8:6760-6919 9:6920-6963 11:6964-7008 12:7009-7093 13:7094-7098 14:7099-7188 15:7189-8156]	8.70527e-116	482	435.898	1494	3199	1706	26195343	26197014	0.00321166	1144	66.5116	1144	66.5116	62	3.60465	Plus	Plus	8157	Retrovirus-related Pol polyprotein from transposon TNT 1-94	C:retrotransposon nucleocapsid; F:nucleic acid binding; F:methylmalonate-semialdehyde dehydrogenase (acylating) activity; F:zinc ion binding; P:DNA integration; P:oxidation-reduction process	EC:1.2.1.27	Methylmalonate-semialdehyde dehydrogenase (CoA acylating)	-	-	-	-	-	-	-	-	-	-	-	-	-	-	-	-	-	-	-	-	-	-	-	-
Fsp-Ps 5.2_LOD1.5Interval	TRINITY_DN13175_c0_g1_i1	not available	len=8157 path=[0:0-6061 2:6062-6192 3:6193-6222 5:6223-6257 6:6258-6759 8:6760-6919 9:6920-6963 11:6964-7008 12:7009-7093 13:7094-7098 14:7099-7188 15:7189-8156]	8.70527e-116	482	435.898	5482	4423	1060	28590480	28591532	0.00199176	742	69.4107	742	69.4107	25	2.33863	Plus	Minus	8157	Retrovirus-related Pol polyprotein from transposon TNT 1-94	C:retrotransposon nucleocapsid; F:nucleic acid binding; F:methylmalonate-semialdehyde dehydrogenase (acylating) activity; F:zinc ion binding; P:DNA integration; P:oxidation-reduction process	EC:1.2.1.27	Methylmalonate-semialdehyde dehydrogenase (CoA acylating)	-	-	-	-	-	-	-	-	-	-	-	-	-	-	-	-	-	-	-	-	-	-	-	-
Fsp-Ps 5.2_LOD1.5Interval	TRINITY_DN13175_c0_g1_i1	not available	len=8157 path=[0:0-6061 2:6062-6192 3:6193-6222 5:6223-6257 6:6258-6759 8:6760-6919 9:6920-6963 11:6964-7008 12:7009-7093 13:7094-7098 14:7099-7188 15:7189-8156]	1.06052e-114	478	432.291	593	2009	1417	18154592	18156011	0.0026676	972	67.313	972	67.313	51	3.53186	Plus	Plus	8157	Retrovirus-related Pol polyprotein from transposon TNT 1-94	C:retrotransposon nucleocapsid; F:nucleic acid binding; F:methylmalonate-semialdehyde dehydrogenase (acylating) activity; F:zinc ion binding; P:DNA integration; P:oxidation-reduction process	EC:1.2.1.27	Methylmalonate-semialdehyde dehydrogenase (CoA acylating)	-	-	-	-	-	-	-	-	-	-	-	-	-	-	-	-	-	-	-	-	-	-	-	-
Fsp-Ps 5.2_LOD1.5Interval	TRINITY_DN13175_c0_g1_i1	not available	len=8157 path=[0:0-6061 2:6062-6192 3:6193-6222 5:6223-6257 6:6258-6759 8:6760-6919 9:6920-6963 11:6964-7008 12:7009-7093 13:7094-7098 14:7099-7188 15:7189-8156]	6.6926e-111	464	419.668	4396	5614	1219	39977478	39978696	0.00229485	854	68.4844	854	68.4844	56	4.49078	Plus	Plus	8157	Retrovirus-related Pol polyprotein from transposon TNT 1-94	C:retrotransposon nucleocapsid; F:nucleic acid binding; F:methylmalonate-semialdehyde dehydrogenase (acylating) activity; F:zinc ion binding; P:DNA integration; P:oxidation-reduction process	EC:1.2.1.27	Methylmalonate-semialdehyde dehydrogenase (CoA acylating)	-	-	-	-	-	-	-	-	-	-	-	-	-	-	-	-	-	-	-	-	-	-	-	-
Fsp-Ps 5.2_LOD1.5Interval	TRINITY_DN13175_c0_g1_i1	not available	len=8157 path=[0:0-6061 2:6062-6192 3:6193-6222 5:6223-6257 6:6258-6759 8:6760-6919 9:6920-6963 11:6964-7008 12:7009-7093 13:7094-7098 14:7099-7188 15:7189-8156]	4.22349e-107	450	407.044	5577	3682	1896	46309196	46311065	0.00356558	1272	65.7704	1272	65.7704	102	5.27404	Plus	Minus	8157	Retrovirus-related Pol polyprotein from transposon TNT 1-94	C:retrotransposon nucleocapsid; F:nucleic acid binding; F:methylmalonate-semialdehyde dehydrogenase (acylating) activity; F:zinc ion binding; P:DNA integration; P:oxidation-reduction process	EC:1.2.1.27	Methylmalonate-semialdehyde dehydrogenase (CoA acylating)	-	-	-	-	-	-	-	-	-	-	-	-	-	-	-	-	-	-	-	-	-	-	-	-
Fsp-Ps 5.2_LOD1.5Interval	TRINITY_DN13175_c0_g1_i1	not available	len=8157 path=[0:0-6061 2:6062-6192 3:6193-6222 5:6223-6257 6:6258-6759 8:6760-6919 9:6920-6963 11:6964-7008 12:7009-7093 13:7094-7098 14:7099-7188 15:7189-8156]	1.13332e-101	430	389.011	4520	5463	944	42046600	42047541	0.00177714	665	69.7796	665	69.7796	20	2.09864	Plus	Plus	8157	Retrovirus-related Pol polyprotein from transposon TNT 1-94	C:retrotransposon nucleocapsid; F:nucleic acid binding; F:methylmalonate-semialdehyde dehydrogenase (acylating) activity; F:zinc ion binding; P:DNA integration; P:oxidation-reduction process	EC:1.2.1.27	Methylmalonate-semialdehyde dehydrogenase (CoA acylating)	-	-	-	-	-	-	-	-	-	-	-	-	-	-	-	-	-	-	-	-	-	-	-	-
Fsp-Ps 5.2_LOD1.5Interval	TRINITY_DN13175_c0_g1_i1	not available	len=8157 path=[0:0-6061 2:6062-6192 3:6193-6222 5:6223-6257 6:6258-6759 8:6760-6919 9:6920-6963 11:6964-7008 12:7009-7093 13:7094-7098 14:7099-7188 15:7189-8156]	3.95568e-101	428	387.207	3551	4042	492	43622329	43622820	0.000926223	418	81.4815	418	81.4815	42	8.18713	Plus	Plus	8157	Retrovirus-related Pol polyprotein from transposon TNT 1-94	C:retrotransposon nucleocapsid; F:nucleic acid binding; F:methylmalonate-semialdehyde dehydrogenase (acylating) activity; F:zinc ion binding; P:DNA integration; P:oxidation-reduction process	EC:1.2.1.27	Methylmalonate-semialdehyde dehydrogenase (CoA acylating)	-	-	-	-	-	-	-	-	-	-	-	-	-	-	-	-	-	-	-	-	-	-	-	-
Fsp-Ps 5.2_LOD1.5Interval	TRINITY_DN13175_c0_g1_i1	not available	len=8157 path=[0:0-6061 2:6062-6192 3:6193-6222 5:6223-6257 6:6258-6759 8:6760-6919 9:6920-6963 11:6964-7008 12:7009-7093 13:7094-7098 14:7099-7188 15:7189-8156]	2.04909e-98	418	378.19	1825	1234	592	28337664	28338255	0.00111071	439	74.1554	439	74.1554	0	0	Plus	Minus	8157	Retrovirus-related Pol polyprotein from transposon TNT 1-94	C:retrotransposon nucleocapsid; F:nucleic acid binding; F:methylmalonate-semialdehyde dehydrogenase (acylating) activity; F:zinc ion binding; P:DNA integration; P:oxidation-reduction process	EC:1.2.1.27	Methylmalonate-semialdehyde dehydrogenase (CoA acylating)	-	-	-	-	-	-	-	-	-	-	-	-	-	-	-	-	-	-	-	-	-	-	-	-
Fsp-Ps 5.2_LOD1.5Interval	TRINITY_DN13175_c0_g1_i1	not available	len=8157 path=[0:0-6061 2:6062-6192 3:6193-6222 5:6223-6257 6:6258-6759 8:6760-6919 9:6920-6963 11:6964-7008 12:7009-7093 13:7094-7098 14:7099-7188 15:7189-8156]	1.29312e-94	404	365.567	5161	3346	1816	18999133	19000925	0.00341498	1214	65.4095	1214	65.4095	103	5.54957	Plus	Minus	8157	Retrovirus-related Pol polyprotein from transposon TNT 1-94	C:retrotransposon nucleocapsid; F:nucleic acid binding; F:methylmalonate-semialdehyde dehydrogenase (acylating) activity; F:zinc ion binding; P:DNA integration; P:oxidation-reduction process	EC:1.2.1.27	Methylmalonate-semialdehyde dehydrogenase (CoA acylating)	-	-	-	-	-	-	-	-	-	-	-	-	-	-	-	-	-	-	-	-	-	-	-	-
Fsp-Ps 5.2_LOD1.5Interval	TRINITY_DN13175_c0_g1_i1	not available	len=8157 path=[0:0-6061 2:6062-6192 3:6193-6222 5:6223-6257 6:6258-6759 8:6760-6919 9:6920-6963 11:6964-7008 12:7009-7093 13:7094-7098 14:7099-7188 15:7189-8156]	1.29312e-94	404	365.567	5352	3682	1671	47723738	47725382	0.003142	1127	65.7526	1127	65.7526	112	6.53442	Plus	Minus	8157	Retrovirus-related Pol polyprotein from transposon TNT 1-94	C:retrotransposon nucleocapsid; F:nucleic acid binding; F:methylmalonate-semialdehyde dehydrogenase (acylating) activity; F:zinc ion binding; P:DNA integration; P:oxidation-reduction process	EC:1.2.1.27	Methylmalonate-semialdehyde dehydrogenase (CoA acylating)	-	-	-	-	-	-	-	-	-	-	-	-	-	-	-	-	-	-	-	-	-	-	-	-
Fsp-Ps 5.2_LOD1.5Interval	TRINITY_DN13175_c0_g1_i1	not available	len=8157 path=[0:0-6061 2:6062-6192 3:6193-6222 5:6223-6257 6:6258-6759 8:6760-6919 9:6920-6963 11:6964-7008 12:7009-7093 13:7094-7098 14:7099-7188 15:7189-8156]	8.16046e-91	390	352.943	5541	4786	756	51782501	51783249	0.00141946	541	71.1842	541	71.1842	15	1.97368	Plus	Minus	8157	Retrovirus-related Pol polyprotein from transposon TNT 1-94	C:retrotransposon nucleocapsid; F:nucleic acid binding; F:methylmalonate-semialdehyde dehydrogenase (acylating) activity; F:zinc ion binding; P:DNA integration; P:oxidation-reduction process	EC:1.2.1.27	Methylmalonate-semialdehyde dehydrogenase (CoA acylating)	-	-	-	-	-	-	-	-	-	-	-	-	-	-	-	-	-	-	-	-	-	-	-	-
Fsp-Ps 5.2_LOD1.5Interval	TRINITY_DN13175_c0_g1_i1	not available	len=8157 path=[0:0-6061 2:6062-6192 3:6193-6222 5:6223-6257 6:6258-6759 8:6760-6919 9:6920-6963 11:6964-7008 12:7009-7093 13:7094-7098 14:7099-7188 15:7189-8156]	2.84828e-90	388	351.14	5577	4851	727	18093302	18094032	0.00136486	527	71.4092	527	71.4092	18	2.43902	Plus	Minus	8157	Retrovirus-related Pol polyprotein from transposon TNT 1-94	C:retrotransposon nucleocapsid; F:nucleic acid binding; F:methylmalonate-semialdehyde dehydrogenase (acylating) activity; F:zinc ion binding; P:DNA integration; P:oxidation-reduction process	EC:1.2.1.27	Methylmalonate-semialdehyde dehydrogenase (CoA acylating)	-	-	-	-	-	-	-	-	-	-	-	-	-	-	-	-	-	-	-	-	-	-	-	-
[truncated: 53,223 more rows]
