# Supplementary material for: Identification of Root Rot Resistance QTLs in Pea Using Fusarium solani f. sp. pisi-Responsive Differentially Expressed Genes
Source: Front Genet. 2021 Aug 5;12:629267. doi: 10.3389/fgene.2021.629267 (PMC8375389; doi:10.3389/fgene.2021.629267)
Supplement: Supplementary file 11 [file Table_11.xls]

## Sheet: Fsp-Ps 5.3_LOD1.5Interval B...
Table S11. BLAST analysis output of transcriptome data aligned against the BW-Fsp-Ps5.3 sequence. Annotations and differential expression analysis results are shown for each BLAST hit.
																										Results of differential expression analysis
																										Control vs Inoculated												Tolerant vs Susceptible
																										Tolerant						Susceptible						Control						Inoculated
BLAST Analysis Results																					Functional annotation and Go terms					0 hr vs 0 hr		6 hr vs 6 hr		12 hr vs 12 hr		0 hr vs 0 hr		6 hr vs 6 hr		12 hr vs 12 hr		0 hr vs 0 hr		6 hr vs 6 hr		12 hr vs 12 hr		0 hr vs 0 hr		6 hr vs 6 hr		12 hr vs 12 hr
Query sequence	Hit	Id	Description	E-value	Score	Bit score	HSP start	HSP end	HSP length	Query start	Query end	Overlap	Identity	%Identity	Positive	%Positive	Gaps	%Gaps	Query frame/strand	HSP frame/strand	Contig Length	Description	GO Names	Enzyme Codes	Enzyme Names	FC	FDR p-value	FC	FDR p-value	FC	FDR p-value	FC	FDR p-value	FC	FDR p-value	FC	FDR p-value	FC	FDR p-value	FC	FDR p-value	FC	FDR p-value	FC	FDR p-value	FC	FDR p-value	FC	FDR p-value
Fsp-Ps 5.3_LOD1.5Interval	TRINITY_DN6904_c0_g1_i5	not available	len=5339 path=[0:0-1798 3:1799-2149 4:2150-2328 5:2329-2352 7:2353-2493 8:2494-5035 10:5036-5043 11:5044-5338]	0	10566	9528.48	5325	1	5325	9394640	9399966	0.0181964	5310	99.6809	5310	99.6809	2	0.0375446	Plus	Minus	5339	pentatricopeptide repeat-containing protein At2g13600	P:RNA modification	0	0	-	-	-	-	-	-	-	-	-	-	-	-	-	-	-	-	-2.15	9.43e-13	-	-	-	-	-	-
Fsp-Ps 5.3_LOD1.5Interval	TRINITY_DN6744_c0_g1_i13	not available	len=7428 path=[0:0-657 4:658-681 6:682-3291 7:3292-3694 9:3695-4724 10:4725-4748 11:4749-4840 13:4841-4917 14:4918-5042 15:5043-6543 20:6544-6569 22:6570-6636 23:6637-7427]	0	10376	9357.16	180	6984	6805	19796693	19803484	0.0232625	6176	90.3981	6176	90.3981	67	0.980679	Plus	Plus	7428	gag/pol polyprotein	F:nucleic acid binding; F:aspartic-type endopeptidase activity; F:RNA-DNA hybrid ribonuclease activity; P:proteolysis; P:DNA integration; P:RNA phosphodiester bond hydrolysis, endonucleolytic	EC:3.1.30; EC:3.4.23; EC:3.1.26; EC:3.1.26.4	Acting on ester bonds; Acting on peptide bonds (peptidases); Acting on ester bonds; Ribonuclease H	-	-	-	-	-	-	-	-	-	-	-	-	-	-	-	-	-	-	*	6.1e-08	-	-	-	-
Fsp-Ps 5.3_LOD1.5Interval	TRINITY_DN6744_c0_g1_i13	not available	len=7428 path=[0:0-657 4:658-681 6:682-3291 7:3292-3694 9:3695-4724 10:4725-4748 11:4749-4840 13:4841-4917 14:4918-5042 15:5043-6543 20:6544-6569 22:6570-6636 23:6637-7427]	0	10070	9081.25	6513	180	6334	23511147	23517489	0.0216456	5836	91.6457	5836	91.6457	59	0.926508	Plus	Minus	7428	gag/pol polyprotein	F:nucleic acid binding; F:aspartic-type endopeptidase activity; F:RNA-DNA hybrid ribonuclease activity; P:proteolysis; P:DNA integration; P:RNA phosphodiester bond hydrolysis, endonucleolytic	EC:3.1.30; EC:3.4.23; EC:3.1.26; EC:3.1.26.4	Acting on ester bonds; Acting on peptide bonds (peptidases); Acting on ester bonds; Ribonuclease H	-	-	-	-	-	-	-	-	-	-	-	-	-	-	-	-	-	-	*	6.1e-08	-	-	-	-
Fsp-Ps 5.3_LOD1.5Interval	TRINITY_DN6744_c0_g1_i13	not available	len=7428 path=[0:0-657 4:658-681 6:682-3291 7:3292-3694 9:3695-4724 10:4725-4748 11:4749-4840 13:4841-4917 14:4918-5042 15:5043-6543 20:6544-6569 22:6570-6636 23:6637-7427]	0	10046	9059.61	7307	178	7130	26362396	26369488	0.0243667	6305	88.1695	6305	88.1695	79	1.10474	Plus	Minus	7428	gag/pol polyprotein	F:nucleic acid binding; F:aspartic-type endopeptidase activity; F:RNA-DNA hybrid ribonuclease activity; P:proteolysis; P:DNA integration; P:RNA phosphodiester bond hydrolysis, endonucleolytic	EC:3.1.30; EC:3.4.23; EC:3.1.26; EC:3.1.26.4	Acting on ester bonds; Acting on peptide bonds (peptidases); Acting on ester bonds; Ribonuclease H	-	-	-	-	-	-	-	-	-	-	-	-	-	-	-	-	-	-	*	6.1e-08	-	-	-	-
Fsp-Ps 5.3_LOD1.5Interval	TRINITY_DN6744_c0_g1_i13	not available	len=7428 path=[0:0-657 4:658-681 6:682-3291 7:3292-3694 9:3695-4724 10:4725-4748 11:4749-4840 13:4841-4917 14:4918-5042 15:5043-6543 20:6544-6569 22:6570-6636 23:6637-7427]	0	8678	7826.1	1509	7307	5799	3288359	3294143	0.0198235	5234	90.0396	5234	90.0396	42	0.722518	Plus	Plus	7428	gag/pol polyprotein	F:nucleic acid binding; F:aspartic-type endopeptidase activity; F:RNA-DNA hybrid ribonuclease activity; P:proteolysis; P:DNA integration; P:RNA phosphodiester bond hydrolysis, endonucleolytic	EC:3.1.30; EC:3.4.23; EC:3.1.26; EC:3.1.26.4	Acting on ester bonds; Acting on peptide bonds (peptidases); Acting on ester bonds; Ribonuclease H	-	-	-	-	-	-	-	-	-	-	-	-	-	-	-	-	-	-	*	6.1e-08	-	-	-	-
Fsp-Ps 5.3_LOD1.5Interval	TRINITY_DN6744_c0_g1_i13	not available	len=7428 path=[0:0-657 4:658-681 6:682-3291 7:3292-3694 9:3695-4724 10:4725-4748 11:4749-4840 13:4841-4917 14:4918-5042 15:5043-6543 20:6544-6569 22:6570-6636 23:6637-7427]	0	8428	7600.68	5941	695	5247	22539479	22544726	0.0179297	4839	92.1539	4839	92.1539	7	0.133308	Plus	Minus	7428	gag/pol polyprotein	F:nucleic acid binding; F:aspartic-type endopeptidase activity; F:RNA-DNA hybrid ribonuclease activity; P:proteolysis; P:DNA integration; P:RNA phosphodiester bond hydrolysis, endonucleolytic	EC:3.1.30; EC:3.4.23; EC:3.1.26; EC:3.1.26.4	Acting on ester bonds; Acting on peptide bonds (peptidases); Acting on ester bonds; Ribonuclease H	-	-	-	-	-	-	-	-	-	-	-	-	-	-	-	-	-	-	*	6.1e-08	-	-	-	-
Fsp-Ps 5.3_LOD1.5Interval	TRINITY_DN6744_c0_g1_i13	not available	len=7428 path=[0:0-657 4:658-681 6:682-3291 7:3292-3694 9:3695-4724 10:4725-4748 11:4749-4840 13:4841-4917 14:4918-5042 15:5043-6543 20:6544-6569 22:6570-6636 23:6637-7427]	0	8288	7474.45	1524	6718	5195	10047237	10052420	0.0177588	4779	91.8685	4779	91.8685	25	0.480584	Plus	Plus	7428	gag/pol polyprotein	F:nucleic acid binding; F:aspartic-type endopeptidase activity; F:RNA-DNA hybrid ribonuclease activity; P:proteolysis; P:DNA integration; P:RNA phosphodiester bond hydrolysis, endonucleolytic	EC:3.1.30; EC:3.4.23; EC:3.1.26; EC:3.1.26.4	Acting on ester bonds; Acting on peptide bonds (peptidases); Acting on ester bonds; Ribonuclease H	-	-	-	-	-	-	-	-	-	-	-	-	-	-	-	-	-	-	*	6.1e-08	-	-	-	-
Fsp-Ps 5.3_LOD1.5Interval	TRINITY_DN6744_c0_g1_i13	not available	len=7428 path=[0:0-657 4:658-681 6:682-3291 7:3292-3694 9:3695-4724 10:4725-4748 11:4749-4840 13:4841-4917 14:4918-5042 15:5043-6543 20:6544-6569 22:6570-6636 23:6637-7427]	0	7180	6475.38	2035	6300	4266	21210060	21214338	0.0145831	4009	93.5808	4009	93.5808	23	0.536881	Plus	Plus	7428	gag/pol polyprotein	F:nucleic acid binding; F:aspartic-type endopeptidase activity; F:RNA-DNA hybrid ribonuclease activity; P:proteolysis; P:DNA integration; P:RNA phosphodiester bond hydrolysis, endonucleolytic	EC:3.1.30; EC:3.4.23; EC:3.1.26; EC:3.1.26.4	Acting on ester bonds; Acting on peptide bonds (peptidases); Acting on ester bonds; Ribonuclease H	-	-	-	-	-	-	-	-	-	-	-	-	-	-	-	-	-	-	*	6.1e-08	-	-	-	-
Fsp-Ps 5.3_LOD1.5Interval	TRINITY_DN6744_c0_g1_i13	not available	len=7428 path=[0:0-657 4:658-681 6:682-3291 7:3292-3694 9:3695-4724 10:4725-4748 11:4749-4840 13:4841-4917 14:4918-5042 15:5043-6543 20:6544-6569 22:6570-6636 23:6637-7427]	0	6860	6186.84	2685	7307	4623	28923848	28928457	0.0158035	4164	89.8188	4164	89.8188	39	0.841242	Plus	Plus	7428	gag/pol polyprotein	F:nucleic acid binding; F:aspartic-type endopeptidase activity; F:RNA-DNA hybrid ribonuclease activity; P:proteolysis; P:DNA integration; P:RNA phosphodiester bond hydrolysis, endonucleolytic	EC:3.1.30; EC:3.4.23; EC:3.1.26; EC:3.1.26.4	Acting on ester bonds; Acting on peptide bonds (peptidases); Acting on ester bonds; Ribonuclease H	-	-	-	-	-	-	-	-	-	-	-	-	-	-	-	-	-	-	*	6.1e-08	-	-	-	-
Fsp-Ps 5.3_LOD1.5Interval	TRINITY_DN6744_c0_g1_i13	not available	len=7428 path=[0:0-657 4:658-681 6:682-3291 7:3292-3694 9:3695-4724 10:4725-4748 11:4749-4840 13:4841-4917 14:4918-5042 15:5043-6543 20:6544-6569 22:6570-6636 23:6637-7427]	0	6254	5640.42	6141	2058	4084	14792718	14796800	0.0139541	3710	90.7312	3710	90.7312	11	0.269014	Plus	Minus	7428	gag/pol polyprotein	F:nucleic acid binding; F:aspartic-type endopeptidase activity; F:RNA-DNA hybrid ribonuclease activity; P:proteolysis; P:DNA integration; P:RNA phosphodiester bond hydrolysis, endonucleolytic	EC:3.1.30; EC:3.4.23; EC:3.1.26; EC:3.1.26.4	Acting on ester bonds; Acting on peptide bonds (peptidases); Acting on ester bonds; Ribonuclease H	-	-	-	-	-	-	-	-	-	-	-	-	-	-	-	-	-	-	*	6.1e-08	-	-	-	-
Fsp-Ps 5.3_LOD1.5Interval	TRINITY_DN6744_c0_g1_i13	not available	len=7428 path=[0:0-657 4:658-681 6:682-3291 7:3292-3694 9:3695-4724 10:4725-4748 11:4749-4840 13:4841-4917 14:4918-5042 15:5043-6543 20:6544-6569 22:6570-6636 23:6637-7427]	0	6198	5589.93	2928	7307	4380	9526713	9531064	0.0149728	3887	88.4615	3887	88.4615	56	1.27447	Plus	Plus	7428	gag/pol polyprotein	F:nucleic acid binding; F:aspartic-type endopeptidase activity; F:RNA-DNA hybrid ribonuclease activity; P:proteolysis; P:DNA integration; P:RNA phosphodiester bond hydrolysis, endonucleolytic	EC:3.1.30; EC:3.4.23; EC:3.1.26; EC:3.1.26.4	Acting on ester bonds; Acting on peptide bonds (peptidases); Acting on ester bonds; Ribonuclease H	-	-	-	-	-	-	-	-	-	-	-	-	-	-	-	-	-	-	*	6.1e-08	-	-	-	-
Fsp-Ps 5.3_LOD1.5Interval	TRINITY_DN6744_c0_g1_i13	not available	len=7428 path=[0:0-657 4:658-681 6:682-3291 7:3292-3694 9:3695-4724 10:4725-4748 11:4749-4840 13:4841-4917 14:4918-5042 15:5043-6543 20:6544-6569 22:6570-6636 23:6637-7427]	0	6188	5580.91	3136	7307	4172	21490008	21494133	0.0142617	3753	89.6989	3753	89.6989	70	1.67304	Plus	Plus	7428	gag/pol polyprotein	F:nucleic acid binding; F:aspartic-type endopeptidase activity; F:RNA-DNA hybrid ribonuclease activity; P:proteolysis; P:DNA integration; P:RNA phosphodiester bond hydrolysis, endonucleolytic	EC:3.1.30; EC:3.4.23; EC:3.1.26; EC:3.1.26.4	Acting on ester bonds; Acting on peptide bonds (peptidases); Acting on ester bonds; Ribonuclease H	-	-	-	-	-	-	-	-	-	-	-	-	-	-	-	-	-	-	*	6.1e-08	-	-	-	-
Fsp-Ps 5.3_LOD1.5Interval	TRINITY_DN6744_c0_g1_i13	not available	len=7428 path=[0:0-657 4:658-681 6:682-3291 7:3292-3694 9:3695-4724 10:4725-4748 11:4749-4840 13:4841-4917 14:4918-5042 15:5043-6543 20:6544-6569 22:6570-6636 23:6637-7427]	0	6076	5479.92	3206	7307	4102	28576985	28581071	0.0140225	3695	89.8153	3695	89.8153	39	0.947982	Plus	Plus	7428	gag/pol polyprotein	F:nucleic acid binding; F:aspartic-type endopeptidase activity; F:RNA-DNA hybrid ribonuclease activity; P:proteolysis; P:DNA integration; P:RNA phosphodiester bond hydrolysis, endonucleolytic	EC:3.1.30; EC:3.4.23; EC:3.1.26; EC:3.1.26.4	Acting on ester bonds; Acting on peptide bonds (peptidases); Acting on ester bonds; Ribonuclease H	-	-	-	-	-	-	-	-	-	-	-	-	-	-	-	-	-	-	*	6.1e-08	-	-	-	-
Fsp-Ps 5.3_LOD1.5Interval	TRINITY_DN6744_c0_g1_i13	not available	len=7428 path=[0:0-657 4:658-681 6:682-3291 7:3292-3694 9:3695-4724 10:4725-4748 11:4749-4840 13:4841-4917 14:4918-5042 15:5043-6543 20:6544-6569 22:6570-6636 23:6637-7427]	0	4726	4262.65	3713	200	3514	11961679	11965181	0.0120056	3063	86.8443	3063	86.8443	37	1.04905	Plus	Minus	7428	gag/pol polyprotein	F:nucleic acid binding; F:aspartic-type endopeptidase activity; F:RNA-DNA hybrid ribonuclease activity; P:proteolysis; P:DNA integration; P:RNA phosphodiester bond hydrolysis, endonucleolytic	EC:3.1.30; EC:3.4.23; EC:3.1.26; EC:3.1.26.4	Acting on ester bonds; Acting on peptide bonds (peptidases); Acting on ester bonds; Ribonuclease H	-	-	-	-	-	-	-	-	-	-	-	-	-	-	-	-	-	-	*	6.1e-08	-	-	-	-
Fsp-Ps 5.3_LOD1.5Interval	TRINITY_DN6744_c0_g1_i13	not available	len=7428 path=[0:0-657 4:658-681 6:682-3291 7:3292-3694 9:3695-4724 10:4725-4748 11:4749-4840 13:4841-4917 14:4918-5042 15:5043-6543 20:6544-6569 22:6570-6636 23:6637-7427]	0	4318	3894.76	3397	7307	3911	12621007	12624829	0.0133695	3350	84.5319	3350	84.5319	192	4.84481	Plus	Plus	7428	gag/pol polyprotein	F:nucleic acid binding; F:aspartic-type endopeptidase activity; F:RNA-DNA hybrid ribonuclease activity; P:proteolysis; P:DNA integration; P:RNA phosphodiester bond hydrolysis, endonucleolytic	EC:3.1.30; EC:3.4.23; EC:3.1.26; EC:3.1.26.4	Acting on ester bonds; Acting on peptide bonds (peptidases); Acting on ester bonds; Ribonuclease H	-	-	-	-	-	-	-	-	-	-	-	-	-	-	-	-	-	-	*	6.1e-08	-	-	-	-
Fsp-Ps 5.3_LOD1.5Interval	TRINITY_DN6744_c0_g1_i13	not available	len=7428 path=[0:0-657 4:658-681 6:682-3291 7:3292-3694 9:3695-4724 10:4725-4748 11:4749-4840 13:4841-4917 14:4918-5042 15:5043-6543 20:6544-6569 22:6570-6636 23:6637-7427]	0	4210	3797.38	219	3374	3156	6006542	6009668	0.0107886	2736	86.5549	2736	86.5549	39	1.23379	Plus	Plus	7428	gag/pol polyprotein	F:nucleic acid binding; F:aspartic-type endopeptidase activity; F:RNA-DNA hybrid ribonuclease activity; P:proteolysis; P:DNA integration; P:RNA phosphodiester bond hydrolysis, endonucleolytic	EC:3.1.30; EC:3.4.23; EC:3.1.26; EC:3.1.26.4	Acting on ester bonds; Acting on peptide bonds (peptidases); Acting on ester bonds; Ribonuclease H	-	-	-	-	-	-	-	-	-	-	-	-	-	-	-	-	-	-	*	6.1e-08	-	-	-	-
Fsp-Ps 5.3_LOD1.5Interval	TRINITY_DN6744_c0_g1_i13	not available	len=7428 path=[0:0-657 4:658-681 6:682-3291 7:3292-3694 9:3695-4724 10:4725-4748 11:4749-4840 13:4841-4917 14:4918-5042 15:5043-6543 20:6544-6569 22:6570-6636 23:6637-7427]	0	4162	3754.1	1516	4333	2818	14585015	14587833	0.00963317	2527	89.6099	2527	89.6099	3	0.106383	Plus	Plus	7428	gag/pol polyprotein	F:nucleic acid binding; F:aspartic-type endopeptidase activity; F:RNA-DNA hybrid ribonuclease activity; P:proteolysis; P:DNA integration; P:RNA phosphodiester bond hydrolysis, endonucleolytic	EC:3.1.30; EC:3.4.23; EC:3.1.26; EC:3.1.26.4	Acting on ester bonds; Acting on peptide bonds (peptidases); Acting on ester bonds; Ribonuclease H	-	-	-	-	-	-	-	-	-	-	-	-	-	-	-	-	-	-	*	6.1e-08	-	-	-	-
Fsp-Ps 5.3_LOD1.5Interval	TRINITY_DN6744_c0_g1_i13	not available	len=7428 path=[0:0-657 4:658-681 6:682-3291 7:3292-3694 9:3695-4724 10:4725-4748 11:4749-4840 13:4841-4917 14:4918-5042 15:5043-6543 20:6544-6569 22:6570-6636 23:6637-7427]	0	3778	3407.85	3761	857	2905	13951001	13953903	0.00992374	2505	86.1417	2505	86.1417	8	0.275103	Plus	Minus	7428	gag/pol polyprotein	F:nucleic acid binding; F:aspartic-type endopeptidase activity; F:RNA-DNA hybrid ribonuclease activity; P:proteolysis; P:DNA integration; P:RNA phosphodiester bond hydrolysis, endonucleolytic	EC:3.1.30; EC:3.4.23; EC:3.1.26; EC:3.1.26.4	Acting on ester bonds; Acting on peptide bonds (peptidases); Acting on ester bonds; Ribonuclease H	-	-	-	-	-	-	-	-	-	-	-	-	-	-	-	-	-	-	*	6.1e-08	-	-	-	-
Fsp-Ps 5.3_LOD1.5Interval	TRINITY_DN6744_c0_g1_i13	not available	len=7428 path=[0:0-657 4:658-681 6:682-3291 7:3292-3694 9:3695-4724 10:4725-4748 11:4749-4840 13:4841-4917 14:4918-5042 15:5043-6543 20:6544-6569 22:6570-6636 23:6637-7427]	0	3240	2922.74	180	2412	2233	21487269	21489487	0.00763338	1989	88.6759	1989	88.6759	34	1.51583	Plus	Plus	7428	gag/pol polyprotein	F:nucleic acid binding; F:aspartic-type endopeptidase activity; F:RNA-DNA hybrid ribonuclease activity; P:proteolysis; P:DNA integration; P:RNA phosphodiester bond hydrolysis, endonucleolytic	EC:3.1.30; EC:3.4.23; EC:3.1.26; EC:3.1.26.4	Acting on ester bonds; Acting on peptide bonds (peptidases); Acting on ester bonds; Ribonuclease H	-	-	-	-	-	-	-	-	-	-	-	-	-	-	-	-	-	-	*	6.1e-08	-	-	-	-
Fsp-Ps 5.3_LOD1.5Interval	TRINITY_DN6744_c0_g1_i13	not available	len=7428 path=[0:0-657 4:658-681 6:682-3291 7:3292-3694 9:3695-4724 10:4725-4748 11:4749-4840 13:4841-4917 14:4918-5042 15:5043-6543 20:6544-6569 22:6570-6636 23:6637-7427]	0	3162	2852.41	7316	3621	3696	22800177	22803880	0.0126277	2881	77.4046	2881	77.4046	44	1.18216	Plus	Minus	7428	gag/pol polyprotein	F:nucleic acid binding; F:aspartic-type endopeptidase activity; F:RNA-DNA hybrid ribonuclease activity; P:proteolysis; P:DNA integration; P:RNA phosphodiester bond hydrolysis, endonucleolytic	EC:3.1.30; EC:3.4.23; EC:3.1.26; EC:3.1.26.4	Acting on ester bonds; Acting on peptide bonds (peptidases); Acting on ester bonds; Ribonuclease H	-	-	-	-	-	-	-	-	-	-	-	-	-	-	-	-	-	-	*	6.1e-08	-	-	-	-
Fsp-Ps 5.3_LOD1.5Interval	TRINITY_DN6744_c0_g1_i13	not available	len=7428 path=[0:0-657 4:658-681 6:682-3291 7:3292-3694 9:3695-4724 10:4725-4748 11:4749-4840 13:4841-4917 14:4918-5042 15:5043-6543 20:6544-6569 22:6570-6636 23:6637-7427]	0	3126	2819.95	7315	3621	3695	4965235	4968935	0.0126243	2877	77.2972	2877	77.2972	48	1.28963	Plus	Minus	7428	gag/pol polyprotein	F:nucleic acid binding; F:aspartic-type endopeptidase activity; F:RNA-DNA hybrid ribonuclease activity; P:proteolysis; P:DNA integration; P:RNA phosphodiester bond hydrolysis, endonucleolytic	EC:3.1.30; EC:3.4.23; EC:3.1.26; EC:3.1.26.4	Acting on ester bonds; Acting on peptide bonds (peptidases); Acting on ester bonds; Ribonuclease H	-	-	-	-	-	-	-	-	-	-	-	-	-	-	-	-	-	-	*	6.1e-08	-	-	-	-
Fsp-Ps 5.3_LOD1.5Interval	TRINITY_DN6744_c0_g1_i13	not available	len=7428 path=[0:0-657 4:658-681 6:682-3291 7:3292-3694 9:3695-4724 10:4725-4748 11:4749-4840 13:4841-4917 14:4918-5042 15:5043-6543 20:6544-6569 22:6570-6636 23:6637-7427]	0	3124	2818.15	7315	3621	3695	9828184	9831884	0.0126243	2868	77.1175	2868	77.1175	42	1.12934	Plus	Minus	7428	gag/pol polyprotein	F:nucleic acid binding; F:aspartic-type endopeptidase activity; F:RNA-DNA hybrid ribonuclease activity; P:proteolysis; P:DNA integration; P:RNA phosphodiester bond hydrolysis, endonucleolytic	EC:3.1.30; EC:3.4.23; EC:3.1.26; EC:3.1.26.4	Acting on ester bonds; Acting on peptide bonds (peptidases); Acting on ester bonds; Ribonuclease H	-	-	-	-	-	-	-	-	-	-	-	-	-	-	-	-	-	-	*	6.1e-08	-	-	-	-
Fsp-Ps 5.3_LOD1.5Interval	TRINITY_DN6744_c0_g1_i13	not available	len=7428 path=[0:0-657 4:658-681 6:682-3291 7:3292-3694 9:3695-4724 10:4725-4748 11:4749-4840 13:4841-4917 14:4918-5042 15:5043-6543 20:6544-6569 22:6570-6636 23:6637-7427]	0	3098	2794.7	7307	4795	2513	11958283	11960780	0.00858371	2138	84.8076	2138	84.8076	31	1.22967	Plus	Minus	7428	gag/pol polyprotein	F:nucleic acid binding; F:aspartic-type endopeptidase activity; F:RNA-DNA hybrid ribonuclease activity; P:proteolysis; P:DNA integration; P:RNA phosphodiester bond hydrolysis, endonucleolytic	EC:3.1.30; EC:3.4.23; EC:3.1.26; EC:3.1.26.4	Acting on ester bonds; Acting on peptide bonds (peptidases); Acting on ester bonds; Ribonuclease H	-	-	-	-	-	-	-	-	-	-	-	-	-	-	-	-	-	-	*	6.1e-08	-	-	-	-
Fsp-Ps 5.3_LOD1.5Interval	TRINITY_DN6744_c0_g1_i13	not available	len=7428 path=[0:0-657 4:658-681 6:682-3291 7:3292-3694 9:3695-4724 10:4725-4748 11:4749-4840 13:4841-4917 14:4918-5042 15:5043-6543 20:6544-6569 22:6570-6636 23:6637-7427]	0	3074	2773.06	3623	7315	3693	21694250	21697948	0.0126243	2859	76.8962	2859	76.8962	44	1.18343	Plus	Plus	7428	gag/pol polyprotein	F:nucleic acid binding; F:aspartic-type endopeptidase activity; F:RNA-DNA hybrid ribonuclease activity; P:proteolysis; P:DNA integration; P:RNA phosphodiester bond hydrolysis, endonucleolytic	EC:3.1.30; EC:3.4.23; EC:3.1.26; EC:3.1.26.4	Acting on ester bonds; Acting on peptide bonds (peptidases); Acting on ester bonds; Ribonuclease H	-	-	-	-	-	-	-	-	-	-	-	-	-	-	-	-	-	-	*	6.1e-08	-	-	-	-
Fsp-Ps 5.3_LOD1.5Interval	TRINITY_DN6744_c0_g1_i13	not available	len=7428 path=[0:0-657 4:658-681 6:682-3291 7:3292-3694 9:3695-4724 10:4725-4748 11:4749-4840 13:4841-4917 14:4918-5042 15:5043-6543 20:6544-6569 22:6570-6636 23:6637-7427]	0	3048	2749.62	3624	7316	3693	20722456	20726153	0.0126243	2858	76.828	2858	76.828	49	1.3172	Plus	Plus	7428	gag/pol polyprotein	F:nucleic acid binding; F:aspartic-type endopeptidase activity; F:RNA-DNA hybrid ribonuclease activity; P:proteolysis; P:DNA integration; P:RNA phosphodiester bond hydrolysis, endonucleolytic	EC:3.1.30; EC:3.4.23; EC:3.1.26; EC:3.1.26.4	Acting on ester bonds; Acting on peptide bonds (peptidases); Acting on ester bonds; Ribonuclease H	-	-	-	-	-	-	-	-	-	-	-	-	-	-	-	-	-	-	*	6.1e-08	-	-	-	-
Fsp-Ps 5.3_LOD1.5Interval	TRINITY_DN6744_c0_g1_i13	not available	len=7428 path=[0:0-657 4:658-681 6:682-3291 7:3292-3694 9:3695-4724 10:4725-4748 11:4749-4840 13:4841-4917 14:4918-5042 15:5043-6543 20:6544-6569 22:6570-6636 23:6637-7427]	0	2918	2632.4	3640	7316	3677	10470954	10474641	0.0125696	2819	76.148	2819	76.148	39	1.05348	Plus	Plus	7428	gag/pol polyprotein	F:nucleic acid binding; F:aspartic-type endopeptidase activity; F:RNA-DNA hybrid ribonuclease activity; P:proteolysis; P:DNA integration; P:RNA phosphodiester bond hydrolysis, endonucleolytic	EC:3.1.30; EC:3.4.23; EC:3.1.26; EC:3.1.26.4	Acting on ester bonds; Acting on peptide bonds (peptidases); Acting on ester bonds; Ribonuclease H	-	-	-	-	-	-	-	-	-	-	-	-	-	-	-	-	-	-	*	6.1e-08	-	-	-	-
Fsp-Ps 5.3_LOD1.5Interval	TRINITY_DN6744_c0_g1_i13	not available	len=7428 path=[0:0-657 4:658-681 6:682-3291 7:3292-3694 9:3695-4724 10:4725-4748 11:4749-4840 13:4841-4917 14:4918-5042 15:5043-6543 20:6544-6569 22:6570-6636 23:6637-7427]	0	2868	2587.32	3640	7316	3677	27687099	27690786	0.0125696	2821	75.9968	2821	75.9968	59	1.58944	Plus	Plus	7428	gag/pol polyprotein	F:nucleic acid binding; F:aspartic-type endopeptidase activity; F:RNA-DNA hybrid ribonuclease activity; P:proteolysis; P:DNA integration; P:RNA phosphodiester bond hydrolysis, endonucleolytic	EC:3.1.30; EC:3.4.23; EC:3.1.26; EC:3.1.26.4	Acting on ester bonds; Acting on peptide bonds (peptidases); Acting on ester bonds; Ribonuclease H	-	-	-	-	-	-	-	-	-	-	-	-	-	-	-	-	-	-	*	6.1e-08	-	-	-	-
Fsp-Ps 5.3_LOD1.5Interval	TRINITY_DN6744_c0_g1_i13	not available	len=7428 path=[0:0-657 4:658-681 6:682-3291 7:3292-3694 9:3695-4724 10:4725-4748 11:4749-4840 13:4841-4917 14:4918-5042 15:5043-6543 20:6544-6569 22:6570-6636 23:6637-7427]	0	2748	2479.12	7307	5014	2294	12733430	12735714	0.00783507	1941	84.1352	1941	84.1352	35	1.51712	Plus	Minus	7428	gag/pol polyprotein	F:nucleic acid binding; F:aspartic-type endopeptidase activity; F:RNA-DNA hybrid ribonuclease activity; P:proteolysis; P:DNA integration; P:RNA phosphodiester bond hydrolysis, endonucleolytic	EC:3.1.30; EC:3.4.23; EC:3.1.26; EC:3.1.26.4	Acting on ester bonds; Acting on peptide bonds (peptidases); Acting on ester bonds; Ribonuclease H	-	-	-	-	-	-	-	-	-	-	-	-	-	-	-	-	-	-	*	6.1e-08	-	-	-	-
Fsp-Ps 5.3_LOD1.5Interval	TRINITY_DN6744_c0_g1_i13	not available	len=7428 path=[0:0-657 4:658-681 6:682-3291 7:3292-3694 9:3695-4724 10:4725-4748 11:4749-4840 13:4841-4917 14:4918-5042 15:5043-6543 20:6544-6569 22:6570-6636 23:6637-7427]	0	2704	2439.44	3640	7399	3760	21173632	21177378	0.0128533	2860	75.283	2860	75.283	91	2.39537	Plus	Plus	7428	gag/pol polyprotein	F:nucleic acid binding; F:aspartic-type endopeptidase activity; F:RNA-DNA hybrid ribonuclease activity; P:proteolysis; P:DNA integration; P:RNA phosphodiester bond hydrolysis, endonucleolytic	EC:3.1.30; EC:3.4.23; EC:3.1.26; EC:3.1.26.4	Acting on ester bonds; Acting on peptide bonds (peptidases); Acting on ester bonds; Ribonuclease H	-	-	-	-	-	-	-	-	-	-	-	-	-	-	-	-	-	-	*	6.1e-08	-	-	-	-
Fsp-Ps 5.3_LOD1.5Interval	TRINITY_DN6744_c0_g1_i13	not available	len=7428 path=[0:0-657 4:658-681 6:682-3291 7:3292-3694 9:3695-4724 10:4725-4748 11:4749-4840 13:4841-4917 14:4918-5042 15:5043-6543 20:6544-6569 22:6570-6636 23:6637-7427]	0	2688	2425.01	4907	3277	1631	11714229	11715861	0.00556864	1519	93.019	1519	93.019	2	0.122474	Plus	Minus	7428	gag/pol polyprotein	F:nucleic acid binding; F:aspartic-type endopeptidase activity; F:RNA-DNA hybrid ribonuclease activity; P:proteolysis; P:DNA integration; P:RNA phosphodiester bond hydrolysis, endonucleolytic	EC:3.1.30; EC:3.4.23; EC:3.1.26; EC:3.1.26.4	Acting on ester bonds; Acting on peptide bonds (peptidases); Acting on ester bonds; Ribonuclease H	-	-	-	-	-	-	-	-	-	-	-	-	-	-	-	-	-	-	*	6.1e-08	-	-	-	-
Fsp-Ps 5.3_LOD1.5Interval	TRINITY_DN6744_c0_g1_i13	not available	len=7428 path=[0:0-657 4:658-681 6:682-3291 7:3292-3694 9:3695-4724 10:4725-4748 11:4749-4840 13:4841-4917 14:4918-5042 15:5043-6543 20:6544-6569 22:6570-6636 23:6637-7427]	0	2672	2410.59	3790	7313	3524	14154425	14157935	0.0120466	2685	75.5912	2685	75.5912	69	1.94257	Plus	Plus	7428	gag/pol polyprotein	F:nucleic acid binding; F:aspartic-type endopeptidase activity; F:RNA-DNA hybrid ribonuclease activity; P:proteolysis; P:DNA integration; P:RNA phosphodiester bond hydrolysis, endonucleolytic	EC:3.1.30; EC:3.4.23; EC:3.1.26; EC:3.1.26.4	Acting on ester bonds; Acting on peptide bonds (peptidases); Acting on ester bonds; Ribonuclease H	-	-	-	-	-	-	-	-	-	-	-	-	-	-	-	-	-	-	*	6.1e-08	-	-	-	-
Fsp-Ps 5.3_LOD1.5Interval	TRINITY_DN6744_c0_g1_i13	not available	len=7428 path=[0:0-657 4:658-681 6:682-3291 7:3292-3694 9:3695-4724 10:4725-4748 11:4749-4840 13:4841-4917 14:4918-5042 15:5043-6543 20:6544-6569 22:6570-6636 23:6637-7427]	0	2612	2356.49	7315	4238	3078	10171963	10175028	0.0105151	2392	77.1862	2392	77.1862	54	1.7425	Plus	Minus	7428	gag/pol polyprotein	F:nucleic acid binding; F:aspartic-type endopeptidase activity; F:RNA-DNA hybrid ribonuclease activity; P:proteolysis; P:DNA integration; P:RNA phosphodiester bond hydrolysis, endonucleolytic	EC:3.1.30; EC:3.4.23; EC:3.1.26; EC:3.1.26.4	Acting on ester bonds; Acting on peptide bonds (peptidases); Acting on ester bonds; Ribonuclease H	-	-	-	-	-	-	-	-	-	-	-	-	-	-	-	-	-	-	*	6.1e-08	-	-	-	-
Fsp-Ps 5.3_LOD1.5Interval	TRINITY_DN6744_c0_g1_i13	not available	len=7428 path=[0:0-657 4:658-681 6:682-3291 7:3292-3694 9:3695-4724 10:4725-4748 11:4749-4840 13:4841-4917 14:4918-5042 15:5043-6543 20:6544-6569 22:6570-6636 23:6637-7427]	0	2514	2268.12	7316	3640	3677	20437238	20440924	0.0125628	2759	74.1467	2759	74.1467	78	2.09621	Plus	Minus	7428	gag/pol polyprotein	F:nucleic acid binding; F:aspartic-type endopeptidase activity; F:RNA-DNA hybrid ribonuclease activity; P:proteolysis; P:DNA integration; P:RNA phosphodiester bond hydrolysis, endonucleolytic	EC:3.1.30; EC:3.4.23; EC:3.1.26; EC:3.1.26.4	Acting on ester bonds; Acting on peptide bonds (peptidases); Acting on ester bonds; Ribonuclease H	-	-	-	-	-	-	-	-	-	-	-	-	-	-	-	-	-	-	*	6.1e-08	-	-	-	-
Fsp-Ps 5.3_LOD1.5Interval	TRINITY_DN6744_c0_g1_i13	not available	len=7428 path=[0:0-657 4:658-681 6:682-3291 7:3292-3694 9:3695-4724 10:4725-4748 11:4749-4840 13:4841-4917 14:4918-5042 15:5043-6543 20:6544-6569 22:6570-6636 23:6637-7427]	0	2434	2195.99	3651	7316	3666	14371026	14374712	0.012532	2741	73.7224	2741	73.7224	83	2.23238	Plus	Plus	7428	gag/pol polyprotein	F:nucleic acid binding; F:aspartic-type endopeptidase activity; F:RNA-DNA hybrid ribonuclease activity; P:proteolysis; P:DNA integration; P:RNA phosphodiester bond hydrolysis, endonucleolytic	EC:3.1.30; EC:3.4.23; EC:3.1.26; EC:3.1.26.4	Acting on ester bonds; Acting on peptide bonds (peptidases); Acting on ester bonds; Ribonuclease H	-	-	-	-	-	-	-	-	-	-	-	-	-	-	-	-	-	-	*	6.1e-08	-	-	-	-
Fsp-Ps 5.3_LOD1.5Interval	TRINITY_DN6744_c0_g1_i13	not available	len=7428 path=[0:0-657 4:658-681 6:682-3291 7:3292-3694 9:3695-4724 10:4725-4748 11:4749-4840 13:4841-4917 14:4918-5042 15:5043-6543 20:6544-6569 22:6570-6636 23:6637-7427]	0	2408	2172.54	2005	178	1828	11718544	11720357	0.00624208	1582	86.025	1582	86.025	36	1.95759	Plus	Minus	7428	gag/pol polyprotein	F:nucleic acid binding; F:aspartic-type endopeptidase activity; F:RNA-DNA hybrid ribonuclease activity; P:proteolysis; P:DNA integration; P:RNA phosphodiester bond hydrolysis, endonucleolytic	EC:3.1.30; EC:3.4.23; EC:3.1.26; EC:3.1.26.4	Acting on ester bonds; Acting on peptide bonds (peptidases); Acting on ester bonds; Ribonuclease H	-	-	-	-	-	-	-	-	-	-	-	-	-	-	-	-	-	-	*	6.1e-08	-	-	-	-
Fsp-Ps 5.3_LOD1.5Interval	TRINITY_DN6744_c0_g1_i13	not available	len=7428 path=[0:0-657 4:658-681 6:682-3291 7:3292-3694 9:3695-4724 10:4725-4748 11:4749-4840 13:4841-4917 14:4918-5042 15:5043-6543 20:6544-6569 22:6570-6636 23:6637-7427]	0	2360	2129.26	7305	3655	3651	22403196	22406854	0.0124739	2695	73.1542	2695	73.1542	58	1.57438	Plus	Minus	7428	gag/pol polyprotein	F:nucleic acid binding; F:aspartic-type endopeptidase activity; F:RNA-DNA hybrid ribonuclease activity; P:proteolysis; P:DNA integration; P:RNA phosphodiester bond hydrolysis, endonucleolytic	EC:3.1.30; EC:3.4.23; EC:3.1.26; EC:3.1.26.4	Acting on ester bonds; Acting on peptide bonds (peptidases); Acting on ester bonds; Ribonuclease H	-	-	-	-	-	-	-	-	-	-	-	-	-	-	-	-	-	-	*	6.1e-08	-	-	-	-
Fsp-Ps 5.3_LOD1.5Interval	TRINITY_DN6744_c0_g1_i13	not available	len=7428 path=[0:0-657 4:658-681 6:682-3291 7:3292-3694 9:3695-4724 10:4725-4748 11:4749-4840 13:4841-4917 14:4918-5042 15:5043-6543 20:6544-6569 22:6570-6636 23:6637-7427]	0	2348	2118.44	7104	3640	3465	14858367	14861804	0.0118381	2586	74.0338	2586	74.0338	83	2.37618	Plus	Minus	7428	gag/pol polyprotein	F:nucleic acid binding; F:aspartic-type endopeptidase activity; F:RNA-DNA hybrid ribonuclease activity; P:proteolysis; P:DNA integration; P:RNA phosphodiester bond hydrolysis, endonucleolytic	EC:3.1.30; EC:3.4.23; EC:3.1.26; EC:3.1.26.4	Acting on ester bonds; Acting on peptide bonds (peptidases); Acting on ester bonds; Ribonuclease H	-	-	-	-	-	-	-	-	-	-	-	-	-	-	-	-	-	-	*	6.1e-08	-	-	-	-
Fsp-Ps 5.3_LOD1.5Interval	TRINITY_DN6744_c0_g1_i13	not available	len=7428 path=[0:0-657 4:658-681 6:682-3291 7:3292-3694 9:3695-4724 10:4725-4748 11:4749-4840 13:4841-4917 14:4918-5042 15:5043-6543 20:6544-6569 22:6570-6636 23:6637-7427]	0	2322	2095	7305	3655	3651	12108279	12111941	0.0124739	2690	72.9393	2690	72.9393	62	1.68113	Plus	Minus	7428	gag/pol polyprotein	F:nucleic acid binding; F:aspartic-type endopeptidase activity; F:RNA-DNA hybrid ribonuclease activity; P:proteolysis; P:DNA integration; P:RNA phosphodiester bond hydrolysis, endonucleolytic	EC:3.1.30; EC:3.4.23; EC:3.1.26; EC:3.1.26.4	Acting on ester bonds; Acting on peptide bonds (peptidases); Acting on ester bonds; Ribonuclease H	-	-	-	-	-	-	-	-	-	-	-	-	-	-	-	-	-	-	*	6.1e-08	-	-	-	-
Fsp-Ps 5.3_LOD1.5Interval	TRINITY_DN6744_c0_g1_i13	not available	len=7428 path=[0:0-657 4:658-681 6:682-3291 7:3292-3694 9:3695-4724 10:4725-4748 11:4749-4840 13:4841-4917 14:4918-5042 15:5043-6543 20:6544-6569 22:6570-6636 23:6637-7427]	0	2274	2051.72	2271	597	1675	14655874	14657548	0.00571905	1460	87.1642	1460	87.1642	0	0	Plus	Minus	7428	gag/pol polyprotein	F:nucleic acid binding; F:aspartic-type endopeptidase activity; F:RNA-DNA hybrid ribonuclease activity; P:proteolysis; P:DNA integration; P:RNA phosphodiester bond hydrolysis, endonucleolytic	EC:3.1.30; EC:3.4.23; EC:3.1.26; EC:3.1.26.4	Acting on ester bonds; Acting on peptide bonds (peptidases); Acting on ester bonds; Ribonuclease H	-	-	-	-	-	-	-	-	-	-	-	-	-	-	-	-	-	-	*	6.1e-08	-	-	-	-
Fsp-Ps 5.3_LOD1.5Interval	TRINITY_DN6744_c0_g1_i13	not available	len=7428 path=[0:0-657 4:658-681 6:682-3291 7:3292-3694 9:3695-4724 10:4725-4748 11:4749-4840 13:4841-4917 14:4918-5042 15:5043-6543 20:6544-6569 22:6570-6636 23:6637-7427]	0	2218	2001.22	3896	7305	3410	20137752	20141173	0.0116569	2527	73.2676	2527	73.2676	66	1.9136	Plus	Plus	7428	gag/pol polyprotein	F:nucleic acid binding; F:aspartic-type endopeptidase activity; F:RNA-DNA hybrid ribonuclease activity; P:proteolysis; P:DNA integration; P:RNA phosphodiester bond hydrolysis, endonucleolytic	EC:3.1.30; EC:3.4.23; EC:3.1.26; EC:3.1.26.4	Acting on ester bonds; Acting on peptide bonds (peptidases); Acting on ester bonds; Ribonuclease H	-	-	-	-	-	-	-	-	-	-	-	-	-	-	-	-	-	-	*	6.1e-08	-	-	-	-
Fsp-Ps 5.3_LOD1.5Interval	TRINITY_DN6744_c0_g1_i13	not available	len=7428 path=[0:0-657 4:658-681 6:682-3291 7:3292-3694 9:3695-4724 10:4725-4748 11:4749-4840 13:4841-4917 14:4918-5042 15:5043-6543 20:6544-6569 22:6570-6636 23:6637-7427]	0	2186	1972.37	3838	7305	3468	23322000	23325476	0.0118552	2555	72.9167	2555	72.9167	63	1.79795	Plus	Plus	7428	gag/pol polyprotein	F:nucleic acid binding; F:aspartic-type endopeptidase activity; F:RNA-DNA hybrid ribonuclease activity; P:proteolysis; P:DNA integration; P:RNA phosphodiester bond hydrolysis, endonucleolytic	EC:3.1.30; EC:3.4.23; EC:3.1.26; EC:3.1.26.4	Acting on ester bonds; Acting on peptide bonds (peptidases); Acting on ester bonds; Ribonuclease H	-	-	-	-	-	-	-	-	-	-	-	-	-	-	-	-	-	-	*	6.1e-08	-	-	-	-
Fsp-Ps 5.3_LOD1.5Interval	TRINITY_DN6744_c0_g1_i13	not available	len=7428 path=[0:0-657 4:658-681 6:682-3291 7:3292-3694 9:3695-4724 10:4725-4748 11:4749-4840 13:4841-4917 14:4918-5042 15:5043-6543 20:6544-6569 22:6570-6636 23:6637-7427]	0	2140	1930.89	5076	7316	2241	21584274	21586518	0.00766073	1798	79.4521	1798	79.4521	40	1.76757	Plus	Plus	7428	gag/pol polyprotein	F:nucleic acid binding; F:aspartic-type endopeptidase activity; F:RNA-DNA hybrid ribonuclease activity; P:proteolysis; P:DNA integration; P:RNA phosphodiester bond hydrolysis, endonucleolytic	EC:3.1.30; EC:3.4.23; EC:3.1.26; EC:3.1.26.4	Acting on ester bonds; Acting on peptide bonds (peptidases); Acting on ester bonds; Ribonuclease H	-	-	-	-	-	-	-	-	-	-	-	-	-	-	-	-	-	-	*	6.1e-08	-	-	-	-
Fsp-Ps 5.3_LOD1.5Interval	TRINITY_DN6744_c0_g1_i13	not available	len=7428 path=[0:0-657 4:658-681 6:682-3291 7:3292-3694 9:3695-4724 10:4725-4748 11:4749-4840 13:4841-4917 14:4918-5042 15:5043-6543 20:6544-6569 22:6570-6636 23:6637-7427]	0	2056	1855.15	3659	7293	3635	11921875	11925543	0.012426	2696	72.3758	2696	72.3758	146	3.91946	Plus	Plus	7428	gag/pol polyprotein	F:nucleic acid binding; F:aspartic-type endopeptidase activity; F:RNA-DNA hybrid ribonuclease activity; P:proteolysis; P:DNA integration; P:RNA phosphodiester bond hydrolysis, endonucleolytic	EC:3.1.30; EC:3.4.23; EC:3.1.26; EC:3.1.26.4	Acting on ester bonds; Acting on peptide bonds (peptidases); Acting on ester bonds; Ribonuclease H	-	-	-	-	-	-	-	-	-	-	-	-	-	-	-	-	-	-	*	6.1e-08	-	-	-	-
Fsp-Ps 5.3_LOD1.5Interval	TRINITY_DN6744_c0_g1_i13	not available	len=7428 path=[0:0-657 4:658-681 6:682-3291 7:3292-3694 9:3695-4724 10:4725-4748 11:4749-4840 13:4841-4917 14:4918-5042 15:5043-6543 20:6544-6569 22:6570-6636 23:6637-7427]	0	1994	1799.24	7316	4897	2420	17497582	17500012	0.00826579	1889	76.9764	1889	76.9764	57	2.32274	Plus	Minus	7428	gag/pol polyprotein	F:nucleic acid binding; F:aspartic-type endopeptidase activity; F:RNA-DNA hybrid ribonuclease activity; P:proteolysis; P:DNA integration; P:RNA phosphodiester bond hydrolysis, endonucleolytic	EC:3.1.30; EC:3.4.23; EC:3.1.26; EC:3.1.26.4	Acting on ester bonds; Acting on peptide bonds (peptidases); Acting on ester bonds; Ribonuclease H	-	-	-	-	-	-	-	-	-	-	-	-	-	-	-	-	-	-	*	6.1e-08	-	-	-	-
Fsp-Ps 5.3_LOD1.5Interval	TRINITY_DN6744_c0_g1_i13	not available	len=7428 path=[0:0-657 4:658-681 6:682-3291 7:3292-3694 9:3695-4724 10:4725-4748 11:4749-4840 13:4841-4917 14:4918-5042 15:5043-6543 20:6544-6569 22:6570-6636 23:6637-7427]	0	1932	1743.34	4905	7315	2411	22163203	22165618	0.00824186	1865	76.5914	1865	76.5914	43	1.76591	Plus	Plus	7428	gag/pol polyprotein	F:nucleic acid binding; F:aspartic-type endopeptidase activity; F:RNA-DNA hybrid ribonuclease activity; P:proteolysis; P:DNA integration; P:RNA phosphodiester bond hydrolysis, endonucleolytic	EC:3.1.30; EC:3.4.23; EC:3.1.26; EC:3.1.26.4	Acting on ester bonds; Acting on peptide bonds (peptidases); Acting on ester bonds; Ribonuclease H	-	-	-	-	-	-	-	-	-	-	-	-	-	-	-	-	-	-	*	6.1e-08	-	-	-	-
Fsp-Ps 5.3_LOD1.5Interval	TRINITY_DN6744_c0_g1_i13	not available	len=7428 path=[0:0-657 4:658-681 6:682-3291 7:3292-3694 9:3695-4724 10:4725-4748 11:4749-4840 13:4841-4917 14:4918-5042 15:5043-6543 20:6544-6569 22:6570-6636 23:6637-7427]	0	1922	1734.32	3655	6981	3327	27376032	27379369	0.0113732	2412	71.7217	2412	71.7217	61	1.81386	Plus	Plus	7428	gag/pol polyprotein	F:nucleic acid binding; F:aspartic-type endopeptidase activity; F:RNA-DNA hybrid ribonuclease activity; P:proteolysis; P:DNA integration; P:RNA phosphodiester bond hydrolysis, endonucleolytic	EC:3.1.30; EC:3.4.23; EC:3.1.26; EC:3.1.26.4	Acting on ester bonds; Acting on peptide bonds (peptidases); Acting on ester bonds; Ribonuclease H	-	-	-	-	-	-	-	-	-	-	-	-	-	-	-	-	-	-	*	6.1e-08	-	-	-	-
Fsp-Ps 5.3_LOD1.5Interval	TRINITY_DN6744_c0_g1_i13	not available	len=7428 path=[0:0-657 4:658-681 6:682-3291 7:3292-3694 9:3695-4724 10:4725-4748 11:4749-4840 13:4841-4917 14:4918-5042 15:5043-6543 20:6544-6569 22:6570-6636 23:6637-7427]	0	1908	1721.7	3655	6999	3345	12717092	12720446	0.0114347	2436	71.816	2436	71.816	84	2.47642	Plus	Plus	7428	gag/pol polyprotein	F:nucleic acid binding; F:aspartic-type endopeptidase activity; F:RNA-DNA hybrid ribonuclease activity; P:proteolysis; P:DNA integration; P:RNA phosphodiester bond hydrolysis, endonucleolytic	EC:3.1.30; EC:3.4.23; EC:3.1.26; EC:3.1.26.4	Acting on ester bonds; Acting on peptide bonds (peptidases); Acting on ester bonds; Ribonuclease H	-	-	-	-	-	-	-	-	-	-	-	-	-	-	-	-	-	-	*	6.1e-08	-	-	-	-
Fsp-Ps 5.3_LOD1.5Interval	TRINITY_DN6744_c0_g1_i13	not available	len=7428 path=[0:0-657 4:658-681 6:682-3291 7:3292-3694 9:3695-4724 10:4725-4748 11:4749-4840 13:4841-4917 14:4918-5042 15:5043-6543 20:6544-6569 22:6570-6636 23:6637-7427]	0	1892	1707.27	4837	7316	2480	17718315	17720796	0.00847774	1915	76.1129	1915	76.1129	70	2.78219	Plus	Plus	7428	gag/pol polyprotein	F:nucleic acid binding; F:aspartic-type endopeptidase activity; F:RNA-DNA hybrid ribonuclease activity; P:proteolysis; P:DNA integration; P:RNA phosphodiester bond hydrolysis, endonucleolytic	EC:3.1.30; EC:3.4.23; EC:3.1.26; EC:3.1.26.4	Acting on ester bonds; Acting on peptide bonds (peptidases); Acting on ester bonds; Ribonuclease H	-	-	-	-	-	-	-	-	-	-	-	-	-	-	-	-	-	-	*	6.1e-08	-	-	-	-
Fsp-Ps 5.3_LOD1.5Interval	TRINITY_DN6744_c0_g1_i13	not available	len=7428 path=[0:0-657 4:658-681 6:682-3291 7:3292-3694 9:3695-4724 10:4725-4748 11:4749-4840 13:4841-4917 14:4918-5042 15:5043-6543 20:6544-6569 22:6570-6636 23:6637-7427]	0	1880	1696.45	3652	6567	2916	20463020	20465946	0.00996818	2153	73.3061	2153	73.3061	31	1.0555	Plus	Plus	7428	gag/pol polyprotein	F:nucleic acid binding; F:aspartic-type endopeptidase activity; F:RNA-DNA hybrid ribonuclease activity; P:proteolysis; P:DNA integration; P:RNA phosphodiester bond hydrolysis, endonucleolytic	EC:3.1.30; EC:3.4.23; EC:3.1.26; EC:3.1.26.4	Acting on ester bonds; Acting on peptide bonds (peptidases); Acting on ester bonds; Ribonuclease H	-	-	-	-	-	-	-	-	-	-	-	-	-	-	-	-	-	-	*	6.1e-08	-	-	-	-
Fsp-Ps 5.3_LOD1.5Interval	TRINITY_DN6744_c0_g1_i13	not available	len=7428 path=[0:0-657 4:658-681 6:682-3291 7:3292-3694 9:3695-4724 10:4725-4748 11:4749-4840 13:4841-4917 14:4918-5042 15:5043-6543 20:6544-6569 22:6570-6636 23:6637-7427]	0	1830	1651.37	5621	7307	1687	6012580	6014250	0.00576691	1392	82.0271	1392	82.0271	36	2.12139	Plus	Plus	7428	gag/pol polyprotein	F:nucleic acid binding; F:aspartic-type endopeptidase activity; F:RNA-DNA hybrid ribonuclease activity; P:proteolysis; P:DNA integration; P:RNA phosphodiester bond hydrolysis, endonucleolytic	EC:3.1.30; EC:3.4.23; EC:3.1.26; EC:3.1.26.4	Acting on ester bonds; Acting on peptide bonds (peptidases); Acting on ester bonds; Ribonuclease H	-	-	-	-	-	-	-	-	-	-	-	-	-	-	-	-	-	-	*	6.1e-08	-	-	-	-
Fsp-Ps 5.3_LOD1.5Interval	TRINITY_DN6744_c0_g1_i13	not available	len=7428 path=[0:0-657 4:658-681 6:682-3291 7:3292-3694 9:3695-4724 10:4725-4748 11:4749-4840 13:4841-4917 14:4918-5042 15:5043-6543 20:6544-6569 22:6570-6636 23:6637-7427]	0	1826	1647.76	6526	3667	2860	22929234	22932116	0.00976991	2123	73.2069	2123	73.2069	57	1.96552	Plus	Minus	7428	gag/pol polyprotein	F:nucleic acid binding; F:aspartic-type endopeptidase activity; F:RNA-DNA hybrid ribonuclease activity; P:proteolysis; P:DNA integration; P:RNA phosphodiester bond hydrolysis, endonucleolytic	EC:3.1.30; EC:3.4.23; EC:3.1.26; EC:3.1.26.4	Acting on ester bonds; Acting on peptide bonds (peptidases); Acting on ester bonds; Ribonuclease H	-	-	-	-	-	-	-	-	-	-	-	-	-	-	-	-	-	-	*	6.1e-08	-	-	-	-
Fsp-Ps 5.3_LOD1.5Interval	TRINITY_DN6744_c0_g1_i13	not available	len=7428 path=[0:0-657 4:658-681 6:682-3291 7:3292-3694 9:3695-4724 10:4725-4748 11:4749-4840 13:4841-4917 14:4918-5042 15:5043-6543 20:6544-6569 22:6570-6636 23:6637-7427]	0	1822	1644.16	5386	7315	1930	23922663	23924593	0.00659759	1545	79.3936	1545	79.3936	31	1.59301	Plus	Plus	7428	gag/pol polyprotein	F:nucleic acid binding; F:aspartic-type endopeptidase activity; F:RNA-DNA hybrid ribonuclease activity; P:proteolysis; P:DNA integration; P:RNA phosphodiester bond hydrolysis, endonucleolytic	EC:3.1.30; EC:3.4.23; EC:3.1.26; EC:3.1.26.4	Acting on ester bonds; Acting on peptide bonds (peptidases); Acting on ester bonds; Ribonuclease H	-	-	-	-	-	-	-	-	-	-	-	-	-	-	-	-	-	-	*	6.1e-08	-	-	-	-
Fsp-Ps 5.3_LOD1.5Interval	TRINITY_DN6744_c0_g1_i13	not available	len=7428 path=[0:0-657 4:658-681 6:682-3291 7:3292-3694 9:3695-4724 10:4725-4748 11:4749-4840 13:4841-4917 14:4918-5042 15:5043-6543 20:6544-6569 22:6570-6636 23:6637-7427]	0	1744	1573.82	5860	7320	1461	3224764	3226229	0.00499434	1235	84.0708	1235	84.0708	11	0.748809	Plus	Plus	7428	gag/pol polyprotein	F:nucleic acid binding; F:aspartic-type endopeptidase activity; F:RNA-DNA hybrid ribonuclease activity; P:proteolysis; P:DNA integration; P:RNA phosphodiester bond hydrolysis, endonucleolytic	EC:3.1.30; EC:3.4.23; EC:3.1.26; EC:3.1.26.4	Acting on ester bonds; Acting on peptide bonds (peptidases); Acting on ester bonds; Ribonuclease H	-	-	-	-	-	-	-	-	-	-	-	-	-	-	-	-	-	-	*	6.1e-08	-	-	-	-
Fsp-Ps 5.3_LOD1.5Interval	TRINITY_DN6744_c0_g1_i13	not available	len=7428 path=[0:0-657 4:658-681 6:682-3291 7:3292-3694 9:3695-4724 10:4725-4748 11:4749-4840 13:4841-4917 14:4918-5042 15:5043-6543 20:6544-6569 22:6570-6636 23:6637-7427]	0	1726	1557.59	6948	3634	3315	21674737	21678039	0.0113253	2357	70.7595	2357	70.7595	44	1.32092	Plus	Minus	7428	gag/pol polyprotein	F:nucleic acid binding; F:aspartic-type endopeptidase activity; F:RNA-DNA hybrid ribonuclease activity; P:proteolysis; P:DNA integration; P:RNA phosphodiester bond hydrolysis, endonucleolytic	EC:3.1.30; EC:3.4.23; EC:3.1.26; EC:3.1.26.4	Acting on ester bonds; Acting on peptide bonds (peptidases); Acting on ester bonds; Ribonuclease H	-	-	-	-	-	-	-	-	-	-	-	-	-	-	-	-	-	-	*	6.1e-08	-	-	-	-
Fsp-Ps 5.3_LOD1.5Interval	TRINITY_DN6744_c0_g1_i13	not available	len=7428 path=[0:0-657 4:658-681 6:682-3291 7:3292-3694 9:3695-4724 10:4725-4748 11:4749-4840 13:4841-4917 14:4918-5042 15:5043-6543 20:6544-6569 22:6570-6636 23:6637-7427]	0	1712	1544.97	3849	7077	3229	4045316	4048549	0.0110382	2323	71.1485	2323	71.1485	67	2.05207	Plus	Plus	7428	gag/pol polyprotein	F:nucleic acid binding; F:aspartic-type endopeptidase activity; F:RNA-DNA hybrid ribonuclease activity; P:proteolysis; P:DNA integration; P:RNA phosphodiester bond hydrolysis, endonucleolytic	EC:3.1.30; EC:3.4.23; EC:3.1.26; EC:3.1.26.4	Acting on ester bonds; Acting on peptide bonds (peptidases); Acting on ester bonds; Ribonuclease H	-	-	-	-	-	-	-	-	-	-	-	-	-	-	-	-	-	-	*	6.1e-08	-	-	-	-
Fsp-Ps 5.3_LOD1.5Interval	TRINITY_DN6744_c0_g1_i13	not available	len=7428 path=[0:0-657 4:658-681 6:682-3291 7:3292-3694 9:3695-4724 10:4725-4748 11:4749-4840 13:4841-4917 14:4918-5042 15:5043-6543 20:6544-6569 22:6570-6636 23:6637-7427]	0	1704	1537.76	7077	3854	3224	21465774	21469003	0.0110142	2315	71.0777	2315	71.0777	60	1.84219	Plus	Minus	7428	gag/pol polyprotein	F:nucleic acid binding; F:aspartic-type endopeptidase activity; F:RNA-DNA hybrid ribonuclease activity; P:proteolysis; P:DNA integration; P:RNA phosphodiester bond hydrolysis, endonucleolytic	EC:3.1.30; EC:3.4.23; EC:3.1.26; EC:3.1.26.4	Acting on ester bonds; Acting on peptide bonds (peptidases); Acting on ester bonds; Ribonuclease H	-	-	-	-	-	-	-	-	-	-	-	-	-	-	-	-	-	-	*	6.1e-08	-	-	-	-
Fsp-Ps 5.3_LOD1.5Interval	TRINITY_DN6744_c0_g1_i13	not available	len=7428 path=[0:0-657 4:658-681 6:682-3291 7:3292-3694 9:3695-4724 10:4725-4748 11:4749-4840 13:4841-4917 14:4918-5042 15:5043-6543 20:6544-6569 22:6570-6636 23:6637-7427]	0	1698	1532.35	7091	4330	2762	14914996	14917765	0.0094349	2025	72.4508	2025	72.4508	58	2.07513	Plus	Minus	7428	gag/pol polyprotein	F:nucleic acid binding; F:aspartic-type endopeptidase activity; F:RNA-DNA hybrid ribonuclease activity; P:proteolysis; P:DNA integration; P:RNA phosphodiester bond hydrolysis, endonucleolytic	EC:3.1.30; EC:3.4.23; EC:3.1.26; EC:3.1.26.4	Acting on ester bonds; Acting on peptide bonds (peptidases); Acting on ester bonds; Ribonuclease H	-	-	-	-	-	-	-	-	-	-	-	-	-	-	-	-	-	-	*	6.1e-08	-	-	-	-
Fsp-Ps 5.3_LOD1.5Interval	TRINITY_DN6744_c0_g1_i13	not available	len=7428 path=[0:0-657 4:658-681 6:682-3291 7:3292-3694 9:3695-4724 10:4725-4748 11:4749-4840 13:4841-4917 14:4918-5042 15:5043-6543 20:6544-6569 22:6570-6636 23:6637-7427]	0	1674	1510.71	3854	7077	3224	14251204	14254433	0.0110211	2309	70.8935	2309	70.8935	60	1.84219	Plus	Plus	7428	gag/pol polyprotein	F:nucleic acid binding; F:aspartic-type endopeptidase activity; F:RNA-DNA hybrid ribonuclease activity; P:proteolysis; P:DNA integration; P:RNA phosphodiester bond hydrolysis, endonucleolytic	EC:3.1.30; EC:3.4.23; EC:3.1.26; EC:3.1.26.4	Acting on ester bonds; Acting on peptide bonds (peptidases); Acting on ester bonds; Ribonuclease H	-	-	-	-	-	-	-	-	-	-	-	-	-	-	-	-	-	-	*	6.1e-08	-	-	-	-
Fsp-Ps 5.3_LOD1.5Interval	TRINITY_DN6744_c0_g1_i13	not available	len=7428 path=[0:0-657 4:658-681 6:682-3291 7:3292-3694 9:3695-4724 10:4725-4748 11:4749-4840 13:4841-4917 14:4918-5042 15:5043-6543 20:6544-6569 22:6570-6636 23:6637-7427]	0	1666	1503.49	5860	7315	1456	28958397	28959829	0.00497725	1208	82.7397	1208	82.7397	31	2.12329	Plus	Plus	7428	gag/pol polyprotein	F:nucleic acid binding; F:aspartic-type endopeptidase activity; F:RNA-DNA hybrid ribonuclease activity; P:proteolysis; P:DNA integration; P:RNA phosphodiester bond hydrolysis, endonucleolytic	EC:3.1.30; EC:3.4.23; EC:3.1.26; EC:3.1.26.4	Acting on ester bonds; Acting on peptide bonds (peptidases); Acting on ester bonds; Ribonuclease H	-	-	-	-	-	-	-	-	-	-	-	-	-	-	-	-	-	-	*	6.1e-08	-	-	-	-
Fsp-Ps 5.3_LOD1.5Interval	TRINITY_DN6744_c0_g1_i13	not available	len=7428 path=[0:0-657 4:658-681 6:682-3291 7:3292-3694 9:3695-4724 10:4725-4748 11:4749-4840 13:4841-4917 14:4918-5042 15:5043-6543 20:6544-6569 22:6570-6636 23:6637-7427]	0	1650	1489.07	3889	7077	3189	11082384	11085577	0.0109014	2281	70.8165	2281	70.8165	59	1.83173	Plus	Plus	7428	gag/pol polyprotein	F:nucleic acid binding; F:aspartic-type endopeptidase activity; F:RNA-DNA hybrid ribonuclease activity; P:proteolysis; P:DNA integration; P:RNA phosphodiester bond hydrolysis, endonucleolytic	EC:3.1.30; EC:3.4.23; EC:3.1.26; EC:3.1.26.4	Acting on ester bonds; Acting on peptide bonds (peptidases); Acting on ester bonds; Ribonuclease H	-	-	-	-	-	-	-	-	-	-	-	-	-	-	-	-	-	-	*	6.1e-08	-	-	-	-
Fsp-Ps 5.3_LOD1.5Interval	TRINITY_DN6744_c0_g1_i13	not available	len=7428 path=[0:0-657 4:658-681 6:682-3291 7:3292-3694 9:3695-4724 10:4725-4748 11:4749-4840 13:4841-4917 14:4918-5042 15:5043-6543 20:6544-6569 22:6570-6636 23:6637-7427]	0	1644	1483.66	7077	3854	3224	10954195	10957424	0.0110142	2303	70.7092	2303	70.7092	60	1.84219	Plus	Minus	7428	gag/pol polyprotein	F:nucleic acid binding; F:aspartic-type endopeptidase activity; F:RNA-DNA hybrid ribonuclease activity; P:proteolysis; P:DNA integration; P:RNA phosphodiester bond hydrolysis, endonucleolytic	EC:3.1.30; EC:3.4.23; EC:3.1.26; EC:3.1.26.4	Acting on ester bonds; Acting on peptide bonds (peptidases); Acting on ester bonds; Ribonuclease H	-	-	-	-	-	-	-	-	-	-	-	-	-	-	-	-	-	-	*	6.1e-08	-	-	-	-
Fsp-Ps 5.3_LOD1.5Interval	TRINITY_DN6744_c0_g1_i13	not available	len=7428 path=[0:0-657 4:658-681 6:682-3291 7:3292-3694 9:3695-4724 10:4725-4748 11:4749-4840 13:4841-4917 14:4918-5042 15:5043-6543 20:6544-6569 22:6570-6636 23:6637-7427]	0	1634	1474.64	3655	6543	2889	16785194	16788093	0.00987588	2090	71.5508	2090	71.5508	53	1.81445	Plus	Plus	7428	gag/pol polyprotein	F:nucleic acid binding; F:aspartic-type endopeptidase activity; F:RNA-DNA hybrid ribonuclease activity; P:proteolysis; P:DNA integration; P:RNA phosphodiester bond hydrolysis, endonucleolytic	EC:3.1.30; EC:3.4.23; EC:3.1.26; EC:3.1.26.4	Acting on ester bonds; Acting on peptide bonds (peptidases); Acting on ester bonds; Ribonuclease H	-	-	-	-	-	-	-	-	-	-	-	-	-	-	-	-	-	-	*	6.1e-08	-	-	-	-
Fsp-Ps 5.3_LOD1.5Interval	TRINITY_DN6744_c0_g1_i13	not available	len=7428 path=[0:0-657 4:658-681 6:682-3291 7:3292-3694 9:3695-4724 10:4725-4748 11:4749-4840 13:4841-4917 14:4918-5042 15:5043-6543 20:6544-6569 22:6570-6636 23:6637-7427]	0	1628	1469.23	7290	3653	3638	28828251	28831872	0.0124295	2522	69.1527	2522	69.1527	34	0.932273	Plus	Minus	7428	gag/pol polyprotein	F:nucleic acid binding; F:aspartic-type endopeptidase activity; F:RNA-DNA hybrid ribonuclease activity; P:proteolysis; P:DNA integration; P:RNA phosphodiester bond hydrolysis, endonucleolytic	EC:3.1.30; EC:3.4.23; EC:3.1.26; EC:3.1.26.4	Acting on ester bonds; Acting on peptide bonds (peptidases); Acting on ester bonds; Ribonuclease H	-	-	-	-	-	-	-	-	-	-	-	-	-	-	-	-	-	-	*	6.1e-08	-	-	-	-
Fsp-Ps 5.3_LOD1.5Interval	TRINITY_DN6744_c0_g1_i13	not available	len=7428 path=[0:0-657 4:658-681 6:682-3291 7:3292-3694 9:3695-4724 10:4725-4748 11:4749-4840 13:4841-4917 14:4918-5042 15:5043-6543 20:6544-6569 22:6570-6636 23:6637-7427]	0	1616	1458.41	7077	3854	3224	11272307	11275536	0.0110142	2299	70.5431	2299	70.5431	64	1.96379	Plus	Minus	7428	gag/pol polyprotein	F:nucleic acid binding; F:aspartic-type endopeptidase activity; F:RNA-DNA hybrid ribonuclease activity; P:proteolysis; P:DNA integration; P:RNA phosphodiester bond hydrolysis, endonucleolytic	EC:3.1.30; EC:3.4.23; EC:3.1.26; EC:3.1.26.4	Acting on ester bonds; Acting on peptide bonds (peptidases); Acting on ester bonds; Ribonuclease H	-	-	-	-	-	-	-	-	-	-	-	-	-	-	-	-	-	-	*	6.1e-08	-	-	-	-
Fsp-Ps 5.3_LOD1.5Interval	TRINITY_DN6744_c0_g1_i13	not available	len=7428 path=[0:0-657 4:658-681 6:682-3291 7:3292-3694 9:3695-4724 10:4725-4748 11:4749-4840 13:4841-4917 14:4918-5042 15:5043-6543 20:6544-6569 22:6570-6636 23:6637-7427]	0	1610	1453	3655	7289	3635	23384699	23388328	0.012426	2542	69.3588	2542	69.3588	65	1.77353	Plus	Plus	7428	gag/pol polyprotein	F:nucleic acid binding; F:aspartic-type endopeptidase activity; F:RNA-DNA hybrid ribonuclease activity; P:proteolysis; P:DNA integration; P:RNA phosphodiester bond hydrolysis, endonucleolytic	EC:3.1.30; EC:3.4.23; EC:3.1.26; EC:3.1.26.4	Acting on ester bonds; Acting on peptide bonds (peptidases); Acting on ester bonds; Ribonuclease H	-	-	-	-	-	-	-	-	-	-	-	-	-	-	-	-	-	-	*	6.1e-08	-	-	-	-
Fsp-Ps 5.3_LOD1.5Interval	TRINITY_DN6744_c0_g1_i13	not available	len=7428 path=[0:0-657 4:658-681 6:682-3291 7:3292-3694 9:3695-4724 10:4725-4748 11:4749-4840 13:4841-4917 14:4918-5042 15:5043-6543 20:6544-6569 22:6570-6636 23:6637-7427]	0	1606	1449.39	6499	3651	2849	26471273	26474125	0.00973231	2065	71.8011	2065	71.8011	50	1.73853	Plus	Minus	7428	gag/pol polyprotein	F:nucleic acid binding; F:aspartic-type endopeptidase activity; F:RNA-DNA hybrid ribonuclease activity; P:proteolysis; P:DNA integration; P:RNA phosphodiester bond hydrolysis, endonucleolytic	EC:3.1.30; EC:3.4.23; EC:3.1.26; EC:3.1.26.4	Acting on ester bonds; Acting on peptide bonds (peptidases); Acting on ester bonds; Ribonuclease H	-	-	-	-	-	-	-	-	-	-	-	-	-	-	-	-	-	-	*	6.1e-08	-	-	-	-
Fsp-Ps 5.3_LOD1.5Interval	TRINITY_DN6744_c0_g1_i13	not available	len=7428 path=[0:0-657 4:658-681 6:682-3291 7:3292-3694 9:3695-4724 10:4725-4748 11:4749-4840 13:4841-4917 14:4918-5042 15:5043-6543 20:6544-6569 22:6570-6636 23:6637-7427]	0	1606	1449.39	6054	7315	1262	28467806	28469069	0.00431407	1101	86.2177	1101	86.2177	28	2.19264	Plus	Plus	7428	gag/pol polyprotein	F:nucleic acid binding; F:aspartic-type endopeptidase activity; F:RNA-DNA hybrid ribonuclease activity; P:proteolysis; P:DNA integration; P:RNA phosphodiester bond hydrolysis, endonucleolytic	EC:3.1.30; EC:3.4.23; EC:3.1.26; EC:3.1.26.4	Acting on ester bonds; Acting on peptide bonds (peptidases); Acting on ester bonds; Ribonuclease H	-	-	-	-	-	-	-	-	-	-	-	-	-	-	-	-	-	-	*	6.1e-08	-	-	-	-
Fsp-Ps 5.3_LOD1.5Interval	TRINITY_DN6744_c0_g1_i13	not available	len=7428 path=[0:0-657 4:658-681 6:682-3291 7:3292-3694 9:3695-4724 10:4725-4748 11:4749-4840 13:4841-4917 14:4918-5042 15:5043-6543 20:6544-6569 22:6570-6636 23:6637-7427]	0	1596	1440.37	7077	3895	3183	22983424	22986611	0.0108741	2277	70.7582	2277	70.7582	65	2.01989	Plus	Minus	7428	gag/pol polyprotein	F:nucleic acid binding; F:aspartic-type endopeptidase activity; F:RNA-DNA hybrid ribonuclease activity; P:proteolysis; P:DNA integration; P:RNA phosphodiester bond hydrolysis, endonucleolytic	EC:3.1.30; EC:3.4.23; EC:3.1.26; EC:3.1.26.4	Acting on ester bonds; Acting on peptide bonds (peptidases); Acting on ester bonds; Ribonuclease H	-	-	-	-	-	-	-	-	-	-	-	-	-	-	-	-	-	-	*	6.1e-08	-	-	-	-
Fsp-Ps 5.3_LOD1.5Interval	TRINITY_DN6744_c0_g1_i13	not available	len=7428 path=[0:0-657 4:658-681 6:682-3291 7:3292-3694 9:3695-4724 10:4725-4748 11:4749-4840 13:4841-4917 14:4918-5042 15:5043-6543 20:6544-6569 22:6570-6636 23:6637-7427]	0	1592	1436.77	4069	7077	3009	13565779	13568795	0.0102861	2161	71.0388	2161	71.0388	58	1.90664	Plus	Plus	7428	gag/pol polyprotein	F:nucleic acid binding; F:aspartic-type endopeptidase activity; F:RNA-DNA hybrid ribonuclease activity; P:proteolysis; P:DNA integration; P:RNA phosphodiester bond hydrolysis, endonucleolytic	EC:3.1.30; EC:3.4.23; EC:3.1.26; EC:3.1.26.4	Acting on ester bonds; Acting on peptide bonds (peptidases); Acting on ester bonds; Ribonuclease H	-	-	-	-	-	-	-	-	-	-	-	-	-	-	-	-	-	-	*	6.1e-08	-	-	-	-
Fsp-Ps 5.3_LOD1.5Interval	TRINITY_DN6744_c0_g1_i13	not available	len=7428 path=[0:0-657 4:658-681 6:682-3291 7:3292-3694 9:3695-4724 10:4725-4748 11:4749-4840 13:4841-4917 14:4918-5042 15:5043-6543 20:6544-6569 22:6570-6636 23:6637-7427]	0	1580	1425.95	7080	3628	3453	5658541	5661993	0.011797	2417	69.494	2417	69.494	50	1.43761	Plus	Minus	7428	gag/pol polyprotein	F:nucleic acid binding; F:aspartic-type endopeptidase activity; F:RNA-DNA hybrid ribonuclease activity; P:proteolysis; P:DNA integration; P:RNA phosphodiester bond hydrolysis, endonucleolytic	EC:3.1.30; EC:3.4.23; EC:3.1.26; EC:3.1.26.4	Acting on ester bonds; Acting on peptide bonds (peptidases); Acting on ester bonds; Ribonuclease H	-	-	-	-	-	-	-	-	-	-	-	-	-	-	-	-	-	-	*	6.1e-08	-	-	-	-
Fsp-Ps 5.3_LOD1.5Interval	TRINITY_DN6744_c0_g1_i13	not available	len=7428 path=[0:0-657 4:658-681 6:682-3291 7:3292-3694 9:3695-4724 10:4725-4748 11:4749-4840 13:4841-4917 14:4918-5042 15:5043-6543 20:6544-6569 22:6570-6636 23:6637-7427]	0	1576	1422.34	5812	7231	1420	20778230	20779670	0.00485419	1184	82.1082	1184	82.1082	23	1.59501	Plus	Plus	7428	gag/pol polyprotein	F:nucleic acid binding; F:aspartic-type endopeptidase activity; F:RNA-DNA hybrid ribonuclease activity; P:proteolysis; P:DNA integration; P:RNA phosphodiester bond hydrolysis, endonucleolytic	EC:3.1.30; EC:3.4.23; EC:3.1.26; EC:3.1.26.4	Acting on ester bonds; Acting on peptide bonds (peptidases); Acting on ester bonds; Ribonuclease H	-	-	-	-	-	-	-	-	-	-	-	-	-	-	-	-	-	-	*	6.1e-08	-	-	-	-
Fsp-Ps 5.3_LOD1.5Interval	TRINITY_DN6744_c0_g1_i13	not available	len=7428 path=[0:0-657 4:658-681 6:682-3291 7:3292-3694 9:3695-4724 10:4725-4748 11:4749-4840 13:4841-4917 14:4918-5042 15:5043-6543 20:6544-6569 22:6570-6636 23:6637-7427]	0	1562	1409.72	5570	7304	1735	19824517	19826208	0.005931	1396	79.5442	1396	79.5442	83	4.72934	Plus	Plus	7428	gag/pol polyprotein	F:nucleic acid binding; F:aspartic-type endopeptidase activity; F:RNA-DNA hybrid ribonuclease activity; P:proteolysis; P:DNA integration; P:RNA phosphodiester bond hydrolysis, endonucleolytic	EC:3.1.30; EC:3.4.23; EC:3.1.26; EC:3.1.26.4	Acting on ester bonds; Acting on peptide bonds (peptidases); Acting on ester bonds; Ribonuclease H	-	-	-	-	-	-	-	-	-	-	-	-	-	-	-	-	-	-	*	6.1e-08	-	-	-	-
Fsp-Ps 5.3_LOD1.5Interval	TRINITY_DN6744_c0_g1_i13	not available	len=7428 path=[0:0-657 4:658-681 6:682-3291 7:3292-3694 9:3695-4724 10:4725-4748 11:4749-4840 13:4841-4917 14:4918-5042 15:5043-6543 20:6544-6569 22:6570-6636 23:6637-7427]	0	1558	1406.11	3889	6951	3063	10529244	10532311	0.0104707	2190	70.6224	2190	70.6224	71	2.28958	Plus	Plus	7428	gag/pol polyprotein	F:nucleic acid binding; F:aspartic-type endopeptidase activity; F:RNA-DNA hybrid ribonuclease activity; P:proteolysis; P:DNA integration; P:RNA phosphodiester bond hydrolysis, endonucleolytic	EC:3.1.30; EC:3.4.23; EC:3.1.26; EC:3.1.26.4	Acting on ester bonds; Acting on peptide bonds (peptidases); Acting on ester bonds; Ribonuclease H	-	-	-	-	-	-	-	-	-	-	-	-	-	-	-	-	-	-	*	6.1e-08	-	-	-	-
Fsp-Ps 5.3_LOD1.5Interval	TRINITY_DN6744_c0_g1_i13	not available	len=7428 path=[0:0-657 4:658-681 6:682-3291 7:3292-3694 9:3695-4724 10:4725-4748 11:4749-4840 13:4841-4917 14:4918-5042 15:5043-6543 20:6544-6569 22:6570-6636 23:6637-7427]	0	1554	1402.5	7305	4696	2610	10098157	10100781	0.0089153	1919	72.5246	1919	72.5246	57	2.1542	Plus	Minus	7428	gag/pol polyprotein	F:nucleic acid binding; F:aspartic-type endopeptidase activity; F:RNA-DNA hybrid ribonuclease activity; P:proteolysis; P:DNA integration; P:RNA phosphodiester bond hydrolysis, endonucleolytic	EC:3.1.30; EC:3.4.23; EC:3.1.26; EC:3.1.26.4	Acting on ester bonds; Acting on peptide bonds (peptidases); Acting on ester bonds; Ribonuclease H	-	-	-	-	-	-	-	-	-	-	-	-	-	-	-	-	-	-	*	6.1e-08	-	-	-	-
Fsp-Ps 5.3_LOD1.5Interval	TRINITY_DN6744_c0_g1_i13	not available	len=7428 path=[0:0-657 4:658-681 6:682-3291 7:3292-3694 9:3695-4724 10:4725-4748 11:4749-4840 13:4841-4917 14:4918-5042 15:5043-6543 20:6544-6569 22:6570-6636 23:6637-7427]	0	1536	1386.27	3629	7318	3690	27470132	27473831	0.0126141	2569	68.7266	2569	68.7266	86	2.3007	Plus	Plus	7428	gag/pol polyprotein	F:nucleic acid binding; F:aspartic-type endopeptidase activity; F:RNA-DNA hybrid ribonuclease activity; P:proteolysis; P:DNA integration; P:RNA phosphodiester bond hydrolysis, endonucleolytic	EC:3.1.30; EC:3.4.23; EC:3.1.26; EC:3.1.26.4	Acting on ester bonds; Acting on peptide bonds (peptidases); Acting on ester bonds; Ribonuclease H	-	-	-	-	-	-	-	-	-	-	-	-	-	-	-	-	-	-	*	6.1e-08	-	-	-	-
Fsp-Ps 5.3_LOD1.5Interval	TRINITY_DN6744_c0_g1_i13	not available	len=7428 path=[0:0-657 4:658-681 6:682-3291 7:3292-3694 9:3695-4724 10:4725-4748 11:4749-4840 13:4841-4917 14:4918-5042 15:5043-6543 20:6544-6569 22:6570-6636 23:6637-7427]	0	1518	1370.04	3741	7077	3337	24182794	24186135	0.0114073	2342	69.5575	2342	69.5575	55	1.6335	Plus	Plus	7428	gag/pol polyprotein	F:nucleic acid binding; F:aspartic-type endopeptidase activity; F:RNA-DNA hybrid ribonuclease activity; P:proteolysis; P:DNA integration; P:RNA phosphodiester bond hydrolysis, endonucleolytic	EC:3.1.30; EC:3.4.23; EC:3.1.26; EC:3.1.26.4	Acting on ester bonds; Acting on peptide bonds (peptidases); Acting on ester bonds; Ribonuclease H	-	-	-	-	-	-	-	-	-	-	-	-	-	-	-	-	-	-	*	6.1e-08	-	-	-	-
Fsp-Ps 5.3_LOD1.5Interval	TRINITY_DN6744_c0_g1_i13	not available	len=7428 path=[0:0-657 4:658-681 6:682-3291 7:3292-3694 9:3695-4724 10:4725-4748 11:4749-4840 13:4841-4917 14:4918-5042 15:5043-6543 20:6544-6569 22:6570-6636 23:6637-7427]	0	1512	1364.63	5672	7323	1652	29006187	29007841	0.00564727	1325	78.869	1325	78.869	53	3.15476	Plus	Plus	7428	gag/pol polyprotein	F:nucleic acid binding; F:aspartic-type endopeptidase activity; F:RNA-DNA hybrid ribonuclease activity; P:proteolysis; P:DNA integration; P:RNA phosphodiester bond hydrolysis, endonucleolytic	EC:3.1.30; EC:3.4.23; EC:3.1.26; EC:3.1.26.4	Acting on ester bonds; Acting on peptide bonds (peptidases); Acting on ester bonds; Ribonuclease H	-	-	-	-	-	-	-	-	-	-	-	-	-	-	-	-	-	-	*	6.1e-08	-	-	-	-
Fsp-Ps 5.3_LOD1.5Interval	TRINITY_DN6744_c0_g1_i13	not available	len=7428 path=[0:0-657 4:658-681 6:682-3291 7:3292-3694 9:3695-4724 10:4725-4748 11:4749-4840 13:4841-4917 14:4918-5042 15:5043-6543 20:6544-6569 22:6570-6636 23:6637-7427]	0	1506	1359.22	1320	2560	1241	9524952	9526186	0.00424229	1048	84.38	1048	84.38	8	0.644122	Plus	Plus	7428	gag/pol polyprotein	F:nucleic acid binding; F:aspartic-type endopeptidase activity; F:RNA-DNA hybrid ribonuclease activity; P:proteolysis; P:DNA integration; P:RNA phosphodiester bond hydrolysis, endonucleolytic	EC:3.1.30; EC:3.4.23; EC:3.1.26; EC:3.1.26.4	Acting on ester bonds; Acting on peptide bonds (peptidases); Acting on ester bonds; Ribonuclease H	-	-	-	-	-	-	-	-	-	-	-	-	-	-	-	-	-	-	*	6.1e-08	-	-	-	-
Fsp-Ps 5.3_LOD1.5Interval	TRINITY_DN6744_c0_g1_i13	not available	len=7428 path=[0:0-657 4:658-681 6:682-3291 7:3292-3694 9:3695-4724 10:4725-4748 11:4749-4840 13:4841-4917 14:4918-5042 15:5043-6543 20:6544-6569 22:6570-6636 23:6637-7427]	0	1504	1357.42	7318	3670	3649	27545591	27549246	0.0124671	2534	68.6535	2534	68.6535	77	2.08616	Plus	Minus	7428	gag/pol polyprotein	F:nucleic acid binding; F:aspartic-type endopeptidase activity; F:RNA-DNA hybrid ribonuclease activity; P:proteolysis; P:DNA integration; P:RNA phosphodiester bond hydrolysis, endonucleolytic	EC:3.1.30; EC:3.4.23; EC:3.1.26; EC:3.1.26.4	Acting on ester bonds; Acting on peptide bonds (peptidases); Acting on ester bonds; Ribonuclease H	-	-	-	-	-	-	-	-	-	-	-	-	-	-	-	-	-	-	*	6.1e-08	-	-	-	-
Fsp-Ps 5.3_LOD1.5Interval	TRINITY_DN6744_c0_g1_i13	not available	len=7428 path=[0:0-657 4:658-681 6:682-3291 7:3292-3694 9:3695-4724 10:4725-4748 11:4749-4840 13:4841-4917 14:4918-5042 15:5043-6543 20:6544-6569 22:6570-6636 23:6637-7427]	0	1502	1355.62	7077	3779	3299	19188592	19191892	0.0112706	2327	69.817	2327	69.817	66	1.9802	Plus	Minus	7428	gag/pol polyprotein	F:nucleic acid binding; F:aspartic-type endopeptidase activity; F:RNA-DNA hybrid ribonuclease activity; P:proteolysis; P:DNA integration; P:RNA phosphodiester bond hydrolysis, endonucleolytic	EC:3.1.30; EC:3.4.23; EC:3.1.26; EC:3.1.26.4	Acting on ester bonds; Acting on peptide bonds (peptidases); Acting on ester bonds; Ribonuclease H	-	-	-	-	-	-	-	-	-	-	-	-	-	-	-	-	-	-	*	6.1e-08	-	-	-	-
Fsp-Ps 5.3_LOD1.5Interval	TRINITY_DN6744_c0_g1_i13	not available	len=7428 path=[0:0-657 4:658-681 6:682-3291 7:3292-3694 9:3695-4724 10:4725-4748 11:4749-4840 13:4841-4917 14:4918-5042 15:5043-6543 20:6544-6569 22:6570-6636 23:6637-7427]	0	1498	1352.01	3241	4289	1049	17241006	17241992	0.00358595	924	87.9163	924	87.9163	66	6.27973	Plus	Plus	7428	gag/pol polyprotein	F:nucleic acid binding; F:aspartic-type endopeptidase activity; F:RNA-DNA hybrid ribonuclease activity; P:proteolysis; P:DNA integration; P:RNA phosphodiester bond hydrolysis, endonucleolytic	EC:3.1.30; EC:3.4.23; EC:3.1.26; EC:3.1.26.4	Acting on ester bonds; Acting on peptide bonds (peptidases); Acting on ester bonds; Ribonuclease H	-	-	-	-	-	-	-	-	-	-	-	-	-	-	-	-	-	-	*	6.1e-08	-	-	-	-
Fsp-Ps 5.3_LOD1.5Interval	TRINITY_DN6744_c0_g1_i13	not available	len=7428 path=[0:0-657 4:658-681 6:682-3291 7:3292-3694 9:3695-4724 10:4725-4748 11:4749-4840 13:4841-4917 14:4918-5042 15:5043-6543 20:6544-6569 22:6570-6636 23:6637-7427]	0	1494	1348.4	3815	7077	3263	16853113	16856388	0.0111544	2303	69.7667	2303	69.7667	63	1.90851	Plus	Plus	7428	gag/pol polyprotein	F:nucleic acid binding; F:aspartic-type endopeptidase activity; F:RNA-DNA hybrid ribonuclease activity; P:proteolysis; P:DNA integration; P:RNA phosphodiester bond hydrolysis, endonucleolytic	EC:3.1.30; EC:3.4.23; EC:3.1.26; EC:3.1.26.4	Acting on ester bonds; Acting on peptide bonds (peptidases); Acting on ester bonds; Ribonuclease H	-	-	-	-	-	-	-	-	-	-	-	-	-	-	-	-	-	-	*	6.1e-08	-	-	-	-
Fsp-Ps 5.3_LOD1.5Interval	TRINITY_DN6744_c0_g1_i13	not available	len=7428 path=[0:0-657 4:658-681 6:682-3291 7:3292-3694 9:3695-4724 10:4725-4748 11:4749-4840 13:4841-4917 14:4918-5042 15:5043-6543 20:6544-6569 22:6570-6636 23:6637-7427]	0	1492	1346.6	7316	5981	1336	19481797	19483129	0.0045602	1112	82.7997	1112	82.7997	17	1.26582	Plus	Minus	7428	gag/pol polyprotein	F:nucleic acid binding; F:aspartic-type endopeptidase activity; F:RNA-DNA hybrid ribonuclease activity; P:proteolysis; P:DNA integration; P:RNA phosphodiester bond hydrolysis, endonucleolytic	EC:3.1.30; EC:3.4.23; EC:3.1.26; EC:3.1.26.4	Acting on ester bonds; Acting on peptide bonds (peptidases); Acting on ester bonds; Ribonuclease H	-	-	-	-	-	-	-	-	-	-	-	-	-	-	-	-	-	-	*	6.1e-08	-	-	-	-
Fsp-Ps 5.3_LOD1.5Interval	TRINITY_DN6744_c0_g1_i13	not available	len=7428 path=[0:0-657 4:658-681 6:682-3291 7:3292-3694 9:3695-4724 10:4725-4748 11:4749-4840 13:4841-4917 14:4918-5042 15:5043-6543 20:6544-6569 22:6570-6636 23:6637-7427]	0	1478	1333.98	3872	7076	3205	4086705	4089914	0.0109561	2272	69.9938	2272	69.9938	77	2.37215	Plus	Plus	7428	gag/pol polyprotein	F:nucleic acid binding; F:aspartic-type endopeptidase activity; F:RNA-DNA hybrid ribonuclease activity; P:proteolysis; P:DNA integration; P:RNA phosphodiester bond hydrolysis, endonucleolytic	EC:3.1.30; EC:3.4.23; EC:3.1.26; EC:3.1.26.4	Acting on ester bonds; Acting on peptide bonds (peptidases); Acting on ester bonds; Ribonuclease H	-	-	-	-	-	-	-	-	-	-	-	-	-	-	-	-	-	-	*	6.1e-08	-	-	-	-
Fsp-Ps 5.3_LOD1.5Interval	TRINITY_DN6744_c0_g1_i13	not available	len=7428 path=[0:0-657 4:658-681 6:682-3291 7:3292-3694 9:3695-4724 10:4725-4748 11:4749-4840 13:4841-4917 14:4918-5042 15:5043-6543 20:6544-6569 22:6570-6636 23:6637-7427]	0	1474	1330.37	7077	3862	3216	28018798	28022023	0.0109869	2281	69.905	2281	69.905	84	2.57432	Plus	Minus	7428	gag/pol polyprotein	F:nucleic acid binding; F:aspartic-type endopeptidase activity; F:RNA-DNA hybrid ribonuclease activity; P:proteolysis; P:DNA integration; P:RNA phosphodiester bond hydrolysis, endonucleolytic	EC:3.1.30; EC:3.4.23; EC:3.1.26; EC:3.1.26.4	Acting on ester bonds; Acting on peptide bonds (peptidases); Acting on ester bonds; Ribonuclease H	-	-	-	-	-	-	-	-	-	-	-	-	-	-	-	-	-	-	*	6.1e-08	-	-	-	-
Fsp-Ps 5.3_LOD1.5Interval	TRINITY_DN6744_c0_g1_i13	not available	len=7428 path=[0:0-657 4:658-681 6:682-3291 7:3292-3694 9:3695-4724 10:4725-4748 11:4749-4840 13:4841-4917 14:4918-5042 15:5043-6543 20:6544-6569 22:6570-6636 23:6637-7427]	0	1462	1319.55	3655	7289	3635	28933296	28936927	0.012426	2498	68.326	2498	68.326	45	1.23085	Plus	Plus	7428	gag/pol polyprotein	F:nucleic acid binding; F:aspartic-type endopeptidase activity; F:RNA-DNA hybrid ribonuclease activity; P:proteolysis; P:DNA integration; P:RNA phosphodiester bond hydrolysis, endonucleolytic	EC:3.1.30; EC:3.4.23; EC:3.1.26; EC:3.1.26.4	Acting on ester bonds; Acting on peptide bonds (peptidases); Acting on ester bonds; Ribonuclease H	-	-	-	-	-	-	-	-	-	-	-	-	-	-	-	-	-	-	*	6.1e-08	-	-	-	-
Fsp-Ps 5.3_LOD1.5Interval	TRINITY_DN6744_c0_g1_i13	not available	len=7428 path=[0:0-657 4:658-681 6:682-3291 7:3292-3694 9:3695-4724 10:4725-4748 11:4749-4840 13:4841-4917 14:4918-5042 15:5043-6543 20:6544-6569 22:6570-6636 23:6637-7427]	0	1438	1297.91	3898	7081	3184	17285240	17288427	0.0108843	2235	69.5395	2235	69.5395	56	1.74238	Plus	Plus	7428	gag/pol polyprotein	F:nucleic acid binding; F:aspartic-type endopeptidase activity; F:RNA-DNA hybrid ribonuclease activity; P:proteolysis; P:DNA integration; P:RNA phosphodiester bond hydrolysis, endonucleolytic	EC:3.1.30; EC:3.4.23; EC:3.1.26; EC:3.1.26.4	Acting on ester bonds; Acting on peptide bonds (peptidases); Acting on ester bonds; Ribonuclease H	-	-	-	-	-	-	-	-	-	-	-	-	-	-	-	-	-	-	*	6.1e-08	-	-	-	-
Fsp-Ps 5.3_LOD1.5Interval	TRINITY_DN6744_c0_g1_i13	not available	len=7428 path=[0:0-657 4:658-681 6:682-3291 7:3292-3694 9:3695-4724 10:4725-4748 11:4749-4840 13:4841-4917 14:4918-5042 15:5043-6543 20:6544-6569 22:6570-6636 23:6637-7427]	0	1434	1294.3	4897	7065	2169	22953472	22955648	0.0074146	1616	73.6554	1616	73.6554	42	1.91431	Plus	Plus	7428	gag/pol polyprotein	F:nucleic acid binding; F:aspartic-type endopeptidase activity; F:RNA-DNA hybrid ribonuclease activity; P:proteolysis; P:DNA integration; P:RNA phosphodiester bond hydrolysis, endonucleolytic	EC:3.1.30; EC:3.4.23; EC:3.1.26; EC:3.1.26.4	Acting on ester bonds; Acting on peptide bonds (peptidases); Acting on ester bonds; Ribonuclease H	-	-	-	-	-	-	-	-	-	-	-	-	-	-	-	-	-	-	*	6.1e-08	-	-	-	-
Fsp-Ps 5.3_LOD1.5Interval	TRINITY_DN6744_c0_g1_i13	not available	len=7428 path=[0:0-657 4:658-681 6:682-3291 7:3292-3694 9:3695-4724 10:4725-4748 11:4749-4840 13:4841-4917 14:4918-5042 15:5043-6543 20:6544-6569 22:6570-6636 23:6637-7427]	0	1432	1292.5	7077	3862	3216	19228470	19231690	0.0109869	2258	69.5625	2258	69.5625	55	1.69439	Plus	Minus	7428	gag/pol polyprotein	F:nucleic acid binding; F:aspartic-type endopeptidase activity; F:RNA-DNA hybrid ribonuclease activity; P:proteolysis; P:DNA integration; P:RNA phosphodiester bond hydrolysis, endonucleolytic	EC:3.1.30; EC:3.4.23; EC:3.1.26; EC:3.1.26.4	Acting on ester bonds; Acting on peptide bonds (peptidases); Acting on ester bonds; Ribonuclease H	-	-	-	-	-	-	-	-	-	-	-	-	-	-	-	-	-	-	*	6.1e-08	-	-	-	-
Fsp-Ps 5.3_LOD1.5Interval	TRINITY_DN6744_c0_g1_i13	not available	len=7428 path=[0:0-657 4:658-681 6:682-3291 7:3292-3694 9:3695-4724 10:4725-4748 11:4749-4840 13:4841-4917 14:4918-5042 15:5043-6543 20:6544-6569 22:6570-6636 23:6637-7427]	0	1428	1288.89	3860	7290	3431	12387801	12391209	0.0117287	2411	69.0435	2411	69.0435	144	4.12371	Plus	Plus	7428	gag/pol polyprotein	F:nucleic acid binding; F:aspartic-type endopeptidase activity; F:RNA-DNA hybrid ribonuclease activity; P:proteolysis; P:DNA integration; P:RNA phosphodiester bond hydrolysis, endonucleolytic	EC:3.1.30; EC:3.4.23; EC:3.1.26; EC:3.1.26.4	Acting on ester bonds; Acting on peptide bonds (peptidases); Acting on ester bonds; Ribonuclease H	-	-	-	-	-	-	-	-	-	-	-	-	-	-	-	-	-	-	*	6.1e-08	-	-	-	-
Fsp-Ps 5.3_LOD1.5Interval	TRINITY_DN6744_c0_g1_i13	not available	len=7428 path=[0:0-657 4:658-681 6:682-3291 7:3292-3694 9:3695-4724 10:4725-4748 11:4749-4840 13:4841-4917 14:4918-5042 15:5043-6543 20:6544-6569 22:6570-6636 23:6637-7427]	0	1418	1279.87	6206	7299	1094	20741326	20742416	0.00373978	949	86.1162	949	86.1162	19	1.72414	Plus	Plus	7428	gag/pol polyprotein	F:nucleic acid binding; F:aspartic-type endopeptidase activity; F:RNA-DNA hybrid ribonuclease activity; P:proteolysis; P:DNA integration; P:RNA phosphodiester bond hydrolysis, endonucleolytic	EC:3.1.30; EC:3.4.23; EC:3.1.26; EC:3.1.26.4	Acting on ester bonds; Acting on peptide bonds (peptidases); Acting on ester bonds; Ribonuclease H	-	-	-	-	-	-	-	-	-	-	-	-	-	-	-	-	-	-	*	6.1e-08	-	-	-	-
Fsp-Ps 5.3_LOD1.5Interval	TRINITY_DN6744_c0_g1_i13	not available	len=7428 path=[0:0-657 4:658-681 6:682-3291 7:3292-3694 9:3695-4724 10:4725-4748 11:4749-4840 13:4841-4917 14:4918-5042 15:5043-6543 20:6544-6569 22:6570-6636 23:6637-7427]	0	1416	1278.07	7077	3862	3216	26686907	26690098	0.0109869	2275	69.8925	2275	69.8925	102	3.13364	Plus	Minus	7428	gag/pol polyprotein	F:nucleic acid binding; F:aspartic-type endopeptidase activity; F:RNA-DNA hybrid ribonuclease activity; P:proteolysis; P:DNA integration; P:RNA phosphodiester bond hydrolysis, endonucleolytic	EC:3.1.30; EC:3.4.23; EC:3.1.26; EC:3.1.26.4	Acting on ester bonds; Acting on peptide bonds (peptidases); Acting on ester bonds; Ribonuclease H	-	-	-	-	-	-	-	-	-	-	-	-	-	-	-	-	-	-	*	6.1e-08	-	-	-	-
Fsp-Ps 5.3_LOD1.5Interval	TRINITY_DN6744_c0_g1_i13	not available	len=7428 path=[0:0-657 4:658-681 6:682-3291 7:3292-3694 9:3695-4724 10:4725-4748 11:4749-4840 13:4841-4917 14:4918-5042 15:5043-6543 20:6544-6569 22:6570-6636 23:6637-7427]	0	1410	1272.66	3895	7077	3183	22188304	22191496	0.0108809	2236	69.3548	2236	69.3548	72	2.23325	Plus	Plus	7428	gag/pol polyprotein	F:nucleic acid binding; F:aspartic-type endopeptidase activity; F:RNA-DNA hybrid ribonuclease activity; P:proteolysis; P:DNA integration; P:RNA phosphodiester bond hydrolysis, endonucleolytic	EC:3.1.30; EC:3.4.23; EC:3.1.26; EC:3.1.26.4	Acting on ester bonds; Acting on peptide bonds (peptidases); Acting on ester bonds; Ribonuclease H	-	-	-	-	-	-	-	-	-	-	-	-	-	-	-	-	-	-	*	6.1e-08	-	-	-	-
Fsp-Ps 5.3_LOD1.5Interval	TRINITY_DN6744_c0_g1_i13	not available	len=7428 path=[0:0-657 4:658-681 6:682-3291 7:3292-3694 9:3695-4724 10:4725-4748 11:4749-4840 13:4841-4917 14:4918-5042 15:5043-6543 20:6544-6569 22:6570-6636 23:6637-7427]	0	1410	1272.66	7077	4135	2943	14211277	14214223	0.0100536	2081	70.0909	2081	70.0909	48	1.61671	Plus	Minus	7428	gag/pol polyprotein	F:nucleic acid binding; F:aspartic-type endopeptidase activity; F:RNA-DNA hybrid ribonuclease activity; P:proteolysis; P:DNA integration; P:RNA phosphodiester bond hydrolysis, endonucleolytic	EC:3.1.30; EC:3.4.23; EC:3.1.26; EC:3.1.26.4	Acting on ester bonds; Acting on peptide bonds (peptidases); Acting on ester bonds; Ribonuclease H	-	-	-	-	-	-	-	-	-	-	-	-	-	-	-	-	-	-	*	6.1e-08	-	-	-	-
Fsp-Ps 5.3_LOD1.5Interval	TRINITY_DN6744_c0_g1_i13	not available	len=7428 path=[0:0-657 4:658-681 6:682-3291 7:3292-3694 9:3695-4724 10:4725-4748 11:4749-4840 13:4841-4917 14:4918-5042 15:5043-6543 20:6544-6569 22:6570-6636 23:6637-7427]	0	1406	1269.05	7323	6167	1157	23685816	23686972	0.0039483	986	84.6352	986	84.6352	16	1.37339	Plus	Minus	7428	gag/pol polyprotein	F:nucleic acid binding; F:aspartic-type endopeptidase activity; F:RNA-DNA hybrid ribonuclease activity; P:proteolysis; P:DNA integration; P:RNA phosphodiester bond hydrolysis, endonucleolytic	EC:3.1.30; EC:3.4.23; EC:3.1.26; EC:3.1.26.4	Acting on ester bonds; Acting on peptide bonds (peptidases); Acting on ester bonds; Ribonuclease H	-	-	-	-	-	-	-	-	-	-	-	-	-	-	-	-	-	-	*	6.1e-08	-	-	-	-
Fsp-Ps 5.3_LOD1.5Interval	TRINITY_DN6744_c0_g1_i13	not available	len=7428 path=[0:0-657 4:658-681 6:682-3291 7:3292-3694 9:3695-4724 10:4725-4748 11:4749-4840 13:4841-4917 14:4918-5042 15:5043-6543 20:6544-6569 22:6570-6636 23:6637-7427]	0	1402	1265.45	1257	31	1227	3148452	3149615	0.00418759	1016	82.1342	1016	82.1342	83	6.70978	Plus	Minus	7428	gag/pol polyprotein	F:nucleic acid binding; F:aspartic-type endopeptidase activity; F:RNA-DNA hybrid ribonuclease activity; P:proteolysis; P:DNA integration; P:RNA phosphodiester bond hydrolysis, endonucleolytic	EC:3.1.30; EC:3.4.23; EC:3.1.26; EC:3.1.26.4	Acting on ester bonds; Acting on peptide bonds (peptidases); Acting on ester bonds; Ribonuclease H	-	-	-	-	-	-	-	-	-	-	-	-	-	-	-	-	-	-	*	6.1e-08	-	-	-	-
Fsp-Ps 5.3_LOD1.5Interval	TRINITY_DN6744_c0_g1_i13	not available	len=7428 path=[0:0-657 4:658-681 6:682-3291 7:3292-3694 9:3695-4724 10:4725-4748 11:4749-4840 13:4841-4917 14:4918-5042 15:5043-6543 20:6544-6569 22:6570-6636 23:6637-7427]	0	1402	1265.45	7093	6023	1071	23836980	23838050	0.00365431	923	86.1811	923	86.1811	0	0	Plus	Minus	7428	gag/pol polyprotein	F:nucleic acid binding; F:aspartic-type endopeptidase activity; F:RNA-DNA hybrid ribonuclease activity; P:proteolysis; P:DNA integration; P:RNA phosphodiester bond hydrolysis, endonucleolytic	EC:3.1.30; EC:3.4.23; EC:3.1.26; EC:3.1.26.4	Acting on ester bonds; Acting on peptide bonds (peptidases); Acting on ester bonds; Ribonuclease H	-	-	-	-	-	-	-	-	-	-	-	-	-	-	-	-	-	-	*	6.1e-08	-	-	-	-
Fsp-Ps 5.3_LOD1.5Interval	TRINITY_DN6744_c0_g1_i13	not available	len=7428 path=[0:0-657 4:658-681 6:682-3291 7:3292-3694 9:3695-4724 10:4725-4748 11:4749-4840 13:4841-4917 14:4918-5042 15:5043-6543 20:6544-6569 22:6570-6636 23:6637-7427]	0	1396	1260.04	7077	3895	3183	10206777	10209970	0.0108741	2229	69.2882	2229	69.2882	57	1.77184	Plus	Minus	7428	gag/pol polyprotein	F:nucleic acid binding; F:aspartic-type endopeptidase activity; F:RNA-DNA hybrid ribonuclease activity; P:proteolysis; P:DNA integration; P:RNA phosphodiester bond hydrolysis, endonucleolytic	EC:3.1.30; EC:3.4.23; EC:3.1.26; EC:3.1.26.4	Acting on ester bonds; Acting on peptide bonds (peptidases); Acting on ester bonds; Ribonuclease H	-	-	-	-	-	-	-	-	-	-	-	-	-	-	-	-	-	-	*	6.1e-08	-	-	-	-
Fsp-Ps 5.3_LOD1.5Interval	TRINITY_DN6744_c0_g1_i13	not available	len=7428 path=[0:0-657 4:658-681 6:682-3291 7:3292-3694 9:3695-4724 10:4725-4748 11:4749-4840 13:4841-4917 14:4918-5042 15:5043-6543 20:6544-6569 22:6570-6636 23:6637-7427]	0	1394	1258.23	3895	7077	3183	8620524	8623710	0.0108809	2219	69.214	2219	69.214	42	1.31004	Plus	Plus	7428	gag/pol polyprotein	F:nucleic acid binding; F:aspartic-type endopeptidase activity; F:RNA-DNA hybrid ribonuclease activity; P:proteolysis; P:DNA integration; P:RNA phosphodiester bond hydrolysis, endonucleolytic	EC:3.1.30; EC:3.4.23; EC:3.1.26; EC:3.1.26.4	Acting on ester bonds; Acting on peptide bonds (peptidases); Acting on ester bonds; Ribonuclease H	-	-	-	-	-	-	-	-	-	-	-	-	-	-	-	-	-	-	*	6.1e-08	-	-	-	-
Fsp-Ps 5.3_LOD1.5Interval	TRINITY_DN6744_c0_g1_i13	not available	len=7428 path=[0:0-657 4:658-681 6:682-3291 7:3292-3694 9:3695-4724 10:4725-4748 11:4749-4840 13:4841-4917 14:4918-5042 15:5043-6543 20:6544-6569 22:6570-6636 23:6637-7427]	0	1388	1252.82	219	1257	1039	14693375	14694397	0.00355176	904	86.0952	904	86.0952	38	3.61905	Plus	Plus	7428	gag/pol polyprotein	F:nucleic acid binding; F:aspartic-type endopeptidase activity; F:RNA-DNA hybrid ribonuclease activity; P:proteolysis; P:DNA integration; P:RNA phosphodiester bond hydrolysis, endonucleolytic	EC:3.1.30; EC:3.4.23; EC:3.1.26; EC:3.1.26.4	Acting on ester bonds; Acting on peptide bonds (peptidases); Acting on ester bonds; Ribonuclease H	-	-	-	-	-	-	-	-	-	-	-	-	-	-	-	-	-	-	*	6.1e-08	-	-	-	-
Fsp-Ps 5.3_LOD1.5Interval	TRINITY_DN6744_c0_g1_i13	not available	len=7428 path=[0:0-657 4:658-681 6:682-3291 7:3292-3694 9:3695-4724 10:4725-4748 11:4749-4840 13:4841-4917 14:4918-5042 15:5043-6543 20:6544-6569 22:6570-6636 23:6637-7427]	0	1382	1247.41	4078	7077	3000	10274008	10277015	0.0102553	2110	69.66	2110	69.66	50	1.65071	Plus	Plus	7428	gag/pol polyprotein	F:nucleic acid binding; F:aspartic-type endopeptidase activity; F:RNA-DNA hybrid ribonuclease activity; P:proteolysis; P:DNA integration; P:RNA phosphodiester bond hydrolysis, endonucleolytic	EC:3.1.30; EC:3.4.23; EC:3.1.26; EC:3.1.26.4	Acting on ester bonds; Acting on peptide bonds (peptidases); Acting on ester bonds; Ribonuclease H	-	-	-	-	-	-	-	-	-	-	-	-	-	-	-	-	-	-	*	6.1e-08	-	-	-	-
Fsp-Ps 5.3_LOD1.5Interval	TRINITY_DN6744_c0_g1_i13	not available	len=7428 path=[0:0-657 4:658-681 6:682-3291 7:3292-3694 9:3695-4724 10:4725-4748 11:4749-4840 13:4841-4917 14:4918-5042 15:5043-6543 20:6544-6569 22:6570-6636 23:6637-7427]	0	1376	1242	3895	6972	3078	11351338	11354419	0.010522	2156	69.4588	2156	69.4588	48	1.54639	Plus	Plus	7428	gag/pol polyprotein	F:nucleic acid binding; F:aspartic-type endopeptidase activity; F:RNA-DNA hybrid ribonuclease activity; P:proteolysis; P:DNA integration; P:RNA phosphodiester bond hydrolysis, endonucleolytic	EC:3.1.30; EC:3.4.23; EC:3.1.26; EC:3.1.26.4	Acting on ester bonds; Acting on peptide bonds (peptidases); Acting on ester bonds; Ribonuclease H	-	-	-	-	-	-	-	-	-	-	-	-	-	-	-	-	-	-	*	6.1e-08	-	-	-	-
Fsp-Ps 5.3_LOD1.5Interval	TRINITY_DN6744_c0_g1_i13	not available	len=7428 path=[0:0-657 4:658-681 6:682-3291 7:3292-3694 9:3695-4724 10:4725-4748 11:4749-4840 13:4841-4917 14:4918-5042 15:5043-6543 20:6544-6569 22:6570-6636 23:6637-7427]	0	1374	1240.2	3895	7077	3183	29124384	29127538	0.0108809	2219	69.1924	2219	69.1924	76	2.36982	Plus	Plus	7428	gag/pol polyprotein	F:nucleic acid binding; F:aspartic-type endopeptidase activity; F:RNA-DNA hybrid ribonuclease activity; P:proteolysis; P:DNA integration; P:RNA phosphodiester bond hydrolysis, endonucleolytic	EC:3.1.30; EC:3.4.23; EC:3.1.26; EC:3.1.26.4	Acting on ester bonds; Acting on peptide bonds (peptidases); Acting on ester bonds; Ribonuclease H	-	-	-	-	-	-	-	-	-	-	-	-	-	-	-	-	-	-	*	6.1e-08	-	-	-	-
Fsp-Ps 5.3_LOD1.5Interval	TRINITY_DN6744_c0_g1_i13	not available	len=7428 path=[0:0-657 4:658-681 6:682-3291 7:3292-3694 9:3695-4724 10:4725-4748 11:4749-4840 13:4841-4917 14:4918-5042 15:5043-6543 20:6544-6569 22:6570-6636 23:6637-7427]	0	1370	1236.59	7077	3895	3183	8089035	8092184	0.0108741	2213	68.8979	2213	68.8979	91	2.83313	Plus	Minus	7428	gag/pol polyprotein	F:nucleic acid binding; F:aspartic-type endopeptidase activity; F:RNA-DNA hybrid ribonuclease activity; P:proteolysis; P:DNA integration; P:RNA phosphodiester bond hydrolysis, endonucleolytic	EC:3.1.30; EC:3.4.23; EC:3.1.26; EC:3.1.26.4	Acting on ester bonds; Acting on peptide bonds (peptidases); Acting on ester bonds; Ribonuclease H	-	-	-	-	-	-	-	-	-	-	-	-	-	-	-	-	-	-	*	6.1e-08	-	-	-	-
Fsp-Ps 5.3_LOD1.5Interval	TRINITY_DN6744_c0_g1_i13	not available	len=7428 path=[0:0-657 4:658-681 6:682-3291 7:3292-3694 9:3695-4724 10:4725-4748 11:4749-4840 13:4841-4917 14:4918-5042 15:5043-6543 20:6544-6569 22:6570-6636 23:6637-7427]	0	1368	1234.79	3640	6326	2687	20738633	20741329	0.00918535	1926	70.7308	1926	70.7308	62	2.2769	Plus	Plus	7428	gag/pol polyprotein	F:nucleic acid binding; F:aspartic-type endopeptidase activity; F:RNA-DNA hybrid ribonuclease activity; P:proteolysis; P:DNA integration; P:RNA phosphodiester bond hydrolysis, endonucleolytic	EC:3.1.30; EC:3.4.23; EC:3.1.26; EC:3.1.26.4	Acting on ester bonds; Acting on peptide bonds (peptidases); Acting on ester bonds; Ribonuclease H	-	-	-	-	-	-	-	-	-	-	-	-	-	-	-	-	-	-	*	6.1e-08	-	-	-	-
Fsp-Ps 5.3_LOD1.5Interval	TRINITY_DN6744_c0_g1_i13	not available	len=7428 path=[0:0-657 4:658-681 6:682-3291 7:3292-3694 9:3695-4724 10:4725-4748 11:4749-4840 13:4841-4917 14:4918-5042 15:5043-6543 20:6544-6569 22:6570-6636 23:6637-7427]	0	1368	1234.79	7077	3895	3183	28840195	28843381	0.0108741	2225	69.1638	2225	69.1638	64	1.98943	Plus	Minus	7428	gag/pol polyprotein	F:nucleic acid binding; F:aspartic-type endopeptidase activity; F:RNA-DNA hybrid ribonuclease activity; P:proteolysis; P:DNA integration; P:RNA phosphodiester bond hydrolysis, endonucleolytic	EC:3.1.30; EC:3.4.23; EC:3.1.26; EC:3.1.26.4	Acting on ester bonds; Acting on peptide bonds (peptidases); Acting on ester bonds; Ribonuclease H	-	-	-	-	-	-	-	-	-	-	-	-	-	-	-	-	-	-	*	6.1e-08	-	-	-	-
Fsp-Ps 5.3_LOD1.5Interval	TRINITY_DN6744_c0_g1_i13	not available	len=7428 path=[0:0-657 4:658-681 6:682-3291 7:3292-3694 9:3695-4724 10:4725-4748 11:4749-4840 13:4841-4917 14:4918-5042 15:5043-6543 20:6544-6569 22:6570-6636 23:6637-7427]	0	1366	1232.99	3862	7077	3216	4251417	4254637	0.0109937	2250	69.1032	2250	69.1032	75	2.30344	Plus	Plus	7428	gag/pol polyprotein	F:nucleic acid binding; F:aspartic-type endopeptidase activity; F:RNA-DNA hybrid ribonuclease activity; P:proteolysis; P:DNA integration; P:RNA phosphodiester bond hydrolysis, endonucleolytic	EC:3.1.30; EC:3.4.23; EC:3.1.26; EC:3.1.26.4	Acting on ester bonds; Acting on peptide bonds (peptidases); Acting on ester bonds; Ribonuclease H	-	-	-	-	-	-	-	-	-	-	-	-	-	-	-	-	-	-	*	6.1e-08	-	-	-	-
Fsp-Ps 5.3_LOD1.5Interval	TRINITY_DN6744_c0_g1_i13	not available	len=7428 path=[0:0-657 4:658-681 6:682-3291 7:3292-3694 9:3695-4724 10:4725-4748 11:4749-4840 13:4841-4917 14:4918-5042 15:5043-6543 20:6544-6569 22:6570-6636 23:6637-7427]	0	1362	1229.38	7077	3741	3337	16665626	16668958	0.0114005	2316	68.6833	2316	68.6833	74	2.19454	Plus	Minus	7428	gag/pol polyprotein	F:nucleic acid binding; F:aspartic-type endopeptidase activity; F:RNA-DNA hybrid ribonuclease activity; P:proteolysis; P:DNA integration; P:RNA phosphodiester bond hydrolysis, endonucleolytic	EC:3.1.30; EC:3.4.23; EC:3.1.26; EC:3.1.26.4	Acting on ester bonds; Acting on peptide bonds (peptidases); Acting on ester bonds; Ribonuclease H	-	-	-	-	-	-	-	-	-	-	-	-	-	-	-	-	-	-	*	6.1e-08	-	-	-	-
Fsp-Ps 5.3_LOD1.5Interval	TRINITY_DN6744_c0_g1_i13	not available	len=7428 path=[0:0-657 4:658-681 6:682-3291 7:3292-3694 9:3695-4724 10:4725-4748 11:4749-4840 13:4841-4917 14:4918-5042 15:5043-6543 20:6544-6569 22:6570-6636 23:6637-7427]	0	1362	1229.38	7079	3860	3220	9020520	9023766	0.0110005	2276	69.3691	2276	69.3691	95	2.89546	Plus	Minus	7428	gag/pol polyprotein	F:nucleic acid binding; F:aspartic-type endopeptidase activity; F:RNA-DNA hybrid ribonuclease activity; P:proteolysis; P:DNA integration; P:RNA phosphodiester bond hydrolysis, endonucleolytic	EC:3.1.30; EC:3.4.23; EC:3.1.26; EC:3.1.26.4	Acting on ester bonds; Acting on peptide bonds (peptidases); Acting on ester bonds; Ribonuclease H	-	-	-	-	-	-	-	-	-	-	-	-	-	-	-	-	-	-	*	6.1e-08	-	-	-	-
Fsp-Ps 5.3_LOD1.5Interval	TRINITY_DN6744_c0_g1_i13	not available	len=7428 path=[0:0-657 4:658-681 6:682-3291 7:3292-3694 9:3695-4724 10:4725-4748 11:4749-4840 13:4841-4917 14:4918-5042 15:5043-6543 20:6544-6569 22:6570-6636 23:6637-7427]	0	1360	1227.58	7075	3895	3181	23984108	23987284	0.0108672	2222	69.0706	2222	69.0706	76	2.36245	Plus	Minus	7428	gag/pol polyprotein	F:nucleic acid binding; F:aspartic-type endopeptidase activity; F:RNA-DNA hybrid ribonuclease activity; P:proteolysis; P:DNA integration; P:RNA phosphodiester bond hydrolysis, endonucleolytic	EC:3.1.30; EC:3.4.23; EC:3.1.26; EC:3.1.26.4	Acting on ester bonds; Acting on peptide bonds (peptidases); Acting on ester bonds; Ribonuclease H	-	-	-	-	-	-	-	-	-	-	-	-	-	-	-	-	-	-	*	6.1e-08	-	-	-	-
Fsp-Ps 5.3_LOD1.5Interval	TRINITY_DN6744_c0_g1_i13	not available	len=7428 path=[0:0-657 4:658-681 6:682-3291 7:3292-3694 9:3695-4724 10:4725-4748 11:4749-4840 13:4841-4917 14:4918-5042 15:5043-6543 20:6544-6569 22:6570-6636 23:6637-7427]	0	1352	1220.36	3655	5607	1953	13205235	13207190	0.00667622	1458	74.0854	1458	74.0854	27	1.37195	Plus	Plus	7428	gag/pol polyprotein	F:nucleic acid binding; F:aspartic-type endopeptidase activity; F:RNA-DNA hybrid ribonuclease activity; P:proteolysis; P:DNA integration; P:RNA phosphodiester bond hydrolysis, endonucleolytic	EC:3.1.30; EC:3.4.23; EC:3.1.26; EC:3.1.26.4	Acting on ester bonds; Acting on peptide bonds (peptidases); Acting on ester bonds; Ribonuclease H	-	-	-	-	-	-	-	-	-	-	-	-	-	-	-	-	-	-	*	6.1e-08	-	-	-	-
Fsp-Ps 5.3_LOD1.5Interval	TRINITY_DN6744_c0_g1_i13	not available	len=7428 path=[0:0-657 4:658-681 6:682-3291 7:3292-3694 9:3695-4724 10:4725-4748 11:4749-4840 13:4841-4917 14:4918-5042 15:5043-6543 20:6544-6569 22:6570-6636 23:6637-7427]	0	1340	1209.54	6290	3621	2670	10175014	10177692	0.0091204	1900	70.5009	1900	70.5009	41	1.52134	Plus	Minus	7428	gag/pol polyprotein	F:nucleic acid binding; F:aspartic-type endopeptidase activity; F:RNA-DNA hybrid ribonuclease activity; P:proteolysis; P:DNA integration; P:RNA phosphodiester bond hydrolysis, endonucleolytic	EC:3.1.30; EC:3.4.23; EC:3.1.26; EC:3.1.26.4	Acting on ester bonds; Acting on peptide bonds (peptidases); Acting on ester bonds; Ribonuclease H	-	-	-	-	-	-	-	-	-	-	-	-	-	-	-	-	-	-	*	6.1e-08	-	-	-	-
Fsp-Ps 5.3_LOD1.5Interval	TRINITY_DN6744_c0_g1_i13	not available	len=7428 path=[0:0-657 4:658-681 6:682-3291 7:3292-3694 9:3695-4724 10:4725-4748 11:4749-4840 13:4841-4917 14:4918-5042 15:5043-6543 20:6544-6569 22:6570-6636 23:6637-7427]	0	1340	1209.54	7077	3895	3183	13011671	13014857	0.0108741	2206	68.83	2206	68.83	40	1.24805	Plus	Minus	7428	gag/pol polyprotein	F:nucleic acid binding; F:aspartic-type endopeptidase activity; F:RNA-DNA hybrid ribonuclease activity; P:proteolysis; P:DNA integration; P:RNA phosphodiester bond hydrolysis, endonucleolytic	EC:3.1.30; EC:3.4.23; EC:3.1.26; EC:3.1.26.4	Acting on ester bonds; Acting on peptide bonds (peptidases); Acting on ester bonds; Ribonuclease H	-	-	-	-	-	-	-	-	-	-	-	-	-	-	-	-	-	-	*	6.1e-08	-	-	-	-
Fsp-Ps 5.3_LOD1.5Interval	TRINITY_DN6744_c0_g1_i13	not available	len=7428 path=[0:0-657 4:658-681 6:682-3291 7:3292-3694 9:3695-4724 10:4725-4748 11:4749-4840 13:4841-4917 14:4918-5042 15:5043-6543 20:6544-6569 22:6570-6636 23:6637-7427]	0	1336	1205.94	5945	7316	1372	22760075	22761448	0.0046901	1101	79.6671	1101	79.6671	18	1.30246	Plus	Plus	7428	gag/pol polyprotein	F:nucleic acid binding; F:aspartic-type endopeptidase activity; F:RNA-DNA hybrid ribonuclease activity; P:proteolysis; P:DNA integration; P:RNA phosphodiester bond hydrolysis, endonucleolytic	EC:3.1.30; EC:3.4.23; EC:3.1.26; EC:3.1.26.4	Acting on ester bonds; Acting on peptide bonds (peptidases); Acting on ester bonds; Ribonuclease H	-	-	-	-	-	-	-	-	-	-	-	-	-	-	-	-	-	-	*	6.1e-08	-	-	-	-
Fsp-Ps 5.3_LOD1.5Interval	TRINITY_DN6744_c0_g1_i13	not available	len=7428 path=[0:0-657 4:658-681 6:682-3291 7:3292-3694 9:3695-4724 10:4725-4748 11:4749-4840 13:4841-4917 14:4918-5042 15:5043-6543 20:6544-6569 22:6570-6636 23:6637-7427]	0	1334	1204.13	7079	3816	3264	17209805	17213059	0.011151	2267	68.7803	2267	68.7803	73	2.21481	Plus	Minus	7428	gag/pol polyprotein	F:nucleic acid binding; F:aspartic-type endopeptidase activity; F:RNA-DNA hybrid ribonuclease activity; P:proteolysis; P:DNA integration; P:RNA phosphodiester bond hydrolysis, endonucleolytic	EC:3.1.30; EC:3.4.23; EC:3.1.26; EC:3.1.26.4	Acting on ester bonds; Acting on peptide bonds (peptidases); Acting on ester bonds; Ribonuclease H	-	-	-	-	-	-	-	-	-	-	-	-	-	-	-	-	-	-	*	6.1e-08	-	-	-	-
Fsp-Ps 5.3_LOD1.5Interval	TRINITY_DN6744_c0_g1_i13	not available	len=7428 path=[0:0-657 4:658-681 6:682-3291 7:3292-3694 9:3695-4724 10:4725-4748 11:4749-4840 13:4841-4917 14:4918-5042 15:5043-6543 20:6544-6569 22:6570-6636 23:6637-7427]	0	1330	1200.53	4285	7077	2793	20378842	20381639	0.00954771	1982	70.0849	1982	70.0849	65	2.29844	Plus	Plus	7428	gag/pol polyprotein	F:nucleic acid binding; F:aspartic-type endopeptidase activity; F:RNA-DNA hybrid ribonuclease activity; P:proteolysis; P:DNA integration; P:RNA phosphodiester bond hydrolysis, endonucleolytic	EC:3.1.30; EC:3.4.23; EC:3.1.26; EC:3.1.26.4	Acting on ester bonds; Acting on peptide bonds (peptidases); Acting on ester bonds; Ribonuclease H	-	-	-	-	-	-	-	-	-	-	-	-	-	-	-	-	-	-	*	6.1e-08	-	-	-	-
Fsp-Ps 5.3_LOD1.5Interval	TRINITY_DN6744_c0_g1_i13	not available	len=7428 path=[0:0-657 4:658-681 6:682-3291 7:3292-3694 9:3695-4724 10:4725-4748 11:4749-4840 13:4841-4917 14:4918-5042 15:5043-6543 20:6544-6569 22:6570-6636 23:6637-7427]	0	1326	1196.92	5861	7071	1211	3049204	3050417	0.00413973	995	81.9605	995	81.9605	3	0.247117	Plus	Plus	7428	gag/pol polyprotein	F:nucleic acid binding; F:aspartic-type endopeptidase activity; F:RNA-DNA hybrid ribonuclease activity; P:proteolysis; P:DNA integration; P:RNA phosphodiester bond hydrolysis, endonucleolytic	EC:3.1.30; EC:3.4.23; EC:3.1.26; EC:3.1.26.4	Acting on ester bonds; Acting on peptide bonds (peptidases); Acting on ester bonds; Ribonuclease H	-	-	-	-	-	-	-	-	-	-	-	-	-	-	-	-	-	-	*	6.1e-08	-	-	-	-
Fsp-Ps 5.3_LOD1.5Interval	TRINITY_DN6744_c0_g1_i13	not available	len=7428 path=[0:0-657 4:658-681 6:682-3291 7:3292-3694 9:3695-4724 10:4725-4748 11:4749-4840 13:4841-4917 14:4918-5042 15:5043-6543 20:6544-6569 22:6570-6636 23:6637-7427]	0	1316	1187.9	6903	4250	2654	22225139	22227781	0.00906571	1870	70.1425	1870	70.1425	35	1.31283	Plus	Minus	7428	gag/pol polyprotein	F:nucleic acid binding; F:aspartic-type endopeptidase activity; F:RNA-DNA hybrid ribonuclease activity; P:proteolysis; P:DNA integration; P:RNA phosphodiester bond hydrolysis, endonucleolytic	EC:3.1.30; EC:3.4.23; EC:3.1.26; EC:3.1.26.4	Acting on ester bonds; Acting on peptide bonds (peptidases); Acting on ester bonds; Ribonuclease H	-	-	-	-	-	-	-	-	-	-	-	-	-	-	-	-	-	-	*	6.1e-08	-	-	-	-
Fsp-Ps 5.3_LOD1.5Interval	TRINITY_DN6744_c0_g1_i13	not available	len=7428 path=[0:0-657 4:658-681 6:682-3291 7:3292-3694 9:3695-4724 10:4725-4748 11:4749-4840 13:4841-4917 14:4918-5042 15:5043-6543 20:6544-6569 22:6570-6636 23:6637-7427]	0	1314	1186.1	3621	6327	2707	10061286	10064000	0.00925372	1908	70.0441	1908	70.0441	26	0.954479	Plus	Plus	7428	gag/pol polyprotein	F:nucleic acid binding; F:aspartic-type endopeptidase activity; F:RNA-DNA hybrid ribonuclease activity; P:proteolysis; P:DNA integration; P:RNA phosphodiester bond hydrolysis, endonucleolytic	EC:3.1.30; EC:3.4.23; EC:3.1.26; EC:3.1.26.4	Acting on ester bonds; Acting on peptide bonds (peptidases); Acting on ester bonds; Ribonuclease H	-	-	-	-	-	-	-	-	-	-	-	-	-	-	-	-	-	-	*	6.1e-08	-	-	-	-
Fsp-Ps 5.3_LOD1.5Interval	TRINITY_DN6744_c0_g1_i13	not available	len=7428 path=[0:0-657 4:658-681 6:682-3291 7:3292-3694 9:3695-4724 10:4725-4748 11:4749-4840 13:4841-4917 14:4918-5042 15:5043-6543 20:6544-6569 22:6570-6636 23:6637-7427]	0	1312	1184.3	3895	7077	3183	11417027	11420213	0.0108809	2216	68.8841	2216	68.8841	64	1.98943	Plus	Plus	7428	gag/pol polyprotein	F:nucleic acid binding; F:aspartic-type endopeptidase activity; F:RNA-DNA hybrid ribonuclease activity; P:proteolysis; P:DNA integration; P:RNA phosphodiester bond hydrolysis, endonucleolytic	EC:3.1.30; EC:3.4.23; EC:3.1.26; EC:3.1.26.4	Acting on ester bonds; Acting on peptide bonds (peptidases); Acting on ester bonds; Ribonuclease H	-	-	-	-	-	-	-	-	-	-	-	-	-	-	-	-	-	-	*	6.1e-08	-	-	-	-
Fsp-Ps 5.3_LOD1.5Interval	TRINITY_DN6744_c0_g1_i13	not available	len=7428 path=[0:0-657 4:658-681 6:682-3291 7:3292-3694 9:3695-4724 10:4725-4748 11:4749-4840 13:4841-4917 14:4918-5042 15:5043-6543 20:6544-6569 22:6570-6636 23:6637-7427]	0	1300	1173.48	7077	3895	3183	17047330	17050504	0.0108741	2216	68.9055	2216	68.9055	74	2.301	Plus	Minus	7428	gag/pol polyprotein	F:nucleic acid binding; F:aspartic-type endopeptidase activity; F:RNA-DNA hybrid ribonuclease activity; P:proteolysis; P:DNA integration; P:RNA phosphodiester bond hydrolysis, endonucleolytic	EC:3.1.30; EC:3.4.23; EC:3.1.26; EC:3.1.26.4	Acting on ester bonds; Acting on peptide bonds (peptidases); Acting on ester bonds; Ribonuclease H	-	-	-	-	-	-	-	-	-	-	-	-	-	-	-	-	-	-	*	6.1e-08	-	-	-	-
Fsp-Ps 5.3_LOD1.5Interval	TRINITY_DN6744_c0_g1_i13	not available	len=7428 path=[0:0-657 4:658-681 6:682-3291 7:3292-3694 9:3695-4724 10:4725-4748 11:4749-4840 13:4841-4917 14:4918-5042 15:5043-6543 20:6544-6569 22:6570-6636 23:6637-7427]	0	1296	1169.87	7077	4041	3037	22861695	22864742	0.010375	2136	69.3732	2136	69.3732	73	2.3709	Plus	Minus	7428	gag/pol polyprotein	F:nucleic acid binding; F:aspartic-type endopeptidase activity; F:RNA-DNA hybrid ribonuclease activity; P:proteolysis; P:DNA integration; P:RNA phosphodiester bond hydrolysis, endonucleolytic	EC:3.1.30; EC:3.4.23; EC:3.1.26; EC:3.1.26.4	Acting on ester bonds; Acting on peptide bonds (peptidases); Acting on ester bonds; Ribonuclease H	-	-	-	-	-	-	-	-	-	-	-	-	-	-	-	-	-	-	*	6.1e-08	-	-	-	-
Fsp-Ps 5.3_LOD1.5Interval	TRINITY_DN6744_c0_g1_i13	not available	len=7428 path=[0:0-657 4:658-681 6:682-3291 7:3292-3694 9:3695-4724 10:4725-4748 11:4749-4840 13:4841-4917 14:4918-5042 15:5043-6543 20:6544-6569 22:6570-6636 23:6637-7427]	0	1294	1168.07	3895	7077	3183	26354150	26357326	0.0108809	2206	68.7013	2206	68.7013	62	1.93086	Plus	Plus	7428	gag/pol polyprotein	F:nucleic acid binding; F:aspartic-type endopeptidase activity; F:RNA-DNA hybrid ribonuclease activity; P:proteolysis; P:DNA integration; P:RNA phosphodiester bond hydrolysis, endonucleolytic	EC:3.1.30; EC:3.4.23; EC:3.1.26; EC:3.1.26.4	Acting on ester bonds; Acting on peptide bonds (peptidases); Acting on ester bonds; Ribonuclease H	-	-	-	-	-	-	-	-	-	-	-	-	-	-	-	-	-	-	*	6.1e-08	-	-	-	-
Fsp-Ps 5.3_LOD1.5Interval	TRINITY_DN6744_c0_g1_i13	not available	len=7428 path=[0:0-657 4:658-681 6:682-3291 7:3292-3694 9:3695-4724 10:4725-4748 11:4749-4840 13:4841-4917 14:4918-5042 15:5043-6543 20:6544-6569 22:6570-6636 23:6637-7427]	0	1294	1168.07	6624	4817	1808	11982741	11984556	0.00617371	1372	74.9317	1372	74.9317	38	2.07537	Plus	Minus	7428	gag/pol polyprotein	F:nucleic acid binding; F:aspartic-type endopeptidase activity; F:RNA-DNA hybrid ribonuclease activity; P:proteolysis; P:DNA integration; P:RNA phosphodiester bond hydrolysis, endonucleolytic	EC:3.1.30; EC:3.4.23; EC:3.1.26; EC:3.1.26.4	Acting on ester bonds; Acting on peptide bonds (peptidases); Acting on ester bonds; Ribonuclease H	-	-	-	-	-	-	-	-	-	-	-	-	-	-	-	-	-	-	*	6.1e-08	-	-	-	-
Fsp-Ps 5.3_LOD1.5Interval	TRINITY_DN6744_c0_g1_i13	not available	len=7428 path=[0:0-657 4:658-681 6:682-3291 7:3292-3694 9:3695-4724 10:4725-4748 11:4749-4840 13:4841-4917 14:4918-5042 15:5043-6543 20:6544-6569 22:6570-6636 23:6637-7427]	0	1290	1164.46	3655	5496	1842	8213826	8215675	0.00629677	1373	74.0961	1373	74.0961	14	0.755532	Plus	Plus	7428	gag/pol polyprotein	F:nucleic acid binding; F:aspartic-type endopeptidase activity; F:RNA-DNA hybrid ribonuclease activity; P:proteolysis; P:DNA integration; P:RNA phosphodiester bond hydrolysis, endonucleolytic	EC:3.1.30; EC:3.4.23; EC:3.1.26; EC:3.1.26.4	Acting on ester bonds; Acting on peptide bonds (peptidases); Acting on ester bonds; Ribonuclease H	-	-	-	-	-	-	-	-	-	-	-	-	-	-	-	-	-	-	*	6.1e-08	-	-	-	-
Fsp-Ps 5.3_LOD1.5Interval	TRINITY_DN6744_c0_g1_i13	not available	len=7428 path=[0:0-657 4:658-681 6:682-3291 7:3292-3694 9:3695-4724 10:4725-4748 11:4749-4840 13:4841-4917 14:4918-5042 15:5043-6543 20:6544-6569 22:6570-6636 23:6637-7427]	0	1290	1164.46	7104	5972	1133	29157266	29158394	0.00386626	939	82.8773	939	82.8773	4	0.353045	Plus	Minus	7428	gag/pol polyprotein	F:nucleic acid binding; F:aspartic-type endopeptidase activity; F:RNA-DNA hybrid ribonuclease activity; P:proteolysis; P:DNA integration; P:RNA phosphodiester bond hydrolysis, endonucleolytic	EC:3.1.30; EC:3.4.23; EC:3.1.26; EC:3.1.26.4	Acting on ester bonds; Acting on peptide bonds (peptidases); Acting on ester bonds; Ribonuclease H	-	-	-	-	-	-	-	-	-	-	-	-	-	-	-	-	-	-	*	6.1e-08	-	-	-	-
Fsp-Ps 5.3_LOD1.5Interval	TRINITY_DN6744_c0_g1_i13	not available	len=7428 path=[0:0-657 4:658-681 6:682-3291 7:3292-3694 9:3695-4724 10:4725-4748 11:4749-4840 13:4841-4917 14:4918-5042 15:5043-6543 20:6544-6569 22:6570-6636 23:6637-7427]	0	1284	1159.05	7311	3874	3438	9802491	9805922	0.0117458	2354	67.8386	2354	67.8386	70	2.01729	Plus	Minus	7428	gag/pol polyprotein	F:nucleic acid binding; F:aspartic-type endopeptidase activity; F:RNA-DNA hybrid ribonuclease activity; P:proteolysis; P:DNA integration; P:RNA phosphodiester bond hydrolysis, endonucleolytic	EC:3.1.30; EC:3.4.23; EC:3.1.26; EC:3.1.26.4	Acting on ester bonds; Acting on peptide bonds (peptidases); Acting on ester bonds; Ribonuclease H	-	-	-	-	-	-	-	-	-	-	-	-	-	-	-	-	-	-	*	6.1e-08	-	-	-	-
Fsp-Ps 5.3_LOD1.5Interval	TRINITY_DN6744_c0_g1_i13	not available	len=7428 path=[0:0-657 4:658-681 6:682-3291 7:3292-3694 9:3695-4724 10:4725-4748 11:4749-4840 13:4841-4917 14:4918-5042 15:5043-6543 20:6544-6569 22:6570-6636 23:6637-7427]	0	1280	1155.44	5972	7024	1053	5352094	5353146	0.00359962	888	84.3305	888	84.3305	0	0	Plus	Plus	7428	gag/pol polyprotein	F:nucleic acid binding; F:aspartic-type endopeptidase activity; F:RNA-DNA hybrid ribonuclease activity; P:proteolysis; P:DNA integration; P:RNA phosphodiester bond hydrolysis, endonucleolytic	EC:3.1.30; EC:3.4.23; EC:3.1.26; EC:3.1.26.4	Acting on ester bonds; Acting on peptide bonds (peptidases); Acting on ester bonds; Ribonuclease H	-	-	-	-	-	-	-	-	-	-	-	-	-	-	-	-	-	-	*	6.1e-08	-	-	-	-
Fsp-Ps 5.3_LOD1.5Interval	TRINITY_DN6744_c0_g1_i13	not available	len=7428 path=[0:0-657 4:658-681 6:682-3291 7:3292-3694 9:3695-4724 10:4725-4748 11:4749-4840 13:4841-4917 14:4918-5042 15:5043-6543 20:6544-6569 22:6570-6636 23:6637-7427]	0	1280	1155.44	7316	6365	952	21641313	21642268	0.00324752	841	87.06	841	87.06	24	2.48447	Plus	Minus	7428	gag/pol polyprotein	F:nucleic acid binding; F:aspartic-type endopeptidase activity; F:RNA-DNA hybrid ribonuclease activity; P:proteolysis; P:DNA integration; P:RNA phosphodiester bond hydrolysis, endonucleolytic	EC:3.1.30; EC:3.4.23; EC:3.1.26; EC:3.1.26.4	Acting on ester bonds; Acting on peptide bonds (peptidases); Acting on ester bonds; Ribonuclease H	-	-	-	-	-	-	-	-	-	-	-	-	-	-	-	-	-	-	*	6.1e-08	-	-	-	-
Fsp-Ps 5.3_LOD1.5Interval	TRINITY_DN6744_c0_g1_i13	not available	len=7428 path=[0:0-657 4:658-681 6:682-3291 7:3292-3694 9:3695-4724 10:4725-4748 11:4749-4840 13:4841-4917 14:4918-5042 15:5043-6543 20:6544-6569 22:6570-6636 23:6637-7427]	0	1278	1153.64	4621	7294	2674	29211354	29214039	0.00914091	1892	69.8929	1892	69.8929	54	1.99483	Plus	Plus	7428	gag/pol polyprotein	F:nucleic acid binding; F:aspartic-type endopeptidase activity; F:RNA-DNA hybrid ribonuclease activity; P:proteolysis; P:DNA integration; P:RNA phosphodiester bond hydrolysis, endonucleolytic	EC:3.1.30; EC:3.4.23; EC:3.1.26; EC:3.1.26.4	Acting on ester bonds; Acting on peptide bonds (peptidases); Acting on ester bonds; Ribonuclease H	-	-	-	-	-	-	-	-	-	-	-	-	-	-	-	-	-	-	*	6.1e-08	-	-	-	-
Fsp-Ps 5.3_LOD1.5Interval	TRINITY_DN6744_c0_g1_i13	not available	len=7428 path=[0:0-657 4:658-681 6:682-3291 7:3292-3694 9:3695-4724 10:4725-4748 11:4749-4840 13:4841-4917 14:4918-5042 15:5043-6543 20:6544-6569 22:6570-6636 23:6637-7427]	0	1276	1151.84	3862	6972	3111	4902578	4905694	0.0106348	2162	68.7222	2162	68.7222	64	2.03433	Plus	Plus	7428	gag/pol polyprotein	F:nucleic acid binding; F:aspartic-type endopeptidase activity; F:RNA-DNA hybrid ribonuclease activity; P:proteolysis; P:DNA integration; P:RNA phosphodiester bond hydrolysis, endonucleolytic	EC:3.1.30; EC:3.4.23; EC:3.1.26; EC:3.1.26.4	Acting on ester bonds; Acting on peptide bonds (peptidases); Acting on ester bonds; Ribonuclease H	-	-	-	-	-	-	-	-	-	-	-	-	-	-	-	-	-	-	*	6.1e-08	-	-	-	-
Fsp-Ps 5.3_LOD1.5Interval	TRINITY_DN6744_c0_g1_i13	not available	len=7428 path=[0:0-657 4:658-681 6:682-3291 7:3292-3694 9:3695-4724 10:4725-4748 11:4749-4840 13:4841-4917 14:4918-5042 15:5043-6543 20:6544-6569 22:6570-6636 23:6637-7427]	0	1272	1148.23	7077	3862	3216	12418922	12422136	0.0109869	2225	68.5459	2225	68.5459	61	1.87924	Plus	Minus	7428	gag/pol polyprotein	F:nucleic acid binding; F:aspartic-type endopeptidase activity; F:RNA-DNA hybrid ribonuclease activity; P:proteolysis; P:DNA integration; P:RNA phosphodiester bond hydrolysis, endonucleolytic	EC:3.1.30; EC:3.4.23; EC:3.1.26; EC:3.1.26.4	Acting on ester bonds; Acting on peptide bonds (peptidases); Acting on ester bonds; Ribonuclease H	-	-	-	-	-	-	-	-	-	-	-	-	-	-	-	-	-	-	*	6.1e-08	-	-	-	-
Fsp-Ps 5.3_LOD1.5Interval	TRINITY_DN6744_c0_g1_i13	not available	len=7428 path=[0:0-657 4:658-681 6:682-3291 7:3292-3694 9:3695-4724 10:4725-4748 11:4749-4840 13:4841-4917 14:4918-5042 15:5043-6543 20:6544-6569 22:6570-6636 23:6637-7427]	0	1260	1137.41	7045	3634	3412	8124205	8127586	0.0116569	2322	67.6968	2322	67.6968	66	1.9242	Plus	Minus	7428	gag/pol polyprotein	F:nucleic acid binding; F:aspartic-type endopeptidase activity; F:RNA-DNA hybrid ribonuclease activity; P:proteolysis; P:DNA integration; P:RNA phosphodiester bond hydrolysis, endonucleolytic	EC:3.1.30; EC:3.4.23; EC:3.1.26; EC:3.1.26.4	Acting on ester bonds; Acting on peptide bonds (peptidases); Acting on ester bonds; Ribonuclease H	-	-	-	-	-	-	-	-	-	-	-	-	-	-	-	-	-	-	*	6.1e-08	-	-	-	-
Fsp-Ps 5.3_LOD1.5Interval	TRINITY_DN6744_c0_g1_i13	not available	len=7428 path=[0:0-657 4:658-681 6:682-3291 7:3292-3694 9:3695-4724 10:4725-4748 11:4749-4840 13:4841-4917 14:4918-5042 15:5043-6543 20:6544-6569 22:6570-6636 23:6637-7427]	0	1246	1124.79	6117	3621	2497	13042276	13044780	0.00852901	1776	70.4482	1776	70.4482	40	1.58667	Plus	Minus	7428	gag/pol polyprotein	F:nucleic acid binding; F:aspartic-type endopeptidase activity; F:RNA-DNA hybrid ribonuclease activity; P:proteolysis; P:DNA integration; P:RNA phosphodiester bond hydrolysis, endonucleolytic	EC:3.1.30; EC:3.4.23; EC:3.1.26; EC:3.1.26.4	Acting on ester bonds; Acting on peptide bonds (peptidases); Acting on ester bonds; Ribonuclease H	-	-	-	-	-	-	-	-	-	-	-	-	-	-	-	-	-	-	*	6.1e-08	-	-	-	-
Fsp-Ps 5.3_LOD1.5Interval	TRINITY_DN6744_c0_g1_i13	not available	len=7428 path=[0:0-657 4:658-681 6:682-3291 7:3292-3694 9:3695-4724 10:4725-4748 11:4749-4840 13:4841-4917 14:4918-5042 15:5043-6543 20:6544-6569 22:6570-6636 23:6637-7427]	0	1240	1119.37	7232	4151	3082	5449478	5452579	0.0105288	2140	68.48	2140	68.48	66	2.112	Plus	Minus	7428	gag/pol polyprotein	F:nucleic acid binding; F:aspartic-type endopeptidase activity; F:RNA-DNA hybrid ribonuclease activity; P:proteolysis; P:DNA integration; P:RNA phosphodiester bond hydrolysis, endonucleolytic	EC:3.1.30; EC:3.4.23; EC:3.1.26; EC:3.1.26.4	Acting on ester bonds; Acting on peptide bonds (peptidases); Acting on ester bonds; Ribonuclease H	-	-	-	-	-	-	-	-	-	-	-	-	-	-	-	-	-	-	*	6.1e-08	-	-	-	-
Fsp-Ps 5.3_LOD1.5Interval	TRINITY_DN6744_c0_g1_i13	not available	len=7428 path=[0:0-657 4:658-681 6:682-3291 7:3292-3694 9:3695-4724 10:4725-4748 11:4749-4840 13:4841-4917 14:4918-5042 15:5043-6543 20:6544-6569 22:6570-6636 23:6637-7427]	0	1236	1115.77	3617	5607	1991	22634576	22636568	0.00680612	1454	72.5549	1454	72.5549	24	1.1976	Plus	Plus	7428	gag/pol polyprotein	F:nucleic acid binding; F:aspartic-type endopeptidase activity; F:RNA-DNA hybrid ribonuclease activity; P:proteolysis; P:DNA integration; P:RNA phosphodiester bond hydrolysis, endonucleolytic	EC:3.1.30; EC:3.4.23; EC:3.1.26; EC:3.1.26.4	Acting on ester bonds; Acting on peptide bonds (peptidases); Acting on ester bonds; Ribonuclease H	-	-	-	-	-	-	-	-	-	-	-	-	-	-	-	-	-	-	*	6.1e-08	-	-	-	-
Fsp-Ps 5.3_LOD1.5Interval	TRINITY_DN6744_c0_g1_i13	not available	len=7428 path=[0:0-657 4:658-681 6:682-3291 7:3292-3694 9:3695-4724 10:4725-4748 11:4749-4840 13:4841-4917 14:4918-5042 15:5043-6543 20:6544-6569 22:6570-6636 23:6637-7427]	0	1236	1115.77	6495	3889	2607	10238081	10240692	0.00890504	1844	69.981	1844	69.981	51	1.93548	Plus	Minus	7428	gag/pol polyprotein	F:nucleic acid binding; F:aspartic-type endopeptidase activity; F:RNA-DNA hybrid ribonuclease activity; P:proteolysis; P:DNA integration; P:RNA phosphodiester bond hydrolysis, endonucleolytic	EC:3.1.30; EC:3.4.23; EC:3.1.26; EC:3.1.26.4	Acting on ester bonds; Acting on peptide bonds (peptidases); Acting on ester bonds; Ribonuclease H	-	-	-	-	-	-	-	-	-	-	-	-	-	-	-	-	-	-	*	6.1e-08	-	-	-	-
Fsp-Ps 5.3_LOD1.5Interval	TRINITY_DN6744_c0_g1_i13	not available	len=7428 path=[0:0-657 4:658-681 6:682-3291 7:3292-3694 9:3695-4724 10:4725-4748 11:4749-4840 13:4841-4917 14:4918-5042 15:5043-6543 20:6544-6569 22:6570-6636 23:6637-7427]	0	1232	1112.16	7081	4288	2794	9148208	9151005	0.00954429	1962	69.5498	1962	69.5498	50	1.77242	Plus	Minus	7428	gag/pol polyprotein	F:nucleic acid binding; F:aspartic-type endopeptidase activity; F:RNA-DNA hybrid ribonuclease activity; P:proteolysis; P:DNA integration; P:RNA phosphodiester bond hydrolysis, endonucleolytic	EC:3.1.30; EC:3.4.23; EC:3.1.26; EC:3.1.26.4	Acting on ester bonds; Acting on peptide bonds (peptidases); Acting on ester bonds; Ribonuclease H	-	-	-	-	-	-	-	-	-	-	-	-	-	-	-	-	-	-	*	6.1e-08	-	-	-	-
Fsp-Ps 5.3_LOD1.5Interval	TRINITY_DN6744_c0_g1_i13	not available	len=7428 path=[0:0-657 4:658-681 6:682-3291 7:3292-3694 9:3695-4724 10:4725-4748 11:4749-4840 13:4841-4917 14:4918-5042 15:5043-6543 20:6544-6569 22:6570-6636 23:6637-7427]	0	1214	1095.93	7116	6239	878	27341406	27342284	0.00299456	774	87.6557	774	87.6557	9	1.01925	Plus	Minus	7428	gag/pol polyprotein	F:nucleic acid binding; F:aspartic-type endopeptidase activity; F:RNA-DNA hybrid ribonuclease activity; P:proteolysis; P:DNA integration; P:RNA phosphodiester bond hydrolysis, endonucleolytic	EC:3.1.30; EC:3.4.23; EC:3.1.26; EC:3.1.26.4	Acting on ester bonds; Acting on peptide bonds (peptidases); Acting on ester bonds; Ribonuclease H	-	-	-	-	-	-	-	-	-	-	-	-	-	-	-	-	-	-	*	6.1e-08	-	-	-	-
Fsp-Ps 5.3_LOD1.5Interval	TRINITY_DN6744_c0_g1_i13	not available	len=7428 path=[0:0-657 4:658-681 6:682-3291 7:3292-3694 9:3695-4724 10:4725-4748 11:4749-4840 13:4841-4917 14:4918-5042 15:5043-6543 20:6544-6569 22:6570-6636 23:6637-7427]	0	1206	1088.72	6237	7059	823	10064005	10064827	0.00281338	735	89.3074	735	89.3074	0	0	Plus	Plus	7428	gag/pol polyprotein	F:nucleic acid binding; F:aspartic-type endopeptidase activity; F:RNA-DNA hybrid ribonuclease activity; P:proteolysis; P:DNA integration; P:RNA phosphodiester bond hydrolysis, endonucleolytic	EC:3.1.30; EC:3.4.23; EC:3.1.26; EC:3.1.26.4	Acting on ester bonds; Acting on peptide bonds (peptidases); Acting on ester bonds; Ribonuclease H	-	-	-	-	-	-	-	-	-	-	-	-	-	-	-	-	-	-	*	6.1e-08	-	-	-	-
Fsp-Ps 5.3_LOD1.5Interval	TRINITY_DN6744_c0_g1_i13	not available	len=7428 path=[0:0-657 4:658-681 6:682-3291 7:3292-3694 9:3695-4724 10:4725-4748 11:4749-4840 13:4841-4917 14:4918-5042 15:5043-6543 20:6544-6569 22:6570-6636 23:6637-7427]	0	1204	1086.91	3619	5726	2108	20775908	20778023	0.00720608	1522	71.7248	1522	71.7248	20	0.942507	Plus	Plus	7428	gag/pol polyprotein	F:nucleic acid binding; F:aspartic-type endopeptidase activity; F:RNA-DNA hybrid ribonuclease activity; P:proteolysis; P:DNA integration; P:RNA phosphodiester bond hydrolysis, endonucleolytic	EC:3.1.30; EC:3.4.23; EC:3.1.26; EC:3.1.26.4	Acting on ester bonds; Acting on peptide bonds (peptidases); Acting on ester bonds; Ribonuclease H	-	-	-	-	-	-	-	-	-	-	-	-	-	-	-	-	-	-	*	6.1e-08	-	-	-	-
Fsp-Ps 5.3_LOD1.5Interval	TRINITY_DN6744_c0_g1_i13	not available	len=7428 path=[0:0-657 4:658-681 6:682-3291 7:3292-3694 9:3695-4724 10:4725-4748 11:4749-4840 13:4841-4917 14:4918-5042 15:5043-6543 20:6544-6569 22:6570-6636 23:6637-7427]	0	1204	1086.91	3621	5590	1970	3222471	3224448	0.00673433	1435	72.4016	1435	72.4016	16	0.807265	Plus	Plus	7428	gag/pol polyprotein	F:nucleic acid binding; F:aspartic-type endopeptidase activity; F:RNA-DNA hybrid ribonuclease activity; P:proteolysis; P:DNA integration; P:RNA phosphodiester bond hydrolysis, endonucleolytic	EC:3.1.30; EC:3.4.23; EC:3.1.26; EC:3.1.26.4	Acting on ester bonds; Acting on peptide bonds (peptidases); Acting on ester bonds; Ribonuclease H	-	-	-	-	-	-	-	-	-	-	-	-	-	-	-	-	-	-	*	6.1e-08	-	-	-	-
Fsp-Ps 5.3_LOD1.5Interval	TRINITY_DN6744_c0_g1_i13	not available	len=7428 path=[0:0-657 4:658-681 6:682-3291 7:3292-3694 9:3695-4724 10:4725-4748 11:4749-4840 13:4841-4917 14:4918-5042 15:5043-6543 20:6544-6569 22:6570-6636 23:6637-7427]	0	1204	1086.91	7077	4005	3073	28059402	28062473	0.010498	2125	68.438	2125	68.438	65	2.0934	Plus	Minus	7428	gag/pol polyprotein	F:nucleic acid binding; F:aspartic-type endopeptidase activity; F:RNA-DNA hybrid ribonuclease activity; P:proteolysis; P:DNA integration; P:RNA phosphodiester bond hydrolysis, endonucleolytic	EC:3.1.30; EC:3.4.23; EC:3.1.26; EC:3.1.26.4	Acting on ester bonds; Acting on peptide bonds (peptidases); Acting on ester bonds; Ribonuclease H	-	-	-	-	-	-	-	-	-	-	-	-	-	-	-	-	-	-	*	6.1e-08	-	-	-	-
Fsp-Ps 5.3_LOD1.5Interval	TRINITY_DN6744_c0_g1_i13	not available	len=7428 path=[0:0-657 4:658-681 6:682-3291 7:3292-3694 9:3695-4724 10:4725-4748 11:4749-4840 13:4841-4917 14:4918-5042 15:5043-6543 20:6544-6569 22:6570-6636 23:6637-7427]	0	1202	1085.11	1127	223	905	13644112	13645002	0.00308685	787	85.917	787	85.917	36	3.93013	Plus	Minus	7428	gag/pol polyprotein	F:nucleic acid binding; F:aspartic-type endopeptidase activity; F:RNA-DNA hybrid ribonuclease activity; P:proteolysis; P:DNA integration; P:RNA phosphodiester bond hydrolysis, endonucleolytic	EC:3.1.30; EC:3.4.23; EC:3.1.26; EC:3.1.26.4	Acting on ester bonds; Acting on peptide bonds (peptidases); Acting on ester bonds; Ribonuclease H	-	-	-	-	-	-	-	-	-	-	-	-	-	-	-	-	-	-	*	6.1e-08	-	-	-	-
Fsp-Ps 5.3_LOD1.5Interval	TRINITY_DN6744_c0_g1_i13	not available	len=7428 path=[0:0-657 4:658-681 6:682-3291 7:3292-3694 9:3695-4724 10:4725-4748 11:4749-4840 13:4841-4917 14:4918-5042 15:5043-6543 20:6544-6569 22:6570-6636 23:6637-7427]	0	1194	1077.9	6318	3651	2668	27342275	27344955	0.00911357	1900	70.059	1900	70.059	75	2.76549	Plus	Minus	7428	gag/pol polyprotein	F:nucleic acid binding; F:aspartic-type endopeptidase activity; F:RNA-DNA hybrid ribonuclease activity; P:proteolysis; P:DNA integration; P:RNA phosphodiester bond hydrolysis, endonucleolytic	EC:3.1.30; EC:3.4.23; EC:3.1.26; EC:3.1.26.4	Acting on ester bonds; Acting on peptide bonds (peptidases); Acting on ester bonds; Ribonuclease H	-	-	-	-	-	-	-	-	-	-	-	-	-	-	-	-	-	-	*	6.1e-08	-	-	-	-
Fsp-Ps 5.3_LOD1.5Interval	TRINITY_DN6744_c0_g1_i13	not available	len=7428 path=[0:0-657 4:658-681 6:682-3291 7:3292-3694 9:3695-4724 10:4725-4748 11:4749-4840 13:4841-4917 14:4918-5042 15:5043-6543 20:6544-6569 22:6570-6636 23:6637-7427]	0	1186	1070.68	7077	4330	2748	8720502	8723253	0.00938704	1932	69.3966	1932	69.3966	68	2.44253	Plus	Minus	7428	gag/pol polyprotein	F:nucleic acid binding; F:aspartic-type endopeptidase activity; F:RNA-DNA hybrid ribonuclease activity; P:proteolysis; P:DNA integration; P:RNA phosphodiester bond hydrolysis, endonucleolytic	EC:3.1.30; EC:3.4.23; EC:3.1.26; EC:3.1.26.4	Acting on ester bonds; Acting on peptide bonds (peptidases); Acting on ester bonds; Ribonuclease H	-	-	-	-	-	-	-	-	-	-	-	-	-	-	-	-	-	-	*	6.1e-08	-	-	-	-
Fsp-Ps 5.3_LOD1.5Interval	TRINITY_DN6744_c0_g1_i13	not available	len=7428 path=[0:0-657 4:658-681 6:682-3291 7:3292-3694 9:3695-4724 10:4725-4748 11:4749-4840 13:4841-4917 14:4918-5042 15:5043-6543 20:6544-6569 22:6570-6636 23:6637-7427]	0	1184	1068.88	7076	3794	3283	22969728	22973007	0.0112159	2237	67.5219	2237	67.5219	63	1.9016	Plus	Minus	7428	gag/pol polyprotein	F:nucleic acid binding; F:aspartic-type endopeptidase activity; F:RNA-DNA hybrid ribonuclease activity; P:proteolysis; P:DNA integration; P:RNA phosphodiester bond hydrolysis, endonucleolytic	EC:3.1.30; EC:3.4.23; EC:3.1.26; EC:3.1.26.4	Acting on ester bonds; Acting on peptide bonds (peptidases); Acting on ester bonds; Ribonuclease H	-	-	-	-	-	-	-	-	-	-	-	-	-	-	-	-	-	-	*	6.1e-08	-	-	-	-
Fsp-Ps 5.3_LOD1.5Interval	TRINITY_DN6744_c0_g1_i13	not available	len=7428 path=[0:0-657 4:658-681 6:682-3291 7:3292-3694 9:3695-4724 10:4725-4748 11:4749-4840 13:4841-4917 14:4918-5042 15:5043-6543 20:6544-6569 22:6570-6636 23:6637-7427]	0	1180	1065.27	7077	3895	3183	20281948	20285134	0.0108741	2187	68.046	2187	68.046	58	1.8046	Plus	Minus	7428	gag/pol polyprotein	F:nucleic acid binding; F:aspartic-type endopeptidase activity; F:RNA-DNA hybrid ribonuclease activity; P:proteolysis; P:DNA integration; P:RNA phosphodiester bond hydrolysis, endonucleolytic	EC:3.1.30; EC:3.4.23; EC:3.1.26; EC:3.1.26.4	Acting on ester bonds; Acting on peptide bonds (peptidases); Acting on ester bonds; Ribonuclease H	-	-	-	-	-	-	-	-	-	-	-	-	-	-	-	-	-	-	*	6.1e-08	-	-	-	-
Fsp-Ps 5.3_LOD1.5Interval	TRINITY_DN6744_c0_g1_i13	not available	len=7428 path=[0:0-657 4:658-681 6:682-3291 7:3292-3694 9:3695-4724 10:4725-4748 11:4749-4840 13:4841-4917 14:4918-5042 15:5043-6543 20:6544-6569 22:6570-6636 23:6637-7427]	0	1168	1054.45	7077	3895	3183	4653509	4656647	0.0108741	2172	67.6636	2172	67.6636	98	3.05296	Plus	Minus	7428	gag/pol polyprotein	F:nucleic acid binding; F:aspartic-type endopeptidase activity; F:RNA-DNA hybrid ribonuclease activity; P:proteolysis; P:DNA integration; P:RNA phosphodiester bond hydrolysis, endonucleolytic	EC:3.1.30; EC:3.4.23; EC:3.1.26; EC:3.1.26.4	Acting on ester bonds; Acting on peptide bonds (peptidases); Acting on ester bonds; Ribonuclease H	-	-	-	-	-	-	-	-	-	-	-	-	-	-	-	-	-	-	*	6.1e-08	-	-	-	-
Fsp-Ps 5.3_LOD1.5Interval	TRINITY_DN6744_c0_g1_i13	not available	len=7428 path=[0:0-657 4:658-681 6:682-3291 7:3292-3694 9:3695-4724 10:4725-4748 11:4749-4840 13:4841-4917 14:4918-5042 15:5043-6543 20:6544-6569 22:6570-6636 23:6637-7427]	0	1160	1047.24	3669	7248	3580	10153101	10156652	0.012238	2415	66.842	2415	66.842	94	2.60172	Plus	Plus	7428	gag/pol polyprotein	F:nucleic acid binding; F:aspartic-type endopeptidase activity; F:RNA-DNA hybrid ribonuclease activity; P:proteolysis; P:DNA integration; P:RNA phosphodiester bond hydrolysis, endonucleolytic	EC:3.1.30; EC:3.4.23; EC:3.1.26; EC:3.1.26.4	Acting on ester bonds; Acting on peptide bonds (peptidases); Acting on ester bonds; Ribonuclease H	-	-	-	-	-	-	-	-	-	-	-	-	-	-	-	-	-	-	*	6.1e-08	-	-	-	-
Fsp-Ps 5.3_LOD1.5Interval	TRINITY_DN6744_c0_g1_i13	not available	len=7428 path=[0:0-657 4:658-681 6:682-3291 7:3292-3694 9:3695-4724 10:4725-4748 11:4749-4840 13:4841-4917 14:4918-5042 15:5043-6543 20:6544-6569 22:6570-6636 23:6637-7427]	0	1152	1040.03	2788	1900	889	11717665	11718544	0.00303216	763	85.8268	763	85.8268	9	1.01237	Plus	Minus	7428	gag/pol polyprotein	F:nucleic acid binding; F:aspartic-type endopeptidase activity; F:RNA-DNA hybrid ribonuclease activity; P:proteolysis; P:DNA integration; P:RNA phosphodiester bond hydrolysis, endonucleolytic	EC:3.1.30; EC:3.4.23; EC:3.1.26; EC:3.1.26.4	Acting on ester bonds; Acting on peptide bonds (peptidases); Acting on ester bonds; Ribonuclease H	-	-	-	-	-	-	-	-	-	-	-	-	-	-	-	-	-	-	*	6.1e-08	-	-	-	-
Fsp-Ps 5.3_LOD1.5Interval	TRINITY_DN6744_c0_g1_i13	not available	len=7428 path=[0:0-657 4:658-681 6:682-3291 7:3292-3694 9:3695-4724 10:4725-4748 11:4749-4840 13:4841-4917 14:4918-5042 15:5043-6543 20:6544-6569 22:6570-6636 23:6637-7427]	0	1152	1040.03	6342	3655	2688	16809066	16811776	0.00918194	1901	69.1776	1901	69.1776	97	3.52984	Plus	Minus	7428	gag/pol polyprotein	F:nucleic acid binding; F:aspartic-type endopeptidase activity; F:RNA-DNA hybrid ribonuclease activity; P:proteolysis; P:DNA integration; P:RNA phosphodiester bond hydrolysis, endonucleolytic	EC:3.1.30; EC:3.4.23; EC:3.1.26; EC:3.1.26.4	Acting on ester bonds; Acting on peptide bonds (peptidases); Acting on ester bonds; Ribonuclease H	-	-	-	-	-	-	-	-	-	-	-	-	-	-	-	-	-	-	*	6.1e-08	-	-	-	-
Fsp-Ps 5.3_LOD1.5Interval	TRINITY_DN6744_c0_g1_i13	not available	len=7428 path=[0:0-657 4:658-681 6:682-3291 7:3292-3694 9:3695-4724 10:4725-4748 11:4749-4840 13:4841-4917 14:4918-5042 15:5043-6543 20:6544-6569 22:6570-6636 23:6637-7427]	0	1152	1040.03	6633	7315	683	10764163	10764845	0.0023348	644	93.8776	644	93.8776	6	0.874636	Plus	Plus	7428	gag/pol polyprotein	F:nucleic acid binding; F:aspartic-type endopeptidase activity; F:RNA-DNA hybrid ribonuclease activity; P:proteolysis; P:DNA integration; P:RNA phosphodiester bond hydrolysis, endonucleolytic	EC:3.1.30; EC:3.4.23; EC:3.1.26; EC:3.1.26.4	Acting on ester bonds; Acting on peptide bonds (peptidases); Acting on ester bonds; Ribonuclease H	-	-	-	-	-	-	-	-	-	-	-	-	-	-	-	-	-	-	*	6.1e-08	-	-	-	-
Fsp-Ps 5.3_LOD1.5Interval	TRINITY_DN6744_c0_g1_i13	not available	len=7428 path=[0:0-657 4:658-681 6:682-3291 7:3292-3694 9:3695-4724 10:4725-4748 11:4749-4840 13:4841-4917 14:4918-5042 15:5043-6543 20:6544-6569 22:6570-6636 23:6637-7427]	0	1150	1038.22	3895	7081	3187	24052522	24055680	0.0108946	2178	67.766	2178	67.766	82	2.55134	Plus	Plus	7428	gag/pol polyprotein	F:nucleic acid binding; F:aspartic-type endopeptidase activity; F:RNA-DNA hybrid ribonuclease activity; P:proteolysis; P:DNA integration; P:RNA phosphodiester bond hydrolysis, endonucleolytic	EC:3.1.30; EC:3.4.23; EC:3.1.26; EC:3.1.26.4	Acting on ester bonds; Acting on peptide bonds (peptidases); Acting on ester bonds; Ribonuclease H	-	-	-	-	-	-	-	-	-	-	-	-	-	-	-	-	-	-	*	6.1e-08	-	-	-	-
Fsp-Ps 5.3_LOD1.5Interval	TRINITY_DN6744_c0_g1_i13	not available	len=7428 path=[0:0-657 4:658-681 6:682-3291 7:3292-3694 9:3695-4724 10:4725-4748 11:4749-4840 13:4841-4917 14:4918-5042 15:5043-6543 20:6544-6569 22:6570-6636 23:6637-7427]	0	1148	1036.42	3568	2794	775	9575954	9576727	0.00264246	699	89.8458	699	89.8458	7	0.899743	Plus	Minus	7428	gag/pol polyprotein	F:nucleic acid binding; F:aspartic-type endopeptidase activity; F:RNA-DNA hybrid ribonuclease activity; P:proteolysis; P:DNA integration; P:RNA phosphodiester bond hydrolysis, endonucleolytic	EC:3.1.30; EC:3.4.23; EC:3.1.26; EC:3.1.26.4	Acting on ester bonds; Acting on peptide bonds (peptidases); Acting on ester bonds; Ribonuclease H	-	-	-	-	-	-	-	-	-	-	-	-	-	-	-	-	-	-	*	6.1e-08	-	-	-	-
Fsp-Ps 5.3_LOD1.5Interval	TRINITY_DN6744_c0_g1_i13	not available	len=7428 path=[0:0-657 4:658-681 6:682-3291 7:3292-3694 9:3695-4724 10:4725-4748 11:4749-4840 13:4841-4917 14:4918-5042 15:5043-6543 20:6544-6569 22:6570-6636 23:6637-7427]	0	1142	1031.01	3895	7077	3183	17810159	17813291	0.0108809	2170	67.5802	2170	67.5802	106	3.30115	Plus	Plus	7428	gag/pol polyprotein	F:nucleic acid binding; F:aspartic-type endopeptidase activity; F:RNA-DNA hybrid ribonuclease activity; P:proteolysis; P:DNA integration; P:RNA phosphodiester bond hydrolysis, endonucleolytic	EC:3.1.30; EC:3.4.23; EC:3.1.26; EC:3.1.26.4	Acting on ester bonds; Acting on peptide bonds (peptidases); Acting on ester bonds; Ribonuclease H	-	-	-	-	-	-	-	-	-	-	-	-	-	-	-	-	-	-	*	6.1e-08	-	-	-	-
Fsp-Ps 5.3_LOD1.5Interval	TRINITY_DN6744_c0_g1_i13	not available	len=7428 path=[0:0-657 4:658-681 6:682-3291 7:3292-3694 9:3695-4724 10:4725-4748 11:4749-4840 13:4841-4917 14:4918-5042 15:5043-6543 20:6544-6569 22:6570-6636 23:6637-7427]	0	1140	1029.21	6754	4230	2525	17533287	17535818	0.00862473	1772	69.572	1772	69.572	37	1.45269	Plus	Minus	7428	gag/pol polyprotein	F:nucleic acid binding; F:aspartic-type endopeptidase activity; F:RNA-DNA hybrid ribonuclease activity; P:proteolysis; P:DNA integration; P:RNA phosphodiester bond hydrolysis, endonucleolytic	EC:3.1.30; EC:3.4.23; EC:3.1.26; EC:3.1.26.4	Acting on ester bonds; Acting on peptide bonds (peptidases); Acting on ester bonds; Ribonuclease H	-	-	-	-	-	-	-	-	-	-	-	-	-	-	-	-	-	-	*	6.1e-08	-	-	-	-
Fsp-Ps 5.3_LOD1.5Interval	TRINITY_DN6744_c0_g1_i13	not available	len=7428 path=[0:0-657 4:658-681 6:682-3291 7:3292-3694 9:3695-4724 10:4725-4748 11:4749-4840 13:4841-4917 14:4918-5042 15:5043-6543 20:6544-6569 22:6570-6636 23:6637-7427]	0	1138	1027.4	3896	6732	2837	14276709	14279542	0.00969812	1964	68.5276	1964	68.5276	61	2.1284	Plus	Plus	7428	gag/pol polyprotein	F:nucleic acid binding; F:aspartic-type endopeptidase activity; F:RNA-DNA hybrid ribonuclease activity; P:proteolysis; P:DNA integration; P:RNA phosphodiester bond hydrolysis, endonucleolytic	EC:3.1.30; EC:3.4.23; EC:3.1.26; EC:3.1.26.4	Acting on ester bonds; Acting on peptide bonds (peptidases); Acting on ester bonds; Ribonuclease H	-	-	-	-	-	-	-	-	-	-	-	-	-	-	-	-	-	-	*	6.1e-08	-	-	-	-
Fsp-Ps 5.3_LOD1.5Interval	TRINITY_DN6744_c0_g1_i13	not available	len=7428 path=[0:0-657 4:658-681 6:682-3291 7:3292-3694 9:3695-4724 10:4725-4748 11:4749-4840 13:4841-4917 14:4918-5042 15:5043-6543 20:6544-6569 22:6570-6636 23:6637-7427]	0	1134	1023.8	2487	3281	795	28576195	28576989	0.00271766	704	88.5535	704	88.5535	0	0	Plus	Plus	7428	gag/pol polyprotein	F:nucleic acid binding; F:aspartic-type endopeptidase activity; F:RNA-DNA hybrid ribonuclease activity; P:proteolysis; P:DNA integration; P:RNA phosphodiester bond hydrolysis, endonucleolytic	EC:3.1.30; EC:3.4.23; EC:3.1.26; EC:3.1.26.4	Acting on ester bonds; Acting on peptide bonds (peptidases); Acting on ester bonds; Ribonuclease H	-	-	-	-	-	-	-	-	-	-	-	-	-	-	-	-	-	-	*	6.1e-08	-	-	-	-
Fsp-Ps 5.3_LOD1.5Interval	TRINITY_DN6744_c0_g1_i13	not available	len=7428 path=[0:0-657 4:658-681 6:682-3291 7:3292-3694 9:3695-4724 10:4725-4748 11:4749-4840 13:4841-4917 14:4918-5042 15:5043-6543 20:6544-6569 22:6570-6636 23:6637-7427]	0	1132	1021.99	3889	6729	2841	13832984	13835836	0.00971179	2002	69.2973	2002	69.2973	84	2.90758	Plus	Plus	7428	gag/pol polyprotein	F:nucleic acid binding; F:aspartic-type endopeptidase activity; F:RNA-DNA hybrid ribonuclease activity; P:proteolysis; P:DNA integration; P:RNA phosphodiester bond hydrolysis, endonucleolytic	EC:3.1.30; EC:3.4.23; EC:3.1.26; EC:3.1.26.4	Acting on ester bonds; Acting on peptide bonds (peptidases); Acting on ester bonds; Ribonuclease H	-	-	-	-	-	-	-	-	-	-	-	-	-	-	-	-	-	-	*	6.1e-08	-	-	-	-
Fsp-Ps 5.3_LOD1.5Interval	TRINITY_DN6744_c0_g1_i13	not available	len=7428 path=[0:0-657 4:658-681 6:682-3291 7:3292-3694 9:3695-4724 10:4725-4748 11:4749-4840 13:4841-4917 14:4918-5042 15:5043-6543 20:6544-6569 22:6570-6636 23:6637-7427]	0	1128	1018.39	4465	7077	2613	27258400	27260987	0.00893239	1832	69.3939	1832	69.3939	79	2.99242	Plus	Plus	7428	gag/pol polyprotein	F:nucleic acid binding; F:aspartic-type endopeptidase activity; F:RNA-DNA hybrid ribonuclease activity; P:proteolysis; P:DNA integration; P:RNA phosphodiester bond hydrolysis, endonucleolytic	EC:3.1.30; EC:3.4.23; EC:3.1.26; EC:3.1.26.4	Acting on ester bonds; Acting on peptide bonds (peptidases); Acting on ester bonds; Ribonuclease H	-	-	-	-	-	-	-	-	-	-	-	-	-	-	-	-	-	-	*	6.1e-08	-	-	-	-
Fsp-Ps 5.3_LOD1.5Interval	TRINITY_DN6744_c0_g1_i13	not available	len=7428 path=[0:0-657 4:658-681 6:682-3291 7:3292-3694 9:3695-4724 10:4725-4748 11:4749-4840 13:4841-4917 14:4918-5042 15:5043-6543 20:6544-6569 22:6570-6636 23:6637-7427]	0	1124	1014.78	3591	2804	788	12738111	12738900	0.0026869	704	88.8889	704	88.8889	6	0.757576	Plus	Minus	7428	gag/pol polyprotein	F:nucleic acid binding; F:aspartic-type endopeptidase activity; F:RNA-DNA hybrid ribonuclease activity; P:proteolysis; P:DNA integration; P:RNA phosphodiester bond hydrolysis, endonucleolytic	EC:3.1.30; EC:3.4.23; EC:3.1.26; EC:3.1.26.4	Acting on ester bonds; Acting on peptide bonds (peptidases); Acting on ester bonds; Ribonuclease H	-	-	-	-	-	-	-	-	-	-	-	-	-	-	-	-	-	-	*	6.1e-08	-	-	-	-
Fsp-Ps 5.3_LOD1.5Interval	TRINITY_DN6744_c0_g1_i13	not available	len=7428 path=[0:0-657 4:658-681 6:682-3291 7:3292-3694 9:3695-4724 10:4725-4748 11:4749-4840 13:4841-4917 14:4918-5042 15:5043-6543 20:6544-6569 22:6570-6636 23:6637-7427]	0	1124	1014.78	5286	3621	1666	28786063	28787730	0.00568829	1231	73.6685	1231	73.6685	8	0.478755	Plus	Minus	7428	gag/pol polyprotein	F:nucleic acid binding; F:aspartic-type endopeptidase activity; F:RNA-DNA hybrid ribonuclease activity; P:proteolysis; P:DNA integration; P:RNA phosphodiester bond hydrolysis, endonucleolytic	EC:3.1.30; EC:3.4.23; EC:3.1.26; EC:3.1.26.4	Acting on ester bonds; Acting on peptide bonds (peptidases); Acting on ester bonds; Ribonuclease H	-	-	-	-	-	-	-	-	-	-	-	-	-	-	-	-	-	-	*	6.1e-08	-	-	-	-
Fsp-Ps 5.3_LOD1.5Interval	TRINITY_DN6744_c0_g1_i13	not available	len=7428 path=[0:0-657 4:658-681 6:682-3291 7:3292-3694 9:3695-4724 10:4725-4748 11:4749-4840 13:4841-4917 14:4918-5042 15:5043-6543 20:6544-6569 22:6570-6636 23:6637-7427]	0	1124	1014.78	5496	3655	1842	14928422	14930275	0.00628993	1349	72.5659	1349	72.5659	22	1.18343	Plus	Minus	7428	gag/pol polyprotein	F:nucleic acid binding; F:aspartic-type endopeptidase activity; F:RNA-DNA hybrid ribonuclease activity; P:proteolysis; P:DNA integration; P:RNA phosphodiester bond hydrolysis, endonucleolytic	EC:3.1.30; EC:3.4.23; EC:3.1.26; EC:3.1.26.4	Acting on ester bonds; Acting on peptide bonds (peptidases); Acting on ester bonds; Ribonuclease H	-	-	-	-	-	-	-	-	-	-	-	-	-	-	-	-	-	-	*	6.1e-08	-	-	-	-
Fsp-Ps 5.3_LOD1.5Interval	TRINITY_DN6744_c0_g1_i13	not available	len=7428 path=[0:0-657 4:658-681 6:682-3291 7:3292-3694 9:3695-4724 10:4725-4748 11:4749-4840 13:4841-4917 14:4918-5042 15:5043-6543 20:6544-6569 22:6570-6636 23:6637-7427]	0	1124	1014.78	7316	5984	1333	26617198	26618504	0.00454995	1048	77.8603	1048	77.8603	52	3.8633	Plus	Minus	7428	gag/pol polyprotein	F:nucleic acid binding; F:aspartic-type endopeptidase activity; F:RNA-DNA hybrid ribonuclease activity; P:proteolysis; P:DNA integration; P:RNA phosphodiester bond hydrolysis, endonucleolytic	EC:3.1.30; EC:3.4.23; EC:3.1.26; EC:3.1.26.4	Acting on ester bonds; Acting on peptide bonds (peptidases); Acting on ester bonds; Ribonuclease H	-	-	-	-	-	-	-	-	-	-	-	-	-	-	-	-	-	-	*	6.1e-08	-	-	-	-
Fsp-Ps 5.3_LOD1.5Interval	TRINITY_DN6744_c0_g1_i13	not available	len=7428 path=[0:0-657 4:658-681 6:682-3291 7:3292-3694 9:3695-4724 10:4725-4748 11:4749-4840 13:4841-4917 14:4918-5042 15:5043-6543 20:6544-6569 22:6570-6636 23:6637-7427]	0	1110	1002.16	7305	5214	2092	22497030	22499132	0.00714454	1515	71.1268	1515	71.1268	65	3.05164	Plus	Minus	7428	gag/pol polyprotein	F:nucleic acid binding; F:aspartic-type endopeptidase activity; F:RNA-DNA hybrid ribonuclease activity; P:proteolysis; P:DNA integration; P:RNA phosphodiester bond hydrolysis, endonucleolytic	EC:3.1.30; EC:3.4.23; EC:3.1.26; EC:3.1.26.4	Acting on ester bonds; Acting on peptide bonds (peptidases); Acting on ester bonds; Ribonuclease H	-	-	-	-	-	-	-	-	-	-	-	-	-	-	-	-	-	-	*	6.1e-08	-	-	-	-
Fsp-Ps 5.3_LOD1.5Interval	TRINITY_DN6744_c0_g1_i13	not available	len=7428 path=[0:0-657 4:658-681 6:682-3291 7:3292-3694 9:3695-4724 10:4725-4748 11:4749-4840 13:4841-4917 14:4918-5042 15:5043-6543 20:6544-6569 22:6570-6636 23:6637-7427]	0	1102	994.943	3621	5287	1667	23920774	23922442	0.00569854	1227	73.3852	1227	73.3852	8	0.478469	Plus	Plus	7428	gag/pol polyprotein	F:nucleic acid binding; F:aspartic-type endopeptidase activity; F:RNA-DNA hybrid ribonuclease activity; P:proteolysis; P:DNA integration; P:RNA phosphodiester bond hydrolysis, endonucleolytic	EC:3.1.30; EC:3.4.23; EC:3.1.26; EC:3.1.26.4	Acting on ester bonds; Acting on peptide bonds (peptidases); Acting on ester bonds; Ribonuclease H	-	-	-	-	-	-	-	-	-	-	-	-	-	-	-	-	-	-	*	6.1e-08	-	-	-	-
Fsp-Ps 5.3_LOD1.5Interval	TRINITY_DN6744_c0_g1_i13	not available	len=7428 path=[0:0-657 4:658-681 6:682-3291 7:3292-3694 9:3695-4724 10:4725-4748 11:4749-4840 13:4841-4917 14:4918-5042 15:5043-6543 20:6544-6569 22:6570-6636 23:6637-7427]	0	1096	989.532	7023	4021	3003	4561443	4564444	0.0102587	2053	67.5774	2053	67.5774	71	2.33706	Plus	Minus	7428	gag/pol polyprotein	F:nucleic acid binding; F:aspartic-type endopeptidase activity; F:RNA-DNA hybrid ribonuclease activity; P:proteolysis; P:DNA integration; P:RNA phosphodiester bond hydrolysis, endonucleolytic	EC:3.1.30; EC:3.4.23; EC:3.1.26; EC:3.1.26.4	Acting on ester bonds; Acting on peptide bonds (peptidases); Acting on ester bonds; Ribonuclease H	-	-	-	-	-	-	-	-	-	-	-	-	-	-	-	-	-	-	*	6.1e-08	-	-	-	-
Fsp-Ps 5.3_LOD1.5Interval	TRINITY_DN6744_c0_g1_i13	not available	len=7428 path=[0:0-657 4:658-681 6:682-3291 7:3292-3694 9:3695-4724 10:4725-4748 11:4749-4840 13:4841-4917 14:4918-5042 15:5043-6543 20:6544-6569 22:6570-6636 23:6637-7427]	0	1094	987.729	6550	4630	1921	22680459	22682379	0.00655999	1383	71.7324	1383	71.7324	14	0.726141	Plus	Minus	7428	gag/pol polyprotein	F:nucleic acid binding; F:aspartic-type endopeptidase activity; F:RNA-DNA hybrid ribonuclease activity; P:proteolysis; P:DNA integration; P:RNA phosphodiester bond hydrolysis, endonucleolytic	EC:3.1.30; EC:3.4.23; EC:3.1.26; EC:3.1.26.4	Acting on ester bonds; Acting on peptide bonds (peptidases); Acting on ester bonds; Ribonuclease H	-	-	-	-	-	-	-	-	-	-	-	-	-	-	-	-	-	-	*	6.1e-08	-	-	-	-
Fsp-Ps 5.3_LOD1.5Interval	TRINITY_DN6744_c0_g1_i13	not available	len=7428 path=[0:0-657 4:658-681 6:682-3291 7:3292-3694 9:3695-4724 10:4725-4748 11:4749-4840 13:4841-4917 14:4918-5042 15:5043-6543 20:6544-6569 22:6570-6636 23:6637-7427]	0	1088	982.319	7079	4091	2989	24072160	24075193	0.0102109	2113	68.6485	2113	68.6485	133	4.32099	Plus	Minus	7428	gag/pol polyprotein	F:nucleic acid binding; F:aspartic-type endopeptidase activity; F:RNA-DNA hybrid ribonuclease activity; P:proteolysis; P:DNA integration; P:RNA phosphodiester bond hydrolysis, endonucleolytic	EC:3.1.30; EC:3.4.23; EC:3.1.26; EC:3.1.26.4	Acting on ester bonds; Acting on peptide bonds (peptidases); Acting on ester bonds; Ribonuclease H	-	-	-	-	-	-	-	-	-	-	-	-	-	-	-	-	-	-	*	6.1e-08	-	-	-	-
Fsp-Ps 5.3_LOD1.5Interval	TRINITY_DN6744_c0_g1_i13	not available	len=7428 path=[0:0-657 4:658-681 6:682-3291 7:3292-3694 9:3695-4724 10:4725-4748 11:4749-4840 13:4841-4917 14:4918-5042 15:5043-6543 20:6544-6569 22:6570-6636 23:6637-7427]	0	1078	973.302	3622	5465	1844	10760941	10762792	0.00630361	1337	71.8431	1337	71.8431	26	1.3971	Plus	Plus	7428	gag/pol polyprotein	F:nucleic acid binding; F:aspartic-type endopeptidase activity; F:RNA-DNA hybrid ribonuclease activity; P:proteolysis; P:DNA integration; P:RNA phosphodiester bond hydrolysis, endonucleolytic	EC:3.1.30; EC:3.4.23; EC:3.1.26; EC:3.1.26.4	Acting on ester bonds; Acting on peptide bonds (peptidases); Acting on ester bonds; Ribonuclease H	-	-	-	-	-	-	-	-	-	-	-	-	-	-	-	-	-	-	*	6.1e-08	-	-	-	-
Fsp-Ps 5.3_LOD1.5Interval	TRINITY_DN6744_c0_g1_i13	not available	len=7428 path=[0:0-657 4:658-681 6:682-3291 7:3292-3694 9:3695-4724 10:4725-4748 11:4749-4840 13:4841-4917 14:4918-5042 15:5043-6543 20:6544-6569 22:6570-6636 23:6637-7427]	0	1074	969.695	7078	4553	2526	20949777	20952306	0.00862815	1780	69.5584	1780	69.5584	62	2.42282	Plus	Minus	7428	gag/pol polyprotein	F:nucleic acid binding; F:aspartic-type endopeptidase activity; F:RNA-DNA hybrid ribonuclease activity; P:proteolysis; P:DNA integration; P:RNA phosphodiester bond hydrolysis, endonucleolytic	EC:3.1.30; EC:3.4.23; EC:3.1.26; EC:3.1.26.4	Acting on ester bonds; Acting on peptide bonds (peptidases); Acting on ester bonds; Ribonuclease H	-	-	-	-	-	-	-	-	-	-	-	-	-	-	-	-	-	-	*	6.1e-08	-	-	-	-
Fsp-Ps 5.3_LOD1.5Interval	TRINITY_DN6744_c0_g1_i13	not available	len=7428 path=[0:0-657 4:658-681 6:682-3291 7:3292-3694 9:3695-4724 10:4725-4748 11:4749-4840 13:4841-4917 14:4918-5042 15:5043-6543 20:6544-6569 22:6570-6636 23:6637-7427]	0	1068	964.285	6336	3655	2682	20045969	20048597	0.00916143	1848	68.2927	1848	68.2927	101	3.73245	Plus	Minus	7428	gag/pol polyprotein	F:nucleic acid binding; F:aspartic-type endopeptidase activity; F:RNA-DNA hybrid ribonuclease activity; P:proteolysis; P:DNA integration; P:RNA phosphodiester bond hydrolysis, endonucleolytic	EC:3.1.30; EC:3.4.23; EC:3.1.26; EC:3.1.26.4	Acting on ester bonds; Acting on peptide bonds (peptidases); Acting on ester bonds; Ribonuclease H	-	-	-	-	-	-	-	-	-	-	-	-	-	-	-	-	-	-	*	6.1e-08	-	-	-	-
Fsp-Ps 5.3_LOD1.5Interval	TRINITY_DN6744_c0_g1_i13	not available	len=7428 path=[0:0-657 4:658-681 6:682-3291 7:3292-3694 9:3695-4724 10:4725-4748 11:4749-4840 13:4841-4917 14:4918-5042 15:5043-6543 20:6544-6569 22:6570-6636 23:6637-7427]	0	1066	962.482	181	1027	847	10045230	10046062	0.00289542	728	84.8485	728	84.8485	36	4.1958	Plus	Plus	7428	gag/pol polyprotein	F:nucleic acid binding; F:aspartic-type endopeptidase activity; F:RNA-DNA hybrid ribonuclease activity; P:proteolysis; P:DNA integration; P:RNA phosphodiester bond hydrolysis, endonucleolytic	EC:3.1.30; EC:3.4.23; EC:3.1.26; EC:3.1.26.4	Acting on ester bonds; Acting on peptide bonds (peptidases); Acting on ester bonds; Ribonuclease H	-	-	-	-	-	-	-	-	-	-	-	-	-	-	-	-	-	-	*	6.1e-08	-	-	-	-
Fsp-Ps 5.3_LOD1.5Interval	TRINITY_DN6744_c0_g1_i13	not available	len=7428 path=[0:0-657 4:658-681 6:682-3291 7:3292-3694 9:3695-4724 10:4725-4748 11:4749-4840 13:4841-4917 14:4918-5042 15:5043-6543 20:6544-6569 22:6570-6636 23:6637-7427]	0	1058	955.268	4022	6860	2839	19397215	19400041	0.00970496	1980	68.4884	1980	68.4884	116	4.01245	Plus	Plus	7428	gag/pol polyprotein	F:nucleic acid binding; F:aspartic-type endopeptidase activity; F:RNA-DNA hybrid ribonuclease activity; P:proteolysis; P:DNA integration; P:RNA phosphodiester bond hydrolysis, endonucleolytic	EC:3.1.30; EC:3.4.23; EC:3.1.26; EC:3.1.26.4	Acting on ester bonds; Acting on peptide bonds (peptidases); Acting on ester bonds; Ribonuclease H	-	-	-	-	-	-	-	-	-	-	-	-	-	-	-	-	-	-	*	6.1e-08	-	-	-	-
Fsp-Ps 5.3_LOD1.5Interval	TRINITY_DN6744_c0_g1_i13	not available	len=7428 path=[0:0-657 4:658-681 6:682-3291 7:3292-3694 9:3695-4724 10:4725-4748 11:4749-4840 13:4841-4917 14:4918-5042 15:5043-6543 20:6544-6569 22:6570-6636 23:6637-7427]	0	1052	949.858	7305	5937	1369	14905292	14906663	0.00467301	1048	75.8321	1048	75.8321	23	1.66425	Plus	Minus	7428	gag/pol polyprotein	F:nucleic acid binding; F:aspartic-type endopeptidase activity; F:RNA-DNA hybrid ribonuclease activity; P:proteolysis; P:DNA integration; P:RNA phosphodiester bond hydrolysis, endonucleolytic	EC:3.1.30; EC:3.4.23; EC:3.1.26; EC:3.1.26.4	Acting on ester bonds; Acting on peptide bonds (peptidases); Acting on ester bonds; Ribonuclease H	-	-	-	-	-	-	-	-	-	-	-	-	-	-	-	-	-	-	*	6.1e-08	-	-	-	-
Fsp-Ps 5.3_LOD1.5Interval	TRINITY_DN6744_c0_g1_i13	not available	len=7428 path=[0:0-657 4:658-681 6:682-3291 7:3292-3694 9:3695-4724 10:4725-4748 11:4749-4840 13:4841-4917 14:4918-5042 15:5043-6543 20:6544-6569 22:6570-6636 23:6637-7427]	0	1026	926.414	3862	6565	2704	11207822	11210471	0.00924347	1856	68.1351	1856	68.1351	94	3.45081	Plus	Plus	7428	gag/pol polyprotein	F:nucleic acid binding; F:aspartic-type endopeptidase activity; F:RNA-DNA hybrid ribonuclease activity; P:proteolysis; P:DNA integration; P:RNA phosphodiester bond hydrolysis, endonucleolytic	EC:3.1.30; EC:3.4.23; EC:3.1.26; EC:3.1.26.4	Acting on ester bonds; Acting on peptide bonds (peptidases); Acting on ester bonds; Ribonuclease H	-	-	-	-	-	-	-	-	-	-	-	-	-	-	-	-	-	-	*	6.1e-08	-	-	-	-
Fsp-Ps 5.3_LOD1.5Interval	TRINITY_DN6744_c0_g1_i13	not available	len=7428 path=[0:0-657 4:658-681 6:682-3291 7:3292-3694 9:3695-4724 10:4725-4748 11:4749-4840 13:4841-4917 14:4918-5042 15:5043-6543 20:6544-6569 22:6570-6636 23:6637-7427]	0	1024	924.611	6852	5812	1041	22104710	22105753	0.00355176	835	79.9043	835	79.9043	5	0.478469	Plus	Minus	7428	gag/pol polyprotein	F:nucleic acid binding; F:aspartic-type endopeptidase activity; F:RNA-DNA hybrid ribonuclease activity; P:proteolysis; P:DNA integration; P:RNA phosphodiester bond hydrolysis, endonucleolytic	EC:3.1.30; EC:3.4.23; EC:3.1.26; EC:3.1.26.4	Acting on ester bonds; Acting on peptide bonds (peptidases); Acting on ester bonds; Ribonuclease H	-	-	-	-	-	-	-	-	-	-	-	-	-	-	-	-	-	-	*	6.1e-08	-	-	-	-
Fsp-Ps 5.3_LOD1.5Interval	TRINITY_DN6744_c0_g1_i13	not available	len=7428 path=[0:0-657 4:658-681 6:682-3291 7:3292-3694 9:3695-4724 10:4725-4748 11:4749-4840 13:4841-4917 14:4918-5042 15:5043-6543 20:6544-6569 22:6570-6636 23:6637-7427]	0	1022	922.808	2830	3533	704	5143166	5143869	0.00240658	629	89.2199	629	89.2199	2	0.283688	Plus	Plus	7428	gag/pol polyprotein	F:nucleic acid binding; F:aspartic-type endopeptidase activity; F:RNA-DNA hybrid ribonuclease activity; P:proteolysis; P:DNA integration; P:RNA phosphodiester bond hydrolysis, endonucleolytic	EC:3.1.30; EC:3.4.23; EC:3.1.26; EC:3.1.26.4	Acting on ester bonds; Acting on peptide bonds (peptidases); Acting on ester bonds; Ribonuclease H	-	-	-	-	-	-	-	-	-	-	-	-	-	-	-	-	-	-	*	6.1e-08	-	-	-	-
Fsp-Ps 5.3_LOD1.5Interval	TRINITY_DN6744_c0_g1_i13	not available	len=7428 path=[0:0-657 4:658-681 6:682-3291 7:3292-3694 9:3695-4724 10:4725-4748 11:4749-4840 13:4841-4917 14:4918-5042 15:5043-6543 20:6544-6569 22:6570-6636 23:6637-7427]	0	1004	906.577	3862	6118	2257	12369610	12371871	0.00771542	1592	69.459	1592	69.459	65	2.83595	Plus	Plus	7428	gag/pol polyprotein	F:nucleic acid binding; F:aspartic-type endopeptidase activity; F:RNA-DNA hybrid ribonuclease activity; P:proteolysis; P:DNA integration; P:RNA phosphodiester bond hydrolysis, endonucleolytic	EC:3.1.30; EC:3.4.23; EC:3.1.26; EC:3.1.26.4	Acting on ester bonds; Acting on peptide bonds (peptidases); Acting on ester bonds; Ribonuclease H	-	-	-	-	-	-	-	-	-	-	-	-	-	-	-	-	-	-	*	6.1e-08	-	-	-	-
Fsp-Ps 5.3_LOD1.5Interval	TRINITY_DN6744_c0_g1_i13	not available	len=7428 path=[0:0-657 4:658-681 6:682-3291 7:3292-3694 9:3695-4724 10:4725-4748 11:4749-4840 13:4841-4917 14:4918-5042 15:5043-6543 20:6544-6569 22:6570-6636 23:6637-7427]	0	996	899.364	6861	6053	809	3668718	3669527	0.00275868	686	84.6914	686	84.6914	1	0.123457	Plus	Minus	7428	gag/pol polyprotein	F:nucleic acid binding; F:aspartic-type endopeptidase activity; F:RNA-DNA hybrid ribonuclease activity; P:proteolysis; P:DNA integration; P:RNA phosphodiester bond hydrolysis, endonucleolytic	EC:3.1.30; EC:3.4.23; EC:3.1.26; EC:3.1.26.4	Acting on ester bonds; Acting on peptide bonds (peptidases); Acting on ester bonds; Ribonuclease H	-	-	-	-	-	-	-	-	-	-	-	-	-	-	-	-	-	-	*	6.1e-08	-	-	-	-
Fsp-Ps 5.3_LOD1.5Interval	TRINITY_DN6744_c0_g1_i13	not available	len=7428 path=[0:0-657 4:658-681 6:682-3291 7:3292-3694 9:3695-4724 10:4725-4748 11:4749-4840 13:4841-4917 14:4918-5042 15:5043-6543 20:6544-6569 22:6570-6636 23:6637-7427]	0	994	897.561	5287	3658	1630	17404962	17406592	0.00556522	1182	72.3378	1182	72.3378	7	0.428397	Plus	Minus	7428	gag/pol polyprotein	F:nucleic acid binding; F:aspartic-type endopeptidase activity; F:RNA-DNA hybrid ribonuclease activity; P:proteolysis; P:DNA integration; P:RNA phosphodiester bond hydrolysis, endonucleolytic	EC:3.1.30; EC:3.4.23; EC:3.1.26; EC:3.1.26.4	Acting on ester bonds; Acting on peptide bonds (peptidases); Acting on ester bonds; Ribonuclease H	-	-	-	-	-	-	-	-	-	-	-	-	-	-	-	-	-	-	*	6.1e-08	-	-	-	-
Fsp-Ps 5.3_LOD1.5Interval	TRINITY_DN6744_c0_g1_i13	not available	len=7428 path=[0:0-657 4:658-681 6:682-3291 7:3292-3694 9:3695-4724 10:4725-4748 11:4749-4840 13:4841-4917 14:4918-5042 15:5043-6543 20:6544-6569 22:6570-6636 23:6637-7427]	0	984	888.544	3621	5527	1907	6052163	6054045	0.00651897	1403	72.469	1403	72.469	82	4.23554	Plus	Plus	7428	gag/pol polyprotein	F:nucleic acid binding; F:aspartic-type endopeptidase activity; F:RNA-DNA hybrid ribonuclease activity; P:proteolysis; P:DNA integration; P:RNA phosphodiester bond hydrolysis, endonucleolytic	EC:3.1.30; EC:3.4.23; EC:3.1.26; EC:3.1.26.4	Acting on ester bonds; Acting on peptide bonds (peptidases); Acting on ester bonds; Ribonuclease H	-	-	-	-	-	-	-	-	-	-	-	-	-	-	-	-	-	-	*	6.1e-08	-	-	-	-
Fsp-Ps 5.3_LOD1.5Interval	TRINITY_DN6744_c0_g1_i13	not available	len=7428 path=[0:0-657 4:658-681 6:682-3291 7:3292-3694 9:3695-4724 10:4725-4748 11:4749-4840 13:4841-4917 14:4918-5042 15:5043-6543 20:6544-6569 22:6570-6636 23:6637-7427]	0	980	884.937	7315	6743	573	22104136	22104707	0.00195193	543	94.4348	543	94.4348	5	0.869565	Plus	Minus	7428	gag/pol polyprotein	F:nucleic acid binding; F:aspartic-type endopeptidase activity; F:RNA-DNA hybrid ribonuclease activity; P:proteolysis; P:DNA integration; P:RNA phosphodiester bond hydrolysis, endonucleolytic	EC:3.1.30; EC:3.4.23; EC:3.1.26; EC:3.1.26.4	Acting on ester bonds; Acting on peptide bonds (peptidases); Acting on ester bonds; Ribonuclease H	-	-	-	-	-	-	-	-	-	-	-	-	-	-	-	-	-	-	*	6.1e-08	-	-	-	-
Fsp-Ps 5.3_LOD1.5Interval	TRINITY_DN6744_c0_g1_i13	not available	len=7428 path=[0:0-657 4:658-681 6:682-3291 7:3292-3694 9:3695-4724 10:4725-4748 11:4749-4840 13:4841-4917 14:4918-5042 15:5043-6543 20:6544-6569 22:6570-6636 23:6637-7427]	0	972	877.724	6315	3636	2680	9170995	9173667	0.00915459	1826	67.7803	1826	67.7803	35	1.29918	Plus	Minus	7428	gag/pol polyprotein	F:nucleic acid binding; F:aspartic-type endopeptidase activity; F:RNA-DNA hybrid ribonuclease activity; P:proteolysis; P:DNA integration; P:RNA phosphodiester bond hydrolysis, endonucleolytic	EC:3.1.30; EC:3.4.23; EC:3.1.26; EC:3.1.26.4	Acting on ester bonds; Acting on peptide bonds (peptidases); Acting on ester bonds; Ribonuclease H	-	-	-	-	-	-	-	-	-	-	-	-	-	-	-	-	-	-	*	6.1e-08	-	-	-	-
Fsp-Ps 5.3_LOD1.5Interval	TRINITY_DN6744_c0_g1_i13	not available	len=7428 path=[0:0-657 4:658-681 6:682-3291 7:3292-3694 9:3695-4724 10:4725-4748 11:4749-4840 13:4841-4917 14:4918-5042 15:5043-6543 20:6544-6569 22:6570-6636 23:6637-7427]	0	968	874.117	7315	6756	560	28049040	28049597	0.00190749	534	94.849	534	94.849	8	1.42096	Plus	Minus	7428	gag/pol polyprotein	F:nucleic acid binding; F:aspartic-type endopeptidase activity; F:RNA-DNA hybrid ribonuclease activity; P:proteolysis; P:DNA integration; P:RNA phosphodiester bond hydrolysis, endonucleolytic	EC:3.1.30; EC:3.4.23; EC:3.1.26; EC:3.1.26.4	Acting on ester bonds; Acting on peptide bonds (peptidases); Acting on ester bonds; Ribonuclease H	-	-	-	-	-	-	-	-	-	-	-	-	-	-	-	-	-	-	*	6.1e-08	-	-	-	-
Fsp-Ps 5.3_LOD1.5Interval	TRINITY_DN6744_c0_g1_i13	not available	len=7428 path=[0:0-657 4:658-681 6:682-3291 7:3292-3694 9:3695-4724 10:4725-4748 11:4749-4840 13:4841-4917 14:4918-5042 15:5043-6543 20:6544-6569 22:6570-6636 23:6637-7427]	0	964	870.51	4667	7077	2411	12665894	12668313	0.00824186	1689	68.8264	1689	68.8264	77	3.13773	Plus	Plus	7428	gag/pol polyprotein	F:nucleic acid binding; F:aspartic-type endopeptidase activity; F:RNA-DNA hybrid ribonuclease activity; P:proteolysis; P:DNA integration; P:RNA phosphodiester bond hydrolysis, endonucleolytic	EC:3.1.30; EC:3.4.23; EC:3.1.26; EC:3.1.26.4	Acting on ester bonds; Acting on peptide bonds (peptidases); Acting on ester bonds; Ribonuclease H	-	-	-	-	-	-	-	-	-	-	-	-	-	-	-	-	-	-	*	6.1e-08	-	-	-	-
Fsp-Ps 5.3_LOD1.5Interval	TRINITY_DN6744_c0_g1_i13	not available	len=7428 path=[0:0-657 4:658-681 6:682-3291 7:3292-3694 9:3695-4724 10:4725-4748 11:4749-4840 13:4841-4917 14:4918-5042 15:5043-6543 20:6544-6569 22:6570-6636 23:6637-7427]	0	960	866.903	4359	6717	2359	17776805	17779162	0.00806411	1629	68.6762	1629	68.6762	27	1.13828	Plus	Plus	7428	gag/pol polyprotein	F:nucleic acid binding; F:aspartic-type endopeptidase activity; F:RNA-DNA hybrid ribonuclease activity; P:proteolysis; P:DNA integration; P:RNA phosphodiester bond hydrolysis, endonucleolytic	EC:3.1.30; EC:3.4.23; EC:3.1.26; EC:3.1.26.4	Acting on ester bonds; Acting on peptide bonds (peptidases); Acting on ester bonds; Ribonuclease H	-	-	-	-	-	-	-	-	-	-	-	-	-	-	-	-	-	-	*	6.1e-08	-	-	-	-
Fsp-Ps 5.3_LOD1.5Interval	TRINITY_DN6744_c0_g1_i13	not available	len=7428 path=[0:0-657 4:658-681 6:682-3291 7:3292-3694 9:3695-4724 10:4725-4748 11:4749-4840 13:4841-4917 14:4918-5042 15:5043-6543 20:6544-6569 22:6570-6636 23:6637-7427]	0	952	859.69	5015	7077	2063	12763373	12765438	0.00705225	1456	69.6984	1456	69.6984	49	2.34562	Plus	Plus	7428	gag/pol polyprotein	F:nucleic acid binding; F:aspartic-type endopeptidase activity; F:RNA-DNA hybrid ribonuclease activity; P:proteolysis; P:DNA integration; P:RNA phosphodiester bond hydrolysis, endonucleolytic	EC:3.1.30; EC:3.4.23; EC:3.1.26; EC:3.1.26.4	Acting on ester bonds; Acting on peptide bonds (peptidases); Acting on ester bonds; Ribonuclease H	-	-	-	-	-	-	-	-	-	-	-	-	-	-	-	-	-	-	*	6.1e-08	-	-	-	-
Fsp-Ps 5.3_LOD1.5Interval	TRINITY_DN6744_c0_g1_i13	not available	len=7428 path=[0:0-657 4:658-681 6:682-3291 7:3292-3694 9:3695-4724 10:4725-4748 11:4749-4840 13:4841-4917 14:4918-5042 15:5043-6543 20:6544-6569 22:6570-6636 23:6637-7427]	0	948	856.083	7089	6401	689	22928547	22929234	0.00234847	604	87.6633	604	87.6633	1	0.145138	Plus	Minus	7428	gag/pol polyprotein	F:nucleic acid binding; F:aspartic-type endopeptidase activity; F:RNA-DNA hybrid ribonuclease activity; P:proteolysis; P:DNA integration; P:RNA phosphodiester bond hydrolysis, endonucleolytic	EC:3.1.30; EC:3.4.23; EC:3.1.26; EC:3.1.26.4	Acting on ester bonds; Acting on peptide bonds (peptidases); Acting on ester bonds; Ribonuclease H	-	-	-	-	-	-	-	-	-	-	-	-	-	-	-	-	-	-	*	6.1e-08	-	-	-	-
Fsp-Ps 5.3_LOD1.5Interval	TRINITY_DN6744_c0_g1_i13	not available	len=7428 path=[0:0-657 4:658-681 6:682-3291 7:3292-3694 9:3695-4724 10:4725-4748 11:4749-4840 13:4841-4917 14:4918-5042 15:5043-6543 20:6544-6569 22:6570-6636 23:6637-7427]	0	942	850.673	5108	7077	1970	19445819	19447791	0.00673433	1400	70.1754	1400	70.1754	47	2.35589	Plus	Plus	7428	gag/pol polyprotein	F:nucleic acid binding; F:aspartic-type endopeptidase activity; F:RNA-DNA hybrid ribonuclease activity; P:proteolysis; P:DNA integration; P:RNA phosphodiester bond hydrolysis, endonucleolytic	EC:3.1.30; EC:3.4.23; EC:3.1.26; EC:3.1.26.4	Acting on ester bonds; Acting on peptide bonds (peptidases); Acting on ester bonds; Ribonuclease H	-	-	-	-	-	-	-	-	-	-	-	-	-	-	-	-	-	-	*	6.1e-08	-	-	-	-
Fsp-Ps 5.3_LOD1.5Interval	TRINITY_DN6744_c0_g1_i13	not available	len=7428 path=[0:0-657 4:658-681 6:682-3291 7:3292-3694 9:3695-4724 10:4725-4748 11:4749-4840 13:4841-4917 14:4918-5042 15:5043-6543 20:6544-6569 22:6570-6636 23:6637-7427]	0	940	848.87	4144	6440	2297	20921779	20924079	0.00785216	1589	68.6097	1589	68.6097	34	1.46805	Plus	Plus	7428	gag/pol polyprotein	F:nucleic acid binding; F:aspartic-type endopeptidase activity; F:RNA-DNA hybrid ribonuclease activity; P:proteolysis; P:DNA integration; P:RNA phosphodiester bond hydrolysis, endonucleolytic	EC:3.1.30; EC:3.4.23; EC:3.1.26; EC:3.1.26.4	Acting on ester bonds; Acting on peptide bonds (peptidases); Acting on ester bonds; Ribonuclease H	-	-	-	-	-	-	-	-	-	-	-	-	-	-	-	-	-	-	*	6.1e-08	-	-	-	-
Fsp-Ps 5.3_LOD1.5Interval	TRINITY_DN6744_c0_g1_i13	not available	len=7428 path=[0:0-657 4:658-681 6:682-3291 7:3292-3694 9:3695-4724 10:4725-4748 11:4749-4840 13:4841-4917 14:4918-5042 15:5043-6543 20:6544-6569 22:6570-6636 23:6637-7427]	0	940	848.87	6530	7082	553	19752085	19752637	0.0018904	520	94.0325	520	94.0325	0	0	Plus	Plus	7428	gag/pol polyprotein	F:nucleic acid binding; F:aspartic-type endopeptidase activity; F:RNA-DNA hybrid ribonuclease activity; P:proteolysis; P:DNA integration; P:RNA phosphodiester bond hydrolysis, endonucleolytic	EC:3.1.30; EC:3.4.23; EC:3.1.26; EC:3.1.26.4	Acting on ester bonds; Acting on peptide bonds (peptidases); Acting on ester bonds; Ribonuclease H	-	-	-	-	-	-	-	-	-	-	-	-	-	-	-	-	-	-	*	6.1e-08	-	-	-	-
Fsp-Ps 5.3_LOD1.5Interval	TRINITY_DN6744_c0_g1_i13	not available	len=7428 path=[0:0-657 4:658-681 6:682-3291 7:3292-3694 9:3695-4724 10:4725-4748 11:4749-4840 13:4841-4917 14:4918-5042 15:5043-6543 20:6544-6569 22:6570-6636 23:6637-7427]	0	938	847.066	7307	6062	1246	9571916	9573107	0.00425254	939	74.9401	939	74.9401	68	5.42698	Plus	Minus	7428	gag/pol polyprotein	F:nucleic acid binding; F:aspartic-type endopeptidase activity; F:RNA-DNA hybrid ribonuclease activity; P:proteolysis; P:DNA integration; P:RNA phosphodiester bond hydrolysis, endonucleolytic	EC:3.1.30; EC:3.4.23; EC:3.1.26; EC:3.1.26.4	Acting on ester bonds; Acting on peptide bonds (peptidases); Acting on ester bonds; Ribonuclease H	-	-	-	-	-	-	-	-	-	-	-	-	-	-	-	-	-	-	*	6.1e-08	-	-	-	-
Fsp-Ps 5.3_LOD1.5Interval	TRINITY_DN6744_c0_g1_i13	not available	len=7428 path=[0:0-657 4:658-681 6:682-3291 7:3292-3694 9:3695-4724 10:4725-4748 11:4749-4840 13:4841-4917 14:4918-5042 15:5043-6543 20:6544-6569 22:6570-6636 23:6637-7427]	0	936	845.263	7077	4432	2646	28799583	28802211	0.00903836	1804	67.5909	1804	67.5909	63	2.36043	Plus	Minus	7428	gag/pol polyprotein	F:nucleic acid binding; F:aspartic-type endopeptidase activity; F:RNA-DNA hybrid ribonuclease activity; P:proteolysis; P:DNA integration; P:RNA phosphodiester bond hydrolysis, endonucleolytic	EC:3.1.30; EC:3.4.23; EC:3.1.26; EC:3.1.26.4	Acting on ester bonds; Acting on peptide bonds (peptidases); Acting on ester bonds; Ribonuclease H	-	-	-	-	-	-	-	-	-	-	-	-	-	-	-	-	-	-	*	6.1e-08	-	-	-	-
Fsp-Ps 5.3_LOD1.5Interval	TRINITY_DN6744_c0_g1_i13	not available	len=7428 path=[0:0-657 4:658-681 6:682-3291 7:3292-3694 9:3695-4724 10:4725-4748 11:4749-4840 13:4841-4917 14:4918-5042 15:5043-6543 20:6544-6569 22:6570-6636 23:6637-7427]	0	934	843.46	3895	6216	2322	14361492	14363818	0.00793762	1612	68.6834	1612	68.6834	45	1.91734	Plus	Plus	7428	gag/pol polyprotein	F:nucleic acid binding; F:aspartic-type endopeptidase activity; F:RNA-DNA hybrid ribonuclease activity; P:proteolysis; P:DNA integration; P:RNA phosphodiester bond hydrolysis, endonucleolytic	EC:3.1.30; EC:3.4.23; EC:3.1.26; EC:3.1.26.4	Acting on ester bonds; Acting on peptide bonds (peptidases); Acting on ester bonds; Ribonuclease H	-	-	-	-	-	-	-	-	-	-	-	-	-	-	-	-	-	-	*	6.1e-08	-	-	-	-
Fsp-Ps 5.3_LOD1.5Interval	TRINITY_DN6744_c0_g1_i13	not available	len=7428 path=[0:0-657 4:658-681 6:682-3291 7:3292-3694 9:3695-4724 10:4725-4748 11:4749-4840 13:4841-4917 14:4918-5042 15:5043-6543 20:6544-6569 22:6570-6636 23:6637-7427]	0	934	843.46	4320	6810	2491	23034293	23036738	0.00851534	1690	67.6541	1690	67.6541	59	2.36189	Plus	Plus	7428	gag/pol polyprotein	F:nucleic acid binding; F:aspartic-type endopeptidase activity; F:RNA-DNA hybrid ribonuclease activity; P:proteolysis; P:DNA integration; P:RNA phosphodiester bond hydrolysis, endonucleolytic	EC:3.1.30; EC:3.4.23; EC:3.1.26; EC:3.1.26.4	Acting on ester bonds; Acting on peptide bonds (peptidases); Acting on ester bonds; Ribonuclease H	-	-	-	-	-	-	-	-	-	-	-	-	-	-	-	-	-	-	*	6.1e-08	-	-	-	-
Fsp-Ps 5.3_LOD1.5Interval	TRINITY_DN6744_c0_g1_i13	not available	len=7428 path=[0:0-657 4:658-681 6:682-3291 7:3292-3694 9:3695-4724 10:4725-4748 11:4749-4840 13:4841-4917 14:4918-5042 15:5043-6543 20:6544-6569 22:6570-6636 23:6637-7427]	0	932	841.656	6711	4552	2160	17852513	17854675	0.007377	1514	69.3223	1514	69.3223	45	2.06044	Plus	Minus	7428	gag/pol polyprotein	F:nucleic acid binding; F:aspartic-type endopeptidase activity; F:RNA-DNA hybrid ribonuclease activity; P:proteolysis; P:DNA integration; P:RNA phosphodiester bond hydrolysis, endonucleolytic	EC:3.1.30; EC:3.4.23; EC:3.1.26; EC:3.1.26.4	Acting on ester bonds; Acting on peptide bonds (peptidases); Acting on ester bonds; Ribonuclease H	-	-	-	-	-	-	-	-	-	-	-	-	-	-	-	-	-	-	*	6.1e-08	-	-	-	-
Fsp-Ps 5.3_LOD1.5Interval	TRINITY_DN6744_c0_g1_i13	not available	len=7428 path=[0:0-657 4:658-681 6:682-3291 7:3292-3694 9:3695-4724 10:4725-4748 11:4749-4840 13:4841-4917 14:4918-5042 15:5043-6543 20:6544-6569 22:6570-6636 23:6637-7427]	0	930	839.853	3816	6243	2428	23452084	23454516	0.00829998	1687	68.3549	1687	68.3549	75	3.0389	Plus	Plus	7428	gag/pol polyprotein	F:nucleic acid binding; F:aspartic-type endopeptidase activity; F:RNA-DNA hybrid ribonuclease activity; P:proteolysis; P:DNA integration; P:RNA phosphodiester bond hydrolysis, endonucleolytic	EC:3.1.30; EC:3.4.23; EC:3.1.26; EC:3.1.26.4	Acting on ester bonds; Acting on peptide bonds (peptidases); Acting on ester bonds; Ribonuclease H	-	-	-	-	-	-	-	-	-	-	-	-	-	-	-	-	-	-	*	6.1e-08	-	-	-	-
Fsp-Ps 5.3_LOD1.5Interval	TRINITY_DN6744_c0_g1_i13	not available	len=7428 path=[0:0-657 4:658-681 6:682-3291 7:3292-3694 9:3695-4724 10:4725-4748 11:4749-4840 13:4841-4917 14:4918-5042 15:5043-6543 20:6544-6569 22:6570-6636 23:6637-7427]	0	928	838.049	7049	4621	2429	8953840	8956275	0.00829656	1683	68.3868	1683	68.3868	57	2.31613	Plus	Minus	7428	gag/pol polyprotein	F:nucleic acid binding; F:aspartic-type endopeptidase activity; F:RNA-DNA hybrid ribonuclease activity; P:proteolysis; P:DNA integration; P:RNA phosphodiester bond hydrolysis, endonucleolytic	EC:3.1.30; EC:3.4.23; EC:3.1.26; EC:3.1.26.4	Acting on ester bonds; Acting on peptide bonds (peptidases); Acting on ester bonds; Ribonuclease H	-	-	-	-	-	-	-	-	-	-	-	-	-	-	-	-	-	-	*	6.1e-08	-	-	-	-
Fsp-Ps 5.3_LOD1.5Interval	TRINITY_DN6744_c0_g1_i13	not available	len=7428 path=[0:0-657 4:658-681 6:682-3291 7:3292-3694 9:3695-4724 10:4725-4748 11:4749-4840 13:4841-4917 14:4918-5042 15:5043-6543 20:6544-6569 22:6570-6636 23:6637-7427]	0	926	836.246	6311	6933	623	6017664	6018286	0.00212969	559	89.7271	559	89.7271	0	0	Plus	Plus	7428	gag/pol polyprotein	F:nucleic acid binding; F:aspartic-type endopeptidase activity; F:RNA-DNA hybrid ribonuclease activity; P:proteolysis; P:DNA integration; P:RNA phosphodiester bond hydrolysis, endonucleolytic	EC:3.1.30; EC:3.4.23; EC:3.1.26; EC:3.1.26.4	Acting on ester bonds; Acting on peptide bonds (peptidases); Acting on ester bonds; Ribonuclease H	-	-	-	-	-	-	-	-	-	-	-	-	-	-	-	-	-	-	*	6.1e-08	-	-	-	-
Fsp-Ps 5.3_LOD1.5Interval	TRINITY_DN6744_c0_g1_i13	not available	len=7428 path=[0:0-657 4:658-681 6:682-3291 7:3292-3694 9:3695-4724 10:4725-4748 11:4749-4840 13:4841-4917 14:4918-5042 15:5043-6543 20:6544-6569 22:6570-6636 23:6637-7427]	0	924	834.443	2137	2778	642	28923203	28923844	0.00219464	570	88.785	570	88.785	0	0	Plus	Plus	7428	gag/pol polyprotein	F:nucleic acid binding; F:aspartic-type endopeptidase activity; F:RNA-DNA hybrid ribonuclease activity; P:proteolysis; P:DNA integration; P:RNA phosphodiester bond hydrolysis, endonucleolytic	EC:3.1.30; EC:3.4.23; EC:3.1.26; EC:3.1.26.4	Acting on ester bonds; Acting on peptide bonds (peptidases); Acting on ester bonds; Ribonuclease H	-	-	-	-	-	-	-	-	-	-	-	-	-	-	-	-	-	-	*	6.1e-08	-	-	-	-
Fsp-Ps 5.3_LOD1.5Interval	TRINITY_DN6744_c0_g1_i13	not available	len=7428 path=[0:0-657 4:658-681 6:682-3291 7:3292-3694 9:3695-4724 10:4725-4748 11:4749-4840 13:4841-4917 14:4918-5042 15:5043-6543 20:6544-6569 22:6570-6636 23:6637-7427]	0	918	829.033	3862	6355	2494	21094206	21096703	0.0085256	1711	67.9238	1711	67.9238	46	1.82612	Plus	Plus	7428	gag/pol polyprotein	F:nucleic acid binding; F:aspartic-type endopeptidase activity; F:RNA-DNA hybrid ribonuclease activity; P:proteolysis; P:DNA integration; P:RNA phosphodiester bond hydrolysis, endonucleolytic	EC:3.1.30; EC:3.4.23; EC:3.1.26; EC:3.1.26.4	Acting on ester bonds; Acting on peptide bonds (peptidases); Acting on ester bonds; Ribonuclease H	-	-	-	-	-	-	-	-	-	-	-	-	-	-	-	-	-	-	*	6.1e-08	-	-	-	-
Fsp-Ps 5.3_LOD1.5Interval	TRINITY_DN6744_c0_g1_i13	not available	len=7428 path=[0:0-657 4:658-681 6:682-3291 7:3292-3694 9:3695-4724 10:4725-4748 11:4749-4840 13:4841-4917 14:4918-5042 15:5043-6543 20:6544-6569 22:6570-6636 23:6637-7427]	0	918	829.033	7305	6341	965	16765780	16766743	0.00329196	772	79.3422	772	79.3422	17	1.74717	Plus	Minus	7428	gag/pol polyprotein	F:nucleic acid binding; F:aspartic-type endopeptidase activity; F:RNA-DNA hybrid ribonuclease activity; P:proteolysis; P:DNA integration; P:RNA phosphodiester bond hydrolysis, endonucleolytic	EC:3.1.30; EC:3.4.23; EC:3.1.26; EC:3.1.26.4	Acting on ester bonds; Acting on peptide bonds (peptidases); Acting on ester bonds; Ribonuclease H	-	-	-	-	-	-	-	-	-	-	-	-	-	-	-	-	-	-	*	6.1e-08	-	-	-	-
Fsp-Ps 5.3_LOD1.5Interval	TRINITY_DN6744_c0_g1_i13	not available	len=7428 path=[0:0-657 4:658-681 6:682-3291 7:3292-3694 9:3695-4724 10:4725-4748 11:4749-4840 13:4841-4917 14:4918-5042 15:5043-6543 20:6544-6569 22:6570-6636 23:6637-7427]	0	912	823.622	178	923	746	21209324	21210056	0.00255016	636	83.905	636	83.905	37	4.88127	Plus	Plus	7428	gag/pol polyprotein	F:nucleic acid binding; F:aspartic-type endopeptidase activity; F:RNA-DNA hybrid ribonuclease activity; P:proteolysis; P:DNA integration; P:RNA phosphodiester bond hydrolysis, endonucleolytic	EC:3.1.30; EC:3.4.23; EC:3.1.26; EC:3.1.26.4	Acting on ester bonds; Acting on peptide bonds (peptidases); Acting on ester bonds; Ribonuclease H	-	-	-	-	-	-	-	-	-	-	-	-	-	-	-	-	-	-	*	6.1e-08	-	-	-	-
Fsp-Ps 5.3_LOD1.5Interval	TRINITY_DN6744_c0_g1_i13	not available	len=7428 path=[0:0-657 4:658-681 6:682-3291 7:3292-3694 9:3695-4724 10:4725-4748 11:4749-4840 13:4841-4917 14:4918-5042 15:5043-6543 20:6544-6569 22:6570-6636 23:6637-7427]	0	906	818.212	7294	4891	2404	22724623	22727030	0.0082111	1672	68.3565	1672	68.3565	80	3.27065	Plus	Minus	7428	gag/pol polyprotein	F:nucleic acid binding; F:aspartic-type endopeptidase activity; F:RNA-DNA hybrid ribonuclease activity; P:proteolysis; P:DNA integration; P:RNA phosphodiester bond hydrolysis, endonucleolytic	EC:3.1.30; EC:3.4.23; EC:3.1.26; EC:3.1.26.4	Acting on ester bonds; Acting on peptide bonds (peptidases); Acting on ester bonds; Ribonuclease H	-	-	-	-	-	-	-	-	-	-	-	-	-	-	-	-	-	-	*	6.1e-08	-	-	-	-
Fsp-Ps 5.3_LOD1.5Interval	TRINITY_DN6744_c0_g1_i13	not available	len=7428 path=[0:0-657 4:658-681 6:682-3291 7:3292-3694 9:3695-4724 10:4725-4748 11:4749-4840 13:4841-4917 14:4918-5042 15:5043-6543 20:6544-6569 22:6570-6636 23:6637-7427]	0	904	816.409	3862	5484	1623	12916260	12917890	0.00554813	1167	71.3325	1167	71.3325	18	1.10024	Plus	Plus	7428	gag/pol polyprotein	F:nucleic acid binding; F:aspartic-type endopeptidase activity; F:RNA-DNA hybrid ribonuclease activity; P:proteolysis; P:DNA integration; P:RNA phosphodiester bond hydrolysis, endonucleolytic	EC:3.1.30; EC:3.4.23; EC:3.1.26; EC:3.1.26.4	Acting on ester bonds; Acting on peptide bonds (peptidases); Acting on ester bonds; Ribonuclease H	-	-	-	-	-	-	-	-	-	-	-	-	-	-	-	-	-	-	*	6.1e-08	-	-	-	-
Fsp-Ps 5.3_LOD1.5Interval	TRINITY_DN6744_c0_g1_i13	not available	len=7428 path=[0:0-657 4:658-681 6:682-3291 7:3292-3694 9:3695-4724 10:4725-4748 11:4749-4840 13:4841-4917 14:4918-5042 15:5043-6543 20:6544-6569 22:6570-6636 23:6637-7427]	0	902	814.606	5688	6193	506	12617769	12618274	0.00172973	484	95.6522	484	95.6522	0	0	Plus	Plus	7428	gag/pol polyprotein	F:nucleic acid binding; F:aspartic-type endopeptidase activity; F:RNA-DNA hybrid ribonuclease activity; P:proteolysis; P:DNA integration; P:RNA phosphodiester bond hydrolysis, endonucleolytic	EC:3.1.30; EC:3.4.23; EC:3.1.26; EC:3.1.26.4	Acting on ester bonds; Acting on peptide bonds (peptidases); Acting on ester bonds; Ribonuclease H	-	-	-	-	-	-	-	-	-	-	-	-	-	-	-	-	-	-	*	6.1e-08	-	-	-	-
Fsp-Ps 5.3_LOD1.5Interval	TRINITY_DN6744_c0_g1_i13	not available	len=7428 path=[0:0-657 4:658-681 6:682-3291 7:3292-3694 9:3695-4724 10:4725-4748 11:4749-4840 13:4841-4917 14:4918-5042 15:5043-6543 20:6544-6569 22:6570-6636 23:6637-7427]	0	898	810.999	7077	4411	2667	23499528	23502197	0.00911015	1806	67.2626	1806	67.2626	33	1.22905	Plus	Minus	7428	gag/pol polyprotein	F:nucleic acid binding; F:aspartic-type endopeptidase activity; F:RNA-DNA hybrid ribonuclease activity; P:proteolysis; P:DNA integration; P:RNA phosphodiester bond hydrolysis, endonucleolytic	EC:3.1.30; EC:3.4.23; EC:3.1.26; EC:3.1.26.4	Acting on ester bonds; Acting on peptide bonds (peptidases); Acting on ester bonds; Ribonuclease H	-	-	-	-	-	-	-	-	-	-	-	-	-	-	-	-	-	-	*	6.1e-08	-	-	-	-
Fsp-Ps 5.3_LOD1.5Interval	TRINITY_DN6744_c0_g1_i13	not available	len=7428 path=[0:0-657 4:658-681 6:682-3291 7:3292-3694 9:3695-4724 10:4725-4748 11:4749-4840 13:4841-4917 14:4918-5042 15:5043-6543 20:6544-6569 22:6570-6636 23:6637-7427]	0	894	807.392	3631	5090	1460	5994682	5996143	0.00499093	1059	72.3361	1059	72.3361	6	0.409836	Plus	Plus	7428	gag/pol polyprotein	F:nucleic acid binding; F:aspartic-type endopeptidase activity; F:RNA-DNA hybrid ribonuclease activity; P:proteolysis; P:DNA integration; P:RNA phosphodiester bond hydrolysis, endonucleolytic	EC:3.1.30; EC:3.4.23; EC:3.1.26; EC:3.1.26.4	Acting on ester bonds; Acting on peptide bonds (peptidases); Acting on ester bonds; Ribonuclease H	-	-	-	-	-	-	-	-	-	-	-	-	-	-	-	-	-	-	*	6.1e-08	-	-	-	-
Fsp-Ps 5.3_LOD1.5Interval	TRINITY_DN6744_c0_g1_i13	not available	len=7428 path=[0:0-657 4:658-681 6:682-3291 7:3292-3694 9:3695-4724 10:4725-4748 11:4749-4840 13:4841-4917 14:4918-5042 15:5043-6543 20:6544-6569 22:6570-6636 23:6637-7427]	0	894	807.392	3817	6241	2425	27963750	27966181	0.00828972	1676	68.1855	1676	68.1855	59	2.40033	Plus	Plus	7428	gag/pol polyprotein	F:nucleic acid binding; F:aspartic-type endopeptidase activity; F:RNA-DNA hybrid ribonuclease activity; P:proteolysis; P:DNA integration; P:RNA phosphodiester bond hydrolysis, endonucleolytic	EC:3.1.30; EC:3.4.23; EC:3.1.26; EC:3.1.26.4	Acting on ester bonds; Acting on peptide bonds (peptidases); Acting on ester bonds; Ribonuclease H	-	-	-	-	-	-	-	-	-	-	-	-	-	-	-	-	-	-	*	6.1e-08	-	-	-	-
Fsp-Ps 5.3_LOD1.5Interval	TRINITY_DN6744_c0_g1_i13	not available	len=7428 path=[0:0-657 4:658-681 6:682-3291 7:3292-3694 9:3695-4724 10:4725-4748 11:4749-4840 13:4841-4917 14:4918-5042 15:5043-6543 20:6544-6569 22:6570-6636 23:6637-7427]	0	892	805.589	5586	3862	1725	3079864	3081596	0.00588998	1231	70.7471	1231	70.7471	22	1.26437	Plus	Minus	7428	gag/pol polyprotein	F:nucleic acid binding; F:aspartic-type endopeptidase activity; F:RNA-DNA hybrid ribonuclease activity; P:proteolysis; P:DNA integration; P:RNA phosphodiester bond hydrolysis, endonucleolytic	EC:3.1.30; EC:3.4.23; EC:3.1.26; EC:3.1.26.4	Acting on ester bonds; Acting on peptide bonds (peptidases); Acting on ester bonds; Ribonuclease H	-	-	-	-	-	-	-	-	-	-	-	-	-	-	-	-	-	-	*	6.1e-08	-	-	-	-
Fsp-Ps 5.3_LOD1.5Interval	TRINITY_DN6744_c0_g1_i13	not available	len=7428 path=[0:0-657 4:658-681 6:682-3291 7:3292-3694 9:3695-4724 10:4725-4748 11:4749-4840 13:4841-4917 14:4918-5042 15:5043-6543 20:6544-6569 22:6570-6636 23:6637-7427]	0	892	805.589	4990	6526	1537	19525367	19526903	0.00525415	1121	72.1364	1121	72.1364	34	2.1879	Plus	Plus	7428	gag/pol polyprotein	F:nucleic acid binding; F:aspartic-type endopeptidase activity; F:RNA-DNA hybrid ribonuclease activity; P:proteolysis; P:DNA integration; P:RNA phosphodiester bond hydrolysis, endonucleolytic	EC:3.1.30; EC:3.4.23; EC:3.1.26; EC:3.1.26.4	Acting on ester bonds; Acting on peptide bonds (peptidases); Acting on ester bonds; Ribonuclease H	-	-	-	-	-	-	-	-	-	-	-	-	-	-	-	-	-	-	*	6.1e-08	-	-	-	-
Fsp-Ps 5.3_LOD1.5Interval	TRINITY_DN6744_c0_g1_i13	not available	len=7428 path=[0:0-657 4:658-681 6:682-3291 7:3292-3694 9:3695-4724 10:4725-4748 11:4749-4840 13:4841-4917 14:4918-5042 15:5043-6543 20:6544-6569 22:6570-6636 23:6637-7427]	0	886	800.179	4096	6483	2388	23694977	23697364	0.00816324	1645	68.0596	1645	68.0596	58	2.39967	Plus	Plus	7428	gag/pol polyprotein	F:nucleic acid binding; F:aspartic-type endopeptidase activity; F:RNA-DNA hybrid ribonuclease activity; P:proteolysis; P:DNA integration; P:RNA phosphodiester bond hydrolysis, endonucleolytic	EC:3.1.30; EC:3.4.23; EC:3.1.26; EC:3.1.26.4	Acting on ester bonds; Acting on peptide bonds (peptidases); Acting on ester bonds; Ribonuclease H	-	-	-	-	-	-	-	-	-	-	-	-	-	-	-	-	-	-	*	6.1e-08	-	-	-	-
Fsp-Ps 5.3_LOD1.5Interval	TRINITY_DN6744_c0_g1_i13	not available	len=7428 path=[0:0-657 4:658-681 6:682-3291 7:3292-3694 9:3695-4724 10:4725-4748 11:4749-4840 13:4841-4917 14:4918-5042 15:5043-6543 20:6544-6569 22:6570-6636 23:6637-7427]	0	880	794.769	4927	3621	1307	5817969	5819277	0.00446107	969	73.8005	969	73.8005	10	0.761615	Plus	Minus	7428	gag/pol polyprotein	F:nucleic acid binding; F:aspartic-type endopeptidase activity; F:RNA-DNA hybrid ribonuclease activity; P:proteolysis; P:DNA integration; P:RNA phosphodiester bond hydrolysis, endonucleolytic	EC:3.1.30; EC:3.4.23; EC:3.1.26; EC:3.1.26.4	Acting on ester bonds; Acting on peptide bonds (peptidases); Acting on ester bonds; Ribonuclease H	-	-	-	-	-	-	-	-	-	-	-	-	-	-	-	-	-	-	*	6.1e-08	-	-	-	-
Fsp-Ps 5.3_LOD1.5Interval	TRINITY_DN6744_c0_g1_i13	not available	len=7428 path=[0:0-657 4:658-681 6:682-3291 7:3292-3694 9:3695-4724 10:4725-4748 11:4749-4840 13:4841-4917 14:4918-5042 15:5043-6543 20:6544-6569 22:6570-6636 23:6637-7427]	0	874	789.358	3698	5231	1534	14895505	14897040	0.00524389	1103	71.5769	1103	71.5769	12	0.778715	Plus	Plus	7428	gag/pol polyprotein	F:nucleic acid binding; F:aspartic-type endopeptidase activity; F:RNA-DNA hybrid ribonuclease activity; P:proteolysis; P:DNA integration; P:RNA phosphodiester bond hydrolysis, endonucleolytic	EC:3.1.30; EC:3.4.23; EC:3.1.26; EC:3.1.26.4	Acting on ester bonds; Acting on peptide bonds (peptidases); Acting on ester bonds; Ribonuclease H	-	-	-	-	-	-	-	-	-	-	-	-	-	-	-	-	-	-	*	6.1e-08	-	-	-	-
Fsp-Ps 5.3_LOD1.5Interval	TRINITY_DN6744_c0_g1_i13	not available	len=7428 path=[0:0-657 4:658-681 6:682-3291 7:3292-3694 9:3695-4724 10:4725-4748 11:4749-4840 13:4841-4917 14:4918-5042 15:5043-6543 20:6544-6569 22:6570-6636 23:6637-7427]	0	874	789.358	4895	7302	2408	8172213	8174640	0.00823161	1679	68.252	1679	68.252	84	3.41463	Plus	Plus	7428	gag/pol polyprotein	F:nucleic acid binding; F:aspartic-type endopeptidase activity; F:RNA-DNA hybrid ribonuclease activity; P:proteolysis; P:DNA integration; P:RNA phosphodiester bond hydrolysis, endonucleolytic	EC:3.1.30; EC:3.4.23; EC:3.1.26; EC:3.1.26.4	Acting on ester bonds; Acting on peptide bonds (peptidases); Acting on ester bonds; Ribonuclease H	-	-	-	-	-	-	-	-	-	-	-	-	-	-	-	-	-	-	*	6.1e-08	-	-	-	-
Fsp-Ps 5.3_LOD1.5Interval	TRINITY_DN6744_c0_g1_i13	not available	len=7428 path=[0:0-657 4:658-681 6:682-3291 7:3292-3694 9:3695-4724 10:4725-4748 11:4749-4840 13:4841-4917 14:4918-5042 15:5043-6543 20:6544-6569 22:6570-6636 23:6637-7427]	0	872	787.555	249	970	722	28282644	28283341	0.00246812	604	83.6565	604	83.6565	24	3.3241	Plus	Plus	7428	gag/pol polyprotein	F:nucleic acid binding; F:aspartic-type endopeptidase activity; F:RNA-DNA hybrid ribonuclease activity; P:proteolysis; P:DNA integration; P:RNA phosphodiester bond hydrolysis, endonucleolytic	EC:3.1.30; EC:3.4.23; EC:3.1.26; EC:3.1.26.4	Acting on ester bonds; Acting on peptide bonds (peptidases); Acting on ester bonds; Ribonuclease H	-	-	-	-	-	-	-	-	-	-	-	-	-	-	-	-	-	-	*	6.1e-08	-	-	-	-
Fsp-Ps 5.3_LOD1.5Interval	TRINITY_DN6744_c0_g1_i13	not available	len=7428 path=[0:0-657 4:658-681 6:682-3291 7:3292-3694 9:3695-4724 10:4725-4748 11:4749-4840 13:4841-4917 14:4918-5042 15:5043-6543 20:6544-6569 22:6570-6636 23:6637-7427]	0	872	787.555	5619	3895	1725	4261526	4263257	0.00588998	1225	70.4023	1225	70.4023	23	1.32184	Plus	Minus	7428	gag/pol polyprotein	F:nucleic acid binding; F:aspartic-type endopeptidase activity; F:RNA-DNA hybrid ribonuclease activity; P:proteolysis; P:DNA integration; P:RNA phosphodiester bond hydrolysis, endonucleolytic	EC:3.1.30; EC:3.4.23; EC:3.1.26; EC:3.1.26.4	Acting on ester bonds; Acting on peptide bonds (peptidases); Acting on ester bonds; Ribonuclease H	-	-	-	-	-	-	-	-	-	-	-	-	-	-	-	-	-	-	*	6.1e-08	-	-	-	-
Fsp-Ps 5.3_LOD1.5Interval	TRINITY_DN6744_c0_g1_i13	not available	len=7428 path=[0:0-657 4:658-681 6:682-3291 7:3292-3694 9:3695-4724 10:4725-4748 11:4749-4840 13:4841-4917 14:4918-5042 15:5043-6543 20:6544-6569 22:6570-6636 23:6637-7427]	0	872	787.555	6657	5540	1118	17170607	17171727	0.00381498	854	75.9786	854	75.9786	9	0.800712	Plus	Minus	7428	gag/pol polyprotein	F:nucleic acid binding; F:aspartic-type endopeptidase activity; F:RNA-DNA hybrid ribonuclease activity; P:proteolysis; P:DNA integration; P:RNA phosphodiester bond hydrolysis, endonucleolytic	EC:3.1.30; EC:3.4.23; EC:3.1.26; EC:3.1.26.4	Acting on ester bonds; Acting on peptide bonds (peptidases); Acting on ester bonds; Ribonuclease H	-	-	-	-	-	-	-	-	-	-	-	-	-	-	-	-	-	-	*	6.1e-08	-	-	-	-
Fsp-Ps 5.3_LOD1.5Interval	TRINITY_DN6744_c0_g1_i13	not available	len=7428 path=[0:0-657 4:658-681 6:682-3291 7:3292-3694 9:3695-4724 10:4725-4748 11:4749-4840 13:4841-4917 14:4918-5042 15:5043-6543 20:6544-6569 22:6570-6636 23:6637-7427]	0	868	783.948	6453	7088	636	19526905	19527539	0.00217413	556	87.4214	556	87.4214	1	0.157233	Plus	Plus	7428	gag/pol polyprotein	F:nucleic acid binding; F:aspartic-type endopeptidase activity; F:RNA-DNA hybrid ribonuclease activity; P:proteolysis; P:DNA integration; P:RNA phosphodiester bond hydrolysis, endonucleolytic	EC:3.1.30; EC:3.4.23; EC:3.1.26; EC:3.1.26.4	Acting on ester bonds; Acting on peptide bonds (peptidases); Acting on ester bonds; Ribonuclease H	-	-	-	-	-	-	-	-	-	-	-	-	-	-	-	-	-	-	*	6.1e-08	-	-	-	-
Fsp-Ps 5.3_LOD1.5Interval	TRINITY_DN6744_c0_g1_i13	not available	len=7428 path=[0:0-657 4:658-681 6:682-3291 7:3292-3694 9:3695-4724 10:4725-4748 11:4749-4840 13:4841-4917 14:4918-5042 15:5043-6543 20:6544-6569 22:6570-6636 23:6637-7427]	0	866	782.145	3621	5023	1403	22161799	22163203	0.00479607	1017	72.3843	1017	72.3843	2	0.142349	Plus	Plus	7428	gag/pol polyprotein	F:nucleic acid binding; F:aspartic-type endopeptidase activity; F:RNA-DNA hybrid ribonuclease activity; P:proteolysis; P:DNA integration; P:RNA phosphodiester bond hydrolysis, endonucleolytic	EC:3.1.30; EC:3.4.23; EC:3.1.26; EC:3.1.26.4	Acting on ester bonds; Acting on peptide bonds (peptidases); Acting on ester bonds; Ribonuclease H	-	-	-	-	-	-	-	-	-	-	-	-	-	-	-	-	-	-	*	6.1e-08	-	-	-	-
Fsp-Ps 5.3_LOD1.5Interval	TRINITY_DN6744_c0_g1_i13	not available	len=7428 path=[0:0-657 4:658-681 6:682-3291 7:3292-3694 9:3695-4724 10:4725-4748 11:4749-4840 13:4841-4917 14:4918-5042 15:5043-6543 20:6544-6569 22:6570-6636 23:6637-7427]	0	864	780.342	5619	3753	1867	10739061	10740924	0.0063754	1314	69.7452	1314	69.7452	37	1.96391	Plus	Minus	7428	gag/pol polyprotein	F:nucleic acid binding; F:aspartic-type endopeptidase activity; F:RNA-DNA hybrid ribonuclease activity; P:proteolysis; P:DNA integration; P:RNA phosphodiester bond hydrolysis, endonucleolytic	EC:3.1.30; EC:3.4.23; EC:3.1.26; EC:3.1.26.4	Acting on ester bonds; Acting on peptide bonds (peptidases); Acting on ester bonds; Ribonuclease H	-	-	-	-	-	-	-	-	-	-	-	-	-	-	-	-	-	-	*	6.1e-08	-	-	-	-
Fsp-Ps 5.3_LOD1.5Interval	TRINITY_DN6744_c0_g1_i13	not available	len=7428 path=[0:0-657 4:658-681 6:682-3291 7:3292-3694 9:3695-4724 10:4725-4748 11:4749-4840 13:4841-4917 14:4918-5042 15:5043-6543 20:6544-6569 22:6570-6636 23:6637-7427]	0	860	776.735	3634	5589	1956	21948489	21950442	0.00668647	1363	69.3992	1363	69.3992	18	0.916497	Plus	Plus	7428	gag/pol polyprotein	F:nucleic acid binding; F:aspartic-type endopeptidase activity; F:RNA-DNA hybrid ribonuclease activity; P:proteolysis; P:DNA integration; P:RNA phosphodiester bond hydrolysis, endonucleolytic	EC:3.1.30; EC:3.4.23; EC:3.1.26; EC:3.1.26.4	Acting on ester bonds; Acting on peptide bonds (peptidases); Acting on ester bonds; Ribonuclease H	-	-	-	-	-	-	-	-	-	-	-	-	-	-	-	-	-	-	*	6.1e-08	-	-	-	-
Fsp-Ps 5.3_LOD1.5Interval	TRINITY_DN6744_c0_g1_i13	not available	len=7428 path=[0:0-657 4:658-681 6:682-3291 7:3292-3694 9:3695-4724 10:4725-4748 11:4749-4840 13:4841-4917 14:4918-5042 15:5043-6543 20:6544-6569 22:6570-6636 23:6637-7427]	0	852	769.521	3655	4962	1308	22790051	22791360	0.00447132	957	73.0534	957	73.0534	2	0.152672	Plus	Plus	7428	gag/pol polyprotein	F:nucleic acid binding; F:aspartic-type endopeptidase activity; F:RNA-DNA hybrid ribonuclease activity; P:proteolysis; P:DNA integration; P:RNA phosphodiester bond hydrolysis, endonucleolytic	EC:3.1.30; EC:3.4.23; EC:3.1.26; EC:3.1.26.4	Acting on ester bonds; Acting on peptide bonds (peptidases); Acting on ester bonds; Ribonuclease H	-	-	-	-	-	-	-	-	-	-	-	-	-	-	-	-	-	-	*	6.1e-08	-	-	-	-
Fsp-Ps 5.3_LOD1.5Interval	TRINITY_DN6744_c0_g1_i13	not available	len=7428 path=[0:0-657 4:658-681 6:682-3291 7:3292-3694 9:3695-4724 10:4725-4748 11:4749-4840 13:4841-4917 14:4918-5042 15:5043-6543 20:6544-6569 22:6570-6636 23:6637-7427]	0	846	764.111	5619	3741	1879	9266743	9268627	0.00641642	1323	69.6682	1323	69.6682	34	1.79042	Plus	Minus	7428	gag/pol polyprotein	F:nucleic acid binding; F:aspartic-type endopeptidase activity; F:RNA-DNA hybrid ribonuclease activity; P:proteolysis; P:DNA integration; P:RNA phosphodiester bond hydrolysis, endonucleolytic	EC:3.1.30; EC:3.4.23; EC:3.1.26; EC:3.1.26.4	Acting on ester bonds; Acting on peptide bonds (peptidases); Acting on ester bonds; Ribonuclease H	-	-	-	-	-	-	-	-	-	-	-	-	-	-	-	-	-	-	*	6.1e-08	-	-	-	-
Fsp-Ps 5.3_LOD1.5Interval	TRINITY_DN6744_c0_g1_i13	not available	len=7428 path=[0:0-657 4:658-681 6:682-3291 7:3292-3694 9:3695-4724 10:4725-4748 11:4749-4840 13:4841-4917 14:4918-5042 15:5043-6543 20:6544-6569 22:6570-6636 23:6637-7427]	0	842	760.505	3772	6186	2415	14548220	14550631	0.00825554	1636	67.4639	1636	67.4639	23	0.948454	Plus	Plus	7428	gag/pol polyprotein	F:nucleic acid binding; F:aspartic-type endopeptidase activity; F:RNA-DNA hybrid ribonuclease activity; P:proteolysis; P:DNA integration; P:RNA phosphodiester bond hydrolysis, endonucleolytic	EC:3.1.30; EC:3.4.23; EC:3.1.26; EC:3.1.26.4	Acting on ester bonds; Acting on peptide bonds (peptidases); Acting on ester bonds; Ribonuclease H	-	-	-	-	-	-	-	-	-	-	-	-	-	-	-	-	-	-	*	6.1e-08	-	-	-	-
Fsp-Ps 5.3_LOD1.5Interval	TRINITY_DN6744_c0_g1_i13	not available	len=7428 path=[0:0-657 4:658-681 6:682-3291 7:3292-3694 9:3695-4724 10:4725-4748 11:4749-4840 13:4841-4917 14:4918-5042 15:5043-6543 20:6544-6569 22:6570-6636 23:6637-7427]	0	842	760.505	5060	7033	1974	8981019	8982984	0.00674801	1386	69.1962	1386	69.1962	66	3.29506	Plus	Plus	7428	gag/pol polyprotein	F:nucleic acid binding; F:aspartic-type endopeptidase activity; F:RNA-DNA hybrid ribonuclease activity; P:proteolysis; P:DNA integration; P:RNA phosphodiester bond hydrolysis, endonucleolytic	EC:3.1.30; EC:3.4.23; EC:3.1.26; EC:3.1.26.4	Acting on ester bonds; Acting on peptide bonds (peptidases); Acting on ester bonds; Ribonuclease H	-	-	-	-	-	-	-	-	-	-	-	-	-	-	-	-	-	-	*	6.1e-08	-	-	-	-
Fsp-Ps 5.3_LOD1.5Interval	TRINITY_DN6744_c0_g1_i13	not available	len=7428 path=[0:0-657 4:658-681 6:682-3291 7:3292-3694 9:3695-4724 10:4725-4748 11:4749-4840 13:4841-4917 14:4918-5042 15:5043-6543 20:6544-6569 22:6570-6636 23:6637-7427]	0	840	758.701	7079	5165	1915	21992127	21994042	0.00653948	1346	69.453	1346	69.453	45	2.32198	Plus	Minus	7428	gag/pol polyprotein	F:nucleic acid binding; F:aspartic-type endopeptidase activity; F:RNA-DNA hybrid ribonuclease activity; P:proteolysis; P:DNA integration; P:RNA phosphodiester bond hydrolysis, endonucleolytic	EC:3.1.30; EC:3.4.23; EC:3.1.26; EC:3.1.26.4	Acting on ester bonds; Acting on peptide bonds (peptidases); Acting on ester bonds; Ribonuclease H	-	-	-	-	-	-	-	-	-	-	-	-	-	-	-	-	-	-	*	6.1e-08	-	-	-	-
Fsp-Ps 5.3_LOD1.5Interval	TRINITY_DN6744_c0_g1_i13	not available	len=7428 path=[0:0-657 4:658-681 6:682-3291 7:3292-3694 9:3695-4724 10:4725-4748 11:4749-4840 13:4841-4917 14:4918-5042 15:5043-6543 20:6544-6569 22:6570-6636 23:6637-7427]	0	838	756.898	5619	3741	1879	8558483	8560368	0.00641642	1314	69.2673	1314	69.2673	29	1.52873	Plus	Minus	7428	gag/pol polyprotein	F:nucleic acid binding; F:aspartic-type endopeptidase activity; F:RNA-DNA hybrid ribonuclease activity; P:proteolysis; P:DNA integration; P:RNA phosphodiester bond hydrolysis, endonucleolytic	EC:3.1.30; EC:3.4.23; EC:3.1.26; EC:3.1.26.4	Acting on ester bonds; Acting on peptide bonds (peptidases); Acting on ester bonds; Ribonuclease H	-	-	-	-	-	-	-	-	-	-	-	-	-	-	-	-	-	-	*	6.1e-08	-	-	-	-
Fsp-Ps 5.3_LOD1.5Interval	TRINITY_DN6744_c0_g1_i13	not available	len=7428 path=[0:0-657 4:658-681 6:682-3291 7:3292-3694 9:3695-4724 10:4725-4748 11:4749-4840 13:4841-4917 14:4918-5042 15:5043-6543 20:6544-6569 22:6570-6636 23:6637-7427]	0	836	755.094	5619	3880	1740	28316386	28318132	0.00594125	1223	69.8059	1223	69.8059	17	0.97032	Plus	Minus	7428	gag/pol polyprotein	F:nucleic acid binding; F:aspartic-type endopeptidase activity; F:RNA-DNA hybrid ribonuclease activity; P:proteolysis; P:DNA integration; P:RNA phosphodiester bond hydrolysis, endonucleolytic	EC:3.1.30; EC:3.4.23; EC:3.1.26; EC:3.1.26.4	Acting on ester bonds; Acting on peptide bonds (peptidases); Acting on ester bonds; Ribonuclease H	-	-	-	-	-	-	-	-	-	-	-	-	-	-	-	-	-	-	*	6.1e-08	-	-	-	-
Fsp-Ps 5.3_LOD1.5Interval	TRINITY_DN6744_c0_g1_i13	not available	len=7428 path=[0:0-657 4:658-681 6:682-3291 7:3292-3694 9:3695-4724 10:4725-4748 11:4749-4840 13:4841-4917 14:4918-5042 15:5043-6543 20:6544-6569 22:6570-6636 23:6637-7427]	0	832	751.488	6429	3895	2535	12238591	12241124	0.00865891	1718	67.0047	1718	67.0047	59	2.30109	Plus	Minus	7428	gag/pol polyprotein	F:nucleic acid binding; F:aspartic-type endopeptidase activity; F:RNA-DNA hybrid ribonuclease activity; P:proteolysis; P:DNA integration; P:RNA phosphodiester bond hydrolysis, endonucleolytic	EC:3.1.30; EC:3.4.23; EC:3.1.26; EC:3.1.26.4	Acting on ester bonds; Acting on peptide bonds (peptidases); Acting on ester bonds; Ribonuclease H	-	-	-	-	-	-	-	-	-	-	-	-	-	-	-	-	-	-	*	6.1e-08	-	-	-	-
Fsp-Ps 5.3_LOD1.5Interval	TRINITY_DN6744_c0_g1_i13	not available	len=7428 path=[0:0-657 4:658-681 6:682-3291 7:3292-3694 9:3695-4724 10:4725-4748 11:4749-4840 13:4841-4917 14:4918-5042 15:5043-6543 20:6544-6569 22:6570-6636 23:6637-7427]	0	828	747.881	3741	5619	1879	11405095	11406978	0.00642325	1319	69.3116	1319	69.3116	43	2.25959	Plus	Plus	7428	gag/pol polyprotein	F:nucleic acid binding; F:aspartic-type endopeptidase activity; F:RNA-DNA hybrid ribonuclease activity; P:proteolysis; P:DNA integration; P:RNA phosphodiester bond hydrolysis, endonucleolytic	EC:3.1.30; EC:3.4.23; EC:3.1.26; EC:3.1.26.4	Acting on ester bonds; Acting on peptide bonds (peptidases); Acting on ester bonds; Ribonuclease H	-	-	-	-	-	-	-	-	-	-	-	-	-	-	-	-	-	-	*	6.1e-08	-	-	-	-
Fsp-Ps 5.3_LOD1.5Interval	TRINITY_DN6744_c0_g1_i13	not available	len=7428 path=[0:0-657 4:658-681 6:682-3291 7:3292-3694 9:3695-4724 10:4725-4748 11:4749-4840 13:4841-4917 14:4918-5042 15:5043-6543 20:6544-6569 22:6570-6636 23:6637-7427]	0	826	746.078	5491	3862	1630	11159093	11160729	0.00556522	1155	70.341	1155	70.341	17	1.03532	Plus	Minus	7428	gag/pol polyprotein	F:nucleic acid binding; F:aspartic-type endopeptidase activity; F:RNA-DNA hybrid ribonuclease activity; P:proteolysis; P:DNA integration; P:RNA phosphodiester bond hydrolysis, endonucleolytic	EC:3.1.30; EC:3.4.23; EC:3.1.26; EC:3.1.26.4	Acting on ester bonds; Acting on peptide bonds (peptidases); Acting on ester bonds; Ribonuclease H	-	-	-	-	-	-	-	-	-	-	-	-	-	-	-	-	-	-	*	6.1e-08	-	-	-	-
Fsp-Ps 5.3_LOD1.5Interval	TRINITY_DN6744_c0_g1_i13	not available	len=7428 path=[0:0-657 4:658-681 6:682-3291 7:3292-3694 9:3695-4724 10:4725-4748 11:4749-4840 13:4841-4917 14:4918-5042 15:5043-6543 20:6544-6569 22:6570-6636 23:6637-7427]	0	826	746.078	3877	5619	1743	5535975	5537720	0.00595835	1229	69.8295	1229	69.8295	31	1.76136	Plus	Plus	7428	gag/pol polyprotein	F:nucleic acid binding; F:aspartic-type endopeptidase activity; F:RNA-DNA hybrid ribonuclease activity; P:proteolysis; P:DNA integration; P:RNA phosphodiester bond hydrolysis, endonucleolytic	EC:3.1.30; EC:3.4.23; EC:3.1.26; EC:3.1.26.4	Acting on ester bonds; Acting on peptide bonds (peptidases); Acting on ester bonds; Ribonuclease H	-	-	-	-	-	-	-	-	-	-	-	-	-	-	-	-	-	-	*	6.1e-08	-	-	-	-
Fsp-Ps 5.3_LOD1.5Interval	TRINITY_DN6744_c0_g1_i13	not available	len=7428 path=[0:0-657 4:658-681 6:682-3291 7:3292-3694 9:3695-4724 10:4725-4748 11:4749-4840 13:4841-4917 14:4918-5042 15:5043-6543 20:6544-6569 22:6570-6636 23:6637-7427]	0	826	746.078	5386	6727	1342	10762822	10764163	0.00458755	988	72.969	988	72.969	24	1.77253	Plus	Plus	7428	gag/pol polyprotein	F:nucleic acid binding; F:aspartic-type endopeptidase activity; F:RNA-DNA hybrid ribonuclease activity; P:proteolysis; P:DNA integration; P:RNA phosphodiester bond hydrolysis, endonucleolytic	EC:3.1.30; EC:3.4.23; EC:3.1.26; EC:3.1.26.4	Acting on ester bonds; Acting on peptide bonds (peptidases); Acting on ester bonds; Ribonuclease H	-	-	-	-	-	-	-	-	-	-	-	-	-	-	-	-	-	-	*	6.1e-08	-	-	-	-
Fsp-Ps 5.3_LOD1.5Interval	TRINITY_DN6744_c0_g1_i13	not available	len=7428 path=[0:0-657 4:658-681 6:682-3291 7:3292-3694 9:3695-4724 10:4725-4748 11:4749-4840 13:4841-4917 14:4918-5042 15:5043-6543 20:6544-6569 22:6570-6636 23:6637-7427]	0	822	742.471	5614	3862	1753	4123778	4125558	0.00598569	1265	70.5521	1265	70.5521	52	2.90017	Plus	Minus	7428	gag/pol polyprotein	F:nucleic acid binding; F:aspartic-type endopeptidase activity; F:RNA-DNA hybrid ribonuclease activity; P:proteolysis; P:DNA integration; P:RNA phosphodiester bond hydrolysis, endonucleolytic	EC:3.1.30; EC:3.4.23; EC:3.1.26; EC:3.1.26.4	Acting on ester bonds; Acting on peptide bonds (peptidases); Acting on ester bonds; Ribonuclease H	-	-	-	-	-	-	-	-	-	-	-	-	-	-	-	-	-	-	*	6.1e-08	-	-	-	-
Fsp-Ps 5.3_LOD1.5Interval	TRINITY_DN6744_c0_g1_i13	not available	len=7428 path=[0:0-657 4:658-681 6:682-3291 7:3292-3694 9:3695-4724 10:4725-4748 11:4749-4840 13:4841-4917 14:4918-5042 15:5043-6543 20:6544-6569 22:6570-6636 23:6637-7427]	0	808	729.847	6846	6272	575	28049599	28050170	0.00195877	507	88.1739	507	88.1739	3	0.521739	Plus	Minus	7428	gag/pol polyprotein	F:nucleic acid binding; F:aspartic-type endopeptidase activity; F:RNA-DNA hybrid ribonuclease activity; P:proteolysis; P:DNA integration; P:RNA phosphodiester bond hydrolysis, endonucleolytic	EC:3.1.30; EC:3.4.23; EC:3.1.26; EC:3.1.26.4	Acting on ester bonds; Acting on peptide bonds (peptidases); Acting on ester bonds; Ribonuclease H	-	-	-	-	-	-	-	-	-	-	-	-	-	-	-	-	-	-	*	6.1e-08	-	-	-	-
Fsp-Ps 5.3_LOD1.5Interval	TRINITY_DN6744_c0_g1_i13	not available	len=7428 path=[0:0-657 4:658-681 6:682-3291 7:3292-3694 9:3695-4724 10:4725-4748 11:4749-4840 13:4841-4917 14:4918-5042 15:5043-6543 20:6544-6569 22:6570-6636 23:6637-7427]	0	806	728.044	4171	6243	2073	10411950	10414027	0.00708643	1432	68.288	1432	68.288	43	2.05055	Plus	Plus	7428	gag/pol polyprotein	F:nucleic acid binding; F:aspartic-type endopeptidase activity; F:RNA-DNA hybrid ribonuclease activity; P:proteolysis; P:DNA integration; P:RNA phosphodiester bond hydrolysis, endonucleolytic	EC:3.1.30; EC:3.4.23; EC:3.1.26; EC:3.1.26.4	Acting on ester bonds; Acting on peptide bonds (peptidases); Acting on ester bonds; Ribonuclease H	-	-	-	-	-	-	-	-	-	-	-	-	-	-	-	-	-	-	*	6.1e-08	-	-	-	-
Fsp-Ps 5.3_LOD1.5Interval	TRINITY_DN6744_c0_g1_i13	not available	len=7428 path=[0:0-657 4:658-681 6:682-3291 7:3292-3694 9:3695-4724 10:4725-4748 11:4749-4840 13:4841-4917 14:4918-5042 15:5043-6543 20:6544-6569 22:6570-6636 23:6637-7427]	0	804	726.241	5343	7294	1952	14944353	14946310	0.0066728	1361	68.5642	1361	68.5642	60	3.02267	Plus	Plus	7428	gag/pol polyprotein	F:nucleic acid binding; F:aspartic-type endopeptidase activity; F:RNA-DNA hybrid ribonuclease activity; P:proteolysis; P:DNA integration; P:RNA phosphodiester bond hydrolysis, endonucleolytic	EC:3.1.30; EC:3.4.23; EC:3.1.26; EC:3.1.26.4	Acting on ester bonds; Acting on peptide bonds (peptidases); Acting on ester bonds; Ribonuclease H	-	-	-	-	-	-	-	-	-	-	-	-	-	-	-	-	-	-	*	6.1e-08	-	-	-	-
Fsp-Ps 5.3_LOD1.5Interval	TRINITY_DN6744_c0_g1_i13	not available	len=7428 path=[0:0-657 4:658-681 6:682-3291 7:3292-3694 9:3695-4724 10:4725-4748 11:4749-4840 13:4841-4917 14:4918-5042 15:5043-6543 20:6544-6569 22:6570-6636 23:6637-7427]	0	804	726.241	6829	7428	600	22465488	22466090	0.00205107	528	86.8421	528	86.8421	13	2.13816	Plus	Plus	7428	gag/pol polyprotein	F:nucleic acid binding; F:aspartic-type endopeptidase activity; F:RNA-DNA hybrid ribonuclease activity; P:proteolysis; P:DNA integration; P:RNA phosphodiester bond hydrolysis, endonucleolytic	EC:3.1.30; EC:3.4.23; EC:3.1.26; EC:3.1.26.4	Acting on ester bonds; Acting on peptide bonds (peptidases); Acting on ester bonds; Ribonuclease H	-	-	-	-	-	-	-	-	-	-	-	-	-	-	-	-	-	-	*	6.1e-08	-	-	-	-
Fsp-Ps 5.3_LOD1.5Interval	TRINITY_DN6744_c0_g1_i13	not available	len=7428 path=[0:0-657 4:658-681 6:682-3291 7:3292-3694 9:3695-4724 10:4725-4748 11:4749-4840 13:4841-4917 14:4918-5042 15:5043-6543 20:6544-6569 22:6570-6636 23:6637-7427]	0	800	722.634	3862	5360	1499	11253050	11254552	0.00512425	1073	70.9656	1073	70.9656	22	1.45503	Plus	Plus	7428	gag/pol polyprotein	F:nucleic acid binding; F:aspartic-type endopeptidase activity; F:RNA-DNA hybrid ribonuclease activity; P:proteolysis; P:DNA integration; P:RNA phosphodiester bond hydrolysis, endonucleolytic	EC:3.1.30; EC:3.4.23; EC:3.1.26; EC:3.1.26.4	Acting on ester bonds; Acting on peptide bonds (peptidases); Acting on ester bonds; Ribonuclease H	-	-	-	-	-	-	-	-	-	-	-	-	-	-	-	-	-	-	*	6.1e-08	-	-	-	-
Fsp-Ps 5.3_LOD1.5Interval	TRINITY_DN6744_c0_g1_i13	not available	len=7428 path=[0:0-657 4:658-681 6:682-3291 7:3292-3694 9:3695-4724 10:4725-4748 11:4749-4840 13:4841-4917 14:4918-5042 15:5043-6543 20:6544-6569 22:6570-6636 23:6637-7427]	0	796	719.027	5253	3862	1392	29067437	29068830	0.00475163	1006	71.7546	1006	71.7546	18	1.28388	Plus	Minus	7428	gag/pol polyprotein	F:nucleic acid binding; F:aspartic-type endopeptidase activity; F:RNA-DNA hybrid ribonuclease activity; P:proteolysis; P:DNA integration; P:RNA phosphodiester bond hydrolysis, endonucleolytic	EC:3.1.30; EC:3.4.23; EC:3.1.26; EC:3.1.26.4	Acting on ester bonds; Acting on peptide bonds (peptidases); Acting on ester bonds; Ribonuclease H	-	-	-	-	-	-	-	-	-	-	-	-	-	-	-	-	-	-	*	6.1e-08	-	-	-	-
Fsp-Ps 5.3_LOD1.5Interval	TRINITY_DN6744_c0_g1_i13	not available	len=7428 path=[0:0-657 4:658-681 6:682-3291 7:3292-3694 9:3695-4724 10:4725-4748 11:4749-4840 13:4841-4917 14:4918-5042 15:5043-6543 20:6544-6569 22:6570-6636 23:6637-7427]	0	790	713.617	5619	3768	1852	8729021	8730880	0.00632412	1287	68.8972	1287	68.8972	24	1.2848	Plus	Minus	7428	gag/pol polyprotein	F:nucleic acid binding; F:aspartic-type endopeptidase activity; F:RNA-DNA hybrid ribonuclease activity; P:proteolysis; P:DNA integration; P:RNA phosphodiester bond hydrolysis, endonucleolytic	EC:3.1.30; EC:3.4.23; EC:3.1.26; EC:3.1.26.4	Acting on ester bonds; Acting on peptide bonds (peptidases); Acting on ester bonds; Ribonuclease H	-	-	-	-	-	-	-	-	-	-	-	-	-	-	-	-	-	-	*	6.1e-08	-	-	-	-
Fsp-Ps 5.3_LOD1.5Interval	TRINITY_DN6744_c0_g1_i13	not available	len=7428 path=[0:0-657 4:658-681 6:682-3291 7:3292-3694 9:3695-4724 10:4725-4748 11:4749-4840 13:4841-4917 14:4918-5042 15:5043-6543 20:6544-6569 22:6570-6636 23:6637-7427]	0	788	711.814	3680	5491	1812	23557353	23559167	0.00619422	1266	69.1803	1266	69.1803	33	1.80328	Plus	Plus	7428	gag/pol polyprotein	F:nucleic acid binding; F:aspartic-type endopeptidase activity; F:RNA-DNA hybrid ribonuclease activity; P:proteolysis; P:DNA integration; P:RNA phosphodiester bond hydrolysis, endonucleolytic	EC:3.1.30; EC:3.4.23; EC:3.1.26; EC:3.1.26.4	Acting on ester bonds; Acting on peptide bonds (peptidases); Acting on ester bonds; Ribonuclease H	-	-	-	-	-	-	-	-	-	-	-	-	-	-	-	-	-	-	*	6.1e-08	-	-	-	-
Fsp-Ps 5.3_LOD1.5Interval	TRINITY_DN6744_c0_g1_i13	not available	len=7428 path=[0:0-657 4:658-681 6:682-3291 7:3292-3694 9:3695-4724 10:4725-4748 11:4749-4840 13:4841-4917 14:4918-5042 15:5043-6543 20:6544-6569 22:6570-6636 23:6637-7427]	0	788	711.814	5379	3895	1485	22471125	22472615	0.00506955	1065	71	1065	71	24	1.6	Plus	Minus	7428	gag/pol polyprotein	F:nucleic acid binding; F:aspartic-type endopeptidase activity; F:RNA-DNA hybrid ribonuclease activity; P:proteolysis; P:DNA integration; P:RNA phosphodiester bond hydrolysis, endonucleolytic	EC:3.1.30; EC:3.4.23; EC:3.1.26; EC:3.1.26.4	Acting on ester bonds; Acting on peptide bonds (peptidases); Acting on ester bonds; Ribonuclease H	-	-	-	-	-	-	-	-	-	-	-	-	-	-	-	-	-	-	*	6.1e-08	-	-	-	-
Fsp-Ps 5.3_LOD1.5Interval	TRINITY_DN6744_c0_g1_i13	not available	len=7428 path=[0:0-657 4:658-681 6:682-3291 7:3292-3694 9:3695-4724 10:4725-4748 11:4749-4840 13:4841-4917 14:4918-5042 15:5043-6543 20:6544-6569 22:6570-6636 23:6637-7427]	0	784	708.207	3895	5619	1725	4730877	4732609	0.00589681	1205	69.3326	1205	69.3326	18	1.03567	Plus	Plus	7428	gag/pol polyprotein	F:nucleic acid binding; F:aspartic-type endopeptidase activity; F:RNA-DNA hybrid ribonuclease activity; P:proteolysis; P:DNA integration; P:RNA phosphodiester bond hydrolysis, endonucleolytic	EC:3.1.30; EC:3.4.23; EC:3.1.26; EC:3.1.26.4	Acting on ester bonds; Acting on peptide bonds (peptidases); Acting on ester bonds; Ribonuclease H	-	-	-	-	-	-	-	-	-	-	-	-	-	-	-	-	-	-	*	6.1e-08	-	-	-	-
Fsp-Ps 5.3_LOD1.5Interval	TRINITY_DN6744_c0_g1_i13	not available	len=7428 path=[0:0-657 4:658-681 6:682-3291 7:3292-3694 9:3695-4724 10:4725-4748 11:4749-4840 13:4841-4917 14:4918-5042 15:5043-6543 20:6544-6569 22:6570-6636 23:6637-7427]	0	784	708.207	6734	7428	695	27994309	27995007	0.00237582	580	82.6211	580	82.6211	10	1.4245	Plus	Plus	7428	gag/pol polyprotein	F:nucleic acid binding; F:aspartic-type endopeptidase activity; F:RNA-DNA hybrid ribonuclease activity; P:proteolysis; P:DNA integration; P:RNA phosphodiester bond hydrolysis, endonucleolytic	EC:3.1.30; EC:3.4.23; EC:3.1.26; EC:3.1.26.4	Acting on ester bonds; Acting on peptide bonds (peptidases); Acting on ester bonds; Ribonuclease H	-	-	-	-	-	-	-	-	-	-	-	-	-	-	-	-	-	-	*	6.1e-08	-	-	-	-
Fsp-Ps 5.3_LOD1.5Interval	TRINITY_DN6744_c0_g1_i13	not available	len=7428 path=[0:0-657 4:658-681 6:682-3291 7:3292-3694 9:3695-4724 10:4725-4748 11:4749-4840 13:4841-4917 14:4918-5042 15:5043-6543 20:6544-6569 22:6570-6636 23:6637-7427]	0	782	706.404	6972	4937	2036	4819328	4821365	0.00695311	1423	68.6114	1423	68.6114	74	3.56798	Plus	Minus	7428	gag/pol polyprotein	F:nucleic acid binding; F:aspartic-type endopeptidase activity; F:RNA-DNA hybrid ribonuclease activity; P:proteolysis; P:DNA integration; P:RNA phosphodiester bond hydrolysis, endonucleolytic	EC:3.1.30; EC:3.4.23; EC:3.1.26; EC:3.1.26.4	Acting on ester bonds; Acting on peptide bonds (peptidases); Acting on ester bonds; Ribonuclease H	-	-	-	-	-	-	-	-	-	-	-	-	-	-	-	-	-	-	*	6.1e-08	-	-	-	-
Fsp-Ps 5.3_LOD1.5Interval	TRINITY_DN6744_c0_g1_i13	not available	len=7428 path=[0:0-657 4:658-681 6:682-3291 7:3292-3694 9:3695-4724 10:4725-4748 11:4749-4840 13:4841-4917 14:4918-5042 15:5043-6543 20:6544-6569 22:6570-6636 23:6637-7427]	0	780	704.6	4810	7077	2268	17936458	17938728	0.00775303	1548	67.5687	1548	67.5687	43	1.87691	Plus	Plus	7428	gag/pol polyprotein	F:nucleic acid binding; F:aspartic-type endopeptidase activity; F:RNA-DNA hybrid ribonuclease activity; P:proteolysis; P:DNA integration; P:RNA phosphodiester bond hydrolysis, endonucleolytic	EC:3.1.30; EC:3.4.23; EC:3.1.26; EC:3.1.26.4	Acting on ester bonds; Acting on peptide bonds (peptidases); Acting on ester bonds; Ribonuclease H	-	-	-	-	-	-	-	-	-	-	-	-	-	-	-	-	-	-	*	6.1e-08	-	-	-	-
Fsp-Ps 5.3_LOD1.5Interval	TRINITY_DN6744_c0_g1_i13	not available	len=7428 path=[0:0-657 4:658-681 6:682-3291 7:3292-3694 9:3695-4724 10:4725-4748 11:4749-4840 13:4841-4917 14:4918-5042 15:5043-6543 20:6544-6569 22:6570-6636 23:6637-7427]	0	780	704.6	7428	6829	600	17895938	17896542	0.00204423	524	85.9016	524	85.9016	15	2.45902	Plus	Minus	7428	gag/pol polyprotein	F:nucleic acid binding; F:aspartic-type endopeptidase activity; F:RNA-DNA hybrid ribonuclease activity; P:proteolysis; P:DNA integration; P:RNA phosphodiester bond hydrolysis, endonucleolytic	EC:3.1.30; EC:3.4.23; EC:3.1.26; EC:3.1.26.4	Acting on ester bonds; Acting on peptide bonds (peptidases); Acting on ester bonds; Ribonuclease H	-	-	-	-	-	-	-	-	-	-	-	-	-	-	-	-	-	-	*	6.1e-08	-	-	-	-
Fsp-Ps 5.3_LOD1.5Interval	TRINITY_DN6744_c0_g1_i13	not available	len=7428 path=[0:0-657 4:658-681 6:682-3291 7:3292-3694 9:3695-4724 10:4725-4748 11:4749-4840 13:4841-4917 14:4918-5042 15:5043-6543 20:6544-6569 22:6570-6636 23:6637-7427]	0	778	702.797	5598	3895	1704	4138156	4139867	0.00581819	1196	69.5349	1196	69.5349	24	1.39535	Plus	Minus	7428	gag/pol polyprotein	F:nucleic acid binding; F:aspartic-type endopeptidase activity; F:RNA-DNA hybrid ribonuclease activity; P:proteolysis; P:DNA integration; P:RNA phosphodiester bond hydrolysis, endonucleolytic	EC:3.1.30; EC:3.4.23; EC:3.1.26; EC:3.1.26.4	Acting on ester bonds; Acting on peptide bonds (peptidases); Acting on ester bonds; Ribonuclease H	-	-	-	-	-	-	-	-	-	-	-	-	-	-	-	-	-	-	*	6.1e-08	-	-	-	-
Fsp-Ps 5.3_LOD1.5Interval	TRINITY_DN6744_c0_g1_i13	not available	len=7428 path=[0:0-657 4:658-681 6:682-3291 7:3292-3694 9:3695-4724 10:4725-4748 11:4749-4840 13:4841-4917 14:4918-5042 15:5043-6543 20:6544-6569 22:6570-6636 23:6637-7427]	0	772	697.387	4042	5088	1047	19749166	19750212	0.00357911	786	74.9285	786	74.9285	4	0.381316	Plus	Plus	7428	gag/pol polyprotein	F:nucleic acid binding; F:aspartic-type endopeptidase activity; F:RNA-DNA hybrid ribonuclease activity; P:proteolysis; P:DNA integration; P:RNA phosphodiester bond hydrolysis, endonucleolytic	EC:3.1.30; EC:3.4.23; EC:3.1.26; EC:3.1.26.4	Acting on ester bonds; Acting on peptide bonds (peptidases); Acting on ester bonds; Ribonuclease H	-	-	-	-	-	-	-	-	-	-	-	-	-	-	-	-	-	-	*	6.1e-08	-	-	-	-
Fsp-Ps 5.3_LOD1.5Interval	TRINITY_DN6744_c0_g1_i13	not available	len=7428 path=[0:0-657 4:658-681 6:682-3291 7:3292-3694 9:3695-4724 10:4725-4748 11:4749-4840 13:4841-4917 14:4918-5042 15:5043-6543 20:6544-6569 22:6570-6636 23:6637-7427]	0	772	697.387	7077	4944	2134	17825344	17827480	0.00728812	1470	68.0241	1470	68.0241	51	2.36002	Plus	Minus	7428	gag/pol polyprotein	F:nucleic acid binding; F:aspartic-type endopeptidase activity; F:RNA-DNA hybrid ribonuclease activity; P:proteolysis; P:DNA integration; P:RNA phosphodiester bond hydrolysis, endonucleolytic	EC:3.1.30; EC:3.4.23; EC:3.1.26; EC:3.1.26.4	Acting on ester bonds; Acting on peptide bonds (peptidases); Acting on ester bonds; Ribonuclease H	-	-	-	-	-	-	-	-	-	-	-	-	-	-	-	-	-	-	*	6.1e-08	-	-	-	-
Fsp-Ps 5.3_LOD1.5Interval	TRINITY_DN6744_c0_g1_i13	not available	len=7428 path=[0:0-657 4:658-681 6:682-3291 7:3292-3694 9:3695-4724 10:4725-4748 11:4749-4840 13:4841-4917 14:4918-5042 15:5043-6543 20:6544-6569 22:6570-6636 23:6637-7427]	0	770	695.583	3895	5619	1725	17326746	17328478	0.00589681	1206	69.2705	1206	69.2705	24	1.37852	Plus	Plus	7428	gag/pol polyprotein	F:nucleic acid binding; F:aspartic-type endopeptidase activity; F:RNA-DNA hybrid ribonuclease activity; P:proteolysis; P:DNA integration; P:RNA phosphodiester bond hydrolysis, endonucleolytic	EC:3.1.30; EC:3.4.23; EC:3.1.26; EC:3.1.26.4	Acting on ester bonds; Acting on peptide bonds (peptidases); Acting on ester bonds; Ribonuclease H	-	-	-	-	-	-	-	-	-	-	-	-	-	-	-	-	-	-	*	6.1e-08	-	-	-	-
Fsp-Ps 5.3_LOD1.5Interval	TRINITY_DN6744_c0_g1_i13	not available	len=7428 path=[0:0-657 4:658-681 6:682-3291 7:3292-3694 9:3695-4724 10:4725-4748 11:4749-4840 13:4841-4917 14:4918-5042 15:5043-6543 20:6544-6569 22:6570-6636 23:6637-7427]	0	770	695.583	5229	3895	1335	27354564	27355899	0.00455678	967	71.9494	967	71.9494	17	1.26488	Plus	Minus	7428	gag/pol polyprotein	F:nucleic acid binding; F:aspartic-type endopeptidase activity; F:RNA-DNA hybrid ribonuclease activity; P:proteolysis; P:DNA integration; P:RNA phosphodiester bond hydrolysis, endonucleolytic	EC:3.1.30; EC:3.4.23; EC:3.1.26; EC:3.1.26.4	Acting on ester bonds; Acting on peptide bonds (peptidases); Acting on ester bonds; Ribonuclease H	-	-	-	-	-	-	-	-	-	-	-	-	-	-	-	-	-	-	*	6.1e-08	-	-	-	-
Fsp-Ps 5.3_LOD1.5Interval	TRINITY_DN6744_c0_g1_i13	not available	len=7428 path=[0:0-657 4:658-681 6:682-3291 7:3292-3694 9:3695-4724 10:4725-4748 11:4749-4840 13:4841-4917 14:4918-5042 15:5043-6543 20:6544-6569 22:6570-6636 23:6637-7427]	0	768	693.78	7428	6829	600	21998859	21999464	0.00204423	522	85.4337	522	85.4337	16	2.61866	Plus	Minus	7428	gag/pol polyprotein	F:nucleic acid binding; F:aspartic-type endopeptidase activity; F:RNA-DNA hybrid ribonuclease activity; P:proteolysis; P:DNA integration; P:RNA phosphodiester bond hydrolysis, endonucleolytic	EC:3.1.30; EC:3.4.23; EC:3.1.26; EC:3.1.26.4	Acting on ester bonds; Acting on peptide bonds (peptidases); Acting on ester bonds; Ribonuclease H	-	-	-	-	-	-	-	-	-	-	-	-	-	-	-	-	-	-	*	6.1e-08	-	-	-	-
Fsp-Ps 5.3_LOD1.5Interval	TRINITY_DN6744_c0_g1_i13	not available	len=7428 path=[0:0-657 4:658-681 6:682-3291 7:3292-3694 9:3695-4724 10:4725-4748 11:4749-4840 13:4841-4917 14:4918-5042 15:5043-6543 20:6544-6569 22:6570-6636 23:6637-7427]	0	766	691.977	5598	3877	1722	6047188	6048900	0.00587972	1201	69.2618	1201	69.2618	33	1.90311	Plus	Minus	7428	gag/pol polyprotein	F:nucleic acid binding; F:aspartic-type endopeptidase activity; F:RNA-DNA hybrid ribonuclease activity; P:proteolysis; P:DNA integration; P:RNA phosphodiester bond hydrolysis, endonucleolytic	EC:3.1.30; EC:3.4.23; EC:3.1.26; EC:3.1.26.4	Acting on ester bonds; Acting on peptide bonds (peptidases); Acting on ester bonds; Ribonuclease H	-	-	-	-	-	-	-	-	-	-	-	-	-	-	-	-	-	-	*	6.1e-08	-	-	-	-
Fsp-Ps 5.3_LOD1.5Interval	TRINITY_DN6744_c0_g1_i13	not available	len=7428 path=[0:0-657 4:658-681 6:682-3291 7:3292-3694 9:3695-4724 10:4725-4748 11:4749-4840 13:4841-4917 14:4918-5042 15:5043-6543 20:6544-6569 22:6570-6636 23:6637-7427]	0	764	690.173	5598	3895	1704	4107799	4109510	0.00581819	1193	69.3605	1193	69.3605	24	1.39535	Plus	Minus	7428	gag/pol polyprotein	F:nucleic acid binding; F:aspartic-type endopeptidase activity; F:RNA-DNA hybrid ribonuclease activity; P:proteolysis; P:DNA integration; P:RNA phosphodiester bond hydrolysis, endonucleolytic	EC:3.1.30; EC:3.4.23; EC:3.1.26; EC:3.1.26.4	Acting on ester bonds; Acting on peptide bonds (peptidases); Acting on ester bonds; Ribonuclease H	-	-	-	-	-	-	-	-	-	-	-	-	-	-	-	-	-	-	*	6.1e-08	-	-	-	-
Fsp-Ps 5.3_LOD1.5Interval	TRINITY_DN6744_c0_g1_i13	not available	len=7428 path=[0:0-657 4:658-681 6:682-3291 7:3292-3694 9:3695-4724 10:4725-4748 11:4749-4840 13:4841-4917 14:4918-5042 15:5043-6543 20:6544-6569 22:6570-6636 23:6637-7427]	0	764	690.173	7175	6552	624	17169977	17170605	0.00212627	534	84.3602	534	84.3602	13	2.05371	Plus	Minus	7428	gag/pol polyprotein	F:nucleic acid binding; F:aspartic-type endopeptidase activity; F:RNA-DNA hybrid ribonuclease activity; P:proteolysis; P:DNA integration; P:RNA phosphodiester bond hydrolysis, endonucleolytic	EC:3.1.30; EC:3.4.23; EC:3.1.26; EC:3.1.26.4	Acting on ester bonds; Acting on peptide bonds (peptidases); Acting on ester bonds; Ribonuclease H	-	-	-	-	-	-	-	-	-	-	-	-	-	-	-	-	-	-	*	6.1e-08	-	-	-	-
Fsp-Ps 5.3_LOD1.5Interval	TRINITY_DN6744_c0_g1_i13	not available	len=7428 path=[0:0-657 4:658-681 6:682-3291 7:3292-3694 9:3695-4724 10:4725-4748 11:4749-4840 13:4841-4917 14:4918-5042 15:5043-6543 20:6544-6569 22:6570-6636 23:6637-7427]	0	764	690.173	7428	6829	600	8460377	8460981	0.00204423	521	85.4098	521	85.4098	15	2.45902	Plus	Minus	7428	gag/pol polyprotein	F:nucleic acid binding; F:aspartic-type endopeptidase activity; F:RNA-DNA hybrid ribonuclease activity; P:proteolysis; P:DNA integration; P:RNA phosphodiester bond hydrolysis, endonucleolytic	EC:3.1.30; EC:3.4.23; EC:3.1.26; EC:3.1.26.4	Acting on ester bonds; Acting on peptide bonds (peptidases); Acting on ester bonds; Ribonuclease H	-	-	-	-	-	-	-	-	-	-	-	-	-	-	-	-	-	-	*	6.1e-08	-	-	-	-
Fsp-Ps 5.3_LOD1.5Interval	TRINITY_DN6744_c0_g1_i13	not available	len=7428 path=[0:0-657 4:658-681 6:682-3291 7:3292-3694 9:3695-4724 10:4725-4748 11:4749-4840 13:4841-4917 14:4918-5042 15:5043-6543 20:6544-6569 22:6570-6636 23:6637-7427]	0	762	688.37	3741	5173	1433	28437566	28438999	0.00489863	1024	71.0618	1024	71.0618	15	1.04094	Plus	Plus	7428	gag/pol polyprotein	F:nucleic acid binding; F:aspartic-type endopeptidase activity; F:RNA-DNA hybrid ribonuclease activity; P:proteolysis; P:DNA integration; P:RNA phosphodiester bond hydrolysis, endonucleolytic	EC:3.1.30; EC:3.4.23; EC:3.1.26; EC:3.1.26.4	Acting on ester bonds; Acting on peptide bonds (peptidases); Acting on ester bonds; Ribonuclease H	-	-	-	-	-	-	-	-	-	-	-	-	-	-	-	-	-	-	*	6.1e-08	-	-	-	-
Fsp-Ps 5.3_LOD1.5Interval	TRINITY_DN6744_c0_g1_i13	not available	len=7428 path=[0:0-657 4:658-681 6:682-3291 7:3292-3694 9:3695-4724 10:4725-4748 11:4749-4840 13:4841-4917 14:4918-5042 15:5043-6543 20:6544-6569 22:6570-6636 23:6637-7427]	0	760	686.566	6855	7315	461	6018288	6018750	0.0015759	433	92.9185	433	92.9185	8	1.71674	Plus	Plus	7428	gag/pol polyprotein	F:nucleic acid binding; F:aspartic-type endopeptidase activity; F:RNA-DNA hybrid ribonuclease activity; P:proteolysis; P:DNA integration; P:RNA phosphodiester bond hydrolysis, endonucleolytic	EC:3.1.30; EC:3.4.23; EC:3.1.26; EC:3.1.26.4	Acting on ester bonds; Acting on peptide bonds (peptidases); Acting on ester bonds; Ribonuclease H	-	-	-	-	-	-	-	-	-	-	-	-	-	-	-	-	-	-	*	6.1e-08	-	-	-	-
Fsp-Ps 5.3_LOD1.5Interval	TRINITY_DN6744_c0_g1_i13	not available	len=7428 path=[0:0-657 4:658-681 6:682-3291 7:3292-3694 9:3695-4724 10:4725-4748 11:4749-4840 13:4841-4917 14:4918-5042 15:5043-6543 20:6544-6569 22:6570-6636 23:6637-7427]	0	754	681.156	6744	7428	685	8668510	8669198	0.00234163	569	82.2254	569	82.2254	10	1.44509	Plus	Plus	7428	gag/pol polyprotein	F:nucleic acid binding; F:aspartic-type endopeptidase activity; F:RNA-DNA hybrid ribonuclease activity; P:proteolysis; P:DNA integration; P:RNA phosphodiester bond hydrolysis, endonucleolytic	EC:3.1.30; EC:3.4.23; EC:3.1.26; EC:3.1.26.4	Acting on ester bonds; Acting on peptide bonds (peptidases); Acting on ester bonds; Ribonuclease H	-	-	-	-	-	-	-	-	-	-	-	-	-	-	-	-	-	-	*	6.1e-08	-	-	-	-
Fsp-Ps 5.3_LOD1.5Interval	TRINITY_DN6744_c0_g1_i13	not available	len=7428 path=[0:0-657 4:658-681 6:682-3291 7:3292-3694 9:3695-4724 10:4725-4748 11:4749-4840 13:4841-4917 14:4918-5042 15:5043-6543 20:6544-6569 22:6570-6636 23:6637-7427]	0	752	679.353	6476	4288	2189	8581887	8584089	0.00747613	1501	67.2792	1501	67.2792	70	3.13761	Plus	Minus	7428	gag/pol polyprotein	F:nucleic acid binding; F:aspartic-type endopeptidase activity; F:RNA-DNA hybrid ribonuclease activity; P:proteolysis; P:DNA integration; P:RNA phosphodiester bond hydrolysis, endonucleolytic	EC:3.1.30; EC:3.4.23; EC:3.1.26; EC:3.1.26.4	Acting on ester bonds; Acting on peptide bonds (peptidases); Acting on ester bonds; Ribonuclease H	-	-	-	-	-	-	-	-	-	-	-	-	-	-	-	-	-	-	*	6.1e-08	-	-	-	-
Fsp-Ps 5.3_LOD1.5Interval	TRINITY_DN6744_c0_g1_i13	not available	len=7428 path=[0:0-657 4:658-681 6:682-3291 7:3292-3694 9:3695-4724 10:4725-4748 11:4749-4840 13:4841-4917 14:4918-5042 15:5043-6543 20:6544-6569 22:6570-6636 23:6637-7427]	0	752	679.353	5903	7294	1392	21951940	21953334	0.00475847	999	71.1032	999	71.1032	23	1.63701	Plus	Plus	7428	gag/pol polyprotein	F:nucleic acid binding; F:aspartic-type endopeptidase activity; F:RNA-DNA hybrid ribonuclease activity; P:proteolysis; P:DNA integration; P:RNA phosphodiester bond hydrolysis, endonucleolytic	EC:3.1.30; EC:3.4.23; EC:3.1.26; EC:3.1.26.4	Acting on ester bonds; Acting on peptide bonds (peptidases); Acting on ester bonds; Ribonuclease H	-	-	-	-	-	-	-	-	-	-	-	-	-	-	-	-	-	-	*	6.1e-08	-	-	-	-
Fsp-Ps 5.3_LOD1.5Interval	TRINITY_DN6744_c0_g1_i13	not available	len=7428 path=[0:0-657 4:658-681 6:682-3291 7:3292-3694 9:3695-4724 10:4725-4748 11:4749-4840 13:4841-4917 14:4918-5042 15:5043-6543 20:6544-6569 22:6570-6636 23:6637-7427]	0	750	677.55	5586	3907	1680	20700277	20701964	0.00573615	1176	69.3396	1176	69.3396	24	1.41509	Plus	Minus	7428	gag/pol polyprotein	F:nucleic acid binding; F:aspartic-type endopeptidase activity; F:RNA-DNA hybrid ribonuclease activity; P:proteolysis; P:DNA integration; P:RNA phosphodiester bond hydrolysis, endonucleolytic	EC:3.1.30; EC:3.4.23; EC:3.1.26; EC:3.1.26.4	Acting on ester bonds; Acting on peptide bonds (peptidases); Acting on ester bonds; Ribonuclease H	-	-	-	-	-	-	-	-	-	-	-	-	-	-	-	-	-	-	*	6.1e-08	-	-	-	-
Fsp-Ps 5.3_LOD1.5Interval	TRINITY_DN6744_c0_g1_i13	not available	len=7428 path=[0:0-657 4:658-681 6:682-3291 7:3292-3694 9:3695-4724 10:4725-4748 11:4749-4840 13:4841-4917 14:4918-5042 15:5043-6543 20:6544-6569 22:6570-6636 23:6637-7427]	0	748	675.746	5233	3862	1372	8302326	8303699	0.00468327	977	71.0545	977	71.0545	4	0.290909	Plus	Minus	7428	gag/pol polyprotein	F:nucleic acid binding; F:aspartic-type endopeptidase activity; F:RNA-DNA hybrid ribonuclease activity; P:proteolysis; P:DNA integration; P:RNA phosphodiester bond hydrolysis, endonucleolytic	EC:3.1.30; EC:3.4.23; EC:3.1.26; EC:3.1.26.4	Acting on ester bonds; Acting on peptide bonds (peptidases); Acting on ester bonds; Ribonuclease H	-	-	-	-	-	-	-	-	-	-	-	-	-	-	-	-	-	-	*	6.1e-08	-	-	-	-
Fsp-Ps 5.3_LOD1.5Interval	TRINITY_DN6744_c0_g1_i13	not available	len=7428 path=[0:0-657 4:658-681 6:682-3291 7:3292-3694 9:3695-4724 10:4725-4748 11:4749-4840 13:4841-4917 14:4918-5042 15:5043-6543 20:6544-6569 22:6570-6636 23:6637-7427]	0	748	675.746	3880	6075	2196	13743746	13745897	0.0075069	1488	66.9065	1488	66.9065	100	4.4964	Plus	Plus	7428	gag/pol polyprotein	F:nucleic acid binding; F:aspartic-type endopeptidase activity; F:RNA-DNA hybrid ribonuclease activity; P:proteolysis; P:DNA integration; P:RNA phosphodiester bond hydrolysis, endonucleolytic	EC:3.1.30; EC:3.4.23; EC:3.1.26; EC:3.1.26.4	Acting on ester bonds; Acting on peptide bonds (peptidases); Acting on ester bonds; Ribonuclease H	-	-	-	-	-	-	-	-	-	-	-	-	-	-	-	-	-	-	*	6.1e-08	-	-	-	-
Fsp-Ps 5.3_LOD1.5Interval	TRINITY_DN6744_c0_g1_i13	not available	len=7428 path=[0:0-657 4:658-681 6:682-3291 7:3292-3694 9:3695-4724 10:4725-4748 11:4749-4840 13:4841-4917 14:4918-5042 15:5043-6543 20:6544-6569 22:6570-6636 23:6637-7427]	0	746	673.943	5550	3895	1656	20363262	20364925	0.0056541	1154	69.1847	1154	69.1847	16	0.959233	Plus	Minus	7428	gag/pol polyprotein	F:nucleic acid binding; F:aspartic-type endopeptidase activity; F:RNA-DNA hybrid ribonuclease activity; P:proteolysis; P:DNA integration; P:RNA phosphodiester bond hydrolysis, endonucleolytic	EC:3.1.30; EC:3.4.23; EC:3.1.26; EC:3.1.26.4	Acting on ester bonds; Acting on peptide bonds (peptidases); Acting on ester bonds; Ribonuclease H	-	-	-	-	-	-	-	-	-	-	-	-	-	-	-	-	-	-	*	6.1e-08	-	-	-	-
Fsp-Ps 5.3_LOD1.5Interval	TRINITY_DN6744_c0_g1_i13	not available	len=7428 path=[0:0-657 4:658-681 6:682-3291 7:3292-3694 9:3695-4724 10:4725-4748 11:4749-4840 13:4841-4917 14:4918-5042 15:5043-6543 20:6544-6569 22:6570-6636 23:6637-7427]	0	742	670.336	3895	5619	1725	19975044	19976777	0.00589681	1196	68.8147	1196	68.8147	17	0.978136	Plus	Plus	7428	gag/pol polyprotein	F:nucleic acid binding; F:aspartic-type endopeptidase activity; F:RNA-DNA hybrid ribonuclease activity; P:proteolysis; P:DNA integration; P:RNA phosphodiester bond hydrolysis, endonucleolytic	EC:3.1.30; EC:3.4.23; EC:3.1.26; EC:3.1.26.4	Acting on ester bonds; Acting on peptide bonds (peptidases); Acting on ester bonds; Ribonuclease H	-	-	-	-	-	-	-	-	-	-	-	-	-	-	-	-	-	-	*	6.1e-08	-	-	-	-
Fsp-Ps 5.3_LOD1.5Interval	TRINITY_DN6744_c0_g1_i13	not available	len=7428 path=[0:0-657 4:658-681 6:682-3291 7:3292-3694 9:3695-4724 10:4725-4748 11:4749-4840 13:4841-4917 14:4918-5042 15:5043-6543 20:6544-6569 22:6570-6636 23:6637-7427]	0	742	670.336	6770	7428	659	11538234	11538889	0.00225275	550	83.0816	550	83.0816	9	1.35952	Plus	Plus	7428	gag/pol polyprotein	F:nucleic acid binding; F:aspartic-type endopeptidase activity; F:RNA-DNA hybrid ribonuclease activity; P:proteolysis; P:DNA integration; P:RNA phosphodiester bond hydrolysis, endonucleolytic	EC:3.1.30; EC:3.4.23; EC:3.1.26; EC:3.1.26.4	Acting on ester bonds; Acting on peptide bonds (peptidases); Acting on ester bonds; Ribonuclease H	-	-	-	-	-	-	-	-	-	-	-	-	-	-	-	-	-	-	*	6.1e-08	-	-	-	-
Fsp-Ps 5.3_LOD1.5Interval	TRINITY_DN6744_c0_g1_i13	not available	len=7428 path=[0:0-657 4:658-681 6:682-3291 7:3292-3694 9:3695-4724 10:4725-4748 11:4749-4840 13:4841-4917 14:4918-5042 15:5043-6543 20:6544-6569 22:6570-6636 23:6637-7427]	0	740	668.533	7077	5917	1161	9265198	9266358	0.00396197	856	73.2877	856	73.2877	14	1.19863	Plus	Minus	7428	gag/pol polyprotein	F:nucleic acid binding; F:aspartic-type endopeptidase activity; F:RNA-DNA hybrid ribonuclease activity; P:proteolysis; P:DNA integration; P:RNA phosphodiester bond hydrolysis, endonucleolytic	EC:3.1.30; EC:3.4.23; EC:3.1.26; EC:3.1.26.4	Acting on ester bonds; Acting on peptide bonds (peptidases); Acting on ester bonds; Ribonuclease H	-	-	-	-	-	-	-	-	-	-	-	-	-	-	-	-	-	-	*	6.1e-08	-	-	-	-
Fsp-Ps 5.3_LOD1.5Interval	TRINITY_DN6744_c0_g1_i13	not available	len=7428 path=[0:0-657 4:658-681 6:682-3291 7:3292-3694 9:3695-4724 10:4725-4748 11:4749-4840 13:4841-4917 14:4918-5042 15:5043-6543 20:6544-6569 22:6570-6636 23:6637-7427]	0	738	666.729	5595	3895	1701	19902504	19904211	0.00580793	1187	69.1322	1187	69.1322	25	1.45603	Plus	Minus	7428	gag/pol polyprotein	F:nucleic acid binding; F:aspartic-type endopeptidase activity; F:RNA-DNA hybrid ribonuclease activity; P:proteolysis; P:DNA integration; P:RNA phosphodiester bond hydrolysis, endonucleolytic	EC:3.1.30; EC:3.4.23; EC:3.1.26; EC:3.1.26.4	Acting on ester bonds; Acting on peptide bonds (peptidases); Acting on ester bonds; Ribonuclease H	-	-	-	-	-	-	-	-	-	-	-	-	-	-	-	-	-	-	*	6.1e-08	-	-	-	-
Fsp-Ps 5.3_LOD1.5Interval	TRINITY_DN6744_c0_g1_i13	not available	len=7428 path=[0:0-657 4:658-681 6:682-3291 7:3292-3694 9:3695-4724 10:4725-4748 11:4749-4840 13:4841-4917 14:4918-5042 15:5043-6543 20:6544-6569 22:6570-6636 23:6637-7427]	0	738	666.729	3895	5589	1695	4869418	4871119	0.00579426	1183	69.1813	1183	69.1813	23	1.34503	Plus	Plus	7428	gag/pol polyprotein	F:nucleic acid binding; F:aspartic-type endopeptidase activity; F:RNA-DNA hybrid ribonuclease activity; P:proteolysis; P:DNA integration; P:RNA phosphodiester bond hydrolysis, endonucleolytic	EC:3.1.30; EC:3.4.23; EC:3.1.26; EC:3.1.26.4	Acting on ester bonds; Acting on peptide bonds (peptidases); Acting on ester bonds; Ribonuclease H	-	-	-	-	-	-	-	-	-	-	-	-	-	-	-	-	-	-	*	6.1e-08	-	-	-	-
Fsp-Ps 5.3_LOD1.5Interval	TRINITY_DN6744_c0_g1_i13	not available	len=7428 path=[0:0-657 4:658-681 6:682-3291 7:3292-3694 9:3695-4724 10:4725-4748 11:4749-4840 13:4841-4917 14:4918-5042 15:5043-6543 20:6544-6569 22:6570-6636 23:6637-7427]	0	736	664.926	6974	6439	536	26470736	26471271	0.00182545	469	87.5	469	87.5	0	0	Plus	Minus	7428	gag/pol polyprotein	F:nucleic acid binding; F:aspartic-type endopeptidase activity; F:RNA-DNA hybrid ribonuclease activity; P:proteolysis; P:DNA integration; P:RNA phosphodiester bond hydrolysis, endonucleolytic	EC:3.1.30; EC:3.4.23; EC:3.1.26; EC:3.1.26.4	Acting on ester bonds; Acting on peptide bonds (peptidases); Acting on ester bonds; Ribonuclease H	-	-	-	-	-	-	-	-	-	-	-	-	-	-	-	-	-	-	*	6.1e-08	-	-	-	-
Fsp-Ps 5.3_LOD1.5Interval	TRINITY_DN6744_c0_g1_i13	not available	len=7428 path=[0:0-657 4:658-681 6:682-3291 7:3292-3694 9:3695-4724 10:4725-4748 11:4749-4840 13:4841-4917 14:4918-5042 15:5043-6543 20:6544-6569 22:6570-6636 23:6637-7427]	0	734	663.123	5144	7081	1938	27276297	27278237	0.00662494	1341	68.1749	1341	68.1749	55	2.79614	Plus	Plus	7428	gag/pol polyprotein	F:nucleic acid binding; F:aspartic-type endopeptidase activity; F:RNA-DNA hybrid ribonuclease activity; P:proteolysis; P:DNA integration; P:RNA phosphodiester bond hydrolysis, endonucleolytic	EC:3.1.30; EC:3.4.23; EC:3.1.26; EC:3.1.26.4	Acting on ester bonds; Acting on peptide bonds (peptidases); Acting on ester bonds; Ribonuclease H	-	-	-	-	-	-	-	-	-	-	-	-	-	-	-	-	-	-	*	6.1e-08	-	-	-	-
Fsp-Ps 5.3_LOD1.5Interval	TRINITY_DN6744_c0_g1_i13	not available	len=7428 path=[0:0-657 4:658-681 6:682-3291 7:3292-3694 9:3695-4724 10:4725-4748 11:4749-4840 13:4841-4917 14:4918-5042 15:5043-6543 20:6544-6569 22:6570-6636 23:6637-7427]	0	728	657.713	3895	5598	1704	12442236	12443946	0.00582503	1182	68.841	1182	68.841	19	1.10658	Plus	Plus	7428	gag/pol polyprotein	F:nucleic acid binding; F:aspartic-type endopeptidase activity; F:RNA-DNA hybrid ribonuclease activity; P:proteolysis; P:DNA integration; P:RNA phosphodiester bond hydrolysis, endonucleolytic	EC:3.1.30; EC:3.4.23; EC:3.1.26; EC:3.1.26.4	Acting on ester bonds; Acting on peptide bonds (peptidases); Acting on ester bonds; Ribonuclease H	-	-	-	-	-	-	-	-	-	-	-	-	-	-	-	-	-	-	*	6.1e-08	-	-	-	-
Fsp-Ps 5.3_LOD1.5Interval	TRINITY_DN6744_c0_g1_i13	not available	len=7428 path=[0:0-657 4:658-681 6:682-3291 7:3292-3694 9:3695-4724 10:4725-4748 11:4749-4840 13:4841-4917 14:4918-5042 15:5043-6543 20:6544-6569 22:6570-6636 23:6637-7427]	0	728	657.713	6721	6053	669	13041558	13042226	0.0022801	547	81.7638	547	81.7638	0	0	Plus	Minus	7428	gag/pol polyprotein	F:nucleic acid binding; F:aspartic-type endopeptidase activity; F:RNA-DNA hybrid ribonuclease activity; P:proteolysis; P:DNA integration; P:RNA phosphodiester bond hydrolysis, endonucleolytic	EC:3.1.30; EC:3.4.23; EC:3.1.26; EC:3.1.26.4	Acting on ester bonds; Acting on peptide bonds (peptidases); Acting on ester bonds; Ribonuclease H	-	-	-	-	-	-	-	-	-	-	-	-	-	-	-	-	-	-	*	6.1e-08	-	-	-	-
Fsp-Ps 5.3_LOD1.5Interval	TRINITY_DN6744_c0_g1_i13	not available	len=7428 path=[0:0-657 4:658-681 6:682-3291 7:3292-3694 9:3695-4724 10:4725-4748 11:4749-4840 13:4841-4917 14:4918-5042 15:5043-6543 20:6544-6569 22:6570-6636 23:6637-7427]	0	726	655.909	3862	5709	1848	21976166	21977992	0.00631728	1282	68.4463	1282	68.4463	71	3.79071	Plus	Plus	7428	gag/pol polyprotein	F:nucleic acid binding; F:aspartic-type endopeptidase activity; F:RNA-DNA hybrid ribonuclease activity; P:proteolysis; P:DNA integration; P:RNA phosphodiester bond hydrolysis, endonucleolytic	EC:3.1.30; EC:3.4.23; EC:3.1.26; EC:3.1.26.4	Acting on ester bonds; Acting on peptide bonds (peptidases); Acting on ester bonds; Ribonuclease H	-	-	-	-	-	-	-	-	-	-	-	-	-	-	-	-	-	-	*	6.1e-08	-	-	-	-
Fsp-Ps 5.3_LOD1.5Interval	TRINITY_DN6744_c0_g1_i13	not available	len=7428 path=[0:0-657 4:658-681 6:682-3291 7:3292-3694 9:3695-4724 10:4725-4748 11:4749-4840 13:4841-4917 14:4918-5042 15:5043-6543 20:6544-6569 22:6570-6636 23:6637-7427]	0	722	652.302	5815	7077	1263	28439867	28441129	0.00431749	911	71.9021	911	71.9021	8	0.631413	Plus	Plus	7428	gag/pol polyprotein	F:nucleic acid binding; F:aspartic-type endopeptidase activity; F:RNA-DNA hybrid ribonuclease activity; P:proteolysis; P:DNA integration; P:RNA phosphodiester bond hydrolysis, endonucleolytic	EC:3.1.30; EC:3.4.23; EC:3.1.26; EC:3.1.26.4	Acting on ester bonds; Acting on peptide bonds (peptidases); Acting on ester bonds; Ribonuclease H	-	-	-	-	-	-	-	-	-	-	-	-	-	-	-	-	-	-	*	6.1e-08	-	-	-	-
Fsp-Ps 5.3_LOD1.5Interval	TRINITY_DN6744_c0_g1_i13	not available	len=7428 path=[0:0-657 4:658-681 6:682-3291 7:3292-3694 9:3695-4724 10:4725-4748 11:4749-4840 13:4841-4917 14:4918-5042 15:5043-6543 20:6544-6569 22:6570-6636 23:6637-7427]	1.20143e-180	720	650.499	3895	5407	1513	9684507	9686027	0.0051721	1066	69.6732	1066	69.6732	26	1.69935	Plus	Plus	7428	gag/pol polyprotein	F:nucleic acid binding; F:aspartic-type endopeptidase activity; F:RNA-DNA hybrid ribonuclease activity; P:proteolysis; P:DNA integration; P:RNA phosphodiester bond hydrolysis, endonucleolytic	EC:3.1.30; EC:3.4.23; EC:3.1.26; EC:3.1.26.4	Acting on ester bonds; Acting on peptide bonds (peptidases); Acting on ester bonds; Ribonuclease H	-	-	-	-	-	-	-	-	-	-	-	-	-	-	-	-	-	-	*	6.1e-08	-	-	-	-
Fsp-Ps 5.3_LOD1.5Interval	TRINITY_DN6744_c0_g1_i13	not available	len=7428 path=[0:0-657 4:658-681 6:682-3291 7:3292-3694 9:3695-4724 10:4725-4748 11:4749-4840 13:4841-4917 14:4918-5042 15:5043-6543 20:6544-6569 22:6570-6636 23:6637-7427]	1.46364e-179	716	646.892	4768	3640	1129	23604743	23605871	0.00385258	825	72.9443	825	72.9443	4	0.353669	Plus	Minus	7428	gag/pol polyprotein	F:nucleic acid binding; F:aspartic-type endopeptidase activity; F:RNA-DNA hybrid ribonuclease activity; P:proteolysis; P:DNA integration; P:RNA phosphodiester bond hydrolysis, endonucleolytic	EC:3.1.30; EC:3.4.23; EC:3.1.26; EC:3.1.26.4	Acting on ester bonds; Acting on peptide bonds (peptidases); Acting on ester bonds; Ribonuclease H	-	-	-	-	-	-	-	-	-	-	-	-	-	-	-	-	-	-	*	6.1e-08	-	-	-	-
Fsp-Ps 5.3_LOD1.5Interval	TRINITY_DN6744_c0_g1_i13	not available	len=7428 path=[0:0-657 4:658-681 6:682-3291 7:3292-3694 9:3695-4724 10:4725-4748 11:4749-4840 13:4841-4917 14:4918-5042 15:5043-6543 20:6544-6569 22:6570-6636 23:6637-7427]	6.22354e-178	710	641.482	6878	5297	1582	22342160	22343739	0.00540114	1114	69.5381	1114	69.5381	42	2.62172	Plus	Minus	7428	gag/pol polyprotein	F:nucleic acid binding; F:aspartic-type endopeptidase activity; F:RNA-DNA hybrid ribonuclease activity; P:proteolysis; P:DNA integration; P:RNA phosphodiester bond hydrolysis, endonucleolytic	EC:3.1.30; EC:3.4.23; EC:3.1.26; EC:3.1.26.4	Acting on ester bonds; Acting on peptide bonds (peptidases); Acting on ester bonds; Ribonuclease H	-	-	-	-	-	-	-	-	-	-	-	-	-	-	-	-	-	-	*	6.1e-08	-	-	-	-
Fsp-Ps 5.3_LOD1.5Interval	TRINITY_DN6744_c0_g1_i13	not available	len=7428 path=[0:0-657 4:658-681 6:682-3291 7:3292-3694 9:3695-4724 10:4725-4748 11:4749-4840 13:4841-4917 14:4918-5042 15:5043-6543 20:6544-6569 22:6570-6636 23:6637-7427]	2.17223e-177	708	639.679	5456	7081	1626	9691093	9692715	0.00555839	1147	69.389	1147	69.389	57	3.44828	Plus	Plus	7428	gag/pol polyprotein	F:nucleic acid binding; F:aspartic-type endopeptidase activity; F:RNA-DNA hybrid ribonuclease activity; P:proteolysis; P:DNA integration; P:RNA phosphodiester bond hydrolysis, endonucleolytic	EC:3.1.30; EC:3.4.23; EC:3.1.26; EC:3.1.26.4	Acting on ester bonds; Acting on peptide bonds (peptidases); Acting on ester bonds; Ribonuclease H	-	-	-	-	-	-	-	-	-	-	-	-	-	-	-	-	-	-	*	6.1e-08	-	-	-	-
Fsp-Ps 5.3_LOD1.5Interval	TRINITY_DN6744_c0_g1_i13	not available	len=7428 path=[0:0-657 4:658-681 6:682-3291 7:3292-3694 9:3695-4724 10:4725-4748 11:4749-4840 13:4841-4917 14:4918-5042 15:5043-6543 20:6544-6569 22:6570-6636 23:6637-7427]	2.64632e-176	704	636.072	5971	7294	1324	21127772	21129100	0.00452602	960	71.2695	960	71.2695	41	3.0438	Plus	Plus	7428	gag/pol polyprotein	F:nucleic acid binding; F:aspartic-type endopeptidase activity; F:RNA-DNA hybrid ribonuclease activity; P:proteolysis; P:DNA integration; P:RNA phosphodiester bond hydrolysis, endonucleolytic	EC:3.1.30; EC:3.4.23; EC:3.1.26; EC:3.1.26.4	Acting on ester bonds; Acting on peptide bonds (peptidases); Acting on ester bonds; Ribonuclease H	-	-	-	-	-	-	-	-	-	-	-	-	-	-	-	-	-	-	*	6.1e-08	-	-	-	-
Fsp-Ps 5.3_LOD1.5Interval	TRINITY_DN6744_c0_g1_i13	not available	len=7428 path=[0:0-657 4:658-681 6:682-3291 7:3292-3694 9:3695-4724 10:4725-4748 11:4749-4840 13:4841-4917 14:4918-5042 15:5043-6543 20:6544-6569 22:6570-6636 23:6637-7427]	2.64632e-176	704	636.072	6829	7428	600	21065794	21066394	0.00205107	508	83.2787	508	83.2787	19	3.11475	Plus	Plus	7428	gag/pol polyprotein	F:nucleic acid binding; F:aspartic-type endopeptidase activity; F:RNA-DNA hybrid ribonuclease activity; P:proteolysis; P:DNA integration; P:RNA phosphodiester bond hydrolysis, endonucleolytic	EC:3.1.30; EC:3.4.23; EC:3.1.26; EC:3.1.26.4	Acting on ester bonds; Acting on peptide bonds (peptidases); Acting on ester bonds; Ribonuclease H	-	-	-	-	-	-	-	-	-	-	-	-	-	-	-	-	-	-	*	6.1e-08	-	-	-	-
Fsp-Ps 5.3_LOD1.5Interval	TRINITY_DN6744_c0_g1_i13	not available	len=7428 path=[0:0-657 4:658-681 6:682-3291 7:3292-3694 9:3695-4724 10:4725-4748 11:4749-4840 13:4841-4917 14:4918-5042 15:5043-6543 20:6544-6569 22:6570-6636 23:6637-7427]	9.23656e-176	702	634.269	6829	7428	600	22442642	22443250	0.00205107	511	83.3605	511	83.3605	17	2.77325	Plus	Plus	7428	gag/pol polyprotein	F:nucleic acid binding; F:aspartic-type endopeptidase activity; F:RNA-DNA hybrid ribonuclease activity; P:proteolysis; P:DNA integration; P:RNA phosphodiester bond hydrolysis, endonucleolytic	EC:3.1.30; EC:3.4.23; EC:3.1.26; EC:3.1.26.4	Acting on ester bonds; Acting on peptide bonds (peptidases); Acting on ester bonds; Ribonuclease H	-	-	-	-	-	-	-	-	-	-	-	-	-	-	-	-	-	-	*	6.1e-08	-	-	-	-
Fsp-Ps 5.3_LOD1.5Interval	TRINITY_DN6744_c0_g1_i13	not available	len=7428 path=[0:0-657 4:658-681 6:682-3291 7:3292-3694 9:3695-4724 10:4725-4748 11:4749-4840 13:4841-4917 14:4918-5042 15:5043-6543 20:6544-6569 22:6570-6636 23:6637-7427]	3.22388e-175	700	632.465	5182	4345	838	19484099	19484938	0.00285782	648	76.9596	648	76.9596	6	0.712589	Plus	Minus	7428	gag/pol polyprotein	F:nucleic acid binding; F:aspartic-type endopeptidase activity; F:RNA-DNA hybrid ribonuclease activity; P:proteolysis; P:DNA integration; P:RNA phosphodiester bond hydrolysis, endonucleolytic	EC:3.1.30; EC:3.4.23; EC:3.1.26; EC:3.1.26.4	Acting on ester bonds; Acting on peptide bonds (peptidases); Acting on ester bonds; Ribonuclease H	-	-	-	-	-	-	-	-	-	-	-	-	-	-	-	-	-	-	*	6.1e-08	-	-	-	-
Fsp-Ps 5.3_LOD1.5Interval	TRINITY_DN6744_c0_g1_i13	not available	len=7428 path=[0:0-657 4:658-681 6:682-3291 7:3292-3694 9:3695-4724 10:4725-4748 11:4749-4840 13:4841-4917 14:4918-5042 15:5043-6543 20:6544-6569 22:6570-6636 23:6637-7427]	1.37083e-173	694	627.055	7076	5973	1104	20481051	20482153	0.00376712	809	72.9486	809	72.9486	11	0.991885	Plus	Minus	7428	gag/pol polyprotein	F:nucleic acid binding; F:aspartic-type endopeptidase activity; F:RNA-DNA hybrid ribonuclease activity; P:proteolysis; P:DNA integration; P:RNA phosphodiester bond hydrolysis, endonucleolytic	EC:3.1.30; EC:3.4.23; EC:3.1.26; EC:3.1.26.4	Acting on ester bonds; Acting on peptide bonds (peptidases); Acting on ester bonds; Ribonuclease H	-	-	-	-	-	-	-	-	-	-	-	-	-	-	-	-	-	-	*	6.1e-08	-	-	-	-
Fsp-Ps 5.3_LOD1.5Interval	TRINITY_DN6744_c0_g1_i13	not available	len=7428 path=[0:0-657 4:658-681 6:682-3291 7:3292-3694 9:3695-4724 10:4725-4748 11:4749-4840 13:4841-4917 14:4918-5042 15:5043-6543 20:6544-6569 22:6570-6636 23:6637-7427]	1.37083e-173	694	627.055	7104	6545	560	23601908	23602463	0.00190749	476	85	476	85	4	0.714286	Plus	Minus	7428	gag/pol polyprotein	F:nucleic acid binding; F:aspartic-type endopeptidase activity; F:RNA-DNA hybrid ribonuclease activity; P:proteolysis; P:DNA integration; P:RNA phosphodiester bond hydrolysis, endonucleolytic	EC:3.1.30; EC:3.4.23; EC:3.1.26; EC:3.1.26.4	Acting on ester bonds; Acting on peptide bonds (peptidases); Acting on ester bonds; Ribonuclease H	-	-	-	-	-	-	-	-	-	-	-	-	-	-	-	-	-	-	*	6.1e-08	-	-	-	-
Fsp-Ps 5.3_LOD1.5Interval	TRINITY_DN6744_c0_g1_i13	not available	len=7428 path=[0:0-657 4:658-681 6:682-3291 7:3292-3694 9:3695-4724 10:4725-4748 11:4749-4840 13:4841-4917 14:4918-5042 15:5043-6543 20:6544-6569 22:6570-6636 23:6637-7427]	4.78466e-173	692	625.252	178	853	676	9522951	9523611	0.00231087	546	79.5918	546	79.5918	35	5.10204	Plus	Plus	7428	gag/pol polyprotein	F:nucleic acid binding; F:aspartic-type endopeptidase activity; F:RNA-DNA hybrid ribonuclease activity; P:proteolysis; P:DNA integration; P:RNA phosphodiester bond hydrolysis, endonucleolytic	EC:3.1.30; EC:3.4.23; EC:3.1.26; EC:3.1.26.4	Acting on ester bonds; Acting on peptide bonds (peptidases); Acting on ester bonds; Ribonuclease H	-	-	-	-	-	-	-	-	-	-	-	-	-	-	-	-	-	-	*	6.1e-08	-	-	-	-
Fsp-Ps 5.3_LOD1.5Interval	TRINITY_DN6744_c0_g1_i13	not available	len=7428 path=[0:0-657 4:658-681 6:682-3291 7:3292-3694 9:3695-4724 10:4725-4748 11:4749-4840 13:4841-4917 14:4918-5042 15:5043-6543 20:6544-6569 22:6570-6636 23:6637-7427]	2.03449e-171	686	619.842	7307	5947	1361	10727942	10729309	0.00464566	1030	73.0496	1030	73.0496	91	6.4539	Plus	Minus	7428	gag/pol polyprotein	F:nucleic acid binding; F:aspartic-type endopeptidase activity; F:RNA-DNA hybrid ribonuclease activity; P:proteolysis; P:DNA integration; P:RNA phosphodiester bond hydrolysis, endonucleolytic	EC:3.1.30; EC:3.4.23; EC:3.1.26; EC:3.1.26.4	Acting on ester bonds; Acting on peptide bonds (peptidases); Acting on ester bonds; Ribonuclease H	-	-	-	-	-	-	-	-	-	-	-	-	-	-	-	-	-	-	*	6.1e-08	-	-	-	-
Fsp-Ps 5.3_LOD1.5Interval	TRINITY_DN6744_c0_g1_i13	not available	len=7428 path=[0:0-657 4:658-681 6:682-3291 7:3292-3694 9:3695-4724 10:4725-4748 11:4749-4840 13:4841-4917 14:4918-5042 15:5043-6543 20:6544-6569 22:6570-6636 23:6637-7427]	7.10106e-171	684	618.038	6550	7305	756	23120599	23121348	0.00258434	600	78.534	600	78.534	22	2.87958	Plus	Plus	7428	gag/pol polyprotein	F:nucleic acid binding; F:aspartic-type endopeptidase activity; F:RNA-DNA hybrid ribonuclease activity; P:proteolysis; P:DNA integration; P:RNA phosphodiester bond hydrolysis, endonucleolytic	EC:3.1.30; EC:3.4.23; EC:3.1.26; EC:3.1.26.4	Acting on ester bonds; Acting on peptide bonds (peptidases); Acting on ester bonds; Ribonuclease H	-	-	-	-	-	-	-	-	-	-	-	-	-	-	-	-	-	-	*	6.1e-08	-	-	-	-
Fsp-Ps 5.3_LOD1.5Interval	TRINITY_DN6744_c0_g1_i13	not available	len=7428 path=[0:0-657 4:658-681 6:682-3291 7:3292-3694 9:3695-4724 10:4725-4748 11:4749-4840 13:4841-4917 14:4918-5042 15:5043-6543 20:6544-6569 22:6570-6636 23:6637-7427]	3.01945e-169	678	612.628	394	905	512	21489492	21490003	0.00175024	443	86.5234	443	86.5234	0	0	Plus	Plus	7428	gag/pol polyprotein	F:nucleic acid binding; F:aspartic-type endopeptidase activity; F:RNA-DNA hybrid ribonuclease activity; P:proteolysis; P:DNA integration; P:RNA phosphodiester bond hydrolysis, endonucleolytic	EC:3.1.30; EC:3.4.23; EC:3.1.26; EC:3.1.26.4	Acting on ester bonds; Acting on peptide bonds (peptidases); Acting on ester bonds; Ribonuclease H	-	-	-	-	-	-	-	-	-	-	-	-	-	-	-	-	-	-	*	6.1e-08	-	-	-	-
Fsp-Ps 5.3_LOD1.5Interval	TRINITY_DN6744_c0_g1_i13	not available	len=7428 path=[0:0-657 4:658-681 6:682-3291 7:3292-3694 9:3695-4724 10:4725-4748 11:4749-4840 13:4841-4917 14:4918-5042 15:5043-6543 20:6544-6569 22:6570-6636 23:6637-7427]	3.01945e-169	678	612.628	4667	6551	1885	17193873	17195758	0.00644376	1302	68.1675	1302	68.1675	49	2.56545	Plus	Plus	7428	gag/pol polyprotein	F:nucleic acid binding; F:aspartic-type endopeptidase activity; F:RNA-DNA hybrid ribonuclease activity; P:proteolysis; P:DNA integration; P:RNA phosphodiester bond hydrolysis, endonucleolytic	EC:3.1.30; EC:3.4.23; EC:3.1.26; EC:3.1.26.4	Acting on ester bonds; Acting on peptide bonds (peptidases); Acting on ester bonds; Ribonuclease H	-	-	-	-	-	-	-	-	-	-	-	-	-	-	-	-	-	-	*	6.1e-08	-	-	-	-
Fsp-Ps 5.3_LOD1.5Interval	TRINITY_DN6744_c0_g1_i13	not available	len=7428 path=[0:0-657 4:658-681 6:682-3291 7:3292-3694 9:3695-4724 10:4725-4748 11:4749-4840 13:4841-4917 14:4918-5042 15:5043-6543 20:6544-6569 22:6570-6636 23:6637-7427]	1.56411e-166	668	603.611	2482	3003	522	9526185	9526706	0.00178443	447	85.6322	447	85.6322	0	0	Plus	Plus	7428	gag/pol polyprotein	F:nucleic acid binding; F:aspartic-type endopeptidase activity; F:RNA-DNA hybrid ribonuclease activity; P:proteolysis; P:DNA integration; P:RNA phosphodiester bond hydrolysis, endonucleolytic	EC:3.1.30; EC:3.4.23; EC:3.1.26; EC:3.1.26.4	Acting on ester bonds; Acting on peptide bonds (peptidases); Acting on ester bonds; Ribonuclease H	-	-	-	-	-	-	-	-	-	-	-	-	-	-	-	-	-	-	*	6.1e-08	-	-	-	-
Fsp-Ps 5.3_LOD1.5Interval	TRINITY_DN6744_c0_g1_i13	not available	len=7428 path=[0:0-657 4:658-681 6:682-3291 7:3292-3694 9:3695-4724 10:4725-4748 11:4749-4840 13:4841-4917 14:4918-5042 15:5043-6543 20:6544-6569 22:6570-6636 23:6637-7427]	5.45929e-166	666	601.808	3889	5179	1291	8979727	8981017	0.00441321	933	71.3849	933	71.3849	32	2.44836	Plus	Plus	7428	gag/pol polyprotein	F:nucleic acid binding; F:aspartic-type endopeptidase activity; F:RNA-DNA hybrid ribonuclease activity; P:proteolysis; P:DNA integration; P:RNA phosphodiester bond hydrolysis, endonucleolytic	EC:3.1.30; EC:3.4.23; EC:3.1.26; EC:3.1.26.4	Acting on ester bonds; Acting on peptide bonds (peptidases); Acting on ester bonds; Ribonuclease H	-	-	-	-	-	-	-	-	-	-	-	-	-	-	-	-	-	-	*	6.1e-08	-	-	-	-
Fsp-Ps 5.3_LOD1.5Interval	TRINITY_DN6744_c0_g1_i13	not available	len=7428 path=[0:0-657 4:658-681 6:682-3291 7:3292-3694 9:3695-4724 10:4725-4748 11:4749-4840 13:4841-4917 14:4918-5042 15:5043-6543 20:6544-6569 22:6570-6636 23:6637-7427]	5.45929e-166	666	601.808	7079	5973	1107	4121732	4122838	0.00377738	804	72.4324	804	72.4324	6	0.540541	Plus	Minus	7428	gag/pol polyprotein	F:nucleic acid binding; F:aspartic-type endopeptidase activity; F:RNA-DNA hybrid ribonuclease activity; P:proteolysis; P:DNA integration; P:RNA phosphodiester bond hydrolysis, endonucleolytic	EC:3.1.30; EC:3.4.23; EC:3.1.26; EC:3.1.26.4	Acting on ester bonds; Acting on peptide bonds (peptidases); Acting on ester bonds; Ribonuclease H	-	-	-	-	-	-	-	-	-	-	-	-	-	-	-	-	-	-	*	6.1e-08	-	-	-	-
Fsp-Ps 5.3_LOD1.5Interval	TRINITY_DN6744_c0_g1_i13	not available	len=7428 path=[0:0-657 4:658-681 6:682-3291 7:3292-3694 9:3695-4724 10:4725-4748 11:4749-4840 13:4841-4917 14:4918-5042 15:5043-6543 20:6544-6569 22:6570-6636 23:6637-7427]	1.90548e-165	664	600.005	7077	5340	1738	8300435	8302170	0.00593442	1211	68.7287	1211	68.7287	50	2.83768	Plus	Minus	7428	gag/pol polyprotein	F:nucleic acid binding; F:aspartic-type endopeptidase activity; F:RNA-DNA hybrid ribonuclease activity; P:proteolysis; P:DNA integration; P:RNA phosphodiester bond hydrolysis, endonucleolytic	EC:3.1.30; EC:3.4.23; EC:3.1.26; EC:3.1.26.4	Acting on ester bonds; Acting on peptide bonds (peptidases); Acting on ester bonds; Ribonuclease H	-	-	-	-	-	-	-	-	-	-	-	-	-	-	-	-	-	-	*	6.1e-08	-	-	-	-
Fsp-Ps 5.3_LOD1.5Interval	TRINITY_DN6744_c0_g1_i13	not available	len=7428 path=[0:0-657 4:658-681 6:682-3291 7:3292-3694 9:3695-4724 10:4725-4748 11:4749-4840 13:4841-4917 14:4918-5042 15:5043-6543 20:6544-6569 22:6570-6636 23:6637-7427]	1.90548e-165	664	600.005	7077	5973	1105	12466969	12468066	0.00377054	803	72.4729	803	72.4729	13	1.17329	Plus	Minus	7428	gag/pol polyprotein	F:nucleic acid binding; F:aspartic-type endopeptidase activity; F:RNA-DNA hybrid ribonuclease activity; P:proteolysis; P:DNA integration; P:RNA phosphodiester bond hydrolysis, endonucleolytic	EC:3.1.30; EC:3.4.23; EC:3.1.26; EC:3.1.26.4	Acting on ester bonds; Acting on peptide bonds (peptidases); Acting on ester bonds; Ribonuclease H	-	-	-	-	-	-	-	-	-	-	-	-	-	-	-	-	-	-	*	6.1e-08	-	-	-	-
Fsp-Ps 5.3_LOD1.5Interval	TRINITY_DN6744_c0_g1_i13	not available	len=7428 path=[0:0-657 4:658-681 6:682-3291 7:3292-3694 9:3695-4724 10:4725-4748 11:4749-4840 13:4841-4917 14:4918-5042 15:5043-6543 20:6544-6569 22:6570-6636 23:6637-7427]	1.90548e-165	664	600.005	6021	7081	1061	13713399	13714473	0.00362697	784	72.5926	784	72.5926	24	2.22222	Plus	Plus	7428	gag/pol polyprotein	F:nucleic acid binding; F:aspartic-type endopeptidase activity; F:RNA-DNA hybrid ribonuclease activity; P:proteolysis; P:DNA integration; P:RNA phosphodiester bond hydrolysis, endonucleolytic	EC:3.1.30; EC:3.4.23; EC:3.1.26; EC:3.1.26.4	Acting on ester bonds; Acting on peptide bonds (peptidases); Acting on ester bonds; Ribonuclease H	-	-	-	-	-	-	-	-	-	-	-	-	-	-	-	-	-	-	*	6.1e-08	-	-	-	-
Fsp-Ps 5.3_LOD1.5Interval	TRINITY_DN6744_c0_g1_i13	not available	len=7428 path=[0:0-657 4:658-681 6:682-3291 7:3292-3694 9:3695-4724 10:4725-4748 11:4749-4840 13:4841-4917 14:4918-5042 15:5043-6543 20:6544-6569 22:6570-6636 23:6637-7427]	6.65077e-165	662	598.201	7290	5971	1320	8746528	8747848	0.00450551	944	70.3428	944	70.3428	43	3.20417	Plus	Minus	7428	gag/pol polyprotein	F:nucleic acid binding; F:aspartic-type endopeptidase activity; F:RNA-DNA hybrid ribonuclease activity; P:proteolysis; P:DNA integration; P:RNA phosphodiester bond hydrolysis, endonucleolytic	EC:3.1.30; EC:3.4.23; EC:3.1.26; EC:3.1.26.4	Acting on ester bonds; Acting on peptide bonds (peptidases); Acting on ester bonds; Ribonuclease H	-	-	-	-	-	-	-	-	-	-	-	-	-	-	-	-	-	-	*	6.1e-08	-	-	-	-
Fsp-Ps 5.3_LOD1.5Interval	TRINITY_DN6744_c0_g1_i13	not available	len=7428 path=[0:0-657 4:658-681 6:682-3291 7:3292-3694 9:3695-4724 10:4725-4748 11:4749-4840 13:4841-4917 14:4918-5042 15:5043-6543 20:6544-6569 22:6570-6636 23:6637-7427]	9.87062e-163	654	590.988	5760	4248	1513	12468385	12469905	0.00516527	1058	69.0601	1058	69.0601	30	1.95822	Plus	Minus	7428	gag/pol polyprotein	F:nucleic acid binding; F:aspartic-type endopeptidase activity; F:RNA-DNA hybrid ribonuclease activity; P:proteolysis; P:DNA integration; P:RNA phosphodiester bond hydrolysis, endonucleolytic	EC:3.1.30; EC:3.4.23; EC:3.1.26; EC:3.1.26.4	Acting on ester bonds; Acting on peptide bonds (peptidases); Acting on ester bonds; Ribonuclease H	-	-	-	-	-	-	-	-	-	-	-	-	-	-	-	-	-	-	*	6.1e-08	-	-	-	-
Fsp-Ps 5.3_LOD1.5Interval	TRINITY_DN6744_c0_g1_i13	not available	len=7428 path=[0:0-657 4:658-681 6:682-3291 7:3292-3694 9:3695-4724 10:4725-4748 11:4749-4840 13:4841-4917 14:4918-5042 15:5043-6543 20:6544-6569 22:6570-6636 23:6637-7427]	3.44519e-162	652	589.185	5490	4342	1149	12322207	12323366	0.00392095	832	71.4777	832	71.4777	19	1.6323	Plus	Minus	7428	gag/pol polyprotein	F:nucleic acid binding; F:aspartic-type endopeptidase activity; F:RNA-DNA hybrid ribonuclease activity; P:proteolysis; P:DNA integration; P:RNA phosphodiester bond hydrolysis, endonucleolytic	EC:3.1.30; EC:3.4.23; EC:3.1.26; EC:3.1.26.4	Acting on ester bonds; Acting on peptide bonds (peptidases); Acting on ester bonds; Ribonuclease H	-	-	-	-	-	-	-	-	-	-	-	-	-	-	-	-	-	-	*	6.1e-08	-	-	-	-
Fsp-Ps 5.3_LOD1.5Interval	TRINITY_DN6744_c0_g1_i13	not available	len=7428 path=[0:0-657 4:658-681 6:682-3291 7:3292-3694 9:3695-4724 10:4725-4748 11:4749-4840 13:4841-4917 14:4918-5042 15:5043-6543 20:6544-6569 22:6570-6636 23:6637-7427]	1.46493e-160	646	583.774	7077	5876	1202	3062103	3063303	0.00410213	866	71.5702	866	71.5702	17	1.40496	Plus	Minus	7428	gag/pol polyprotein	F:nucleic acid binding; F:aspartic-type endopeptidase activity; F:RNA-DNA hybrid ribonuclease activity; P:proteolysis; P:DNA integration; P:RNA phosphodiester bond hydrolysis, endonucleolytic	EC:3.1.30; EC:3.4.23; EC:3.1.26; EC:3.1.26.4	Acting on ester bonds; Acting on peptide bonds (peptidases); Acting on ester bonds; Ribonuclease H	-	-	-	-	-	-	-	-	-	-	-	-	-	-	-	-	-	-	*	6.1e-08	-	-	-	-
Fsp-Ps 5.3_LOD1.5Interval	TRINITY_DN6744_c0_g1_i13	not available	len=7428 path=[0:0-657 4:658-681 6:682-3291 7:3292-3694 9:3695-4724 10:4725-4748 11:4749-4840 13:4841-4917 14:4918-5042 15:5043-6543 20:6544-6569 22:6570-6636 23:6637-7427]	1.46493e-160	646	583.774	7077	5973	1105	8727566	8728670	0.00377054	806	72.4169	806	72.4169	16	1.43756	Plus	Minus	7428	gag/pol polyprotein	F:nucleic acid binding; F:aspartic-type endopeptidase activity; F:RNA-DNA hybrid ribonuclease activity; P:proteolysis; P:DNA integration; P:RNA phosphodiester bond hydrolysis, endonucleolytic	EC:3.1.30; EC:3.4.23; EC:3.1.26; EC:3.1.26.4	Acting on ester bonds; Acting on peptide bonds (peptidases); Acting on ester bonds; Ribonuclease H	-	-	-	-	-	-	-	-	-	-	-	-	-	-	-	-	-	-	*	6.1e-08	-	-	-	-
Fsp-Ps 5.3_LOD1.5Interval	TRINITY_DN6744_c0_g1_i13	not available	len=7428 path=[0:0-657 4:658-681 6:682-3291 7:3292-3694 9:3695-4724 10:4725-4748 11:4749-4840 13:4841-4917 14:4918-5042 15:5043-6543 20:6544-6569 22:6570-6636 23:6637-7427]	5.11311e-160	644	581.971	6071	7068	998	11255443	11256439	0.00341161	733	73.3	733	73.3	5	0.5	Plus	Plus	7428	gag/pol polyprotein	F:nucleic acid binding; F:aspartic-type endopeptidase activity; F:RNA-DNA hybrid ribonuclease activity; P:proteolysis; P:DNA integration; P:RNA phosphodiester bond hydrolysis, endonucleolytic	EC:3.1.30; EC:3.4.23; EC:3.1.26; EC:3.1.26.4	Acting on ester bonds; Acting on peptide bonds (peptidases); Acting on ester bonds; Ribonuclease H	-	-	-	-	-	-	-	-	-	-	-	-	-	-	-	-	-	-	*	6.1e-08	-	-	-	-
Fsp-Ps 5.3_LOD1.5Interval	TRINITY_DN6744_c0_g1_i13	not available	len=7428 path=[0:0-657 4:658-681 6:682-3291 7:3292-3694 9:3695-4724 10:4725-4748 11:4749-4840 13:4841-4917 14:4918-5042 15:5043-6543 20:6544-6569 22:6570-6636 23:6637-7427]	6.22904e-159	640	578.364	5619	4330	1290	11221383	11222677	0.00440295	915	70.3846	915	70.3846	15	1.15385	Plus	Minus	7428	gag/pol polyprotein	F:nucleic acid binding; F:aspartic-type endopeptidase activity; F:RNA-DNA hybrid ribonuclease activity; P:proteolysis; P:DNA integration; P:RNA phosphodiester bond hydrolysis, endonucleolytic	EC:3.1.30; EC:3.4.23; EC:3.1.26; EC:3.1.26.4	Acting on ester bonds; Acting on peptide bonds (peptidases); Acting on ester bonds; Ribonuclease H	-	-	-	-	-	-	-	-	-	-	-	-	-	-	-	-	-	-	*	6.1e-08	-	-	-	-
Fsp-Ps 5.3_LOD1.5Interval	TRINITY_DN6744_c0_g1_i13	not available	len=7428 path=[0:0-657 4:658-681 6:682-3291 7:3292-3694 9:3695-4724 10:4725-4748 11:4749-4840 13:4841-4917 14:4918-5042 15:5043-6543 20:6544-6569 22:6570-6636 23:6637-7427]	6.22904e-159	640	578.364	5619	4351	1269	11235266	11236541	0.00433117	903	70.5469	903	70.5469	15	1.17188	Plus	Minus	7428	gag/pol polyprotein	F:nucleic acid binding; F:aspartic-type endopeptidase activity; F:RNA-DNA hybrid ribonuclease activity; P:proteolysis; P:DNA integration; P:RNA phosphodiester bond hydrolysis, endonucleolytic	EC:3.1.30; EC:3.4.23; EC:3.1.26; EC:3.1.26.4	Acting on ester bonds; Acting on peptide bonds (peptidases); Acting on ester bonds; Ribonuclease H	-	-	-	-	-	-	-	-	-	-	-	-	-	-	-	-	-	-	*	6.1e-08	-	-	-	-
Fsp-Ps 5.3_LOD1.5Interval	TRINITY_DN6744_c0_g1_i13	not available	len=7428 path=[0:0-657 4:658-681 6:682-3291 7:3292-3694 9:3695-4724 10:4725-4748 11:4749-4840 13:4841-4917 14:4918-5042 15:5043-6543 20:6544-6569 22:6570-6636 23:6637-7427]	6.22904e-159	640	578.364	7051	5660	1392	23568233	23569618	0.00475163	982	70.0428	982	70.0428	26	1.85449	Plus	Minus	7428	gag/pol polyprotein	F:nucleic acid binding; F:aspartic-type endopeptidase activity; F:RNA-DNA hybrid ribonuclease activity; P:proteolysis; P:DNA integration; P:RNA phosphodiester bond hydrolysis, endonucleolytic	EC:3.1.30; EC:3.4.23; EC:3.1.26; EC:3.1.26.4	Acting on ester bonds; Acting on peptide bonds (peptidases); Acting on ester bonds; Ribonuclease H	-	-	-	-	-	-	-	-	-	-	-	-	-	-	-	-	-	-	*	6.1e-08	-	-	-	-
Fsp-Ps 5.3_LOD1.5Interval	TRINITY_DN6744_c0_g1_i13	not available	len=7428 path=[0:0-657 4:658-681 6:682-3291 7:3292-3694 9:3695-4724 10:4725-4748 11:4749-4840 13:4841-4917 14:4918-5042 15:5043-6543 20:6544-6569 22:6570-6636 23:6637-7427]	6.22904e-159	640	578.364	6023	7077	1055	21978393	21979447	0.00360646	770	72.7101	770	72.7101	8	0.75543	Plus	Plus	7428	gag/pol polyprotein	F:nucleic acid binding; F:aspartic-type endopeptidase activity; F:RNA-DNA hybrid ribonuclease activity; P:proteolysis; P:DNA integration; P:RNA phosphodiester bond hydrolysis, endonucleolytic	EC:3.1.30; EC:3.4.23; EC:3.1.26; EC:3.1.26.4	Acting on ester bonds; Acting on peptide bonds (peptidases); Acting on ester bonds; Ribonuclease H	-	-	-	-	-	-	-	-	-	-	-	-	-	-	-	-	-	-	*	6.1e-08	-	-	-	-
Fsp-Ps 5.3_LOD1.5Interval	TRINITY_DN6744_c0_g1_i13	not available	len=7428 path=[0:0-657 4:658-681 6:682-3291 7:3292-3694 9:3695-4724 10:4725-4748 11:4749-4840 13:4841-4917 14:4918-5042 15:5043-6543 20:6544-6569 22:6570-6636 23:6637-7427]	2.17415e-158	638	576.561	1410	1843	434	5133595	5134028	0.0014836	388	89.4009	388	89.4009	0	0	Plus	Plus	7428	gag/pol polyprotein	F:nucleic acid binding; F:aspartic-type endopeptidase activity; F:RNA-DNA hybrid ribonuclease activity; P:proteolysis; P:DNA integration; P:RNA phosphodiester bond hydrolysis, endonucleolytic	EC:3.1.30; EC:3.4.23; EC:3.1.26; EC:3.1.26.4	Acting on ester bonds; Acting on peptide bonds (peptidases); Acting on ester bonds; Ribonuclease H	-	-	-	-	-	-	-	-	-	-	-	-	-	-	-	-	-	-	*	6.1e-08	-	-	-	-
Fsp-Ps 5.3_LOD1.5Interval	TRINITY_DN6744_c0_g1_i13	not available	len=7428 path=[0:0-657 4:658-681 6:682-3291 7:3292-3694 9:3695-4724 10:4725-4748 11:4749-4840 13:4841-4917 14:4918-5042 15:5043-6543 20:6544-6569 22:6570-6636 23:6637-7427]	7.58853e-158	636	574.758	5363	3816	1548	14639917	14641432	0.00528491	1075	68.4713	1075	68.4713	76	4.84076	Plus	Minus	7428	gag/pol polyprotein	F:nucleic acid binding; F:aspartic-type endopeptidase activity; F:RNA-DNA hybrid ribonuclease activity; P:proteolysis; P:DNA integration; P:RNA phosphodiester bond hydrolysis, endonucleolytic	EC:3.1.30; EC:3.4.23; EC:3.1.26; EC:3.1.26.4	Acting on ester bonds; Acting on peptide bonds (peptidases); Acting on ester bonds; Ribonuclease H	-	-	-	-	-	-	-	-	-	-	-	-	-	-	-	-	-	-	*	6.1e-08	-	-	-	-
Fsp-Ps 5.3_LOD1.5Interval	TRINITY_DN6744_c0_g1_i13	not available	len=7428 path=[0:0-657 4:658-681 6:682-3291 7:3292-3694 9:3695-4724 10:4725-4748 11:4749-4840 13:4841-4917 14:4918-5042 15:5043-6543 20:6544-6569 22:6570-6636 23:6637-7427]	7.58853e-158	636	574.758	6023	7077	1055	19977178	19978231	0.00360646	769	72.6157	769	72.6157	9	0.849858	Plus	Plus	7428	gag/pol polyprotein	F:nucleic acid binding; F:aspartic-type endopeptidase activity; F:RNA-DNA hybrid ribonuclease activity; P:proteolysis; P:DNA integration; P:RNA phosphodiester bond hydrolysis, endonucleolytic	EC:3.1.30; EC:3.4.23; EC:3.1.26; EC:3.1.26.4	Acting on ester bonds; Acting on peptide bonds (peptidases); Acting on ester bonds; Ribonuclease H	-	-	-	-	-	-	-	-	-	-	-	-	-	-	-	-	-	-	*	6.1e-08	-	-	-	-
Fsp-Ps 5.3_LOD1.5Interval	TRINITY_DN6744_c0_g1_i13	not available	len=7428 path=[0:0-657 4:658-681 6:682-3291 7:3292-3694 9:3695-4724 10:4725-4748 11:4749-4840 13:4841-4917 14:4918-5042 15:5043-6543 20:6544-6569 22:6570-6636 23:6637-7427]	2.64866e-157	634	572.954	6023	7077	1055	21017711	21018756	0.00360646	769	72.6157	769	72.6157	17	1.60529	Plus	Plus	7428	gag/pol polyprotein	F:nucleic acid binding; F:aspartic-type endopeptidase activity; F:RNA-DNA hybrid ribonuclease activity; P:proteolysis; P:DNA integration; P:RNA phosphodiester bond hydrolysis, endonucleolytic	EC:3.1.30; EC:3.4.23; EC:3.1.26; EC:3.1.26.4	Acting on ester bonds; Acting on peptide bonds (peptidases); Acting on ester bonds; Ribonuclease H	-	-	-	-	-	-	-	-	-	-	-	-	-	-	-	-	-	-	*	6.1e-08	-	-	-	-
Fsp-Ps 5.3_LOD1.5Interval	TRINITY_DN6744_c0_g1_i13	not available	len=7428 path=[0:0-657 4:658-681 6:682-3291 7:3292-3694 9:3695-4724 10:4725-4748 11:4749-4840 13:4841-4917 14:4918-5042 15:5043-6543 20:6544-6569 22:6570-6636 23:6637-7427]	3.22672e-156	630	569.347	3877	5619	1743	8473763	8475513	0.00595835	1192	67.7273	1192	67.7273	26	1.47727	Plus	Plus	7428	gag/pol polyprotein	F:nucleic acid binding; F:aspartic-type endopeptidase activity; F:RNA-DNA hybrid ribonuclease activity; P:proteolysis; P:DNA integration; P:RNA phosphodiester bond hydrolysis, endonucleolytic	EC:3.1.30; EC:3.4.23; EC:3.1.26; EC:3.1.26.4	Acting on ester bonds; Acting on peptide bonds (peptidases); Acting on ester bonds; Ribonuclease H	-	-	-	-	-	-	-	-	-	-	-	-	-	-	-	-	-	-	*	6.1e-08	-	-	-	-
Fsp-Ps 5.3_LOD1.5Interval	TRINITY_DN6744_c0_g1_i13	not available	len=7428 path=[0:0-657 4:658-681 6:682-3291 7:3292-3694 9:3695-4724 10:4725-4748 11:4749-4840 13:4841-4917 14:4918-5042 15:5043-6543 20:6544-6569 22:6570-6636 23:6637-7427]	1.12624e-155	628	567.544	5132	4663	470	3120880	3121334	0.00159983	408	86.6242	408	86.6242	17	3.60934	Plus	Minus	7428	gag/pol polyprotein	F:nucleic acid binding; F:aspartic-type endopeptidase activity; F:RNA-DNA hybrid ribonuclease activity; P:proteolysis; P:DNA integration; P:RNA phosphodiester bond hydrolysis, endonucleolytic	EC:3.1.30; EC:3.4.23; EC:3.1.26; EC:3.1.26.4	Acting on ester bonds; Acting on peptide bonds (peptidases); Acting on ester bonds; Ribonuclease H	-	-	-	-	-	-	-	-	-	-	-	-	-	-	-	-	-	-	*	6.1e-08	-	-	-	-
Fsp-Ps 5.3_LOD1.5Interval	TRINITY_DN6744_c0_g1_i13	not available	len=7428 path=[0:0-657 4:658-681 6:682-3291 7:3292-3694 9:3695-4724 10:4725-4748 11:4749-4840 13:4841-4917 14:4918-5042 15:5043-6543 20:6544-6569 22:6570-6636 23:6637-7427]	1.12624e-155	628	567.544	6023	7290	1268	17624329	17625567	0.00433458	911	70.9502	911	70.9502	61	4.75078	Plus	Plus	7428	gag/pol polyprotein	F:nucleic acid binding; F:aspartic-type endopeptidase activity; F:RNA-DNA hybrid ribonuclease activity; P:proteolysis; P:DNA integration; P:RNA phosphodiester bond hydrolysis, endonucleolytic	EC:3.1.30; EC:3.4.23; EC:3.1.26; EC:3.1.26.4	Acting on ester bonds; Acting on peptide bonds (peptidases); Acting on ester bonds; Ribonuclease H	-	-	-	-	-	-	-	-	-	-	-	-	-	-	-	-	-	-	*	6.1e-08	-	-	-	-
Fsp-Ps 5.3_LOD1.5Interval	TRINITY_DN6744_c0_g1_i13	not available	len=7428 path=[0:0-657 4:658-681 6:682-3291 7:3292-3694 9:3695-4724 10:4725-4748 11:4749-4840 13:4841-4917 14:4918-5042 15:5043-6543 20:6544-6569 22:6570-6636 23:6637-7427]	1.12624e-155	628	567.544	6023	7077	1055	17328995	17330049	0.00360646	769	72.4788	769	72.4788	12	1.13101	Plus	Plus	7428	gag/pol polyprotein	F:nucleic acid binding; F:aspartic-type endopeptidase activity; F:RNA-DNA hybrid ribonuclease activity; P:proteolysis; P:DNA integration; P:RNA phosphodiester bond hydrolysis, endonucleolytic	EC:3.1.30; EC:3.4.23; EC:3.1.26; EC:3.1.26.4	Acting on ester bonds; Acting on peptide bonds (peptidases); Acting on ester bonds; Ribonuclease H	-	-	-	-	-	-	-	-	-	-	-	-	-	-	-	-	-	-	*	6.1e-08	-	-	-	-
Fsp-Ps 5.3_LOD1.5Interval	TRINITY_DN6744_c0_g1_i13	not available	len=7428 path=[0:0-657 4:658-681 6:682-3291 7:3292-3694 9:3695-4724 10:4725-4748 11:4749-4840 13:4841-4917 14:4918-5042 15:5043-6543 20:6544-6569 22:6570-6636 23:6637-7427]	3.93095e-155	626	565.741	7077	5985	1093	20354681	20355775	0.00372952	792	72	792	72	12	1.09091	Plus	Minus	7428	gag/pol polyprotein	F:nucleic acid binding; F:aspartic-type endopeptidase activity; F:RNA-DNA hybrid ribonuclease activity; P:proteolysis; P:DNA integration; P:RNA phosphodiester bond hydrolysis, endonucleolytic	EC:3.1.30; EC:3.4.23; EC:3.1.26; EC:3.1.26.4	Acting on ester bonds; Acting on peptide bonds (peptidases); Acting on ester bonds; Ribonuclease H	-	-	-	-	-	-	-	-	-	-	-	-	-	-	-	-	-	-	*	6.1e-08	-	-	-	-
Fsp-Ps 5.3_LOD1.5Interval	TRINITY_DN6744_c0_g1_i13	not available	len=7428 path=[0:0-657 4:658-681 6:682-3291 7:3292-3694 9:3695-4724 10:4725-4748 11:4749-4840 13:4841-4917 14:4918-5042 15:5043-6543 20:6544-6569 22:6570-6636 23:6637-7427]	4.78888e-154	622	562.134	5429	7077	1649	19461724	19463366	0.00563701	1141	68.2825	1141	68.2825	50	2.99222	Plus	Plus	7428	gag/pol polyprotein	F:nucleic acid binding; F:aspartic-type endopeptidase activity; F:RNA-DNA hybrid ribonuclease activity; P:proteolysis; P:DNA integration; P:RNA phosphodiester bond hydrolysis, endonucleolytic	EC:3.1.30; EC:3.4.23; EC:3.1.26; EC:3.1.26.4	Acting on ester bonds; Acting on peptide bonds (peptidases); Acting on ester bonds; Ribonuclease H	-	-	-	-	-	-	-	-	-	-	-	-	-	-	-	-	-	-	*	6.1e-08	-	-	-	-
Fsp-Ps 5.3_LOD1.5Interval	TRINITY_DN6744_c0_g1_i13	not available	len=7428 path=[0:0-657 4:658-681 6:682-3291 7:3292-3694 9:3695-4724 10:4725-4748 11:4749-4840 13:4841-4917 14:4918-5042 15:5043-6543 20:6544-6569 22:6570-6636 23:6637-7427]	8.6585e-151	610	551.314	6813	5156	1658	29065757	29067417	0.00566094	1143	67.8338	1143	67.8338	51	3.02671	Plus	Minus	7428	gag/pol polyprotein	F:nucleic acid binding; F:aspartic-type endopeptidase activity; F:RNA-DNA hybrid ribonuclease activity; P:proteolysis; P:DNA integration; P:RNA phosphodiester bond hydrolysis, endonucleolytic	EC:3.1.30; EC:3.4.23; EC:3.1.26; EC:3.1.26.4	Acting on ester bonds; Acting on peptide bonds (peptidases); Acting on ester bonds; Ribonuclease H	-	-	-	-	-	-	-	-	-	-	-	-	-	-	-	-	-	-	*	6.1e-08	-	-	-	-
Fsp-Ps 5.3_LOD1.5Interval	TRINITY_DN6744_c0_g1_i13	not available	len=7428 path=[0:0-657 4:658-681 6:682-3291 7:3292-3694 9:3695-4724 10:4725-4748 11:4749-4840 13:4841-4917 14:4918-5042 15:5043-6543 20:6544-6569 22:6570-6636 23:6637-7427]	1.05482e-149	606	547.707	7077	5971	1107	13052205	13053305	0.00377738	795	71.5572	795	71.5572	14	1.26013	Plus	Minus	7428	gag/pol polyprotein	F:nucleic acid binding; F:aspartic-type endopeptidase activity; F:RNA-DNA hybrid ribonuclease activity; P:proteolysis; P:DNA integration; P:RNA phosphodiester bond hydrolysis, endonucleolytic	EC:3.1.30; EC:3.4.23; EC:3.1.26; EC:3.1.26.4	Acting on ester bonds; Acting on peptide bonds (peptidases); Acting on ester bonds; Ribonuclease H	-	-	-	-	-	-	-	-	-	-	-	-	-	-	-	-	-	-	*	6.1e-08	-	-	-	-
Fsp-Ps 5.3_LOD1.5Interval	TRINITY_DN6744_c0_g1_i13	not available	len=7428 path=[0:0-657 4:658-681 6:682-3291 7:3292-3694 9:3695-4724 10:4725-4748 11:4749-4840 13:4841-4917 14:4918-5042 15:5043-6543 20:6544-6569 22:6570-6636 23:6637-7427]	1.28504e-148	602	544.1	5351	7033	1683	21884395	21886031	0.00575324	1151	67.4282	1151	67.4282	94	5.50674	Plus	Plus	7428	gag/pol polyprotein	F:nucleic acid binding; F:aspartic-type endopeptidase activity; F:RNA-DNA hybrid ribonuclease activity; P:proteolysis; P:DNA integration; P:RNA phosphodiester bond hydrolysis, endonucleolytic	EC:3.1.30; EC:3.4.23; EC:3.1.26; EC:3.1.26.4	Acting on ester bonds; Acting on peptide bonds (peptidases); Acting on ester bonds; Ribonuclease H	-	-	-	-	-	-	-	-	-	-	-	-	-	-	-	-	-	-	*	6.1e-08	-	-	-	-
Fsp-Ps 5.3_LOD1.5Interval	TRINITY_DN6744_c0_g1_i13	not available	len=7428 path=[0:0-657 4:658-681 6:682-3291 7:3292-3694 9:3695-4724 10:4725-4748 11:4749-4840 13:4841-4917 14:4918-5042 15:5043-6543 20:6544-6569 22:6570-6636 23:6637-7427]	4.48522e-148	600	542.297	5118	3895	1224	20637920	20639144	0.00417734	862	70.0813	862	70.0813	11	0.894309	Plus	Minus	7428	gag/pol polyprotein	F:nucleic acid binding; F:aspartic-type endopeptidase activity; F:RNA-DNA hybrid ribonuclease activity; P:proteolysis; P:DNA integration; P:RNA phosphodiester bond hydrolysis, endonucleolytic	EC:3.1.30; EC:3.4.23; EC:3.1.26; EC:3.1.26.4	Acting on ester bonds; Acting on peptide bonds (peptidases); Acting on ester bonds; Ribonuclease H	-	-	-	-	-	-	-	-	-	-	-	-	-	-	-	-	-	-	*	6.1e-08	-	-	-	-
Fsp-Ps 5.3_LOD1.5Interval	TRINITY_DN6744_c0_g1_i13	not available	len=7428 path=[0:0-657 4:658-681 6:682-3291 7:3292-3694 9:3695-4724 10:4725-4748 11:4749-4840 13:4841-4917 14:4918-5042 15:5043-6543 20:6544-6569 22:6570-6636 23:6637-7427]	4.48522e-148	600	542.297	6592	5666	927	28784995	28785920	0.00316206	685	73.4979	685	73.4979	11	1.18026	Plus	Minus	7428	gag/pol polyprotein	F:nucleic acid binding; F:aspartic-type endopeptidase activity; F:RNA-DNA hybrid ribonuclease activity; P:proteolysis; P:DNA integration; P:RNA phosphodiester bond hydrolysis, endonucleolytic	EC:3.1.30; EC:3.4.23; EC:3.1.26; EC:3.1.26.4	Acting on ester bonds; Acting on peptide bonds (peptidases); Acting on ester bonds; Ribonuclease H	-	-	-	-	-	-	-	-	-	-	-	-	-	-	-	-	-	-	*	6.1e-08	-	-	-	-
Fsp-Ps 5.3_LOD1.5Interval	TRINITY_DN6744_c0_g1_i13	not available	len=7428 path=[0:0-657 4:658-681 6:682-3291 7:3292-3694 9:3695-4724 10:4725-4748 11:4749-4840 13:4841-4917 14:4918-5042 15:5043-6543 20:6544-6569 22:6570-6636 23:6637-7427]	1.56549e-147	598	540.494	3862	4974	1113	8171092	8172205	0.00380473	795	71.0456	795	71.0456	11	0.983021	Plus	Plus	7428	gag/pol polyprotein	F:nucleic acid binding; F:aspartic-type endopeptidase activity; F:RNA-DNA hybrid ribonuclease activity; P:proteolysis; P:DNA integration; P:RNA phosphodiester bond hydrolysis, endonucleolytic	EC:3.1.30; EC:3.4.23; EC:3.1.26; EC:3.1.26.4	Acting on ester bonds; Acting on peptide bonds (peptidases); Acting on ester bonds; Ribonuclease H	-	-	-	-	-	-	-	-	-	-	-	-	-	-	-	-	-	-	*	6.1e-08	-	-	-	-
Fsp-Ps 5.3_LOD1.5Interval	TRINITY_DN6744_c0_g1_i13	not available	len=7428 path=[0:0-657 4:658-681 6:682-3291 7:3292-3694 9:3695-4724 10:4725-4748 11:4749-4840 13:4841-4917 14:4918-5042 15:5043-6543 20:6544-6569 22:6570-6636 23:6637-7427]	1.56549e-147	598	540.494	5945	7077	1133	11407301	11408433	0.0038731	811	71.1404	811	71.1404	14	1.22807	Plus	Plus	7428	gag/pol polyprotein	F:nucleic acid binding; F:aspartic-type endopeptidase activity; F:RNA-DNA hybrid ribonuclease activity; P:proteolysis; P:DNA integration; P:RNA phosphodiester bond hydrolysis, endonucleolytic	EC:3.1.30; EC:3.4.23; EC:3.1.26; EC:3.1.26.4	Acting on ester bonds; Acting on peptide bonds (peptidases); Acting on ester bonds; Ribonuclease H	-	-	-	-	-	-	-	-	-	-	-	-	-	-	-	-	-	-	*	6.1e-08	-	-	-	-
Fsp-Ps 5.3_LOD1.5Interval	TRINITY_DN6744_c0_g1_i13	not available	len=7428 path=[0:0-657 4:658-681 6:682-3291 7:3292-3694 9:3695-4724 10:4725-4748 11:4749-4840 13:4841-4917 14:4918-5042 15:5043-6543 20:6544-6569 22:6570-6636 23:6637-7427]	1.56549e-147	598	540.494	7077	6035	1043	21139430	21140470	0.0035586	757	72.2328	757	72.2328	12	1.14504	Plus	Minus	7428	gag/pol polyprotein	F:nucleic acid binding; F:aspartic-type endopeptidase activity; F:RNA-DNA hybrid ribonuclease activity; P:proteolysis; P:DNA integration; P:RNA phosphodiester bond hydrolysis, endonucleolytic	EC:3.1.30; EC:3.4.23; EC:3.1.26; EC:3.1.26.4	Acting on ester bonds; Acting on peptide bonds (peptidases); Acting on ester bonds; Ribonuclease H	-	-	-	-	-	-	-	-	-	-	-	-	-	-	-	-	-	-	*	6.1e-08	-	-	-	-
Fsp-Ps 5.3_LOD1.5Interval	TRINITY_DN6744_c0_g1_i13	not available	len=7428 path=[0:0-657 4:658-681 6:682-3291 7:3292-3694 9:3695-4724 10:4725-4748 11:4749-4840 13:4841-4917 14:4918-5042 15:5043-6543 20:6544-6569 22:6570-6636 23:6637-7427]	5.46411e-147	596	538.69	5024	3862	1163	27400627	27401791	0.00396881	827	70.6234	827	70.6234	14	1.19556	Plus	Minus	7428	gag/pol polyprotein	F:nucleic acid binding; F:aspartic-type endopeptidase activity; F:RNA-DNA hybrid ribonuclease activity; P:proteolysis; P:DNA integration; P:RNA phosphodiester bond hydrolysis, endonucleolytic	EC:3.1.30; EC:3.4.23; EC:3.1.26; EC:3.1.26.4	Acting on ester bonds; Acting on peptide bonds (peptidases); Acting on ester bonds; Ribonuclease H	-	-	-	-	-	-	-	-	-	-	-	-	-	-	-	-	-	-	*	6.1e-08	-	-	-	-
Fsp-Ps 5.3_LOD1.5Interval	TRINITY_DN6744_c0_g1_i13	not available	len=7428 path=[0:0-657 4:658-681 6:682-3291 7:3292-3694 9:3695-4724 10:4725-4748 11:4749-4840 13:4841-4917 14:4918-5042 15:5043-6543 20:6544-6569 22:6570-6636 23:6637-7427]	5.46411e-147	596	538.69	7305	6550	756	5864901	5865649	0.00257751	585	76.671	585	76.671	21	2.75229	Plus	Minus	7428	gag/pol polyprotein	F:nucleic acid binding; F:aspartic-type endopeptidase activity; F:RNA-DNA hybrid ribonuclease activity; P:proteolysis; P:DNA integration; P:RNA phosphodiester bond hydrolysis, endonucleolytic	EC:3.1.30; EC:3.4.23; EC:3.1.26; EC:3.1.26.4	Acting on ester bonds; Acting on peptide bonds (peptidases); Acting on ester bonds; Ribonuclease H	-	-	-	-	-	-	-	-	-	-	-	-	-	-	-	-	-	-	*	6.1e-08	-	-	-	-
Fsp-Ps 5.3_LOD1.5Interval	TRINITY_DN6744_c0_g1_i13	not available	len=7428 path=[0:0-657 4:658-681 6:682-3291 7:3292-3694 9:3695-4724 10:4725-4748 11:4749-4840 13:4841-4917 14:4918-5042 15:5043-6543 20:6544-6569 22:6570-6636 23:6637-7427]	1.90716e-146	594	536.887	715	178	538	19621218	19621741	0.00183229	444	81.0219	444	81.0219	34	6.20438	Plus	Minus	7428	gag/pol polyprotein	F:nucleic acid binding; F:aspartic-type endopeptidase activity; F:RNA-DNA hybrid ribonuclease activity; P:proteolysis; P:DNA integration; P:RNA phosphodiester bond hydrolysis, endonucleolytic	EC:3.1.30; EC:3.4.23; EC:3.1.26; EC:3.1.26.4	Acting on ester bonds; Acting on peptide bonds (peptidases); Acting on ester bonds; Ribonuclease H	-	-	-	-	-	-	-	-	-	-	-	-	-	-	-	-	-	-	*	6.1e-08	-	-	-	-
Fsp-Ps 5.3_LOD1.5Interval	TRINITY_DN6744_c0_g1_i13	not available	len=7428 path=[0:0-657 4:658-681 6:682-3291 7:3292-3694 9:3695-4724 10:4725-4748 11:4749-4840 13:4841-4917 14:4918-5042 15:5043-6543 20:6544-6569 22:6570-6636 23:6637-7427]	1.90716e-146	594	536.887	4208	5483	1276	9738024	9739307	0.00436193	893	69.4942	893	69.4942	10	0.77821	Plus	Plus	7428	gag/pol polyprotein	F:nucleic acid binding; F:aspartic-type endopeptidase activity; F:RNA-DNA hybrid ribonuclease activity; P:proteolysis; P:DNA integration; P:RNA phosphodiester bond hydrolysis, endonucleolytic	EC:3.1.30; EC:3.4.23; EC:3.1.26; EC:3.1.26.4	Acting on ester bonds; Acting on peptide bonds (peptidases); Acting on ester bonds; Ribonuclease H	-	-	-	-	-	-	-	-	-	-	-	-	-	-	-	-	-	-	*	6.1e-08	-	-	-	-
Fsp-Ps 5.3_LOD1.5Interval	TRINITY_DN6744_c0_g1_i13	not available	len=7428 path=[0:0-657 4:658-681 6:682-3291 7:3292-3694 9:3695-4724 10:4725-4748 11:4749-4840 13:4841-4917 14:4918-5042 15:5043-6543 20:6544-6569 22:6570-6636 23:6637-7427]	1.90716e-146	594	536.887	6038	6820	783	22637120	22637902	0.00267664	591	75.3827	591	75.3827	2	0.255102	Plus	Plus	7428	gag/pol polyprotein	F:nucleic acid binding; F:aspartic-type endopeptidase activity; F:RNA-DNA hybrid ribonuclease activity; P:proteolysis; P:DNA integration; P:RNA phosphodiester bond hydrolysis, endonucleolytic	EC:3.1.30; EC:3.4.23; EC:3.1.26; EC:3.1.26.4	Acting on ester bonds; Acting on peptide bonds (peptidases); Acting on ester bonds; Ribonuclease H	-	-	-	-	-	-	-	-	-	-	-	-	-	-	-	-	-	-	*	6.1e-08	-	-	-	-
Fsp-Ps 5.3_LOD1.5Interval	TRINITY_DN6744_c0_g1_i13	not available	len=7428 path=[0:0-657 4:658-681 6:682-3291 7:3292-3694 9:3695-4724 10:4725-4748 11:4749-4840 13:4841-4917 14:4918-5042 15:5043-6543 20:6544-6569 22:6570-6636 23:6637-7427]	9.87935e-144	584	527.87	3629	4768	1140	28057256	28058395	0.00389702	809	70.5934	809	70.5934	12	1.04712	Plus	Plus	7428	gag/pol polyprotein	F:nucleic acid binding; F:aspartic-type endopeptidase activity; F:RNA-DNA hybrid ribonuclease activity; P:proteolysis; P:DNA integration; P:RNA phosphodiester bond hydrolysis, endonucleolytic	EC:3.1.30; EC:3.4.23; EC:3.1.26; EC:3.1.26.4	Acting on ester bonds; Acting on peptide bonds (peptidases); Acting on ester bonds; Ribonuclease H	-	-	-	-	-	-	-	-	-	-	-	-	-	-	-	-	-	-	*	6.1e-08	-	-	-	-
Fsp-Ps 5.3_LOD1.5Interval	TRINITY_DN6744_c0_g1_i13	not available	len=7428 path=[0:0-657 4:658-681 6:682-3291 7:3292-3694 9:3695-4724 10:4725-4748 11:4749-4840 13:4841-4917 14:4918-5042 15:5043-6543 20:6544-6569 22:6570-6636 23:6637-7427]	9.87935e-144	584	527.87	4621	6321	1701	19945061	19946766	0.00581477	1163	67.4985	1163	67.4985	39	2.26349	Plus	Plus	7428	gag/pol polyprotein	F:nucleic acid binding; F:aspartic-type endopeptidase activity; F:RNA-DNA hybrid ribonuclease activity; P:proteolysis; P:DNA integration; P:RNA phosphodiester bond hydrolysis, endonucleolytic	EC:3.1.30; EC:3.4.23; EC:3.1.26; EC:3.1.26.4	Acting on ester bonds; Acting on peptide bonds (peptidases); Acting on ester bonds; Ribonuclease H	-	-	-	-	-	-	-	-	-	-	-	-	-	-	-	-	-	-	*	6.1e-08	-	-	-	-
Fsp-Ps 5.3_LOD1.5Interval	TRINITY_DN6744_c0_g1_i13	not available	len=7428 path=[0:0-657 4:658-681 6:682-3291 7:3292-3694 9:3695-4724 10:4725-4748 11:4749-4840 13:4841-4917 14:4918-5042 15:5043-6543 20:6544-6569 22:6570-6636 23:6637-7427]	9.87935e-144	584	527.87	6981	7315	335	10064828	10065158	0.00114518	319	95.2239	319	95.2239	4	1.19403	Plus	Plus	7428	gag/pol polyprotein	F:nucleic acid binding; F:aspartic-type endopeptidase activity; F:RNA-DNA hybrid ribonuclease activity; P:proteolysis; P:DNA integration; P:RNA phosphodiester bond hydrolysis, endonucleolytic	EC:3.1.30; EC:3.4.23; EC:3.1.26; EC:3.1.26.4	Acting on ester bonds; Acting on peptide bonds (peptidases); Acting on ester bonds; Ribonuclease H	-	-	-	-	-	-	-	-	-	-	-	-	-	-	-	-	-	-	*	6.1e-08	-	-	-	-
Fsp-Ps 5.3_LOD1.5Interval	TRINITY_DN6744_c0_g1_i13	not available	len=7428 path=[0:0-657 4:658-681 6:682-3291 7:3292-3694 9:3695-4724 10:4725-4748 11:4749-4840 13:4841-4917 14:4918-5042 15:5043-6543 20:6544-6569 22:6570-6636 23:6637-7427]	1.20355e-142	580	524.263	5233	3895	1339	17827620	17828960	0.00457046	926	68.8476	926	68.8476	10	0.743494	Plus	Minus	7428	gag/pol polyprotein	F:nucleic acid binding; F:aspartic-type endopeptidase activity; F:RNA-DNA hybrid ribonuclease activity; P:proteolysis; P:DNA integration; P:RNA phosphodiester bond hydrolysis, endonucleolytic	EC:3.1.30; EC:3.4.23; EC:3.1.26; EC:3.1.26.4	Acting on ester bonds; Acting on peptide bonds (peptidases); Acting on ester bonds; Ribonuclease H	-	-	-	-	-	-	-	-	-	-	-	-	-	-	-	-	-	-	*	6.1e-08	-	-	-	-
Fsp-Ps 5.3_LOD1.5Interval	TRINITY_DN6744_c0_g1_i13	not available	len=7428 path=[0:0-657 4:658-681 6:682-3291 7:3292-3694 9:3695-4724 10:4725-4748 11:4749-4840 13:4841-4917 14:4918-5042 15:5043-6543 20:6544-6569 22:6570-6636 23:6637-7427]	1.20355e-142	580	524.263	4767	3907	861	10100795	10101656	0.00293644	634	73.5499	634	73.5499	1	0.116009	Plus	Minus	7428	gag/pol polyprotein	F:nucleic acid binding; F:aspartic-type endopeptidase activity; F:RNA-DNA hybrid ribonuclease activity; P:proteolysis; P:DNA integration; P:RNA phosphodiester bond hydrolysis, endonucleolytic	EC:3.1.30; EC:3.4.23; EC:3.1.26; EC:3.1.26.4	Acting on ester bonds; Acting on peptide bonds (peptidases); Acting on ester bonds; Ribonuclease H	-	-	-	-	-	-	-	-	-	-	-	-	-	-	-	-	-	-	*	6.1e-08	-	-	-	-
Fsp-Ps 5.3_LOD1.5Interval	TRINITY_DN6744_c0_g1_i13	not available	len=7428 path=[0:0-657 4:658-681 6:682-3291 7:3292-3694 9:3695-4724 10:4725-4748 11:4749-4840 13:4841-4917 14:4918-5042 15:5043-6543 20:6544-6569 22:6570-6636 23:6637-7427]	1.20355e-142	580	524.263	6874	5943	932	11220159	11221085	0.00317915	682	72.9412	682	72.9412	11	1.17647	Plus	Minus	7428	gag/pol polyprotein	F:nucleic acid binding; F:aspartic-type endopeptidase activity; F:RNA-DNA hybrid ribonuclease activity; P:proteolysis; P:DNA integration; P:RNA phosphodiester bond hydrolysis, endonucleolytic	EC:3.1.30; EC:3.4.23; EC:3.1.26; EC:3.1.26.4	Acting on ester bonds; Acting on peptide bonds (peptidases); Acting on ester bonds; Ribonuclease H	-	-	-	-	-	-	-	-	-	-	-	-	-	-	-	-	-	-	*	6.1e-08	-	-	-	-
Fsp-Ps 5.3_LOD1.5Interval	TRINITY_DN6744_c0_g1_i13	not available	len=7428 path=[0:0-657 4:658-681 6:682-3291 7:3292-3694 9:3695-4724 10:4725-4748 11:4749-4840 13:4841-4917 14:4918-5042 15:5043-6543 20:6544-6569 22:6570-6636 23:6637-7427]	1.20355e-142	580	524.263	6078	7081	1004	10034395	10035397	0.00343212	726	72.0953	726	72.0953	7	0.695134	Plus	Plus	7428	gag/pol polyprotein	F:nucleic acid binding; F:aspartic-type endopeptidase activity; F:RNA-DNA hybrid ribonuclease activity; P:proteolysis; P:DNA integration; P:RNA phosphodiester bond hydrolysis, endonucleolytic	EC:3.1.30; EC:3.4.23; EC:3.1.26; EC:3.1.26.4	Acting on ester bonds; Acting on peptide bonds (peptidases); Acting on ester bonds; Ribonuclease H	-	-	-	-	-	-	-	-	-	-	-	-	-	-	-	-	-	-	*	6.1e-08	-	-	-	-
Fsp-Ps 5.3_LOD1.5Interval	TRINITY_DN6744_c0_g1_i13	not available	len=7428 path=[0:0-657 4:658-681 6:682-3291 7:3292-3694 9:3695-4724 10:4725-4748 11:4749-4840 13:4841-4917 14:4918-5042 15:5043-6543 20:6544-6569 22:6570-6636 23:6637-7427]	1.46622e-141	576	520.657	1297	1707	411	17240601	17241011	0.00140498	362	88.0779	362	88.0779	0	0	Plus	Plus	7428	gag/pol polyprotein	F:nucleic acid binding; F:aspartic-type endopeptidase activity; F:RNA-DNA hybrid ribonuclease activity; P:proteolysis; P:DNA integration; P:RNA phosphodiester bond hydrolysis, endonucleolytic	EC:3.1.30; EC:3.4.23; EC:3.1.26; EC:3.1.26.4	Acting on ester bonds; Acting on peptide bonds (peptidases); Acting on ester bonds; Ribonuclease H	-	-	-	-	-	-	-	-	-	-	-	-	-	-	-	-	-	-	*	6.1e-08	-	-	-	-
Fsp-Ps 5.3_LOD1.5Interval	TRINITY_DN6744_c0_g1_i13	not available	len=7428 path=[0:0-657 4:658-681 6:682-3291 7:3292-3694 9:3695-4724 10:4725-4748 11:4749-4840 13:4841-4917 14:4918-5042 15:5043-6543 20:6544-6569 22:6570-6636 23:6637-7427]	1.46622e-141	576	520.657	4275	5619	1345	21126071	21127423	0.00459781	933	68.8561	933	68.8561	12	0.885609	Plus	Plus	7428	gag/pol polyprotein	F:nucleic acid binding; F:aspartic-type endopeptidase activity; F:RNA-DNA hybrid ribonuclease activity; P:proteolysis; P:DNA integration; P:RNA phosphodiester bond hydrolysis, endonucleolytic	EC:3.1.30; EC:3.4.23; EC:3.1.26; EC:3.1.26.4	Acting on ester bonds; Acting on peptide bonds (peptidases); Acting on ester bonds; Ribonuclease H	-	-	-	-	-	-	-	-	-	-	-	-	-	-	-	-	-	-	*	6.1e-08	-	-	-	-
Fsp-Ps 5.3_LOD1.5Interval	TRINITY_DN6744_c0_g1_i13	not available	len=7428 path=[0:0-657 4:658-681 6:682-3291 7:3292-3694 9:3695-4724 10:4725-4748 11:4749-4840 13:4841-4917 14:4918-5042 15:5043-6543 20:6544-6569 22:6570-6636 23:6637-7427]	1.46622e-141	576	520.657	6569	7305	737	8215675	8216387	0.00251939	563	75.1669	563	75.1669	48	6.40854	Plus	Plus	7428	gag/pol polyprotein	F:nucleic acid binding; F:aspartic-type endopeptidase activity; F:RNA-DNA hybrid ribonuclease activity; P:proteolysis; P:DNA integration; P:RNA phosphodiester bond hydrolysis, endonucleolytic	EC:3.1.30; EC:3.4.23; EC:3.1.26; EC:3.1.26.4	Acting on ester bonds; Acting on peptide bonds (peptidases); Acting on ester bonds; Ribonuclease H	-	-	-	-	-	-	-	-	-	-	-	-	-	-	-	-	-	-	*	6.1e-08	-	-	-	-
Fsp-Ps 5.3_LOD1.5Interval	TRINITY_DN6744_c0_g1_i13	not available	len=7428 path=[0:0-657 4:658-681 6:682-3291 7:3292-3694 9:3695-4724 10:4725-4748 11:4749-4840 13:4841-4917 14:4918-5042 15:5043-6543 20:6544-6569 22:6570-6636 23:6637-7427]	5.11763e-141	574	518.853	5075	3895	1181	13058997	13060178	0.00403034	832	70.0337	832	70.0337	13	1.09428	Plus	Minus	7428	gag/pol polyprotein	F:nucleic acid binding; F:aspartic-type endopeptidase activity; F:RNA-DNA hybrid ribonuclease activity; P:proteolysis; P:DNA integration; P:RNA phosphodiester bond hydrolysis, endonucleolytic	EC:3.1.30; EC:3.4.23; EC:3.1.26; EC:3.1.26.4	Acting on ester bonds; Acting on peptide bonds (peptidases); Acting on ester bonds; Ribonuclease H	-	-	-	-	-	-	-	-	-	-	-	-	-	-	-	-	-	-	*	6.1e-08	-	-	-	-
Fsp-Ps 5.3_LOD1.5Interval	TRINITY_DN6744_c0_g1_i13	not available	len=7428 path=[0:0-657 4:658-681 6:682-3291 7:3292-3694 9:3695-4724 10:4725-4748 11:4749-4840 13:4841-4917 14:4918-5042 15:5043-6543 20:6544-6569 22:6570-6636 23:6637-7427]	1.78623e-140	572	517.05	5948	7077	1130	4856311	4857440	0.00386284	804	70.7124	804	70.7124	14	1.23131	Plus	Plus	7428	gag/pol polyprotein	F:nucleic acid binding; F:aspartic-type endopeptidase activity; F:RNA-DNA hybrid ribonuclease activity; P:proteolysis; P:DNA integration; P:RNA phosphodiester bond hydrolysis, endonucleolytic	EC:3.1.30; EC:3.4.23; EC:3.1.26; EC:3.1.26.4	Acting on ester bonds; Acting on peptide bonds (peptidases); Acting on ester bonds; Ribonuclease H	-	-	-	-	-	-	-	-	-	-	-	-	-	-	-	-	-	-	*	6.1e-08	-	-	-	-
Fsp-Ps 5.3_LOD1.5Interval	TRINITY_DN6744_c0_g1_i13	not available	len=7428 path=[0:0-657 4:658-681 6:682-3291 7:3292-3694 9:3695-4724 10:4725-4748 11:4749-4840 13:4841-4917 14:4918-5042 15:5043-6543 20:6544-6569 22:6570-6636 23:6637-7427]	1.78623e-140	572	517.05	5973	6849	877	11876566	11877442	0.00299797	645	73.3788	645	73.3788	4	0.455063	Plus	Plus	7428	gag/pol polyprotein	F:nucleic acid binding; F:aspartic-type endopeptidase activity; F:RNA-DNA hybrid ribonuclease activity; P:proteolysis; P:DNA integration; P:RNA phosphodiester bond hydrolysis, endonucleolytic	EC:3.1.30; EC:3.4.23; EC:3.1.26; EC:3.1.26.4	Acting on ester bonds; Acting on peptide bonds (peptidases); Acting on ester bonds; Ribonuclease H	-	-	-	-	-	-	-	-	-	-	-	-	-	-	-	-	-	-	*	6.1e-08	-	-	-	-
Fsp-Ps 5.3_LOD1.5Interval	TRINITY_DN6744_c0_g1_i13	not available	len=7428 path=[0:0-657 4:658-681 6:682-3291 7:3292-3694 9:3695-4724 10:4725-4748 11:4749-4840 13:4841-4917 14:4918-5042 15:5043-6543 20:6544-6569 22:6570-6636 23:6637-7427]	1.78623e-140	572	517.05	7078	6023	1056	4677288	4678334	0.00360304	756	71.3208	756	71.3208	17	1.60377	Plus	Minus	7428	gag/pol polyprotein	F:nucleic acid binding; F:aspartic-type endopeptidase activity; F:RNA-DNA hybrid ribonuclease activity; P:proteolysis; P:DNA integration; P:RNA phosphodiester bond hydrolysis, endonucleolytic	EC:3.1.30; EC:3.4.23; EC:3.1.26; EC:3.1.26.4	Acting on ester bonds; Acting on peptide bonds (peptidases); Acting on ester bonds; Ribonuclease H	-	-	-	-	-	-	-	-	-	-	-	-	-	-	-	-	-	-	*	6.1e-08	-	-	-	-
Fsp-Ps 5.3_LOD1.5Interval	TRINITY_DN6744_c0_g1_i13	not available	len=7428 path=[0:0-657 4:658-681 6:682-3291 7:3292-3694 9:3695-4724 10:4725-4748 11:4749-4840 13:4841-4917 14:4918-5042 15:5043-6543 20:6544-6569 22:6570-6636 23:6637-7427]	1.78623e-140	572	517.05	7299	6613	687	12321393	12322078	0.00234163	537	77.3775	537	77.3775	15	2.16138	Plus	Minus	7428	gag/pol polyprotein	F:nucleic acid binding; F:aspartic-type endopeptidase activity; F:RNA-DNA hybrid ribonuclease activity; P:proteolysis; P:DNA integration; P:RNA phosphodiester bond hydrolysis, endonucleolytic	EC:3.1.30; EC:3.4.23; EC:3.1.26; EC:3.1.26.4	Acting on ester bonds; Acting on peptide bonds (peptidases); Acting on ester bonds; Ribonuclease H	-	-	-	-	-	-	-	-	-	-	-	-	-	-	-	-	-	-	*	6.1e-08	-	-	-	-
Fsp-Ps 5.3_LOD1.5Interval	TRINITY_DN6744_c0_g1_i13	not available	len=7428 path=[0:0-657 4:658-681 6:682-3291 7:3292-3694 9:3695-4724 10:4725-4748 11:4749-4840 13:4841-4917 14:4918-5042 15:5043-6543 20:6544-6569 22:6570-6636 23:6637-7427]	1.78623e-140	572	517.05	7305	6614	692	22372759	22373442	0.00235873	540	77.4749	540	77.4749	18	2.5825	Plus	Minus	7428	gag/pol polyprotein	F:nucleic acid binding; F:aspartic-type endopeptidase activity; F:RNA-DNA hybrid ribonuclease activity; P:proteolysis; P:DNA integration; P:RNA phosphodiester bond hydrolysis, endonucleolytic	EC:3.1.30; EC:3.4.23; EC:3.1.26; EC:3.1.26.4	Acting on ester bonds; Acting on peptide bonds (peptidases); Acting on ester bonds; Ribonuclease H	-	-	-	-	-	-	-	-	-	-	-	-	-	-	-	-	-	-	*	6.1e-08	-	-	-	-
Fsp-Ps 5.3_LOD1.5Interval	TRINITY_DN6744_c0_g1_i13	not available	len=7428 path=[0:0-657 4:658-681 6:682-3291 7:3292-3694 9:3695-4724 10:4725-4748 11:4749-4840 13:4841-4917 14:4918-5042 15:5043-6543 20:6544-6569 22:6570-6636 23:6637-7427]	1.78623e-140	572	517.05	7305	6615	691	19654645	19655329	0.00235531	540	77.5862	540	77.5862	16	2.29885	Plus	Minus	7428	gag/pol polyprotein	F:nucleic acid binding; F:aspartic-type endopeptidase activity; F:RNA-DNA hybrid ribonuclease activity; P:proteolysis; P:DNA integration; P:RNA phosphodiester bond hydrolysis, endonucleolytic	EC:3.1.30; EC:3.4.23; EC:3.1.26; EC:3.1.26.4	Acting on ester bonds; Acting on peptide bonds (peptidases); Acting on ester bonds; Ribonuclease H	-	-	-	-	-	-	-	-	-	-	-	-	-	-	-	-	-	-	*	6.1e-08	-	-	-	-
Fsp-Ps 5.3_LOD1.5Interval	TRINITY_DN6744_c0_g1_i13	not available	len=7428 path=[0:0-657 4:658-681 6:682-3291 7:3292-3694 9:3695-4724 10:4725-4748 11:4749-4840 13:4841-4917 14:4918-5042 15:5043-6543 20:6544-6569 22:6570-6636 23:6637-7427]	6.23455e-140	570	515.246	4910	3862	1049	4829038	4830086	0.00357911	754	71.4015	754	71.4015	14	1.32576	Plus	Minus	7428	gag/pol polyprotein	F:nucleic acid binding; F:aspartic-type endopeptidase activity; F:RNA-DNA hybrid ribonuclease activity; P:proteolysis; P:DNA integration; P:RNA phosphodiester bond hydrolysis, endonucleolytic	EC:3.1.30; EC:3.4.23; EC:3.1.26; EC:3.1.26.4	Acting on ester bonds; Acting on peptide bonds (peptidases); Acting on ester bonds; Ribonuclease H	-	-	-	-	-	-	-	-	-	-	-	-	-	-	-	-	-	-	*	6.1e-08	-	-	-	-
Fsp-Ps 5.3_LOD1.5Interval	TRINITY_DN6744_c0_g1_i13	not available	len=7428 path=[0:0-657 4:658-681 6:682-3291 7:3292-3694 9:3695-4724 10:4725-4748 11:4749-4840 13:4841-4917 14:4918-5042 15:5043-6543 20:6544-6569 22:6570-6636 23:6637-7427]	6.23455e-140	570	515.246	3862	4766	905	14245769	14246673	0.00309369	662	72.8273	662	72.8273	8	0.880088	Plus	Plus	7428	gag/pol polyprotein	F:nucleic acid binding; F:aspartic-type endopeptidase activity; F:RNA-DNA hybrid ribonuclease activity; P:proteolysis; P:DNA integration; P:RNA phosphodiester bond hydrolysis, endonucleolytic	EC:3.1.30; EC:3.4.23; EC:3.1.26; EC:3.1.26.4	Acting on ester bonds; Acting on peptide bonds (peptidases); Acting on ester bonds; Ribonuclease H	-	-	-	-	-	-	-	-	-	-	-	-	-	-	-	-	-	-	*	6.1e-08	-	-	-	-
Fsp-Ps 5.3_LOD1.5Interval	TRINITY_DN6744_c0_g1_i13	not available	len=7428 path=[0:0-657 4:658-681 6:682-3291 7:3292-3694 9:3695-4724 10:4725-4748 11:4749-4840 13:4841-4917 14:4918-5042 15:5043-6543 20:6544-6569 22:6570-6636 23:6637-7427]	6.23455e-140	570	515.246	6972	6023	950	14634704	14635653	0.00324068	690	72.327	690	72.327	8	0.838574	Plus	Minus	7428	gag/pol polyprotein	F:nucleic acid binding; F:aspartic-type endopeptidase activity; F:RNA-DNA hybrid ribonuclease activity; P:proteolysis; P:DNA integration; P:RNA phosphodiester bond hydrolysis, endonucleolytic	EC:3.1.30; EC:3.4.23; EC:3.1.26; EC:3.1.26.4	Acting on ester bonds; Acting on peptide bonds (peptidases); Acting on ester bonds; Ribonuclease H	-	-	-	-	-	-	-	-	-	-	-	-	-	-	-	-	-	-	*	6.1e-08	-	-	-	-
Fsp-Ps 5.3_LOD1.5Interval	TRINITY_DN6744_c0_g1_i13	not available	len=7428 path=[0:0-657 4:658-681 6:682-3291 7:3292-3694 9:3695-4724 10:4725-4748 11:4749-4840 13:4841-4917 14:4918-5042 15:5043-6543 20:6544-6569 22:6570-6636 23:6637-7427]	2.17607e-139	568	513.443	4962	3652	1311	11666994	11668294	0.00447474	910	68.9394	910	68.9394	28	2.12121	Plus	Minus	7428	gag/pol polyprotein	F:nucleic acid binding; F:aspartic-type endopeptidase activity; F:RNA-DNA hybrid ribonuclease activity; P:proteolysis; P:DNA integration; P:RNA phosphodiester bond hydrolysis, endonucleolytic	EC:3.1.30; EC:3.4.23; EC:3.1.26; EC:3.1.26.4	Acting on ester bonds; Acting on peptide bonds (peptidases); Acting on ester bonds; Ribonuclease H	-	-	-	-	-	-	-	-	-	-	-	-	-	-	-	-	-	-	*	6.1e-08	-	-	-	-
Fsp-Ps 5.3_LOD1.5Interval	TRINITY_DN6744_c0_g1_i13	not available	len=7428 path=[0:0-657 4:658-681 6:682-3291 7:3292-3694 9:3695-4724 10:4725-4748 11:4749-4840 13:4841-4917 14:4918-5042 15:5043-6543 20:6544-6569 22:6570-6636 23:6637-7427]	2.17607e-139	568	513.443	6874	5943	932	11234038	11234968	0.00317915	677	72.4839	677	72.4839	5	0.535332	Plus	Minus	7428	gag/pol polyprotein	F:nucleic acid binding; F:aspartic-type endopeptidase activity; F:RNA-DNA hybrid ribonuclease activity; P:proteolysis; P:DNA integration; P:RNA phosphodiester bond hydrolysis, endonucleolytic	EC:3.1.30; EC:3.4.23; EC:3.1.26; EC:3.1.26.4	Acting on ester bonds; Acting on peptide bonds (peptidases); Acting on ester bonds; Ribonuclease H	-	-	-	-	-	-	-	-	-	-	-	-	-	-	-	-	-	-	*	6.1e-08	-	-	-	-
Fsp-Ps 5.3_LOD1.5Interval	TRINITY_DN6744_c0_g1_i13	not available	len=7428 path=[0:0-657 4:658-681 6:682-3291 7:3292-3694 9:3695-4724 10:4725-4748 11:4749-4840 13:4841-4917 14:4918-5042 15:5043-6543 20:6544-6569 22:6570-6636 23:6637-7427]	7.59523e-139	566	511.64	5973	6948	976	20422690	20423665	0.0033364	707	71.9959	707	71.9959	12	1.222	Plus	Plus	7428	gag/pol polyprotein	F:nucleic acid binding; F:aspartic-type endopeptidase activity; F:RNA-DNA hybrid ribonuclease activity; P:proteolysis; P:DNA integration; P:RNA phosphodiester bond hydrolysis, endonucleolytic	EC:3.1.30; EC:3.4.23; EC:3.1.26; EC:3.1.26.4	Acting on ester bonds; Acting on peptide bonds (peptidases); Acting on ester bonds; Ribonuclease H	-	-	-	-	-	-	-	-	-	-	-	-	-	-	-	-	-	-	*	6.1e-08	-	-	-	-
Fsp-Ps 5.3_LOD1.5Interval	TRINITY_DN6744_c0_g1_i13	not available	len=7428 path=[0:0-657 4:658-681 6:682-3291 7:3292-3694 9:3695-4724 10:4725-4748 11:4749-4840 13:4841-4917 14:4918-5042 15:5043-6543 20:6544-6569 22:6570-6636 23:6637-7427]	2.651e-138	564	509.836	6035	7077	1043	4871562	4872604	0.00356544	749	71.4013	749	71.4013	12	1.14395	Plus	Plus	7428	gag/pol polyprotein	F:nucleic acid binding; F:aspartic-type endopeptidase activity; F:RNA-DNA hybrid ribonuclease activity; P:proteolysis; P:DNA integration; P:RNA phosphodiester bond hydrolysis, endonucleolytic	EC:3.1.30; EC:3.4.23; EC:3.1.26; EC:3.1.26.4	Acting on ester bonds; Acting on peptide bonds (peptidases); Acting on ester bonds; Ribonuclease H	-	-	-	-	-	-	-	-	-	-	-	-	-	-	-	-	-	-	*	6.1e-08	-	-	-	-
Fsp-Ps 5.3_LOD1.5Interval	TRINITY_DN6744_c0_g1_i13	not available	len=7428 path=[0:0-657 4:658-681 6:682-3291 7:3292-3694 9:3695-4724 10:4725-4748 11:4749-4840 13:4841-4917 14:4918-5042 15:5043-6543 20:6544-6569 22:6570-6636 23:6637-7427]	2.651e-138	564	509.836	6148	7079	932	14547016	14547947	0.00318599	680	72.572	680	72.572	10	1.06724	Plus	Plus	7428	gag/pol polyprotein	F:nucleic acid binding; F:aspartic-type endopeptidase activity; F:RNA-DNA hybrid ribonuclease activity; P:proteolysis; P:DNA integration; P:RNA phosphodiester bond hydrolysis, endonucleolytic	EC:3.1.30; EC:3.4.23; EC:3.1.26; EC:3.1.26.4	Acting on ester bonds; Acting on peptide bonds (peptidases); Acting on ester bonds; Ribonuclease H	-	-	-	-	-	-	-	-	-	-	-	-	-	-	-	-	-	-	*	6.1e-08	-	-	-	-
Fsp-Ps 5.3_LOD1.5Interval	TRINITY_DN6744_c0_g1_i13	not available	len=7428 path=[0:0-657 4:658-681 6:682-3291 7:3292-3694 9:3695-4724 10:4725-4748 11:4749-4840 13:4841-4917 14:4918-5042 15:5043-6543 20:6544-6569 22:6570-6636 23:6637-7427]	9.25289e-138	562	508.033	3696	5212	1517	10862882	10864389	0.00518578	1035	67.958	1035	67.958	21	1.37886	Plus	Plus	7428	gag/pol polyprotein	F:nucleic acid binding; F:aspartic-type endopeptidase activity; F:RNA-DNA hybrid ribonuclease activity; P:proteolysis; P:DNA integration; P:RNA phosphodiester bond hydrolysis, endonucleolytic	EC:3.1.30; EC:3.4.23; EC:3.1.26; EC:3.1.26.4	Acting on ester bonds; Acting on peptide bonds (peptidases); Acting on ester bonds; Ribonuclease H	-	-	-	-	-	-	-	-	-	-	-	-	-	-	-	-	-	-	*	6.1e-08	-	-	-	-
Fsp-Ps 5.3_LOD1.5Interval	TRINITY_DN6744_c0_g1_i13	not available	len=7428 path=[0:0-657 4:658-681 6:682-3291 7:3292-3694 9:3695-4724 10:4725-4748 11:4749-4840 13:4841-4917 14:4918-5042 15:5043-6543 20:6544-6569 22:6570-6636 23:6637-7427]	9.25289e-138	562	508.033	4186	5619	1434	4854539	4855984	0.00490205	991	68.2507	991	68.2507	24	1.65289	Plus	Plus	7428	gag/pol polyprotein	F:nucleic acid binding; F:aspartic-type endopeptidase activity; F:RNA-DNA hybrid ribonuclease activity; P:proteolysis; P:DNA integration; P:RNA phosphodiester bond hydrolysis, endonucleolytic	EC:3.1.30; EC:3.4.23; EC:3.1.26; EC:3.1.26.4	Acting on ester bonds; Acting on peptide bonds (peptidases); Acting on ester bonds; Ribonuclease H	-	-	-	-	-	-	-	-	-	-	-	-	-	-	-	-	-	-	*	6.1e-08	-	-	-	-
Fsp-Ps 5.3_LOD1.5Interval	TRINITY_DN6744_c0_g1_i13	not available	len=7428 path=[0:0-657 4:658-681 6:682-3291 7:3292-3694 9:3695-4724 10:4725-4748 11:4749-4840 13:4841-4917 14:4918-5042 15:5043-6543 20:6544-6569 22:6570-6636 23:6637-7427]	9.25289e-138	562	508.033	7428	7032	397	3583920	3584313	0.00135028	355	88.3085	355	88.3085	13	3.23383	Plus	Minus	7428	gag/pol polyprotein	F:nucleic acid binding; F:aspartic-type endopeptidase activity; F:RNA-DNA hybrid ribonuclease activity; P:proteolysis; P:DNA integration; P:RNA phosphodiester bond hydrolysis, endonucleolytic	EC:3.1.30; EC:3.4.23; EC:3.1.26; EC:3.1.26.4	Acting on ester bonds; Acting on peptide bonds (peptidases); Acting on ester bonds; Ribonuclease H	-	-	-	-	-	-	-	-	-	-	-	-	-	-	-	-	-	-	*	6.1e-08	-	-	-	-
Fsp-Ps 5.3_LOD1.5Interval	TRINITY_DN6744_c0_g1_i13	not available	len=7428 path=[0:0-657 4:658-681 6:682-3291 7:3292-3694 9:3695-4724 10:4725-4748 11:4749-4840 13:4841-4917 14:4918-5042 15:5043-6543 20:6544-6569 22:6570-6636 23:6637-7427]	3.22958e-137	560	506.23	7081	6035	1047	14514475	14515521	0.00357227	747	71.1429	747	71.1429	6	0.571429	Plus	Minus	7428	gag/pol polyprotein	F:nucleic acid binding; F:aspartic-type endopeptidase activity; F:RNA-DNA hybrid ribonuclease activity; P:proteolysis; P:DNA integration; P:RNA phosphodiester bond hydrolysis, endonucleolytic	EC:3.1.30; EC:3.4.23; EC:3.1.26; EC:3.1.26.4	Acting on ester bonds; Acting on peptide bonds (peptidases); Acting on ester bonds; Ribonuclease H	-	-	-	-	-	-	-	-	-	-	-	-	-	-	-	-	-	-	*	6.1e-08	-	-	-	-
Fsp-Ps 5.3_LOD1.5Interval	TRINITY_DN6744_c0_g1_i13	not available	len=7428 path=[0:0-657 4:658-681 6:682-3291 7:3292-3694 9:3695-4724 10:4725-4748 11:4749-4840 13:4841-4917 14:4918-5042 15:5043-6543 20:6544-6569 22:6570-6636 23:6637-7427]	1.12723e-136	558	504.426	7077	6029	1049	12092609	12093658	0.00357911	746	70.9125	746	70.9125	5	0.475285	Plus	Minus	7428	gag/pol polyprotein	F:nucleic acid binding; F:aspartic-type endopeptidase activity; F:RNA-DNA hybrid ribonuclease activity; P:proteolysis; P:DNA integration; P:RNA phosphodiester bond hydrolysis, endonucleolytic	EC:3.1.30; EC:3.4.23; EC:3.1.26; EC:3.1.26.4	Acting on ester bonds; Acting on peptide bonds (peptidases); Acting on ester bonds; Ribonuclease H	-	-	-	-	-	-	-	-	-	-	-	-	-	-	-	-	-	-	*	6.1e-08	-	-	-	-
Fsp-Ps 5.3_LOD1.5Interval	TRINITY_DN6744_c0_g1_i13	not available	len=7428 path=[0:0-657 4:658-681 6:682-3291 7:3292-3694 9:3695-4724 10:4725-4748 11:4749-4840 13:4841-4917 14:4918-5042 15:5043-6543 20:6544-6569 22:6570-6636 23:6637-7427]	1.37325e-135	554	500.819	3655	4768	1114	29005027	29006136	0.00380814	812	71.7949	812	71.7949	38	3.35986	Plus	Plus	7428	gag/pol polyprotein	F:nucleic acid binding; F:aspartic-type endopeptidase activity; F:RNA-DNA hybrid ribonuclease activity; P:proteolysis; P:DNA integration; P:RNA phosphodiester bond hydrolysis, endonucleolytic	EC:3.1.30; EC:3.4.23; EC:3.1.26; EC:3.1.26.4	Acting on ester bonds; Acting on peptide bonds (peptidases); Acting on ester bonds; Ribonuclease H	-	-	-	-	-	-	-	-	-	-	-	-	-	-	-	-	-	-	*	6.1e-08	-	-	-	-
Fsp-Ps 5.3_LOD1.5Interval	TRINITY_DN6744_c0_g1_i13	not available	len=7428 path=[0:0-657 4:658-681 6:682-3291 7:3292-3694 9:3695-4724 10:4725-4748 11:4749-4840 13:4841-4917 14:4918-5042 15:5043-6543 20:6544-6569 22:6570-6636 23:6637-7427]	1.37325e-135	554	500.819	6976	7315	340	19752639	19752979	0.00116227	321	93.314	321	93.314	7	2.03488	Plus	Plus	7428	gag/pol polyprotein	F:nucleic acid binding; F:aspartic-type endopeptidase activity; F:RNA-DNA hybrid ribonuclease activity; P:proteolysis; P:DNA integration; P:RNA phosphodiester bond hydrolysis, endonucleolytic	EC:3.1.30; EC:3.4.23; EC:3.1.26; EC:3.1.26.4	Acting on ester bonds; Acting on peptide bonds (peptidases); Acting on ester bonds; Ribonuclease H	-	-	-	-	-	-	-	-	-	-	-	-	-	-	-	-	-	-	*	6.1e-08	-	-	-	-
Fsp-Ps 5.3_LOD1.5Interval	TRINITY_DN6744_c0_g1_i13	not available	len=7428 path=[0:0-657 4:658-681 6:682-3291 7:3292-3694 9:3695-4724 10:4725-4748 11:4749-4840 13:4841-4917 14:4918-5042 15:5043-6543 20:6544-6569 22:6570-6636 23:6637-7427]	1.67296e-134	550	497.213	3640	4454	815	17717088	17717904	0.00278603	604	73.8386	604	73.8386	4	0.488998	Plus	Plus	7428	gag/pol polyprotein	F:nucleic acid binding; F:aspartic-type endopeptidase activity; F:RNA-DNA hybrid ribonuclease activity; P:proteolysis; P:DNA integration; P:RNA phosphodiester bond hydrolysis, endonucleolytic	EC:3.1.30; EC:3.4.23; EC:3.1.26; EC:3.1.26.4	Acting on ester bonds; Acting on peptide bonds (peptidases); Acting on ester bonds; Ribonuclease H	-	-	-	-	-	-	-	-	-	-	-	-	-	-	-	-	-	-	*	6.1e-08	-	-	-	-
Fsp-Ps 5.3_LOD1.5Interval	TRINITY_DN6744_c0_g1_i13	not available	len=7428 path=[0:0-657 4:658-681 6:682-3291 7:3292-3694 9:3695-4724 10:4725-4748 11:4749-4840 13:4841-4917 14:4918-5042 15:5043-6543 20:6544-6569 22:6570-6636 23:6637-7427]	5.83921e-134	548	495.409	7077	5920	1158	20698808	20699956	0.00395172	815	69.9571	815	69.9571	23	1.97425	Plus	Minus	7428	gag/pol polyprotein	F:nucleic acid binding; F:aspartic-type endopeptidase activity; F:RNA-DNA hybrid ribonuclease activity; P:proteolysis; P:DNA integration; P:RNA phosphodiester bond hydrolysis, endonucleolytic	EC:3.1.30; EC:3.4.23; EC:3.1.26; EC:3.1.26.4	Acting on ester bonds; Acting on peptide bonds (peptidases); Acting on ester bonds; Ribonuclease H	-	-	-	-	-	-	-	-	-	-	-	-	-	-	-	-	-	-	*	6.1e-08	-	-	-	-
Fsp-Ps 5.3_LOD1.5Interval	TRINITY_DN6744_c0_g1_i13	not available	len=7428 path=[0:0-657 4:658-681 6:682-3291 7:3292-3694 9:3695-4724 10:4725-4748 11:4749-4840 13:4841-4917 14:4918-5042 15:5043-6543 20:6544-6569 22:6570-6636 23:6637-7427]	7.11361e-133	544	491.803	6137	6972	836	12371951	12372786	0.00285782	615	73.389	615	73.389	4	0.477327	Plus	Plus	7428	gag/pol polyprotein	F:nucleic acid binding; F:aspartic-type endopeptidase activity; F:RNA-DNA hybrid ribonuclease activity; P:proteolysis; P:DNA integration; P:RNA phosphodiester bond hydrolysis, endonucleolytic	EC:3.1.30; EC:3.4.23; EC:3.1.26; EC:3.1.26.4	Acting on ester bonds; Acting on peptide bonds (peptidases); Acting on ester bonds; Ribonuclease H	-	-	-	-	-	-	-	-	-	-	-	-	-	-	-	-	-	-	*	6.1e-08	-	-	-	-
Fsp-Ps 5.3_LOD1.5Interval	TRINITY_DN6744_c0_g1_i13	not available	len=7428 path=[0:0-657 4:658-681 6:682-3291 7:3292-3694 9:3695-4724 10:4725-4748 11:4749-4840 13:4841-4917 14:4918-5042 15:5043-6543 20:6544-6569 22:6570-6636 23:6637-7427]	2.48289e-132	542	489.999	4428	5763	1336	11874944	11876288	0.00456704	934	68.8283	934	68.8283	33	2.43183	Plus	Plus	7428	gag/pol polyprotein	F:nucleic acid binding; F:aspartic-type endopeptidase activity; F:RNA-DNA hybrid ribonuclease activity; P:proteolysis; P:DNA integration; P:RNA phosphodiester bond hydrolysis, endonucleolytic	EC:3.1.30; EC:3.4.23; EC:3.1.26; EC:3.1.26.4	Acting on ester bonds; Acting on peptide bonds (peptidases); Acting on ester bonds; Ribonuclease H	-	-	-	-	-	-	-	-	-	-	-	-	-	-	-	-	-	-	*	6.1e-08	-	-	-	-
Fsp-Ps 5.3_LOD1.5Interval	TRINITY_DN6744_c0_g1_i13	not available	len=7428 path=[0:0-657 4:658-681 6:682-3291 7:3292-3694 9:3695-4724 10:4725-4748 11:4749-4840 13:4841-4917 14:4918-5042 15:5043-6543 20:6544-6569 22:6570-6636 23:6637-7427]	8.66615e-132	540	488.196	6137	7069	933	13747101	13748033	0.00318941	668	71.597	668	71.597	0	0	Plus	Plus	7428	gag/pol polyprotein	F:nucleic acid binding; F:aspartic-type endopeptidase activity; F:RNA-DNA hybrid ribonuclease activity; P:proteolysis; P:DNA integration; P:RNA phosphodiester bond hydrolysis, endonucleolytic	EC:3.1.30; EC:3.4.23; EC:3.1.26; EC:3.1.26.4	Acting on ester bonds; Acting on peptide bonds (peptidases); Acting on ester bonds; Ribonuclease H	-	-	-	-	-	-	-	-	-	-	-	-	-	-	-	-	-	-	*	6.1e-08	-	-	-	-
Fsp-Ps 5.3_LOD1.5Interval	TRINITY_DN6744_c0_g1_i13	not available	len=7428 path=[0:0-657 4:658-681 6:682-3291 7:3292-3694 9:3695-4724 10:4725-4748 11:4749-4840 13:4841-4917 14:4918-5042 15:5043-6543 20:6544-6569 22:6570-6636 23:6637-7427]	3.02479e-131	538	486.393	5202	4532	671	26619397	26620078	0.00228694	525	76.7544	525	76.7544	15	2.19298	Plus	Minus	7428	gag/pol polyprotein	F:nucleic acid binding; F:aspartic-type endopeptidase activity; F:RNA-DNA hybrid ribonuclease activity; P:proteolysis; P:DNA integration; P:RNA phosphodiester bond hydrolysis, endonucleolytic	EC:3.1.30; EC:3.4.23; EC:3.1.26; EC:3.1.26.4	Acting on ester bonds; Acting on peptide bonds (peptidases); Acting on ester bonds; Ribonuclease H	-	-	-	-	-	-	-	-	-	-	-	-	-	-	-	-	-	-	*	6.1e-08	-	-	-	-
Fsp-Ps 5.3_LOD1.5Interval	TRINITY_DN6744_c0_g1_i13	not available	len=7428 path=[0:0-657 4:658-681 6:682-3291 7:3292-3694 9:3695-4724 10:4725-4748 11:4749-4840 13:4841-4917 14:4918-5042 15:5043-6543 20:6544-6569 22:6570-6636 23:6637-7427]	3.02479e-131	538	486.393	6872	6023	850	4100694	4101543	0.00289884	620	72.8555	620	72.8555	2	0.235018	Plus	Minus	7428	gag/pol polyprotein	F:nucleic acid binding; F:aspartic-type endopeptidase activity; F:RNA-DNA hybrid ribonuclease activity; P:proteolysis; P:DNA integration; P:RNA phosphodiester bond hydrolysis, endonucleolytic	EC:3.1.30; EC:3.4.23; EC:3.1.26; EC:3.1.26.4	Acting on ester bonds; Acting on peptide bonds (peptidases); Acting on ester bonds; Ribonuclease H	-	-	-	-	-	-	-	-	-	-	-	-	-	-	-	-	-	-	*	6.1e-08	-	-	-	-
Fsp-Ps 5.3_LOD1.5Interval	TRINITY_DN6744_c0_g1_i13	not available	len=7428 path=[0:0-657 4:658-681 6:682-3291 7:3292-3694 9:3695-4724 10:4725-4748 11:4749-4840 13:4841-4917 14:4918-5042 15:5043-6543 20:6544-6569 22:6570-6636 23:6637-7427]	1.05575e-130	536	484.589	3895	4932	1038	27275195	27276232	0.00354834	736	70.5657	736	70.5657	10	0.958773	Plus	Plus	7428	gag/pol polyprotein	F:nucleic acid binding; F:aspartic-type endopeptidase activity; F:RNA-DNA hybrid ribonuclease activity; P:proteolysis; P:DNA integration; P:RNA phosphodiester bond hydrolysis, endonucleolytic	EC:3.1.30; EC:3.4.23; EC:3.1.26; EC:3.1.26.4	Acting on ester bonds; Acting on peptide bonds (peptidases); Acting on ester bonds; Ribonuclease H	-	-	-	-	-	-	-	-	-	-	-	-	-	-	-	-	-	-	*	6.1e-08	-	-	-	-
Fsp-Ps 5.3_LOD1.5Interval	TRINITY_DN6744_c0_g1_i13	not available	len=7428 path=[0:0-657 4:658-681 6:682-3291 7:3292-3694 9:3695-4724 10:4725-4748 11:4749-4840 13:4841-4917 14:4918-5042 15:5043-6543 20:6544-6569 22:6570-6636 23:6637-7427]	1.05575e-130	536	484.589	6223	7077	855	10715007	10715861	0.00292277	627	73.0769	627	73.0769	6	0.699301	Plus	Plus	7428	gag/pol polyprotein	F:nucleic acid binding; F:aspartic-type endopeptidase activity; F:RNA-DNA hybrid ribonuclease activity; P:proteolysis; P:DNA integration; P:RNA phosphodiester bond hydrolysis, endonucleolytic	EC:3.1.30; EC:3.4.23; EC:3.1.26; EC:3.1.26.4	Acting on ester bonds; Acting on peptide bonds (peptidases); Acting on ester bonds; Ribonuclease H	-	-	-	-	-	-	-	-	-	-	-	-	-	-	-	-	-	-	*	6.1e-08	-	-	-	-
Fsp-Ps 5.3_LOD1.5Interval	TRINITY_DN6744_c0_g1_i13	not available	len=7428 path=[0:0-657 4:658-681 6:682-3291 7:3292-3694 9:3695-4724 10:4725-4748 11:4749-4840 13:4841-4917 14:4918-5042 15:5043-6543 20:6544-6569 22:6570-6636 23:6637-7427]	3.68494e-130	534	482.786	6177	7294	1118	12625064	12626138	0.00382182	814	72.2272	814	72.2272	61	5.4126	Plus	Plus	7428	gag/pol polyprotein	F:nucleic acid binding; F:aspartic-type endopeptidase activity; F:RNA-DNA hybrid ribonuclease activity; P:proteolysis; P:DNA integration; P:RNA phosphodiester bond hydrolysis, endonucleolytic	EC:3.1.30; EC:3.4.23; EC:3.1.26; EC:3.1.26.4	Acting on ester bonds; Acting on peptide bonds (peptidases); Acting on ester bonds; Ribonuclease H	-	-	-	-	-	-	-	-	-	-	-	-	-	-	-	-	-	-	*	6.1e-08	-	-	-	-
Fsp-Ps 5.3_LOD1.5Interval	TRINITY_DN6744_c0_g1_i13	not available	len=7428 path=[0:0-657 4:658-681 6:682-3291 7:3292-3694 9:3695-4724 10:4725-4748 11:4749-4840 13:4841-4917 14:4918-5042 15:5043-6543 20:6544-6569 22:6570-6636 23:6637-7427]	3.68494e-130	534	482.786	7077	6362	716	23668788	23669503	0.00244077	543	75.5216	543	75.5216	6	0.834492	Plus	Minus	7428	gag/pol polyprotein	F:nucleic acid binding; F:aspartic-type endopeptidase activity; F:RNA-DNA hybrid ribonuclease activity; P:proteolysis; P:DNA integration; P:RNA phosphodiester bond hydrolysis, endonucleolytic	EC:3.1.30; EC:3.4.23; EC:3.1.26; EC:3.1.26.4	Acting on ester bonds; Acting on peptide bonds (peptidases); Acting on ester bonds; Ribonuclease H	-	-	-	-	-	-	-	-	-	-	-	-	-	-	-	-	-	-	*	6.1e-08	-	-	-	-
Fsp-Ps 5.3_LOD1.5Interval	TRINITY_DN6744_c0_g1_i13	not available	len=7428 path=[0:0-657 4:658-681 6:682-3291 7:3292-3694 9:3695-4724 10:4725-4748 11:4749-4840 13:4841-4917 14:4918-5042 15:5043-6543 20:6544-6569 22:6570-6636 23:6637-7427]	1.28617e-129	532	480.982	6372	7290	919	23697361	23698289	0.00314155	680	72.4175	680	72.4175	30	3.19489	Plus	Plus	7428	gag/pol polyprotein	F:nucleic acid binding; F:aspartic-type endopeptidase activity; F:RNA-DNA hybrid ribonuclease activity; P:proteolysis; P:DNA integration; P:RNA phosphodiester bond hydrolysis, endonucleolytic	EC:3.1.30; EC:3.4.23; EC:3.1.26; EC:3.1.26.4	Acting on ester bonds; Acting on peptide bonds (peptidases); Acting on ester bonds; Ribonuclease H	-	-	-	-	-	-	-	-	-	-	-	-	-	-	-	-	-	-	*	6.1e-08	-	-	-	-
Fsp-Ps 5.3_LOD1.5Interval	TRINITY_DN6744_c0_g1_i13	not available	len=7428 path=[0:0-657 4:658-681 6:682-3291 7:3292-3694 9:3695-4724 10:4725-4748 11:4749-4840 13:4841-4917 14:4918-5042 15:5043-6543 20:6544-6569 22:6570-6636 23:6637-7427]	1.28617e-129	532	480.982	6638	7305	668	9931294	9931957	0.00228352	519	76.7751	519	76.7751	20	2.95858	Plus	Plus	7428	gag/pol polyprotein	F:nucleic acid binding; F:aspartic-type endopeptidase activity; F:RNA-DNA hybrid ribonuclease activity; P:proteolysis; P:DNA integration; P:RNA phosphodiester bond hydrolysis, endonucleolytic	EC:3.1.30; EC:3.4.23; EC:3.1.26; EC:3.1.26.4	Acting on ester bonds; Acting on peptide bonds (peptidases); Acting on ester bonds; Ribonuclease H	-	-	-	-	-	-	-	-	-	-	-	-	-	-	-	-	-	-	*	6.1e-08	-	-	-	-
Fsp-Ps 5.3_LOD1.5Interval	TRINITY_DN6744_c0_g1_i13	not available	len=7428 path=[0:0-657 4:658-681 6:682-3291 7:3292-3694 9:3695-4724 10:4725-4748 11:4749-4840 13:4841-4917 14:4918-5042 15:5043-6543 20:6544-6569 22:6570-6636 23:6637-7427]	1.56688e-128	528	477.376	3816	4766	951	27256900	27257850	0.00325094	681	71.3089	681	71.3089	8	0.837696	Plus	Plus	7428	gag/pol polyprotein	F:nucleic acid binding; F:aspartic-type endopeptidase activity; F:RNA-DNA hybrid ribonuclease activity; P:proteolysis; P:DNA integration; P:RNA phosphodiester bond hydrolysis, endonucleolytic	EC:3.1.30; EC:3.4.23; EC:3.1.26; EC:3.1.26.4	Acting on ester bonds; Acting on peptide bonds (peptidases); Acting on ester bonds; Ribonuclease H	-	-	-	-	-	-	-	-	-	-	-	-	-	-	-	-	-	-	*	6.1e-08	-	-	-	-
Fsp-Ps 5.3_LOD1.5Interval	TRINITY_DN6744_c0_g1_i13	not available	len=7428 path=[0:0-657 4:658-681 6:682-3291 7:3292-3694 9:3695-4724 10:4725-4748 11:4749-4840 13:4841-4917 14:4918-5042 15:5043-6543 20:6544-6569 22:6570-6636 23:6637-7427]	1.56688e-128	528	477.376	5100	4041	1060	8748934	8749994	0.00361671	761	71.0551	761	71.0551	21	1.96078	Plus	Minus	7428	gag/pol polyprotein	F:nucleic acid binding; F:aspartic-type endopeptidase activity; F:RNA-DNA hybrid ribonuclease activity; P:proteolysis; P:DNA integration; P:RNA phosphodiester bond hydrolysis, endonucleolytic	EC:3.1.30; EC:3.4.23; EC:3.1.26; EC:3.1.26.4	Acting on ester bonds; Acting on peptide bonds (peptidases); Acting on ester bonds; Ribonuclease H	-	-	-	-	-	-	-	-	-	-	-	-	-	-	-	-	-	-	*	6.1e-08	-	-	-	-
Fsp-Ps 5.3_LOD1.5Interval	TRINITY_DN6744_c0_g1_i13	not available	len=7428 path=[0:0-657 4:658-681 6:682-3291 7:3292-3694 9:3695-4724 10:4725-4748 11:4749-4840 13:4841-4917 14:4918-5042 15:5043-6543 20:6544-6569 22:6570-6636 23:6637-7427]	1.56688e-128	528	477.376	6629	7305	677	8695283	8695953	0.00231429	524	76.6082	524	76.6082	20	2.92398	Plus	Plus	7428	gag/pol polyprotein	F:nucleic acid binding; F:aspartic-type endopeptidase activity; F:RNA-DNA hybrid ribonuclease activity; P:proteolysis; P:DNA integration; P:RNA phosphodiester bond hydrolysis, endonucleolytic	EC:3.1.30; EC:3.4.23; EC:3.1.26; EC:3.1.26.4	Acting on ester bonds; Acting on peptide bonds (peptidases); Acting on ester bonds; Ribonuclease H	-	-	-	-	-	-	-	-	-	-	-	-	-	-	-	-	-	-	*	6.1e-08	-	-	-	-
Fsp-Ps 5.3_LOD1.5Interval	TRINITY_DN6744_c0_g1_i13	not available	len=7428 path=[0:0-657 4:658-681 6:682-3291 7:3292-3694 9:3695-4724 10:4725-4748 11:4749-4840 13:4841-4917 14:4918-5042 15:5043-6543 20:6544-6569 22:6570-6636 23:6637-7427]	5.46894e-128	526	475.572	7077	6023	1055	17569179	17570233	0.00359962	751	70.5827	751	70.5827	18	1.69173	Plus	Minus	7428	gag/pol polyprotein	F:nucleic acid binding; F:aspartic-type endopeptidase activity; F:RNA-DNA hybrid ribonuclease activity; P:proteolysis; P:DNA integration; P:RNA phosphodiester bond hydrolysis, endonucleolytic	EC:3.1.30; EC:3.4.23; EC:3.1.26; EC:3.1.26.4	Acting on ester bonds; Acting on peptide bonds (peptidases); Acting on ester bonds; Ribonuclease H	-	-	-	-	-	-	-	-	-	-	-	-	-	-	-	-	-	-	*	6.1e-08	-	-	-	-
Fsp-Ps 5.3_LOD1.5Interval	TRINITY_DN6744_c0_g1_i13	not available	len=7428 path=[0:0-657 4:658-681 6:682-3291 7:3292-3694 9:3695-4724 10:4725-4748 11:4749-4840 13:4841-4917 14:4918-5042 15:5043-6543 20:6544-6569 22:6570-6636 23:6637-7427]	2.83298e-125	516	466.555	4418	3640	779	11985533	11986311	0.00265613	573	73.4615	573	73.4615	2	0.25641	Plus	Minus	7428	gag/pol polyprotein	F:nucleic acid binding; F:aspartic-type endopeptidase activity; F:RNA-DNA hybrid ribonuclease activity; P:proteolysis; P:DNA integration; P:RNA phosphodiester bond hydrolysis, endonucleolytic	EC:3.1.30; EC:3.4.23; EC:3.1.26; EC:3.1.26.4	Acting on ester bonds; Acting on peptide bonds (peptidases); Acting on ester bonds; Ribonuclease H	-	-	-	-	-	-	-	-	-	-	-	-	-	-	-	-	-	-	*	6.1e-08	-	-	-	-
Fsp-Ps 5.3_LOD1.5Interval	TRINITY_DN6744_c0_g1_i13	not available	len=7428 path=[0:0-657 4:658-681 6:682-3291 7:3292-3694 9:3695-4724 10:4725-4748 11:4749-4840 13:4841-4917 14:4918-5042 15:5043-6543 20:6544-6569 22:6570-6636 23:6637-7427]	3.45128e-124	512	462.949	4970	3895	1076	4679242	4680319	0.00367141	757	69.8984	757	69.8984	12	1.10803	Plus	Minus	7428	gag/pol polyprotein	F:nucleic acid binding; F:aspartic-type endopeptidase activity; F:RNA-DNA hybrid ribonuclease activity; P:proteolysis; P:DNA integration; P:RNA phosphodiester bond hydrolysis, endonucleolytic	EC:3.1.30; EC:3.4.23; EC:3.1.26; EC:3.1.26.4	Acting on ester bonds; Acting on peptide bonds (peptidases); Acting on ester bonds; Ribonuclease H	-	-	-	-	-	-	-	-	-	-	-	-	-	-	-	-	-	-	*	6.1e-08	-	-	-	-
Fsp-Ps 5.3_LOD1.5Interval	TRINITY_DN6744_c0_g1_i13	not available	len=7428 path=[0:0-657 4:658-681 6:682-3291 7:3292-3694 9:3695-4724 10:4725-4748 11:4749-4840 13:4841-4917 14:4918-5042 15:5043-6543 20:6544-6569 22:6570-6636 23:6637-7427]	3.45128e-124	512	462.949	5942	6695	754	17739756	17740509	0.00257751	557	73.7748	557	73.7748	2	0.264901	Plus	Plus	7428	gag/pol polyprotein	F:nucleic acid binding; F:aspartic-type endopeptidase activity; F:RNA-DNA hybrid ribonuclease activity; P:proteolysis; P:DNA integration; P:RNA phosphodiester bond hydrolysis, endonucleolytic	EC:3.1.30; EC:3.4.23; EC:3.1.26; EC:3.1.26.4	Acting on ester bonds; Acting on peptide bonds (peptidases); Acting on ester bonds; Ribonuclease H	-	-	-	-	-	-	-	-	-	-	-	-	-	-	-	-	-	-	*	6.1e-08	-	-	-	-
Fsp-Ps 5.3_LOD1.5Interval	TRINITY_DN6744_c0_g1_i13	not available	len=7428 path=[0:0-657 4:658-681 6:682-3291 7:3292-3694 9:3695-4724 10:4725-4748 11:4749-4840 13:4841-4917 14:4918-5042 15:5043-6543 20:6544-6569 22:6570-6636 23:6637-7427]	1.20461e-123	510	461.145	7077	6317	761	27398259	27399019	0.0025946	567	73.9244	567	73.9244	12	1.56454	Plus	Minus	7428	gag/pol polyprotein	F:nucleic acid binding; F:aspartic-type endopeptidase activity; F:RNA-DNA hybrid ribonuclease activity; P:proteolysis; P:DNA integration; P:RNA phosphodiester bond hydrolysis, endonucleolytic	EC:3.1.30; EC:3.4.23; EC:3.1.26; EC:3.1.26.4	Acting on ester bonds; Acting on peptide bonds (peptidases); Acting on ester bonds; Ribonuclease H	-	-	-	-	-	-	-	-	-	-	-	-	-	-	-	-	-	-	*	6.1e-08	-	-	-	-
Fsp-Ps 5.3_LOD1.5Interval	TRINITY_DN6744_c0_g1_i13	not available	len=7428 path=[0:0-657 4:658-681 6:682-3291 7:3292-3694 9:3695-4724 10:4725-4748 11:4749-4840 13:4841-4917 14:4918-5042 15:5043-6543 20:6544-6569 22:6570-6636 23:6637-7427]	5.12215e-122	504	455.735	7244	6613	632	20132878	20133510	0.00215362	491	76.7188	491	76.7188	15	2.34375	Plus	Minus	7428	gag/pol polyprotein	F:nucleic acid binding; F:aspartic-type endopeptidase activity; F:RNA-DNA hybrid ribonuclease activity; P:proteolysis; P:DNA integration; P:RNA phosphodiester bond hydrolysis, endonucleolytic	EC:3.1.30; EC:3.4.23; EC:3.1.26; EC:3.1.26.4	Acting on ester bonds; Acting on peptide bonds (peptidases); Acting on ester bonds; Ribonuclease H	-	-	-	-	-	-	-	-	-	-	-	-	-	-	-	-	-	-	*	6.1e-08	-	-	-	-
Fsp-Ps 5.3_LOD1.5Interval	TRINITY_DN6744_c0_g1_i13	not available	len=7428 path=[0:0-657 4:658-681 6:682-3291 7:3292-3694 9:3695-4724 10:4725-4748 11:4749-4840 13:4841-4917 14:4918-5042 15:5043-6543 20:6544-6569 22:6570-6636 23:6637-7427]	1.78781e-121	502	453.932	5381	7077	1697	9739328	9741010	0.0058011	1156	67.0923	1156	67.0923	66	3.83053	Plus	Plus	7428	gag/pol polyprotein	F:nucleic acid binding; F:aspartic-type endopeptidase activity; F:RNA-DNA hybrid ribonuclease activity; P:proteolysis; P:DNA integration; P:RNA phosphodiester bond hydrolysis, endonucleolytic	EC:3.1.30; EC:3.4.23; EC:3.1.26; EC:3.1.26.4	Acting on ester bonds; Acting on peptide bonds (peptidases); Acting on ester bonds; Ribonuclease H	-	-	-	-	-	-	-	-	-	-	-	-	-	-	-	-	-	-	*	6.1e-08	-	-	-	-
Fsp-Ps 5.3_LOD1.5Interval	TRINITY_DN6744_c0_g1_i13	not available	len=7428 path=[0:0-657 4:658-681 6:682-3291 7:3292-3694 9:3695-4724 10:4725-4748 11:4749-4840 13:4841-4917 14:4918-5042 15:5043-6543 20:6544-6569 22:6570-6636 23:6637-7427]	2.17799e-120	498	450.325	4108	5496	1389	3242594	3243975	0.00474822	963	67.3427	963	67.3427	89	6.22378	Plus	Plus	7428	gag/pol polyprotein	F:nucleic acid binding; F:aspartic-type endopeptidase activity; F:RNA-DNA hybrid ribonuclease activity; P:proteolysis; P:DNA integration; P:RNA phosphodiester bond hydrolysis, endonucleolytic	EC:3.1.30; EC:3.4.23; EC:3.1.26; EC:3.1.26.4	Acting on ester bonds; Acting on peptide bonds (peptidases); Acting on ester bonds; Ribonuclease H	-	-	-	-	-	-	-	-	-	-	-	-	-	-	-	-	-	-	*	6.1e-08	-	-	-	-
Fsp-Ps 5.3_LOD1.5Interval	TRINITY_DN6744_c0_g1_i13	not available	len=7428 path=[0:0-657 4:658-681 6:682-3291 7:3292-3694 9:3695-4724 10:4725-4748 11:4749-4840 13:4841-4917 14:4918-5042 15:5043-6543 20:6544-6569 22:6570-6636 23:6637-7427]	2.17799e-120	498	450.325	4657	5364	708	20973765	20974480	0.00242026	532	74.0947	532	74.0947	12	1.67131	Plus	Plus	7428	gag/pol polyprotein	F:nucleic acid binding; F:aspartic-type endopeptidase activity; F:RNA-DNA hybrid ribonuclease activity; P:proteolysis; P:DNA integration; P:RNA phosphodiester bond hydrolysis, endonucleolytic	EC:3.1.30; EC:3.4.23; EC:3.1.26; EC:3.1.26.4	Acting on ester bonds; Acting on peptide bonds (peptidases); Acting on ester bonds; Ribonuclease H	-	-	-	-	-	-	-	-	-	-	-	-	-	-	-	-	-	-	*	6.1e-08	-	-	-	-
Fsp-Ps 5.3_LOD1.5Interval	TRINITY_DN6744_c0_g1_i13	not available	len=7428 path=[0:0-657 4:658-681 6:682-3291 7:3292-3694 9:3695-4724 10:4725-4748 11:4749-4840 13:4841-4917 14:4918-5042 15:5043-6543 20:6544-6569 22:6570-6636 23:6637-7427]	2.17799e-120	498	450.325	7290	6443	848	11647158	11648005	0.002892	617	72.1637	617	72.1637	14	1.63743	Plus	Minus	7428	gag/pol polyprotein	F:nucleic acid binding; F:aspartic-type endopeptidase activity; F:RNA-DNA hybrid ribonuclease activity; P:proteolysis; P:DNA integration; P:RNA phosphodiester bond hydrolysis, endonucleolytic	EC:3.1.30; EC:3.4.23; EC:3.1.26; EC:3.1.26.4	Acting on ester bonds; Acting on peptide bonds (peptidases); Acting on ester bonds; Ribonuclease H	-	-	-	-	-	-	-	-	-	-	-	-	-	-	-	-	-	-	*	6.1e-08	-	-	-	-
Fsp-Ps 5.3_LOD1.5Interval	TRINITY_DN6744_c0_g1_i13	not available	len=7428 path=[0:0-657 4:658-681 6:682-3291 7:3292-3694 9:3695-4724 10:4725-4748 11:4749-4840 13:4841-4917 14:4918-5042 15:5043-6543 20:6544-6569 22:6570-6636 23:6637-7427]	7.60194e-120	496	448.522	4646	3858	789	23587357	23588149	0.00269031	580	72.7729	580	72.7729	12	1.50565	Plus	Minus	7428	gag/pol polyprotein	F:nucleic acid binding; F:aspartic-type endopeptidase activity; F:RNA-DNA hybrid ribonuclease activity; P:proteolysis; P:DNA integration; P:RNA phosphodiester bond hydrolysis, endonucleolytic	EC:3.1.30; EC:3.4.23; EC:3.1.26; EC:3.1.26.4	Acting on ester bonds; Acting on peptide bonds (peptidases); Acting on ester bonds; Ribonuclease H	-	-	-	-	-	-	-	-	-	-	-	-	-	-	-	-	-	-	*	6.1e-08	-	-	-	-
Fsp-Ps 5.3_LOD1.5Interval	TRINITY_DN6744_c0_g1_i13	not available	len=7428 path=[0:0-657 4:658-681 6:682-3291 7:3292-3694 9:3695-4724 10:4725-4748 11:4749-4840 13:4841-4917 14:4918-5042 15:5043-6543 20:6544-6569 22:6570-6636 23:6637-7427]	7.60194e-120	496	448.522	4153	4700	548	28453163	28453710	0.00187331	428	78.1022	428	78.1022	0	0	Plus	Plus	7428	gag/pol polyprotein	F:nucleic acid binding; F:aspartic-type endopeptidase activity; F:RNA-DNA hybrid ribonuclease activity; P:proteolysis; P:DNA integration; P:RNA phosphodiester bond hydrolysis, endonucleolytic	EC:3.1.30; EC:3.4.23; EC:3.1.26; EC:3.1.26.4	Acting on ester bonds; Acting on peptide bonds (peptidases); Acting on ester bonds; Ribonuclease H	-	-	-	-	-	-	-	-	-	-	-	-	-	-	-	-	-	-	*	6.1e-08	-	-	-	-
Fsp-Ps 5.3_LOD1.5Interval	TRINITY_DN6744_c0_g1_i13	not available	len=7428 path=[0:0-657 4:658-681 6:682-3291 7:3292-3694 9:3695-4724 10:4725-4748 11:4749-4840 13:4841-4917 14:4918-5042 15:5043-6543 20:6544-6569 22:6570-6636 23:6637-7427]	7.60194e-120	496	448.522	6326	7077	752	20924080	20924831	0.00257067	557	73.7748	557	73.7748	6	0.794702	Plus	Plus	7428	gag/pol polyprotein	F:nucleic acid binding; F:aspartic-type endopeptidase activity; F:RNA-DNA hybrid ribonuclease activity; P:proteolysis; P:DNA integration; P:RNA phosphodiester bond hydrolysis, endonucleolytic	EC:3.1.30; EC:3.4.23; EC:3.1.26; EC:3.1.26.4	Acting on ester bonds; Acting on peptide bonds (peptidases); Acting on ester bonds; Ribonuclease H	-	-	-	-	-	-	-	-	-	-	-	-	-	-	-	-	-	-	*	6.1e-08	-	-	-	-
Fsp-Ps 5.3_LOD1.5Interval	TRINITY_DN6744_c0_g1_i13	not available	len=7428 path=[0:0-657 4:658-681 6:682-3291 7:3292-3694 9:3695-4724 10:4725-4748 11:4749-4840 13:4841-4917 14:4918-5042 15:5043-6543 20:6544-6569 22:6570-6636 23:6637-7427]	7.60194e-120	496	448.522	7290	6410	881	8677852	8678756	0.00300481	659	72.1796	659	72.1796	40	4.38116	Plus	Minus	7428	gag/pol polyprotein	F:nucleic acid binding; F:aspartic-type endopeptidase activity; F:RNA-DNA hybrid ribonuclease activity; P:proteolysis; P:DNA integration; P:RNA phosphodiester bond hydrolysis, endonucleolytic	EC:3.1.30; EC:3.4.23; EC:3.1.26; EC:3.1.26.4	Acting on ester bonds; Acting on peptide bonds (peptidases); Acting on ester bonds; Ribonuclease H	-	-	-	-	-	-	-	-	-	-	-	-	-	-	-	-	-	-	*	6.1e-08	-	-	-	-
Fsp-Ps 5.3_LOD1.5Interval	TRINITY_DN6744_c0_g1_i13	not available	len=7428 path=[0:0-657 4:658-681 6:682-3291 7:3292-3694 9:3695-4724 10:4725-4748 11:4749-4840 13:4841-4917 14:4918-5042 15:5043-6543 20:6544-6569 22:6570-6636 23:6637-7427]	2.65334e-119	494	446.718	4321	5205	885	20665013	20665899	0.00302532	636	71.5411	636	71.5411	6	0.674916	Plus	Plus	7428	gag/pol polyprotein	F:nucleic acid binding; F:aspartic-type endopeptidase activity; F:RNA-DNA hybrid ribonuclease activity; P:proteolysis; P:DNA integration; P:RNA phosphodiester bond hydrolysis, endonucleolytic	EC:3.1.30; EC:3.4.23; EC:3.1.26; EC:3.1.26.4	Acting on ester bonds; Acting on peptide bonds (peptidases); Acting on ester bonds; Ribonuclease H	-	-	-	-	-	-	-	-	-	-	-	-	-	-	-	-	-	-	*	6.1e-08	-	-	-	-
Fsp-Ps 5.3_LOD1.5Interval	TRINITY_DN6744_c0_g1_i13	not available	len=7428 path=[0:0-657 4:658-681 6:682-3291 7:3292-3694 9:3695-4724 10:4725-4748 11:4749-4840 13:4841-4917 14:4918-5042 15:5043-6543 20:6544-6569 22:6570-6636 23:6637-7427]	2.65334e-119	494	446.718	7077	6407	671	8581203	8581873	0.00228694	508	75.3709	508	75.3709	6	0.890208	Plus	Minus	7428	gag/pol polyprotein	F:nucleic acid binding; F:aspartic-type endopeptidase activity; F:RNA-DNA hybrid ribonuclease activity; P:proteolysis; P:DNA integration; P:RNA phosphodiester bond hydrolysis, endonucleolytic	EC:3.1.30; EC:3.4.23; EC:3.1.26; EC:3.1.26.4	Acting on ester bonds; Acting on peptide bonds (peptidases); Acting on ester bonds; Ribonuclease H	-	-	-	-	-	-	-	-	-	-	-	-	-	-	-	-	-	-	*	6.1e-08	-	-	-	-
Fsp-Ps 5.3_LOD1.5Interval	TRINITY_DN6744_c0_g1_i13	not available	len=7428 path=[0:0-657 4:658-681 6:682-3291 7:3292-3694 9:3695-4724 10:4725-4748 11:4749-4840 13:4841-4917 14:4918-5042 15:5043-6543 20:6544-6569 22:6570-6636 23:6637-7427]	3.23243e-118	490	443.112	4883	3895	989	21141555	21142542	0.003374	697	70.1913	697	70.1913	9	0.906344	Plus	Minus	7428	gag/pol polyprotein	F:nucleic acid binding; F:aspartic-type endopeptidase activity; F:RNA-DNA hybrid ribonuclease activity; P:proteolysis; P:DNA integration; P:RNA phosphodiester bond hydrolysis, endonucleolytic	EC:3.1.30; EC:3.4.23; EC:3.1.26; EC:3.1.26.4	Acting on ester bonds; Acting on peptide bonds (peptidases); Acting on ester bonds; Ribonuclease H	-	-	-	-	-	-	-	-	-	-	-	-	-	-	-	-	-	-	*	6.1e-08	-	-	-	-
Fsp-Ps 5.3_LOD1.5Interval	TRINITY_DN6744_c0_g1_i13	not available	len=7428 path=[0:0-657 4:658-681 6:682-3291 7:3292-3694 9:3695-4724 10:4725-4748 11:4749-4840 13:4841-4917 14:4918-5042 15:5043-6543 20:6544-6569 22:6570-6636 23:6637-7427]	3.23243e-118	490	443.112	5232	4323	910	11465091	11466002	0.00310395	648	70.9748	648	70.9748	4	0.438116	Plus	Minus	7428	gag/pol polyprotein	F:nucleic acid binding; F:aspartic-type endopeptidase activity; F:RNA-DNA hybrid ribonuclease activity; P:proteolysis; P:DNA integration; P:RNA phosphodiester bond hydrolysis, endonucleolytic	EC:3.1.30; EC:3.4.23; EC:3.1.26; EC:3.1.26.4	Acting on ester bonds; Acting on peptide bonds (peptidases); Acting on ester bonds; Ribonuclease H	-	-	-	-	-	-	-	-	-	-	-	-	-	-	-	-	-	-	*	6.1e-08	-	-	-	-
Fsp-Ps 5.3_LOD1.5Interval	TRINITY_DN6744_c0_g1_i13	not available	len=7428 path=[0:0-657 4:658-681 6:682-3291 7:3292-3694 9:3695-4724 10:4725-4748 11:4749-4840 13:4841-4917 14:4918-5042 15:5043-6543 20:6544-6569 22:6570-6636 23:6637-7427]	3.23243e-118	490	443.112	7079	6361	719	17618479	17619197	0.00245102	534	74.0638	534	74.0638	4	0.554785	Plus	Minus	7428	gag/pol polyprotein	F:nucleic acid binding; F:aspartic-type endopeptidase activity; F:RNA-DNA hybrid ribonuclease activity; P:proteolysis; P:DNA integration; P:RNA phosphodiester bond hydrolysis, endonucleolytic	EC:3.1.30; EC:3.4.23; EC:3.1.26; EC:3.1.26.4	Acting on ester bonds; Acting on peptide bonds (peptidases); Acting on ester bonds; Ribonuclease H	-	-	-	-	-	-	-	-	-	-	-	-	-	-	-	-	-	-	*	6.1e-08	-	-	-	-
Fsp-Ps 5.3_LOD1.5Interval	TRINITY_DN6744_c0_g1_i13	not available	len=7428 path=[0:0-657 4:658-681 6:682-3291 7:3292-3694 9:3695-4724 10:4725-4748 11:4749-4840 13:4841-4917 14:4918-5042 15:5043-6543 20:6544-6569 22:6570-6636 23:6637-7427]	1.12823e-117	488	441.308	6613	7305	693	21322466	21323153	0.00236898	529	75.0355	529	75.0355	29	4.11348	Plus	Plus	7428	gag/pol polyprotein	F:nucleic acid binding; F:aspartic-type endopeptidase activity; F:RNA-DNA hybrid ribonuclease activity; P:proteolysis; P:DNA integration; P:RNA phosphodiester bond hydrolysis, endonucleolytic	EC:3.1.30; EC:3.4.23; EC:3.1.26; EC:3.1.26.4	Acting on ester bonds; Acting on peptide bonds (peptidases); Acting on ester bonds; Ribonuclease H	-	-	-	-	-	-	-	-	-	-	-	-	-	-	-	-	-	-	*	6.1e-08	-	-	-	-
Fsp-Ps 5.3_LOD1.5Interval	TRINITY_DN6744_c0_g1_i13	not available	len=7428 path=[0:0-657 4:658-681 6:682-3291 7:3292-3694 9:3695-4724 10:4725-4748 11:4749-4840 13:4841-4917 14:4918-5042 15:5043-6543 20:6544-6569 22:6570-6636 23:6637-7427]	1.37446e-116	484	437.702	4402	5619	1218	19327012	19328234	0.00416366	835	68.1633	835	68.1633	9	0.734694	Plus	Plus	7428	gag/pol polyprotein	F:nucleic acid binding; F:aspartic-type endopeptidase activity; F:RNA-DNA hybrid ribonuclease activity; P:proteolysis; P:DNA integration; P:RNA phosphodiester bond hydrolysis, endonucleolytic	EC:3.1.30; EC:3.4.23; EC:3.1.26; EC:3.1.26.4	Acting on ester bonds; Acting on peptide bonds (peptidases); Acting on ester bonds; Ribonuclease H	-	-	-	-	-	-	-	-	-	-	-	-	-	-	-	-	-	-	*	6.1e-08	-	-	-	-
Fsp-Ps 5.3_LOD1.5Interval	TRINITY_DN6744_c0_g1_i13	not available	len=7428 path=[0:0-657 4:658-681 6:682-3291 7:3292-3694 9:3695-4724 10:4725-4748 11:4749-4840 13:4841-4917 14:4918-5042 15:5043-6543 20:6544-6569 22:6570-6636 23:6637-7427]	1.37446e-116	484	437.702	6226	7305	1080	3321562	3322554	0.00369192	815	73.6224	815	73.6224	141	12.7371	Plus	Plus	7428	gag/pol polyprotein	F:nucleic acid binding; F:aspartic-type endopeptidase activity; F:RNA-DNA hybrid ribonuclease activity; P:proteolysis; P:DNA integration; P:RNA phosphodiester bond hydrolysis, endonucleolytic	EC:3.1.30; EC:3.4.23; EC:3.1.26; EC:3.1.26.4	Acting on ester bonds; Acting on peptide bonds (peptidases); Acting on ester bonds; Ribonuclease H	-	-	-	-	-	-	-	-	-	-	-	-	-	-	-	-	-	-	*	6.1e-08	-	-	-	-
Fsp-Ps 5.3_LOD1.5Interval	TRINITY_DN6744_c0_g1_i13	not available	len=7428 path=[0:0-657 4:658-681 6:682-3291 7:3292-3694 9:3695-4724 10:4725-4748 11:4749-4840 13:4841-4917 14:4918-5042 15:5043-6543 20:6544-6569 22:6570-6636 23:6637-7427]	1.37446e-116	484	437.702	6366	7077	712	19262681	19263393	0.00243393	532	74.3017	532	74.3017	7	0.977654	Plus	Plus	7428	gag/pol polyprotein	F:nucleic acid binding; F:aspartic-type endopeptidase activity; F:RNA-DNA hybrid ribonuclease activity; P:proteolysis; P:DNA integration; P:RNA phosphodiester bond hydrolysis, endonucleolytic	EC:3.1.30; EC:3.4.23; EC:3.1.26; EC:3.1.26.4	Acting on ester bonds; Acting on peptide bonds (peptidases); Acting on ester bonds; Ribonuclease H	-	-	-	-	-	-	-	-	-	-	-	-	-	-	-	-	-	-	*	6.1e-08	-	-	-	-
Fsp-Ps 5.3_LOD1.5Interval	TRINITY_DN6744_c0_g1_i13	not available	len=7428 path=[0:0-657 4:658-681 6:682-3291 7:3292-3694 9:3695-4724 10:4725-4748 11:4749-4840 13:4841-4917 14:4918-5042 15:5043-6543 20:6544-6569 22:6570-6636 23:6637-7427]	1.67444e-115	480	434.095	5619	4553	1067	23670584	23671658	0.00364064	746	69.2665	746	69.2665	12	1.11421	Plus	Minus	7428	gag/pol polyprotein	F:nucleic acid binding; F:aspartic-type endopeptidase activity; F:RNA-DNA hybrid ribonuclease activity; P:proteolysis; P:DNA integration; P:RNA phosphodiester bond hydrolysis, endonucleolytic	EC:3.1.30; EC:3.4.23; EC:3.1.26; EC:3.1.26.4	Acting on ester bonds; Acting on peptide bonds (peptidases); Acting on ester bonds; Ribonuclease H	-	-	-	-	-	-	-	-	-	-	-	-	-	-	-	-	-	-	*	6.1e-08	-	-	-	-
Fsp-Ps 5.3_LOD1.5Interval	TRINITY_DN6744_c0_g1_i13	not available	len=7428 path=[0:0-657 4:658-681 6:682-3291 7:3292-3694 9:3695-4724 10:4725-4748 11:4749-4840 13:4841-4917 14:4918-5042 15:5043-6543 20:6544-6569 22:6570-6636 23:6637-7427]	1.67444e-115	480	434.095	6407	7079	673	21110443	21111116	0.00230061	508	75.0369	508	75.0369	7	1.03397	Plus	Plus	7428	gag/pol polyprotein	F:nucleic acid binding; F:aspartic-type endopeptidase activity; F:RNA-DNA hybrid ribonuclease activity; P:proteolysis; P:DNA integration; P:RNA phosphodiester bond hydrolysis, endonucleolytic	EC:3.1.30; EC:3.4.23; EC:3.1.26; EC:3.1.26.4	Acting on ester bonds; Acting on peptide bonds (peptidases); Acting on ester bonds; Ribonuclease H	-	-	-	-	-	-	-	-	-	-	-	-	-	-	-	-	-	-	*	6.1e-08	-	-	-	-
Fsp-Ps 5.3_LOD1.5Interval	TRINITY_DN6744_c0_g1_i13	not available	len=7428 path=[0:0-657 4:658-681 6:682-3291 7:3292-3694 9:3695-4724 10:4725-4748 11:4749-4840 13:4841-4917 14:4918-5042 15:5043-6543 20:6544-6569 22:6570-6636 23:6637-7427]	5.84437e-115	478	432.291	4601	3915	687	26620083	26620769	0.00234163	508	73.9447	508	73.9447	0	0	Plus	Minus	7428	gag/pol polyprotein	F:nucleic acid binding; F:aspartic-type endopeptidase activity; F:RNA-DNA hybrid ribonuclease activity; P:proteolysis; P:DNA integration; P:RNA phosphodiester bond hydrolysis, endonucleolytic	EC:3.1.30; EC:3.4.23; EC:3.1.26; EC:3.1.26.4	Acting on ester bonds; Acting on peptide bonds (peptidases); Acting on ester bonds; Ribonuclease H	-	-	-	-	-	-	-	-	-	-	-	-	-	-	-	-	-	-	*	6.1e-08	-	-	-	-
Fsp-Ps 5.3_LOD1.5Interval	TRINITY_DN6744_c0_g1_i13	not available	len=7428 path=[0:0-657 4:658-681 6:682-3291 7:3292-3694 9:3695-4724 10:4725-4748 11:4749-4840 13:4841-4917 14:4918-5042 15:5043-6543 20:6544-6569 22:6570-6636 23:6637-7427]	2.03989e-114	476	430.488	4394	3621	774	13623779	13624552	0.00263904	562	72.4227	562	72.4227	4	0.515464	Plus	Minus	7428	gag/pol polyprotein	F:nucleic acid binding; F:aspartic-type endopeptidase activity; F:RNA-DNA hybrid ribonuclease activity; P:proteolysis; P:DNA integration; P:RNA phosphodiester bond hydrolysis, endonucleolytic	EC:3.1.30; EC:3.4.23; EC:3.1.26; EC:3.1.26.4	Acting on ester bonds; Acting on peptide bonds (peptidases); Acting on ester bonds; Ribonuclease H	-	-	-	-	-	-	-	-	-	-	-	-	-	-	-	-	-	-	*	6.1e-08	-	-	-	-
Fsp-Ps 5.3_LOD1.5Interval	TRINITY_DN6744_c0_g1_i13	not available	len=7428 path=[0:0-657 4:658-681 6:682-3291 7:3292-3694 9:3695-4724 10:4725-4748 11:4749-4840 13:4841-4917 14:4918-5042 15:5043-6543 20:6544-6569 22:6570-6636 23:6637-7427]	2.03989e-114	476	430.488	4977	3862	1116	4184888	4185986	0.00380814	779	69.0603	779	69.0603	41	3.63475	Plus	Minus	7428	gag/pol polyprotein	F:nucleic acid binding; F:aspartic-type endopeptidase activity; F:RNA-DNA hybrid ribonuclease activity; P:proteolysis; P:DNA integration; P:RNA phosphodiester bond hydrolysis, endonucleolytic	EC:3.1.30; EC:3.4.23; EC:3.1.26; EC:3.1.26.4	Acting on ester bonds; Acting on peptide bonds (peptidases); Acting on ester bonds; Ribonuclease H	-	-	-	-	-	-	-	-	-	-	-	-	-	-	-	-	-	-	*	6.1e-08	-	-	-	-
Fsp-Ps 5.3_LOD1.5Interval	TRINITY_DN6744_c0_g1_i13	not available	len=7428 path=[0:0-657 4:658-681 6:682-3291 7:3292-3694 9:3695-4724 10:4725-4748 11:4749-4840 13:4841-4917 14:4918-5042 15:5043-6543 20:6544-6569 22:6570-6636 23:6637-7427]	2.03989e-114	476	430.488	4543	5287	745	3319002	3319748	0.00254674	544	72.8246	544	72.8246	2	0.267738	Plus	Plus	7428	gag/pol polyprotein	F:nucleic acid binding; F:aspartic-type endopeptidase activity; F:RNA-DNA hybrid ribonuclease activity; P:proteolysis; P:DNA integration; P:RNA phosphodiester bond hydrolysis, endonucleolytic	EC:3.1.30; EC:3.4.23; EC:3.1.26; EC:3.1.26.4	Acting on ester bonds; Acting on peptide bonds (peptidases); Acting on ester bonds; Ribonuclease H	-	-	-	-	-	-	-	-	-	-	-	-	-	-	-	-	-	-	*	6.1e-08	-	-	-	-
Fsp-Ps 5.3_LOD1.5Interval	TRINITY_DN6744_c0_g1_i13	not available	len=7428 path=[0:0-657 4:658-681 6:682-3291 7:3292-3694 9:3695-4724 10:4725-4748 11:4749-4840 13:4841-4917 14:4918-5042 15:5043-6543 20:6544-6569 22:6570-6636 23:6637-7427]	2.03989e-114	476	430.488	4545	5619	1075	14540345	14541427	0.00367483	753	69.337	753	69.337	14	1.28913	Plus	Plus	7428	gag/pol polyprotein	F:nucleic acid binding; F:aspartic-type endopeptidase activity; F:RNA-DNA hybrid ribonuclease activity; P:proteolysis; P:DNA integration; P:RNA phosphodiester bond hydrolysis, endonucleolytic	EC:3.1.30; EC:3.4.23; EC:3.1.26; EC:3.1.26.4	Acting on ester bonds; Acting on peptide bonds (peptidases); Acting on ester bonds; Ribonuclease H	-	-	-	-	-	-	-	-	-	-	-	-	-	-	-	-	-	-	*	6.1e-08	-	-	-	-
Fsp-Ps 5.3_LOD1.5Interval	TRINITY_DN6744_c0_g1_i13	not available	len=7428 path=[0:0-657 4:658-681 6:682-3291 7:3292-3694 9:3695-4724 10:4725-4748 11:4749-4840 13:4841-4917 14:4918-5042 15:5043-6543 20:6544-6569 22:6570-6636 23:6637-7427]	2.03989e-114	476	430.488	7077	6141	937	28315029	28315919	0.00319624	660	70.2128	660	70.2128	52	5.53191	Plus	Minus	7428	gag/pol polyprotein	F:nucleic acid binding; F:aspartic-type endopeptidase activity; F:RNA-DNA hybrid ribonuclease activity; P:proteolysis; P:DNA integration; P:RNA phosphodiester bond hydrolysis, endonucleolytic	EC:3.1.30; EC:3.4.23; EC:3.1.26; EC:3.1.26.4	Acting on ester bonds; Acting on peptide bonds (peptidases); Acting on ester bonds; Ribonuclease H	-	-	-	-	-	-	-	-	-	-	-	-	-	-	-	-	-	-	*	6.1e-08	-	-	-	-
Fsp-Ps 5.3_LOD1.5Interval	TRINITY_DN6744_c0_g1_i13	not available	len=7428 path=[0:0-657 4:658-681 6:682-3291 7:3292-3694 9:3695-4724 10:4725-4748 11:4749-4840 13:4841-4917 14:4918-5042 15:5043-6543 20:6544-6569 22:6570-6636 23:6637-7427]	7.1199e-114	474	428.685	6723	7299	577	21771786	21772366	0.00197244	458	77.2344	458	77.2344	28	4.72175	Plus	Plus	7428	gag/pol polyprotein	F:nucleic acid binding; F:aspartic-type endopeptidase activity; F:RNA-DNA hybrid ribonuclease activity; P:proteolysis; P:DNA integration; P:RNA phosphodiester bond hydrolysis, endonucleolytic	EC:3.1.30; EC:3.4.23; EC:3.1.26; EC:3.1.26.4	Acting on ester bonds; Acting on peptide bonds (peptidases); Acting on ester bonds; Ribonuclease H	-	-	-	-	-	-	-	-	-	-	-	-	-	-	-	-	-	-	*	6.1e-08	-	-	-	-
Fsp-Ps 5.3_LOD1.5Interval	TRINITY_DN6744_c0_g1_i13	not available	len=7428 path=[0:0-657 4:658-681 6:682-3291 7:3292-3694 9:3695-4724 10:4725-4748 11:4749-4840 13:4841-4917 14:4918-5042 15:5043-6543 20:6544-6569 22:6570-6636 23:6637-7427]	2.48509e-113	472	426.881	6829	7428	600	4777345	4777903	0.00205107	485	79.7697	485	79.7697	57	9.375	Plus	Plus	7428	gag/pol polyprotein	F:nucleic acid binding; F:aspartic-type endopeptidase activity; F:RNA-DNA hybrid ribonuclease activity; P:proteolysis; P:DNA integration; P:RNA phosphodiester bond hydrolysis, endonucleolytic	EC:3.1.30; EC:3.4.23; EC:3.1.26; EC:3.1.26.4	Acting on ester bonds; Acting on peptide bonds (peptidases); Acting on ester bonds; Ribonuclease H	-	-	-	-	-	-	-	-	-	-	-	-	-	-	-	-	-	-	*	6.1e-08	-	-	-	-
Fsp-Ps 5.3_LOD1.5Interval	TRINITY_DN6744_c0_g1_i13	not available	len=7428 path=[0:0-657 4:658-681 6:682-3291 7:3292-3694 9:3695-4724 10:4725-4748 11:4749-4840 13:4841-4917 14:4918-5042 15:5043-6543 20:6544-6569 22:6570-6636 23:6637-7427]	8.67381e-113	470	425.078	6972	6260	713	20045251	20045963	0.00243051	524	73.3894	524	73.3894	2	0.280112	Plus	Minus	7428	gag/pol polyprotein	F:nucleic acid binding; F:aspartic-type endopeptidase activity; F:RNA-DNA hybrid ribonuclease activity; P:proteolysis; P:DNA integration; P:RNA phosphodiester bond hydrolysis, endonucleolytic	EC:3.1.30; EC:3.4.23; EC:3.1.26; EC:3.1.26.4	Acting on ester bonds; Acting on peptide bonds (peptidases); Acting on ester bonds; Ribonuclease H	-	-	-	-	-	-	-	-	-	-	-	-	-	-	-	-	-	-	*	6.1e-08	-	-	-	-
Fsp-Ps 5.3_LOD1.5Interval	TRINITY_DN6744_c0_g1_i13	not available	len=7428 path=[0:0-657 4:658-681 6:682-3291 7:3292-3694 9:3695-4724 10:4725-4748 11:4749-4840 13:4841-4917 14:4918-5042 15:5043-6543 20:6544-6569 22:6570-6636 23:6637-7427]	8.67381e-113	470	425.078	7077	6424	654	12617116	12617769	0.00222882	493	75.0381	493	75.0381	6	0.913242	Plus	Minus	7428	gag/pol polyprotein	F:nucleic acid binding; F:aspartic-type endopeptidase activity; F:RNA-DNA hybrid ribonuclease activity; P:proteolysis; P:DNA integration; P:RNA phosphodiester bond hydrolysis, endonucleolytic	EC:3.1.30; EC:3.4.23; EC:3.1.26; EC:3.1.26.4	Acting on ester bonds; Acting on peptide bonds (peptidases); Acting on ester bonds; Ribonuclease H	-	-	-	-	-	-	-	-	-	-	-	-	-	-	-	-	-	-	*	6.1e-08	-	-	-	-
Fsp-Ps 5.3_LOD1.5Interval	TRINITY_DN6744_c0_g1_i13	not available	len=7428 path=[0:0-657 4:658-681 6:682-3291 7:3292-3694 9:3695-4724 10:4725-4748 11:4749-4840 13:4841-4917 14:4918-5042 15:5043-6543 20:6544-6569 22:6570-6636 23:6637-7427]	8.67381e-113	470	425.078	7077	6439	639	8556847	8557485	0.00217755	482	75.195	482	75.195	4	0.624025	Plus	Minus	7428	gag/pol polyprotein	F:nucleic acid binding; F:aspartic-type endopeptidase activity; F:RNA-DNA hybrid ribonuclease activity; P:proteolysis; P:DNA integration; P:RNA phosphodiester bond hydrolysis, endonucleolytic	EC:3.1.30; EC:3.4.23; EC:3.1.26; EC:3.1.26.4	Acting on ester bonds; Acting on peptide bonds (peptidases); Acting on ester bonds; Ribonuclease H	-	-	-	-	-	-	-	-	-	-	-	-	-	-	-	-	-	-	*	6.1e-08	-	-	-	-
Fsp-Ps 5.3_LOD1.5Interval	TRINITY_DN6744_c0_g1_i13	not available	len=7428 path=[0:0-657 4:658-681 6:682-3291 7:3292-3694 9:3695-4724 10:4725-4748 11:4749-4840 13:4841-4917 14:4918-5042 15:5043-6543 20:6544-6569 22:6570-6636 23:6637-7427]	3.02746e-112	468	423.275	6434	7307	874	28512236	28513089	0.00298772	627	71.3311	627	71.3311	30	3.41297	Plus	Plus	7428	gag/pol polyprotein	F:nucleic acid binding; F:aspartic-type endopeptidase activity; F:RNA-DNA hybrid ribonuclease activity; P:proteolysis; P:DNA integration; P:RNA phosphodiester bond hydrolysis, endonucleolytic	EC:3.1.30; EC:3.4.23; EC:3.1.26; EC:3.1.26.4	Acting on ester bonds; Acting on peptide bonds (peptidases); Acting on ester bonds; Ribonuclease H	-	-	-	-	-	-	-	-	-	-	-	-	-	-	-	-	-	-	*	6.1e-08	-	-	-	-
Fsp-Ps 5.3_LOD1.5Interval	TRINITY_DN6744_c0_g1_i13	not available	len=7428 path=[0:0-657 4:658-681 6:682-3291 7:3292-3694 9:3695-4724 10:4725-4748 11:4749-4840 13:4841-4917 14:4918-5042 15:5043-6543 20:6544-6569 22:6570-6636 23:6637-7427]	3.6882e-111	464	419.668	4020	4766	747	12665126	12665874	0.00255358	545	72.6667	545	72.6667	4	0.533333	Plus	Plus	7428	gag/pol polyprotein	F:nucleic acid binding; F:aspartic-type endopeptidase activity; F:RNA-DNA hybrid ribonuclease activity; P:proteolysis; P:DNA integration; P:RNA phosphodiester bond hydrolysis, endonucleolytic	EC:3.1.30; EC:3.4.23; EC:3.1.26; EC:3.1.26.4	Acting on ester bonds; Acting on peptide bonds (peptidases); Acting on ester bonds; Ribonuclease H	-	-	-	-	-	-	-	-	-	-	-	-	-	-	-	-	-	-	*	6.1e-08	-	-	-	-
Fsp-Ps 5.3_LOD1.5Interval	TRINITY_DN6744_c0_g1_i13	not available	len=7428 path=[0:0-657 4:658-681 6:682-3291 7:3292-3694 9:3695-4724 10:4725-4748 11:4749-4840 13:4841-4917 14:4918-5042 15:5043-6543 20:6544-6569 22:6570-6636 23:6637-7427]	3.6882e-111	464	419.668	7425	6829	597	3249642	3250223	0.00203397	474	77.451	474	77.451	45	7.35294	Plus	Minus	7428	gag/pol polyprotein	F:nucleic acid binding; F:aspartic-type endopeptidase activity; F:RNA-DNA hybrid ribonuclease activity; P:proteolysis; P:DNA integration; P:RNA phosphodiester bond hydrolysis, endonucleolytic	EC:3.1.30; EC:3.4.23; EC:3.1.26; EC:3.1.26.4	Acting on ester bonds; Acting on peptide bonds (peptidases); Acting on ester bonds; Ribonuclease H	-	-	-	-	-	-	-	-	-	-	-	-	-	-	-	-	-	-	*	6.1e-08	-	-	-	-
Fsp-Ps 5.3_LOD1.5Interval	TRINITY_DN6744_c0_g1_i13	not available	len=7428 path=[0:0-657 4:658-681 6:682-3291 7:3292-3694 9:3695-4724 10:4725-4748 11:4749-4840 13:4841-4917 14:4918-5042 15:5043-6543 20:6544-6569 22:6570-6636 23:6637-7427]	1.28731e-110	462	417.864	4398	5280	883	21321230	21322119	0.00301848	639	70.2198	639	70.2198	47	5.16484	Plus	Plus	7428	gag/pol polyprotein	F:nucleic acid binding; F:aspartic-type endopeptidase activity; F:RNA-DNA hybrid ribonuclease activity; P:proteolysis; P:DNA integration; P:RNA phosphodiester bond hydrolysis, endonucleolytic	EC:3.1.30; EC:3.4.23; EC:3.1.26; EC:3.1.26.4	Acting on ester bonds; Acting on peptide bonds (peptidases); Acting on ester bonds; Ribonuclease H	-	-	-	-	-	-	-	-	-	-	-	-	-	-	-	-	-	-	*	6.1e-08	-	-	-	-
Fsp-Ps 5.3_LOD1.5Interval	TRINITY_DN6744_c0_g1_i13	not available	len=7428 path=[0:0-657 4:658-681 6:682-3291 7:3292-3694 9:3695-4724 10:4725-4748 11:4749-4840 13:4841-4917 14:4918-5042 15:5043-6543 20:6544-6569 22:6570-6636 23:6637-7427]	4.49315e-110	460	416.061	4364	3651	714	21644698	21645411	0.00243393	525	73.324	525	73.324	4	0.558659	Plus	Minus	7428	gag/pol polyprotein	F:nucleic acid binding; F:aspartic-type endopeptidase activity; F:RNA-DNA hybrid ribonuclease activity; P:proteolysis; P:DNA integration; P:RNA phosphodiester bond hydrolysis, endonucleolytic	EC:3.1.30; EC:3.4.23; EC:3.1.26; EC:3.1.26.4	Acting on ester bonds; Acting on peptide bonds (peptidases); Acting on ester bonds; Ribonuclease H	-	-	-	-	-	-	-	-	-	-	-	-	-	-	-	-	-	-	*	6.1e-08	-	-	-	-
Fsp-Ps 5.3_LOD1.5Interval	TRINITY_DN6744_c0_g1_i13	not available	len=7428 path=[0:0-657 4:658-681 6:682-3291 7:3292-3694 9:3695-4724 10:4725-4748 11:4749-4840 13:4841-4917 14:4918-5042 15:5043-6543 20:6544-6569 22:6570-6636 23:6637-7427]	4.49315e-110	460	416.061	5496	4105	1392	21571190	21572604	0.00475163	959	66.9225	959	66.9225	59	4.11724	Plus	Minus	7428	gag/pol polyprotein	F:nucleic acid binding; F:aspartic-type endopeptidase activity; F:RNA-DNA hybrid ribonuclease activity; P:proteolysis; P:DNA integration; P:RNA phosphodiester bond hydrolysis, endonucleolytic	EC:3.1.30; EC:3.4.23; EC:3.1.26; EC:3.1.26.4	Acting on ester bonds; Acting on peptide bonds (peptidases); Acting on ester bonds; Ribonuclease H	-	-	-	-	-	-	-	-	-	-	-	-	-	-	-	-	-	-	*	6.1e-08	-	-	-	-
Fsp-Ps 5.3_LOD1.5Interval	TRINITY_DN6744_c0_g1_i13	not available	len=7428 path=[0:0-657 4:658-681 6:682-3291 7:3292-3694 9:3695-4724 10:4725-4748 11:4749-4840 13:4841-4917 14:4918-5042 15:5043-6543 20:6544-6569 22:6570-6636 23:6637-7427]	4.49315e-110	460	416.061	6035	6630	596	13207710	13208305	0.00203739	452	75.7119	452	75.7119	2	0.335008	Plus	Plus	7428	gag/pol polyprotein	F:nucleic acid binding; F:aspartic-type endopeptidase activity; F:RNA-DNA hybrid ribonuclease activity; P:proteolysis; P:DNA integration; P:RNA phosphodiester bond hydrolysis, endonucleolytic	EC:3.1.30; EC:3.4.23; EC:3.1.26; EC:3.1.26.4	Acting on ester bonds; Acting on peptide bonds (peptidases); Acting on ester bonds; Ribonuclease H	-	-	-	-	-	-	-	-	-	-	-	-	-	-	-	-	-	-	*	6.1e-08	-	-	-	-
Fsp-Ps 5.3_LOD1.5Interval	TRINITY_DN6744_c0_g1_i13	not available	len=7428 path=[0:0-657 4:658-681 6:682-3291 7:3292-3694 9:3695-4724 10:4725-4748 11:4749-4840 13:4841-4917 14:4918-5042 15:5043-6543 20:6544-6569 22:6570-6636 23:6637-7427]	5.47377e-109	456	412.454	1410	1717	308	28510324	28510631	0.00105288	276	89.6104	276	89.6104	0	0	Plus	Plus	7428	gag/pol polyprotein	F:nucleic acid binding; F:aspartic-type endopeptidase activity; F:RNA-DNA hybrid ribonuclease activity; P:proteolysis; P:DNA integration; P:RNA phosphodiester bond hydrolysis, endonucleolytic	EC:3.1.30; EC:3.4.23; EC:3.1.26; EC:3.1.26.4	Acting on ester bonds; Acting on peptide bonds (peptidases); Acting on ester bonds; Ribonuclease H	-	-	-	-	-	-	-	-	-	-	-	-	-	-	-	-	-	-	*	6.1e-08	-	-	-	-
Fsp-Ps 5.3_LOD1.5Interval	TRINITY_DN6744_c0_g1_i13	not available	len=7428 path=[0:0-657 4:658-681 6:682-3291 7:3292-3694 9:3695-4724 10:4725-4748 11:4749-4840 13:4841-4917 14:4918-5042 15:5043-6543 20:6544-6569 22:6570-6636 23:6637-7427]	5.47377e-109	456	412.454	5280	4342	939	20133730	20134667	0.00320308	684	71.1019	684	71.1019	47	4.88565	Plus	Minus	7428	gag/pol polyprotein	F:nucleic acid binding; F:aspartic-type endopeptidase activity; F:RNA-DNA hybrid ribonuclease activity; P:proteolysis; P:DNA integration; P:RNA phosphodiester bond hydrolysis, endonucleolytic	EC:3.1.30; EC:3.4.23; EC:3.1.26; EC:3.1.26.4	Acting on ester bonds; Acting on peptide bonds (peptidases); Acting on ester bonds; Ribonuclease H	-	-	-	-	-	-	-	-	-	-	-	-	-	-	-	-	-	-	*	6.1e-08	-	-	-	-
Fsp-Ps 5.3_LOD1.5Interval	TRINITY_DN6744_c0_g1_i13	not available	len=7428 path=[0:0-657 4:658-681 6:682-3291 7:3292-3694 9:3695-4724 10:4725-4748 11:4749-4840 13:4841-4917 14:4918-5042 15:5043-6543 20:6544-6569 22:6570-6636 23:6637-7427]	5.47377e-109	456	412.454	7077	5971	1107	19901022	19902131	0.00377738	768	68.7556	768	68.7556	17	1.52193	Plus	Minus	7428	gag/pol polyprotein	F:nucleic acid binding; F:aspartic-type endopeptidase activity; F:RNA-DNA hybrid ribonuclease activity; P:proteolysis; P:DNA integration; P:RNA phosphodiester bond hydrolysis, endonucleolytic	EC:3.1.30; EC:3.4.23; EC:3.1.26; EC:3.1.26.4	Acting on ester bonds; Acting on peptide bonds (peptidases); Acting on ester bonds; Ribonuclease H	-	-	-	-	-	-	-	-	-	-	-	-	-	-	-	-	-	-	*	6.1e-08	-	-	-	-
Fsp-Ps 5.3_LOD1.5Interval	TRINITY_DN6744_c0_g1_i13	not available	len=7428 path=[0:0-657 4:658-681 6:682-3291 7:3292-3694 9:3695-4724 10:4725-4748 11:4749-4840 13:4841-4917 14:4918-5042 15:5043-6543 20:6544-6569 22:6570-6636 23:6637-7427]	1.91053e-108	454	410.651	4230	5471	1242	21883124	21884390	0.00424571	870	68.3962	870	68.3962	35	2.75157	Plus	Plus	7428	gag/pol polyprotein	F:nucleic acid binding; F:aspartic-type endopeptidase activity; F:RNA-DNA hybrid ribonuclease activity; P:proteolysis; P:DNA integration; P:RNA phosphodiester bond hydrolysis, endonucleolytic	EC:3.1.30; EC:3.4.23; EC:3.1.26; EC:3.1.26.4	Acting on ester bonds; Acting on peptide bonds (peptidases); Acting on ester bonds; Ribonuclease H	-	-	-	-	-	-	-	-	-	-	-	-	-	-	-	-	-	-	*	6.1e-08	-	-	-	-
Fsp-Ps 5.3_LOD1.5Interval	TRINITY_DN6744_c0_g1_i13	not available	len=7428 path=[0:0-657 4:658-681 6:682-3291 7:3292-3694 9:3695-4724 10:4725-4748 11:4749-4840 13:4841-4917 14:4918-5042 15:5043-6543 20:6544-6569 22:6570-6636 23:6637-7427]	6.66842e-108	452	408.848	3907	4547	641	22758661	22759301	0.00219122	475	74.103	475	74.103	0	0	Plus	Plus	7428	gag/pol polyprotein	F:nucleic acid binding; F:aspartic-type endopeptidase activity; F:RNA-DNA hybrid ribonuclease activity; P:proteolysis; P:DNA integration; P:RNA phosphodiester bond hydrolysis, endonucleolytic	EC:3.1.30; EC:3.4.23; EC:3.1.26; EC:3.1.26.4	Acting on ester bonds; Acting on peptide bonds (peptidases); Acting on ester bonds; Ribonuclease H	-	-	-	-	-	-	-	-	-	-	-	-	-	-	-	-	-	-	*	6.1e-08	-	-	-	-
Fsp-Ps 5.3_LOD1.5Interval	TRINITY_DN6744_c0_g1_i13	not available	len=7428 path=[0:0-657 4:658-681 6:682-3291 7:3292-3694 9:3695-4724 10:4725-4748 11:4749-4840 13:4841-4917 14:4918-5042 15:5043-6543 20:6544-6569 22:6570-6636 23:6637-7427]	2.32751e-107	450	407.044	3628	4685	1058	29210305	29211331	0.00361671	729	68.515	729	68.515	43	4.04135	Plus	Plus	7428	gag/pol polyprotein	F:nucleic acid binding; F:aspartic-type endopeptidase activity; F:RNA-DNA hybrid ribonuclease activity; P:proteolysis; P:DNA integration; P:RNA phosphodiester bond hydrolysis, endonucleolytic	EC:3.1.30; EC:3.4.23; EC:3.1.26; EC:3.1.26.4	Acting on ester bonds; Acting on peptide bonds (peptidases); Acting on ester bonds; Ribonuclease H	-	-	-	-	-	-	-	-	-	-	-	-	-	-	-	-	-	-	*	6.1e-08	-	-	-	-
Fsp-Ps 5.3_LOD1.5Interval	TRINITY_DN6744_c0_g1_i13	not available	len=7428 path=[0:0-657 4:658-681 6:682-3291 7:3292-3694 9:3695-4724 10:4725-4748 11:4749-4840 13:4841-4917 14:4918-5042 15:5043-6543 20:6544-6569 22:6570-6636 23:6637-7427]	2.32751e-107	450	407.044	3667	4367	701	19524285	19524985	0.00239633	515	73.2575	515	73.2575	4	0.56899	Plus	Plus	7428	gag/pol polyprotein	F:nucleic acid binding; F:aspartic-type endopeptidase activity; F:RNA-DNA hybrid ribonuclease activity; P:proteolysis; P:DNA integration; P:RNA phosphodiester bond hydrolysis, endonucleolytic	EC:3.1.30; EC:3.4.23; EC:3.1.26; EC:3.1.26.4	Acting on ester bonds; Acting on peptide bonds (peptidases); Acting on ester bonds; Ribonuclease H	-	-	-	-	-	-	-	-	-	-	-	-	-	-	-	-	-	-	*	6.1e-08	-	-	-	-
Fsp-Ps 5.3_LOD1.5Interval	TRINITY_DN6744_c0_g1_i13	not available	len=7428 path=[0:0-657 4:658-681 6:682-3291 7:3292-3694 9:3695-4724 10:4725-4748 11:4749-4840 13:4841-4917 14:4918-5042 15:5043-6543 20:6544-6569 22:6570-6636 23:6637-7427]	8.1238e-107	448	405.241	6413	7077	665	20665905	20666569	0.00227326	491	73.7237	491	73.7237	2	0.3003	Plus	Plus	7428	gag/pol polyprotein	F:nucleic acid binding; F:aspartic-type endopeptidase activity; F:RNA-DNA hybrid ribonuclease activity; P:proteolysis; P:DNA integration; P:RNA phosphodiester bond hydrolysis, endonucleolytic	EC:3.1.30; EC:3.4.23; EC:3.1.26; EC:3.1.26.4	Acting on ester bonds; Acting on peptide bonds (peptidases); Acting on ester bonds; Ribonuclease H	-	-	-	-	-	-	-	-	-	-	-	-	-	-	-	-	-	-	*	6.1e-08	-	-	-	-
Fsp-Ps 5.3_LOD1.5Interval	TRINITY_DN6744_c0_g1_i13	not available	len=7428 path=[0:0-657 4:658-681 6:682-3291 7:3292-3694 9:3695-4724 10:4725-4748 11:4749-4840 13:4841-4917 14:4918-5042 15:5043-6543 20:6544-6569 22:6570-6636 23:6637-7427]	2.83548e-106	446	403.438	4608	3862	747	17864579	17865322	0.00254674	547	72.7394	547	72.7394	13	1.72872	Plus	Minus	7428	gag/pol polyprotein	F:nucleic acid binding; F:aspartic-type endopeptidase activity; F:RNA-DNA hybrid ribonuclease activity; P:proteolysis; P:DNA integration; P:RNA phosphodiester bond hydrolysis, endonucleolytic	EC:3.1.30; EC:3.4.23; EC:3.1.26; EC:3.1.26.4	Acting on ester bonds; Acting on peptide bonds (peptidases); Acting on ester bonds; Ribonuclease H	-	-	-	-	-	-	-	-	-	-	-	-	-	-	-	-	-	-	*	6.1e-08	-	-	-	-
Fsp-Ps 5.3_LOD1.5Interval	TRINITY_DN6744_c0_g1_i13	not available	len=7428 path=[0:0-657 4:658-681 6:682-3291 7:3292-3694 9:3695-4724 10:4725-4748 11:4749-4840 13:4841-4917 14:4918-5042 15:5043-6543 20:6544-6569 22:6570-6636 23:6637-7427]	2.83548e-106	446	403.438	4715	4003	713	22682382	22683093	0.00243051	518	72.6508	518	72.6508	1	0.140252	Plus	Minus	7428	gag/pol polyprotein	F:nucleic acid binding; F:aspartic-type endopeptidase activity; F:RNA-DNA hybrid ribonuclease activity; P:proteolysis; P:DNA integration; P:RNA phosphodiester bond hydrolysis, endonucleolytic	EC:3.1.30; EC:3.4.23; EC:3.1.26; EC:3.1.26.4	Acting on ester bonds; Acting on peptide bonds (peptidases); Acting on ester bonds; Ribonuclease H	-	-	-	-	-	-	-	-	-	-	-	-	-	-	-	-	-	-	*	6.1e-08	-	-	-	-
Fsp-Ps 5.3_LOD1.5Interval	TRINITY_DN6744_c0_g1_i13	not available	len=7428 path=[0:0-657 4:658-681 6:682-3291 7:3292-3694 9:3695-4724 10:4725-4748 11:4749-4840 13:4841-4917 14:4918-5042 15:5043-6543 20:6544-6569 22:6570-6636 23:6637-7427]	2.83548e-106	446	403.438	4599	5619	1021	9097882	9098919	0.00349023	720	69.2308	720	69.2308	21	2.01923	Plus	Plus	7428	gag/pol polyprotein	F:nucleic acid binding; F:aspartic-type endopeptidase activity; F:RNA-DNA hybrid ribonuclease activity; P:proteolysis; P:DNA integration; P:RNA phosphodiester bond hydrolysis, endonucleolytic	EC:3.1.30; EC:3.4.23; EC:3.1.26; EC:3.1.26.4	Acting on ester bonds; Acting on peptide bonds (peptidases); Acting on ester bonds; Ribonuclease H	-	-	-	-	-	-	-	-	-	-	-	-	-	-	-	-	-	-	*	6.1e-08	-	-	-	-
Fsp-Ps 5.3_LOD1.5Interval	TRINITY_DN6744_c0_g1_i13	not available	len=7428 path=[0:0-657 4:658-681 6:682-3291 7:3292-3694 9:3695-4724 10:4725-4748 11:4749-4840 13:4841-4917 14:4918-5042 15:5043-6543 20:6544-6569 22:6570-6636 23:6637-7427]	2.83548e-106	446	403.438	7077	6348	730	11141263	11141961	0.00248863	532	72.4796	532	72.4796	39	5.31335	Plus	Minus	7428	gag/pol polyprotein	F:nucleic acid binding; F:aspartic-type endopeptidase activity; F:RNA-DNA hybrid ribonuclease activity; P:proteolysis; P:DNA integration; P:RNA phosphodiester bond hydrolysis, endonucleolytic	EC:3.1.30; EC:3.4.23; EC:3.1.26; EC:3.1.26.4	Acting on ester bonds; Acting on peptide bonds (peptidases); Acting on ester bonds; Ribonuclease H	-	-	-	-	-	-	-	-	-	-	-	-	-	-	-	-	-	-	*	6.1e-08	-	-	-	-
Fsp-Ps 5.3_LOD1.5Interval	TRINITY_DN6744_c0_g1_i13	not available	len=7428 path=[0:0-657 4:658-681 6:682-3291 7:3292-3694 9:3695-4724 10:4725-4748 11:4749-4840 13:4841-4917 14:4918-5042 15:5043-6543 20:6544-6569 22:6570-6636 23:6637-7427]	9.89681e-106	444	401.634	3895	5035	1141	17124764	17125875	0.00390044	778	67.77	778	67.77	43	3.74564	Plus	Plus	7428	gag/pol polyprotein	F:nucleic acid binding; F:aspartic-type endopeptidase activity; F:RNA-DNA hybrid ribonuclease activity; P:proteolysis; P:DNA integration; P:RNA phosphodiester bond hydrolysis, endonucleolytic	EC:3.1.30; EC:3.4.23; EC:3.1.26; EC:3.1.26.4	Acting on ester bonds; Acting on peptide bonds (peptidases); Acting on ester bonds; Ribonuclease H	-	-	-	-	-	-	-	-	-	-	-	-	-	-	-	-	-	-	*	6.1e-08	-	-	-	-
Fsp-Ps 5.3_LOD1.5Interval	TRINITY_DN6744_c0_g1_i13	not available	len=7428 path=[0:0-657 4:658-681 6:682-3291 7:3292-3694 9:3695-4724 10:4725-4748 11:4749-4840 13:4841-4917 14:4918-5042 15:5043-6543 20:6544-6569 22:6570-6636 23:6637-7427]	9.89681e-106	444	401.634	5023	3895	1129	17588060	17589188	0.00385258	779	68.4534	779	68.4534	18	1.58172	Plus	Minus	7428	gag/pol polyprotein	F:nucleic acid binding; F:aspartic-type endopeptidase activity; F:RNA-DNA hybrid ribonuclease activity; P:proteolysis; P:DNA integration; P:RNA phosphodiester bond hydrolysis, endonucleolytic	EC:3.1.30; EC:3.4.23; EC:3.1.26; EC:3.1.26.4	Acting on ester bonds; Acting on peptide bonds (peptidases); Acting on ester bonds; Ribonuclease H	-	-	-	-	-	-	-	-	-	-	-	-	-	-	-	-	-	-	*	6.1e-08	-	-	-	-
Fsp-Ps 5.3_LOD1.5Interval	TRINITY_DN6744_c0_g1_i13	not available	len=7428 path=[0:0-657 4:658-681 6:682-3291 7:3292-3694 9:3695-4724 10:4725-4748 11:4749-4840 13:4841-4917 14:4918-5042 15:5043-6543 20:6544-6569 22:6570-6636 23:6637-7427]	9.89681e-106	444	401.634	3895	4646	752	17151164	17151915	0.00257067	540	71.8085	540	71.8085	0	0	Plus	Plus	7428	gag/pol polyprotein	F:nucleic acid binding; F:aspartic-type endopeptidase activity; F:RNA-DNA hybrid ribonuclease activity; P:proteolysis; P:DNA integration; P:RNA phosphodiester bond hydrolysis, endonucleolytic	EC:3.1.30; EC:3.4.23; EC:3.1.26; EC:3.1.26.4	Acting on ester bonds; Acting on peptide bonds (peptidases); Acting on ester bonds; Ribonuclease H	-	-	-	-	-	-	-	-	-	-	-	-	-	-	-	-	-	-	*	6.1e-08	-	-	-	-
Fsp-Ps 5.3_LOD1.5Interval	TRINITY_DN6744_c0_g1_i13	not available	len=7428 path=[0:0-657 4:658-681 6:682-3291 7:3292-3694 9:3695-4724 10:4725-4748 11:4749-4840 13:4841-4917 14:4918-5042 15:5043-6543 20:6544-6569 22:6570-6636 23:6637-7427]	9.89681e-106	444	401.634	7294	6894	401	13509573	13509974	0.00136396	340	82.5243	340	82.5243	21	5.09709	Plus	Minus	7428	gag/pol polyprotein	F:nucleic acid binding; F:aspartic-type endopeptidase activity; F:RNA-DNA hybrid ribonuclease activity; P:proteolysis; P:DNA integration; P:RNA phosphodiester bond hydrolysis, endonucleolytic	EC:3.1.30; EC:3.4.23; EC:3.1.26; EC:3.1.26.4	Acting on ester bonds; Acting on peptide bonds (peptidases); Acting on ester bonds; Ribonuclease H	-	-	-	-	-	-	-	-	-	-	-	-	-	-	-	-	-	-	*	6.1e-08	-	-	-	-
Fsp-Ps 5.3_LOD1.5Interval	TRINITY_DN6744_c0_g1_i13	not available	len=7428 path=[0:0-657 4:658-681 6:682-3291 7:3292-3694 9:3695-4724 10:4725-4748 11:4749-4840 13:4841-4917 14:4918-5042 15:5043-6543 20:6544-6569 22:6570-6636 23:6637-7427]	1.20568e-104	440	398.027	6033	6623	591	21771152	21771756	0.0020203	475	77.3616	475	77.3616	32	5.21173	Plus	Plus	7428	gag/pol polyprotein	F:nucleic acid binding; F:aspartic-type endopeptidase activity; F:RNA-DNA hybrid ribonuclease activity; P:proteolysis; P:DNA integration; P:RNA phosphodiester bond hydrolysis, endonucleolytic	EC:3.1.30; EC:3.4.23; EC:3.1.26; EC:3.1.26.4	Acting on ester bonds; Acting on peptide bonds (peptidases); Acting on ester bonds; Ribonuclease H	-	-	-	-	-	-	-	-	-	-	-	-	-	-	-	-	-	-	*	6.1e-08	-	-	-	-
Fsp-Ps 5.3_LOD1.5Interval	TRINITY_DN6744_c0_g1_i13	not available	len=7428 path=[0:0-657 4:658-681 6:682-3291 7:3292-3694 9:3695-4724 10:4725-4748 11:4749-4840 13:4841-4917 14:4918-5042 15:5043-6543 20:6544-6569 22:6570-6636 23:6637-7427]	1.20568e-104	440	398.027	7290	6311	980	9134447	9135425	0.00334324	686	69.2929	686	69.2929	21	2.12121	Plus	Minus	7428	gag/pol polyprotein	F:nucleic acid binding; F:aspartic-type endopeptidase activity; F:RNA-DNA hybrid ribonuclease activity; P:proteolysis; P:DNA integration; P:RNA phosphodiester bond hydrolysis, endonucleolytic	EC:3.1.30; EC:3.4.23; EC:3.1.26; EC:3.1.26.4	Acting on ester bonds; Acting on peptide bonds (peptidases); Acting on ester bonds; Ribonuclease H	-	-	-	-	-	-	-	-	-	-	-	-	-	-	-	-	-	-	*	6.1e-08	-	-	-	-
Fsp-Ps 5.3_LOD1.5Interval	TRINITY_DN6744_c0_g1_i13	not available	len=7428 path=[0:0-657 4:658-681 6:682-3291 7:3292-3694 9:3695-4724 10:4725-4748 11:4749-4840 13:4841-4917 14:4918-5042 15:5043-6543 20:6544-6569 22:6570-6636 23:6637-7427]	4.20823e-104	438	396.224	4591	5287	697	28453714	28454412	0.00238265	510	72.8571	510	72.8571	4	0.571429	Plus	Plus	7428	gag/pol polyprotein	F:nucleic acid binding; F:aspartic-type endopeptidase activity; F:RNA-DNA hybrid ribonuclease activity; P:proteolysis; P:DNA integration; P:RNA phosphodiester bond hydrolysis, endonucleolytic	EC:3.1.30; EC:3.4.23; EC:3.1.26; EC:3.1.26.4	Acting on ester bonds; Acting on peptide bonds (peptidases); Acting on ester bonds; Ribonuclease H	-	-	-	-	-	-	-	-	-	-	-	-	-	-	-	-	-	-	*	6.1e-08	-	-	-	-
Fsp-Ps 5.3_LOD1.5Interval	TRINITY_DN6744_c0_g1_i13	not available	len=7428 path=[0:0-657 4:658-681 6:682-3291 7:3292-3694 9:3695-4724 10:4725-4748 11:4749-4840 13:4841-4917 14:4918-5042 15:5043-6543 20:6544-6569 22:6570-6636 23:6637-7427]	4.20823e-104	438	396.224	5971	6765	795	8475860	8476654	0.00271766	567	71.2312	567	71.2312	2	0.251256	Plus	Plus	7428	gag/pol polyprotein	F:nucleic acid binding; F:aspartic-type endopeptidase activity; F:RNA-DNA hybrid ribonuclease activity; P:proteolysis; P:DNA integration; P:RNA phosphodiester bond hydrolysis, endonucleolytic	EC:3.1.30; EC:3.4.23; EC:3.1.26; EC:3.1.26.4	Acting on ester bonds; Acting on peptide bonds (peptidases); Acting on ester bonds; Ribonuclease H	-	-	-	-	-	-	-	-	-	-	-	-	-	-	-	-	-	-	*	6.1e-08	-	-	-	-
Fsp-Ps 5.3_LOD1.5Interval	TRINITY_DN6744_c0_g1_i13	not available	len=7428 path=[0:0-657 4:658-681 6:682-3291 7:3292-3694 9:3695-4724 10:4725-4748 11:4749-4840 13:4841-4917 14:4918-5042 15:5043-6543 20:6544-6569 22:6570-6636 23:6637-7427]	1.46882e-103	436	394.421	6961	6361	601	23580874	23581474	0.00204765	455	75.0825	455	75.0825	10	1.65017	Plus	Minus	7428	gag/pol polyprotein	F:nucleic acid binding; F:aspartic-type endopeptidase activity; F:RNA-DNA hybrid ribonuclease activity; P:proteolysis; P:DNA integration; P:RNA phosphodiester bond hydrolysis, endonucleolytic	EC:3.1.30; EC:3.4.23; EC:3.1.26; EC:3.1.26.4	Acting on ester bonds; Acting on peptide bonds (peptidases); Acting on ester bonds; Ribonuclease H	-	-	-	-	-	-	-	-	-	-	-	-	-	-	-	-	-	-	*	6.1e-08	-	-	-	-
Fsp-Ps 5.3_LOD1.5Interval	TRINITY_DN6744_c0_g1_i13	not available	len=7428 path=[0:0-657 4:658-681 6:682-3291 7:3292-3694 9:3695-4724 10:4725-4748 11:4749-4840 13:4841-4917 14:4918-5042 15:5043-6543 20:6544-6569 22:6570-6636 23:6637-7427]	5.12668e-103	434	392.617	4005	4646	642	14539698	14540339	0.00219464	477	73.839	477	73.839	8	1.23839	Plus	Plus	7428	gag/pol polyprotein	F:nucleic acid binding; F:aspartic-type endopeptidase activity; F:RNA-DNA hybrid ribonuclease activity; P:proteolysis; P:DNA integration; P:RNA phosphodiester bond hydrolysis, endonucleolytic	EC:3.1.30; EC:3.4.23; EC:3.1.26; EC:3.1.26.4	Acting on ester bonds; Acting on peptide bonds (peptidases); Acting on ester bonds; Ribonuclease H	-	-	-	-	-	-	-	-	-	-	-	-	-	-	-	-	-	-	*	6.1e-08	-	-	-	-
Fsp-Ps 5.3_LOD1.5Interval	TRINITY_DN6744_c0_g1_i13	not available	len=7428 path=[0:0-657 4:658-681 6:682-3291 7:3292-3694 9:3695-4724 10:4725-4748 11:4749-4840 13:4841-4917 14:4918-5042 15:5043-6543 20:6544-6569 22:6570-6636 23:6637-7427]	1.78939e-102	432	390.814	6035	6618	584	14576637	14577220	0.00199637	439	75.0427	439	75.0427	2	0.34188	Plus	Plus	7428	gag/pol polyprotein	F:nucleic acid binding; F:aspartic-type endopeptidase activity; F:RNA-DNA hybrid ribonuclease activity; P:proteolysis; P:DNA integration; P:RNA phosphodiester bond hydrolysis, endonucleolytic	EC:3.1.30; EC:3.4.23; EC:3.1.26; EC:3.1.26.4	Acting on ester bonds; Acting on peptide bonds (peptidases); Acting on ester bonds; Ribonuclease H	-	-	-	-	-	-	-	-	-	-	-	-	-	-	-	-	-	-	*	6.1e-08	-	-	-	-
Fsp-Ps 5.3_LOD1.5Interval	TRINITY_DN6744_c0_g1_i13	not available	len=7428 path=[0:0-657 4:658-681 6:682-3291 7:3292-3694 9:3695-4724 10:4725-4748 11:4749-4840 13:4841-4917 14:4918-5042 15:5043-6543 20:6544-6569 22:6570-6636 23:6637-7427]	6.24557e-102	430	389.011	7020	6137	884	12636093	12636976	0.00301507	627	70.3704	627	70.3704	14	1.57127	Plus	Minus	7428	gag/pol polyprotein	F:nucleic acid binding; F:aspartic-type endopeptidase activity; F:RNA-DNA hybrid ribonuclease activity; P:proteolysis; P:DNA integration; P:RNA phosphodiester bond hydrolysis, endonucleolytic	EC:3.1.30; EC:3.4.23; EC:3.1.26; EC:3.1.26.4	Acting on ester bonds; Acting on peptide bonds (peptidases); Acting on ester bonds; Ribonuclease H	-	-	-	-	-	-	-	-	-	-	-	-	-	-	-	-	-	-	*	6.1e-08	-	-	-	-
Fsp-Ps 5.3_LOD1.5Interval	TRINITY_DN6744_c0_g1_i13	not available	len=7428 path=[0:0-657 4:658-681 6:682-3291 7:3292-3694 9:3695-4724 10:4725-4748 11:4749-4840 13:4841-4917 14:4918-5042 15:5043-6543 20:6544-6569 22:6570-6636 23:6637-7427]	6.24557e-102	430	389.011	7305	6613	693	21570509	21571193	0.00236214	519	73.5127	519	73.5127	34	4.81586	Plus	Minus	7428	gag/pol polyprotein	F:nucleic acid binding; F:aspartic-type endopeptidase activity; F:RNA-DNA hybrid ribonuclease activity; P:proteolysis; P:DNA integration; P:RNA phosphodiester bond hydrolysis, endonucleolytic	EC:3.1.30; EC:3.4.23; EC:3.1.26; EC:3.1.26.4	Acting on ester bonds; Acting on peptide bonds (peptidases); Acting on ester bonds; Ribonuclease H	-	-	-	-	-	-	-	-	-	-	-	-	-	-	-	-	-	-	*	6.1e-08	-	-	-	-
Fsp-Ps 5.3_LOD1.5Interval	TRINITY_DN6744_c0_g1_i13	not available	len=7428 path=[0:0-657 4:658-681 6:682-3291 7:3292-3694 9:3695-4724 10:4725-4748 11:4749-4840 13:4841-4917 14:4918-5042 15:5043-6543 20:6544-6569 22:6570-6636 23:6637-7427]	2.17992e-101	428	387.207	6896	7305	410	20561797	20562202	0.00140156	341	81.9712	341	81.9712	16	3.84615	Plus	Plus	7428	gag/pol polyprotein	F:nucleic acid binding; F:aspartic-type endopeptidase activity; F:RNA-DNA hybrid ribonuclease activity; P:proteolysis; P:DNA integration; P:RNA phosphodiester bond hydrolysis, endonucleolytic	EC:3.1.30; EC:3.4.23; EC:3.1.26; EC:3.1.26.4	Acting on ester bonds; Acting on peptide bonds (peptidases); Acting on ester bonds; Ribonuclease H	-	-	-	-	-	-	-	-	-	-	-	-	-	-	-	-	-	-	*	6.1e-08	-	-	-	-
Fsp-Ps 5.3_LOD1.5Interval	TRINITY_DN6744_c0_g1_i13	not available	len=7428 path=[0:0-657 4:658-681 6:682-3291 7:3292-3694 9:3695-4724 10:4725-4748 11:4749-4840 13:4841-4917 14:4918-5042 15:5043-6543 20:6544-6569 22:6570-6636 23:6637-7427]	2.17992e-101	428	387.207	7316	6911	406	26470325	26470732	0.00138105	341	81.7746	341	81.7746	20	4.79616	Plus	Minus	7428	gag/pol polyprotein	F:nucleic acid binding; F:aspartic-type endopeptidase activity; F:RNA-DNA hybrid ribonuclease activity; P:proteolysis; P:DNA integration; P:RNA phosphodiester bond hydrolysis, endonucleolytic	EC:3.1.30; EC:3.4.23; EC:3.1.26; EC:3.1.26.4	Acting on ester bonds; Acting on peptide bonds (peptidases); Acting on ester bonds; Ribonuclease H	-	-	-	-	-	-	-	-	-	-	-	-	-	-	-	-	-	-	*	6.1e-08	-	-	-	-
Fsp-Ps 5.3_LOD1.5Interval	TRINITY_DN6744_c0_g1_i13	not available	len=7428 path=[0:0-657 4:658-681 6:682-3291 7:3292-3694 9:3695-4724 10:4725-4748 11:4749-4840 13:4841-4917 14:4918-5042 15:5043-6543 20:6544-6569 22:6570-6636 23:6637-7427]	7.60866e-101	426	385.404	4533	3862	672	22727636	22728307	0.00229036	491	72.7407	491	72.7407	6	0.888889	Plus	Minus	7428	gag/pol polyprotein	F:nucleic acid binding; F:aspartic-type endopeptidase activity; F:RNA-DNA hybrid ribonuclease activity; P:proteolysis; P:DNA integration; P:RNA phosphodiester bond hydrolysis, endonucleolytic	EC:3.1.30; EC:3.4.23; EC:3.1.26; EC:3.1.26.4	Acting on ester bonds; Acting on peptide bonds (peptidases); Acting on ester bonds; Ribonuclease H	-	-	-	-	-	-	-	-	-	-	-	-	-	-	-	-	-	-	*	6.1e-08	-	-	-	-
Fsp-Ps 5.3_LOD1.5Interval	TRINITY_DN6744_c0_g1_i13	not available	len=7428 path=[0:0-657 4:658-681 6:682-3291 7:3292-3694 9:3695-4724 10:4725-4748 11:4749-4840 13:4841-4917 14:4918-5042 15:5043-6543 20:6544-6569 22:6570-6636 23:6637-7427]	9.26925e-100	422	381.797	4733	4108	626	20487826	20488451	0.00213311	460	73.4824	460	73.4824	0	0	Plus	Minus	7428	gag/pol polyprotein	F:nucleic acid binding; F:aspartic-type endopeptidase activity; F:RNA-DNA hybrid ribonuclease activity; P:proteolysis; P:DNA integration; P:RNA phosphodiester bond hydrolysis, endonucleolytic	EC:3.1.30; EC:3.4.23; EC:3.1.26; EC:3.1.26.4	Acting on ester bonds; Acting on peptide bonds (peptidases); Acting on ester bonds; Ribonuclease H	-	-	-	-	-	-	-	-	-	-	-	-	-	-	-	-	-	-	*	6.1e-08	-	-	-	-
Fsp-Ps 5.3_LOD1.5Interval	TRINITY_DN6744_c0_g1_i13	not available	len=7428 path=[0:0-657 4:658-681 6:682-3291 7:3292-3694 9:3695-4724 10:4725-4748 11:4749-4840 13:4841-4917 14:4918-5042 15:5043-6543 20:6544-6569 22:6570-6636 23:6637-7427]	9.26925e-100	422	381.797	7295	6613	683	20504562	20505237	0.00232796	512	73.3524	512	73.3524	37	5.30086	Plus	Minus	7428	gag/pol polyprotein	F:nucleic acid binding; F:aspartic-type endopeptidase activity; F:RNA-DNA hybrid ribonuclease activity; P:proteolysis; P:DNA integration; P:RNA phosphodiester bond hydrolysis, endonucleolytic	EC:3.1.30; EC:3.4.23; EC:3.1.26; EC:3.1.26.4	Acting on ester bonds; Acting on peptide bonds (peptidases); Acting on ester bonds; Ribonuclease H	-	-	-	-	-	-	-	-	-	-	-	-	-	-	-	-	-	-	*	6.1e-08	-	-	-	-
Fsp-Ps 5.3_LOD1.5Interval	TRINITY_DN6744_c0_g1_i13	not available	len=7428 path=[0:0-657 4:658-681 6:682-3291 7:3292-3694 9:3695-4724 10:4725-4748 11:4749-4840 13:4841-4917 14:4918-5042 15:5043-6543 20:6544-6569 22:6570-6636 23:6637-7427]	3.23529e-99	420	379.994	6597	5240	1358	27333525	27334884	0.00463541	920	66.8605	920	66.8605	34	2.47093	Plus	Minus	7428	gag/pol polyprotein	F:nucleic acid binding; F:aspartic-type endopeptidase activity; F:RNA-DNA hybrid ribonuclease activity; P:proteolysis; P:DNA integration; P:RNA phosphodiester bond hydrolysis, endonucleolytic	EC:3.1.30; EC:3.4.23; EC:3.1.26; EC:3.1.26.4	Acting on ester bonds; Acting on peptide bonds (peptidases); Acting on ester bonds; Ribonuclease H	-	-	-	-	-	-	-	-	-	-	-	-	-	-	-	-	-	-	*	6.1e-08	-	-	-	-
Fsp-Ps 5.3_LOD1.5Interval	TRINITY_DN6744_c0_g1_i13	not available	len=7428 path=[0:0-657 4:658-681 6:682-3291 7:3292-3694 9:3695-4724 10:4725-4748 11:4749-4840 13:4841-4917 14:4918-5042 15:5043-6543 20:6544-6569 22:6570-6636 23:6637-7427]	1.37568e-97	414	374.584	179	533	355	5132243	5132583	0.00121355	297	81.3699	297	81.3699	34	9.31507	Plus	Plus	7428	gag/pol polyprotein	F:nucleic acid binding; F:aspartic-type endopeptidase activity; F:RNA-DNA hybrid ribonuclease activity; P:proteolysis; P:DNA integration; P:RNA phosphodiester bond hydrolysis, endonucleolytic	EC:3.1.30; EC:3.4.23; EC:3.1.26; EC:3.1.26.4	Acting on ester bonds; Acting on peptide bonds (peptidases); Acting on ester bonds; Ribonuclease H	-	-	-	-	-	-	-	-	-	-	-	-	-	-	-	-	-	-	*	6.1e-08	-	-	-	-
Fsp-Ps 5.3_LOD1.5Interval	TRINITY_DN6744_c0_g1_i13	not available	len=7428 path=[0:0-657 4:658-681 6:682-3291 7:3292-3694 9:3695-4724 10:4725-4748 11:4749-4840 13:4841-4917 14:4918-5042 15:5043-6543 20:6544-6569 22:6570-6636 23:6637-7427]	1.37568e-97	414	374.584	7077	6380	698	23650815	23651512	0.00237924	513	72.3554	513	72.3554	22	3.10296	Plus	Minus	7428	gag/pol polyprotein	F:nucleic acid binding; F:aspartic-type endopeptidase activity; F:RNA-DNA hybrid ribonuclease activity; P:proteolysis; P:DNA integration; P:RNA phosphodiester bond hydrolysis, endonucleolytic	EC:3.1.30; EC:3.4.23; EC:3.1.26; EC:3.1.26.4	Acting on ester bonds; Acting on peptide bonds (peptidases); Acting on ester bonds; Ribonuclease H	-	-	-	-	-	-	-	-	-	-	-	-	-	-	-	-	-	-	*	6.1e-08	-	-	-	-
Fsp-Ps 5.3_LOD1.5Interval	TRINITY_DN6744_c0_g1_i13	not available	len=7428 path=[0:0-657 4:658-681 6:682-3291 7:3292-3694 9:3695-4724 10:4725-4748 11:4749-4840 13:4841-4917 14:4918-5042 15:5043-6543 20:6544-6569 22:6570-6636 23:6637-7427]	4.80159e-97	412	372.78	4911	4208	704	12597920	12598623	0.00239975	507	71.9149	507	71.9149	2	0.283688	Plus	Minus	7428	gag/pol polyprotein	F:nucleic acid binding; F:aspartic-type endopeptidase activity; F:RNA-DNA hybrid ribonuclease activity; P:proteolysis; P:DNA integration; P:RNA phosphodiester bond hydrolysis, endonucleolytic	EC:3.1.30; EC:3.4.23; EC:3.1.26; EC:3.1.26.4	Acting on ester bonds; Acting on peptide bonds (peptidases); Acting on ester bonds; Ribonuclease H	-	-	-	-	-	-	-	-	-	-	-	-	-	-	-	-	-	-	*	6.1e-08	-	-	-	-
Fsp-Ps 5.3_LOD1.5Interval	TRINITY_DN6744_c0_g1_i13	not available	len=7428 path=[0:0-657 4:658-681 6:682-3291 7:3292-3694 9:3695-4724 10:4725-4748 11:4749-4840 13:4841-4917 14:4918-5042 15:5043-6543 20:6544-6569 22:6570-6636 23:6637-7427]	4.80159e-97	412	372.78	5490	4860	631	21999716	22000354	0.0021502	473	73.5614	473	73.5614	16	2.48834	Plus	Minus	7428	gag/pol polyprotein	F:nucleic acid binding; F:aspartic-type endopeptidase activity; F:RNA-DNA hybrid ribonuclease activity; P:proteolysis; P:DNA integration; P:RNA phosphodiester bond hydrolysis, endonucleolytic	EC:3.1.30; EC:3.4.23; EC:3.1.26; EC:3.1.26.4	Acting on ester bonds; Acting on peptide bonds (peptidases); Acting on ester bonds; Ribonuclease H	-	-	-	-	-	-	-	-	-	-	-	-	-	-	-	-	-	-	*	6.1e-08	-	-	-	-
Fsp-Ps 5.3_LOD1.5Interval	TRINITY_DN6744_c0_g1_i13	not available	len=7428 path=[0:0-657 4:658-681 6:682-3291 7:3292-3694 9:3695-4724 10:4725-4748 11:4749-4840 13:4841-4917 14:4918-5042 15:5043-6543 20:6544-6569 22:6570-6636 23:6637-7427]	4.80159e-97	412	372.78	5490	4860	631	17896794	17897432	0.0021502	473	73.5614	473	73.5614	16	2.48834	Plus	Minus	7428	gag/pol polyprotein	F:nucleic acid binding; F:aspartic-type endopeptidase activity; F:RNA-DNA hybrid ribonuclease activity; P:proteolysis; P:DNA integration; P:RNA phosphodiester bond hydrolysis, endonucleolytic	EC:3.1.30; EC:3.4.23; EC:3.1.26; EC:3.1.26.4	Acting on ester bonds; Acting on peptide bonds (peptidases); Acting on ester bonds; Ribonuclease H	-	-	-	-	-	-	-	-	-	-	-	-	-	-	-	-	-	-	*	6.1e-08	-	-	-	-
Fsp-Ps 5.3_LOD1.5Interval	TRINITY_DN6744_c0_g1_i13	not available	len=7428 path=[0:0-657 4:658-681 6:682-3291 7:3292-3694 9:3695-4724 10:4725-4748 11:4749-4840 13:4841-4917 14:4918-5042 15:5043-6543 20:6544-6569 22:6570-6636 23:6637-7427]	4.80159e-97	412	372.78	5490	4860	631	3250359	3250997	0.0021502	473	73.5614	473	73.5614	16	2.48834	Plus	Minus	7428	gag/pol polyprotein	F:nucleic acid binding; F:aspartic-type endopeptidase activity; F:RNA-DNA hybrid ribonuclease activity; P:proteolysis; P:DNA integration; P:RNA phosphodiester bond hydrolysis, endonucleolytic	EC:3.1.30; EC:3.4.23; EC:3.1.26; EC:3.1.26.4	Acting on ester bonds; Acting on peptide bonds (peptidases); Acting on ester bonds; Ribonuclease H	-	-	-	-	-	-	-	-	-	-	-	-	-	-	-	-	-	-	*	6.1e-08	-	-	-	-
Fsp-Ps 5.3_LOD1.5Interval	TRINITY_DN6744_c0_g1_i13	not available	len=7428 path=[0:0-657 4:658-681 6:682-3291 7:3292-3694 9:3695-4724 10:4725-4748 11:4749-4840 13:4841-4917 14:4918-5042 15:5043-6543 20:6544-6569 22:6570-6636 23:6637-7427]	5.84953e-96	408	369.174	4361	5280	920	23119521	23120447	0.00314497	653	69.4681	653	69.4681	33	3.51064	Plus	Plus	7428	gag/pol polyprotein	F:nucleic acid binding; F:aspartic-type endopeptidase activity; F:RNA-DNA hybrid ribonuclease activity; P:proteolysis; P:DNA integration; P:RNA phosphodiester bond hydrolysis, endonucleolytic	EC:3.1.30; EC:3.4.23; EC:3.1.26; EC:3.1.26.4	Acting on ester bonds; Acting on peptide bonds (peptidases); Acting on ester bonds; Ribonuclease H	-	-	-	-	-	-	-	-	-	-	-	-	-	-	-	-	-	-	*	6.1e-08	-	-	-	-
Fsp-Ps 5.3_LOD1.5Interval	TRINITY_DN6744_c0_g1_i13	not available	len=7428 path=[0:0-657 4:658-681 6:682-3291 7:3292-3694 9:3695-4724 10:4725-4748 11:4749-4840 13:4841-4917 14:4918-5042 15:5043-6543 20:6544-6569 22:6570-6636 23:6637-7427]	2.04169e-95	406	367.37	5490	4860	631	8461117	8461755	0.0021502	472	73.4059	472	73.4059	16	2.48834	Plus	Minus	7428	gag/pol polyprotein	F:nucleic acid binding; F:aspartic-type endopeptidase activity; F:RNA-DNA hybrid ribonuclease activity; P:proteolysis; P:DNA integration; P:RNA phosphodiester bond hydrolysis, endonucleolytic	EC:3.1.30; EC:3.4.23; EC:3.1.26; EC:3.1.26.4	Acting on ester bonds; Acting on peptide bonds (peptidases); Acting on ester bonds; Ribonuclease H	-	-	-	-	-	-	-	-	-	-	-	-	-	-	-	-	-	-	*	6.1e-08	-	-	-	-
Fsp-Ps 5.3_LOD1.5Interval	TRINITY_DN6744_c0_g1_i13	not available	len=7428 path=[0:0-657 4:658-681 6:682-3291 7:3292-3694 9:3695-4724 10:4725-4748 11:4749-4840 13:4841-4917 14:4918-5042 15:5043-6543 20:6544-6569 22:6570-6636 23:6637-7427]	2.04169e-95	406	367.37	6464	7077	614	11210473	11211086	0.00209892	462	74.3961	462	74.3961	14	2.25443	Plus	Plus	7428	gag/pol polyprotein	F:nucleic acid binding; F:aspartic-type endopeptidase activity; F:RNA-DNA hybrid ribonuclease activity; P:proteolysis; P:DNA integration; P:RNA phosphodiester bond hydrolysis, endonucleolytic	EC:3.1.30; EC:3.4.23; EC:3.1.26; EC:3.1.26.4	Acting on ester bonds; Acting on peptide bonds (peptidases); Acting on ester bonds; Ribonuclease H	-	-	-	-	-	-	-	-	-	-	-	-	-	-	-	-	-	-	*	6.1e-08	-	-	-	-
Fsp-Ps 5.3_LOD1.5Interval	TRINITY_DN6744_c0_g1_i13	not available	len=7428 path=[0:0-657 4:658-681 6:682-3291 7:3292-3694 9:3695-4724 10:4725-4748 11:4749-4840 13:4841-4917 14:4918-5042 15:5043-6543 20:6544-6569 22:6570-6636 23:6637-7427]	7.12619e-95	404	365.567	4860	5364	505	27993702	27994204	0.00172631	388	75.6335	388	75.6335	18	3.50877	Plus	Plus	7428	gag/pol polyprotein	F:nucleic acid binding; F:aspartic-type endopeptidase activity; F:RNA-DNA hybrid ribonuclease activity; P:proteolysis; P:DNA integration; P:RNA phosphodiester bond hydrolysis, endonucleolytic	EC:3.1.30; EC:3.4.23; EC:3.1.26; EC:3.1.26.4	Acting on ester bonds; Acting on peptide bonds (peptidases); Acting on ester bonds; Ribonuclease H	-	-	-	-	-	-	-	-	-	-	-	-	-	-	-	-	-	-	*	6.1e-08	-	-	-	-
Fsp-Ps 5.3_LOD1.5Interval	TRINITY_DN6744_c0_g1_i13	not available	len=7428 path=[0:0-657 4:658-681 6:682-3291 7:3292-3694 9:3695-4724 10:4725-4748 11:4749-4840 13:4841-4917 14:4918-5042 15:5043-6543 20:6544-6569 22:6570-6636 23:6637-7427]	7.12619e-95	404	365.567	7305	6638	668	9849365	9850026	0.00227668	500	73.5294	500	73.5294	30	4.41176	Plus	Minus	7428	gag/pol polyprotein	F:nucleic acid binding; F:aspartic-type endopeptidase activity; F:RNA-DNA hybrid ribonuclease activity; P:proteolysis; P:DNA integration; P:RNA phosphodiester bond hydrolysis, endonucleolytic	EC:3.1.30; EC:3.4.23; EC:3.1.26; EC:3.1.26.4	Acting on ester bonds; Acting on peptide bonds (peptidases); Acting on ester bonds; Ribonuclease H	-	-	-	-	-	-	-	-	-	-	-	-	-	-	-	-	-	-	*	6.1e-08	-	-	-	-
Fsp-Ps 5.3_LOD1.5Interval	TRINITY_DN6744_c0_g1_i13	not available	len=7428 path=[0:0-657 4:658-681 6:682-3291 7:3292-3694 9:3695-4724 10:4725-4748 11:4749-4840 13:4841-4917 14:4918-5042 15:5043-6543 20:6544-6569 22:6570-6636 23:6637-7427]	2.48728e-94	402	363.763	5619	4828	792	12597114	12597913	0.00270057	564	70.412	564	70.412	10	1.24844	Plus	Minus	7428	gag/pol polyprotein	F:nucleic acid binding; F:aspartic-type endopeptidase activity; F:RNA-DNA hybrid ribonuclease activity; P:proteolysis; P:DNA integration; P:RNA phosphodiester bond hydrolysis, endonucleolytic	EC:3.1.30; EC:3.4.23; EC:3.1.26; EC:3.1.26.4	Acting on ester bonds; Acting on peptide bonds (peptidases); Acting on ester bonds; Ribonuclease H	-	-	-	-	-	-	-	-	-	-	-	-	-	-	-	-	-	-	*	6.1e-08	-	-	-	-
Fsp-Ps 5.3_LOD1.5Interval	TRINITY_DN6744_c0_g1_i13	not available	len=7428 path=[0:0-657 4:658-681 6:682-3291 7:3292-3694 9:3695-4724 10:4725-4748 11:4749-4840 13:4841-4917 14:4918-5042 15:5043-6543 20:6544-6569 22:6570-6636 23:6637-7427]	2.48728e-94	402	363.763	4860	5490	631	22441868	22442506	0.00215704	471	73.2504	471	73.2504	16	2.48834	Plus	Plus	7428	gag/pol polyprotein	F:nucleic acid binding; F:aspartic-type endopeptidase activity; F:RNA-DNA hybrid ribonuclease activity; P:proteolysis; P:DNA integration; P:RNA phosphodiester bond hydrolysis, endonucleolytic	EC:3.1.30; EC:3.4.23; EC:3.1.26; EC:3.1.26.4	Acting on ester bonds; Acting on peptide bonds (peptidases); Acting on ester bonds; Ribonuclease H	-	-	-	-	-	-	-	-	-	-	-	-	-	-	-	-	-	-	*	6.1e-08	-	-	-	-
Fsp-Ps 5.3_LOD1.5Interval	TRINITY_DN6744_c0_g1_i13	not available	len=7428 path=[0:0-657 4:658-681 6:682-3291 7:3292-3694 9:3695-4724 10:4725-4748 11:4749-4840 13:4841-4917 14:4918-5042 15:5043-6543 20:6544-6569 22:6570-6636 23:6637-7427]	2.48728e-94	402	363.763	6137	7307	1171	28726770	28727913	0.004003	804	67.6768	804	67.6768	61	5.13468	Plus	Plus	7428	gag/pol polyprotein	F:nucleic acid binding; F:aspartic-type endopeptidase activity; F:RNA-DNA hybrid ribonuclease activity; P:proteolysis; P:DNA integration; P:RNA phosphodiester bond hydrolysis, endonucleolytic	EC:3.1.30; EC:3.4.23; EC:3.1.26; EC:3.1.26.4	Acting on ester bonds; Acting on peptide bonds (peptidases); Acting on ester bonds; Ribonuclease H	-	-	-	-	-	-	-	-	-	-	-	-	-	-	-	-	-	-	*	6.1e-08	-	-	-	-
Fsp-Ps 5.3_LOD1.5Interval	TRINITY_DN6744_c0_g1_i13	not available	len=7428 path=[0:0-657 4:658-681 6:682-3291 7:3292-3694 9:3695-4724 10:4725-4748 11:4749-4840 13:4841-4917 14:4918-5042 15:5043-6543 20:6544-6569 22:6570-6636 23:6637-7427]	1.05762e-92	396	358.353	4456	3862	595	20952342	20952936	0.00202714	441	73.6227	441	73.6227	8	1.33556	Plus	Minus	7428	gag/pol polyprotein	F:nucleic acid binding; F:aspartic-type endopeptidase activity; F:RNA-DNA hybrid ribonuclease activity; P:proteolysis; P:DNA integration; P:RNA phosphodiester bond hydrolysis, endonucleolytic	EC:3.1.30; EC:3.4.23; EC:3.1.26; EC:3.1.26.4	Acting on ester bonds; Acting on peptide bonds (peptidases); Acting on ester bonds; Ribonuclease H	-	-	-	-	-	-	-	-	-	-	-	-	-	-	-	-	-	-	*	6.1e-08	-	-	-	-
Fsp-Ps 5.3_LOD1.5Interval	TRINITY_DN6744_c0_g1_i13	not available	len=7428 path=[0:0-657 4:658-681 6:682-3291 7:3292-3694 9:3695-4724 10:4725-4748 11:4749-4840 13:4841-4917 14:4918-5042 15:5043-6543 20:6544-6569 22:6570-6636 23:6637-7427]	3.69146e-92	394	356.55	4860	5490	631	22464600	22465236	0.00215704	470	73.0949	470	73.0949	18	2.79938	Plus	Plus	7428	gag/pol polyprotein	F:nucleic acid binding; F:aspartic-type endopeptidase activity; F:RNA-DNA hybrid ribonuclease activity; P:proteolysis; P:DNA integration; P:RNA phosphodiester bond hydrolysis, endonucleolytic	EC:3.1.30; EC:3.4.23; EC:3.1.26; EC:3.1.26.4	Acting on ester bonds; Acting on peptide bonds (peptidases); Acting on ester bonds; Ribonuclease H	-	-	-	-	-	-	-	-	-	-	-	-	-	-	-	-	-	-	*	6.1e-08	-	-	-	-
Fsp-Ps 5.3_LOD1.5Interval	TRINITY_DN6744_c0_g1_i13	not available	len=7428 path=[0:0-657 4:658-681 6:682-3291 7:3292-3694 9:3695-4724 10:4725-4748 11:4749-4840 13:4841-4917 14:4918-5042 15:5043-6543 20:6544-6569 22:6570-6636 23:6637-7427]	3.69146e-92	394	356.55	5809	6411	603	6017053	6017658	0.00206132	444	73.1466	444	73.1466	5	0.823723	Plus	Plus	7428	gag/pol polyprotein	F:nucleic acid binding; F:aspartic-type endopeptidase activity; F:RNA-DNA hybrid ribonuclease activity; P:proteolysis; P:DNA integration; P:RNA phosphodiester bond hydrolysis, endonucleolytic	EC:3.1.30; EC:3.4.23; EC:3.1.26; EC:3.1.26.4	Acting on ester bonds; Acting on peptide bonds (peptidases); Acting on ester bonds; Ribonuclease H	-	-	-	-	-	-	-	-	-	-	-	-	-	-	-	-	-	-	*	6.1e-08	-	-	-	-
Fsp-Ps 5.3_LOD1.5Interval	TRINITY_DN6744_c0_g1_i13	not available	len=7428 path=[0:0-657 4:658-681 6:682-3291 7:3292-3694 9:3695-4724 10:4725-4748 11:4749-4840 13:4841-4917 14:4918-5042 15:5043-6543 20:6544-6569 22:6570-6636 23:6637-7427]	1.28845e-91	392	354.747	4392	5284	893	5683213	5684104	0.00305267	627	69.129	627	69.129	29	3.19735	Plus	Plus	7428	gag/pol polyprotein	F:nucleic acid binding; F:aspartic-type endopeptidase activity; F:RNA-DNA hybrid ribonuclease activity; P:proteolysis; P:DNA integration; P:RNA phosphodiester bond hydrolysis, endonucleolytic	EC:3.1.30; EC:3.4.23; EC:3.1.26; EC:3.1.26.4	Acting on ester bonds; Acting on peptide bonds (peptidases); Acting on ester bonds; Ribonuclease H	-	-	-	-	-	-	-	-	-	-	-	-	-	-	-	-	-	-	*	6.1e-08	-	-	-	-
Fsp-Ps 5.3_LOD1.5Interval	TRINITY_DN6744_c0_g1_i13	not available	len=7428 path=[0:0-657 4:658-681 6:682-3291 7:3292-3694 9:3695-4724 10:4725-4748 11:4749-4840 13:4841-4917 14:4918-5042 15:5043-6543 20:6544-6569 22:6570-6636 23:6637-7427]	1.28845e-91	392	354.747	6778	7290	513	3439632	3440137	0.00175366	402	76.1364	402	76.1364	37	7.00758	Plus	Plus	7428	gag/pol polyprotein	F:nucleic acid binding; F:aspartic-type endopeptidase activity; F:RNA-DNA hybrid ribonuclease activity; P:proteolysis; P:DNA integration; P:RNA phosphodiester bond hydrolysis, endonucleolytic	EC:3.1.30; EC:3.4.23; EC:3.1.26; EC:3.1.26.4	Acting on ester bonds; Acting on peptide bonds (peptidases); Acting on ester bonds; Ribonuclease H	-	-	-	-	-	-	-	-	-	-	-	-	-	-	-	-	-	-	*	6.1e-08	-	-	-	-
Fsp-Ps 5.3_LOD1.5Interval	TRINITY_DN6744_c0_g1_i13	not available	len=7428 path=[0:0-657 4:658-681 6:682-3291 7:3292-3694 9:3695-4724 10:4725-4748 11:4749-4840 13:4841-4917 14:4918-5042 15:5043-6543 20:6544-6569 22:6570-6636 23:6637-7427]	4.49712e-91	390	352.943	4508	5280	773	9930339	9931104	0.00264246	547	70.4897	547	70.4897	13	1.67526	Plus	Plus	7428	gag/pol polyprotein	F:nucleic acid binding; F:aspartic-type endopeptidase activity; F:RNA-DNA hybrid ribonuclease activity; P:proteolysis; P:DNA integration; P:RNA phosphodiester bond hydrolysis, endonucleolytic	EC:3.1.30; EC:3.4.23; EC:3.1.26; EC:3.1.26.4	Acting on ester bonds; Acting on peptide bonds (peptidases); Acting on ester bonds; Ribonuclease H	-	-	-	-	-	-	-	-	-	-	-	-	-	-	-	-	-	-	*	6.1e-08	-	-	-	-
Fsp-Ps 5.3_LOD1.5Interval	TRINITY_DN6744_c0_g1_i13	not available	len=7428 path=[0:0-657 4:658-681 6:682-3291 7:3292-3694 9:3695-4724 10:4725-4748 11:4749-4840 13:4841-4917 14:4918-5042 15:5043-6543 20:6544-6569 22:6570-6636 23:6637-7427]	1.56965e-90	388	351.14	6502	7077	576	9107623	9108198	0.00196902	430	74.266	430	74.266	6	1.03627	Plus	Plus	7428	gag/pol polyprotein	F:nucleic acid binding; F:aspartic-type endopeptidase activity; F:RNA-DNA hybrid ribonuclease activity; P:proteolysis; P:DNA integration; P:RNA phosphodiester bond hydrolysis, endonucleolytic	EC:3.1.30; EC:3.4.23; EC:3.1.26; EC:3.1.26.4	Acting on ester bonds; Acting on peptide bonds (peptidases); Acting on ester bonds; Ribonuclease H	-	-	-	-	-	-	-	-	-	-	-	-	-	-	-	-	-	-	*	6.1e-08	-	-	-	-
Fsp-Ps 5.3_LOD1.5Interval	TRINITY_DN6744_c0_g1_i13	not available	len=7428 path=[0:0-657 4:658-681 6:682-3291 7:3292-3694 9:3695-4724 10:4725-4748 11:4749-4840 13:4841-4917 14:4918-5042 15:5043-6543 20:6544-6569 22:6570-6636 23:6637-7427]	1.91222e-89	384	347.533	3253	3823	571	26553113	26553668	0.00195193	465	76.4803	465	76.4803	89	14.6382	Plus	Plus	7428	gag/pol polyprotein	F:nucleic acid binding; F:aspartic-type endopeptidase activity; F:RNA-DNA hybrid ribonuclease activity; P:proteolysis; P:DNA integration; P:RNA phosphodiester bond hydrolysis, endonucleolytic	EC:3.1.30; EC:3.4.23; EC:3.1.26; EC:3.1.26.4	Acting on ester bonds; Acting on peptide bonds (peptidases); Acting on ester bonds; Ribonuclease H	-	-	-	-	-	-	-	-	-	-	-	-	-	-	-	-	-	-	*	6.1e-08	-	-	-	-
Fsp-Ps 5.3_LOD1.5Interval	TRINITY_DN6744_c0_g1_i13	not available	len=7428 path=[0:0-657 4:658-681 6:682-3291 7:3292-3694 9:3695-4724 10:4725-4748 11:4749-4840 13:4841-4917 14:4918-5042 15:5043-6543 20:6544-6569 22:6570-6636 23:6637-7427]	1.91222e-89	384	347.533	3855	5082	1228	19583198	19584397	0.00419785	865	69.0343	865	69.0343	78	6.22506	Plus	Plus	7428	gag/pol polyprotein	F:nucleic acid binding; F:aspartic-type endopeptidase activity; F:RNA-DNA hybrid ribonuclease activity; P:proteolysis; P:DNA integration; P:RNA phosphodiester bond hydrolysis, endonucleolytic	EC:3.1.30; EC:3.4.23; EC:3.1.26; EC:3.1.26.4	Acting on ester bonds; Acting on peptide bonds (peptidases); Acting on ester bonds; Ribonuclease H	-	-	-	-	-	-	-	-	-	-	-	-	-	-	-	-	-	-	*	6.1e-08	-	-	-	-
Fsp-Ps 5.3_LOD1.5Interval	TRINITY_DN6744_c0_g1_i13	not available	len=7428 path=[0:0-657 4:658-681 6:682-3291 7:3292-3694 9:3695-4724 10:4725-4748 11:4749-4840 13:4841-4917 14:4918-5042 15:5043-6543 20:6544-6569 22:6570-6636 23:6637-7427]	1.91222e-89	384	347.533	4451	3862	590	8680145	8680730	0.00201004	437	73.569	437	73.569	12	2.0202	Plus	Minus	7428	gag/pol polyprotein	F:nucleic acid binding; F:aspartic-type endopeptidase activity; F:RNA-DNA hybrid ribonuclease activity; P:proteolysis; P:DNA integration; P:RNA phosphodiester bond hydrolysis, endonucleolytic	EC:3.1.30; EC:3.4.23; EC:3.1.26; EC:3.1.26.4	Acting on ester bonds; Acting on peptide bonds (peptidases); Acting on ester bonds; Ribonuclease H	-	-	-	-	-	-	-	-	-	-	-	-	-	-	-	-	-	-	*	6.1e-08	-	-	-	-
Fsp-Ps 5.3_LOD1.5Interval	TRINITY_DN6744_c0_g1_i13	not available	len=7428 path=[0:0-657 4:658-681 6:682-3291 7:3292-3694 9:3695-4724 10:4725-4748 11:4749-4840 13:4841-4917 14:4918-5042 15:5043-6543 20:6544-6569 22:6570-6636 23:6637-7427]	1.91222e-89	384	347.533	6457	6972	516	23454643	23455158	0.00176392	391	75.4826	391	75.4826	4	0.772201	Plus	Plus	7428	gag/pol polyprotein	F:nucleic acid binding; F:aspartic-type endopeptidase activity; F:RNA-DNA hybrid ribonuclease activity; P:proteolysis; P:DNA integration; P:RNA phosphodiester bond hydrolysis, endonucleolytic	EC:3.1.30; EC:3.4.23; EC:3.1.26; EC:3.1.26.4	Acting on ester bonds; Acting on peptide bonds (peptidases); Acting on ester bonds; Ribonuclease H	-	-	-	-	-	-	-	-	-	-	-	-	-	-	-	-	-	-	*	6.1e-08	-	-	-	-
Fsp-Ps 5.3_LOD1.5Interval	TRINITY_DN6744_c0_g1_i13	not available	len=7428 path=[0:0-657 4:658-681 6:682-3291 7:3292-3694 9:3695-4724 10:4725-4748 11:4749-4840 13:4841-4917 14:4918-5042 15:5043-6543 20:6544-6569 22:6570-6636 23:6637-7427]	2.32956e-88	380	343.926	4859	5258	400	11537606	11538007	0.00136738	318	79.1045	318	79.1045	2	0.497512	Plus	Plus	7428	gag/pol polyprotein	F:nucleic acid binding; F:aspartic-type endopeptidase activity; F:RNA-DNA hybrid ribonuclease activity; P:proteolysis; P:DNA integration; P:RNA phosphodiester bond hydrolysis, endonucleolytic	EC:3.1.30; EC:3.4.23; EC:3.1.26; EC:3.1.26.4	Acting on ester bonds; Acting on peptide bonds (peptidases); Acting on ester bonds; Ribonuclease H	-	-	-	-	-	-	-	-	-	-	-	-	-	-	-	-	-	-	*	6.1e-08	-	-	-	-
Fsp-Ps 5.3_LOD1.5Interval	TRINITY_DN6744_c0_g1_i13	not available	len=7428 path=[0:0-657 4:658-681 6:682-3291 7:3292-3694 9:3695-4724 10:4725-4748 11:4749-4840 13:4841-4917 14:4918-5042 15:5043-6543 20:6544-6569 22:6570-6636 23:6637-7427]	2.32956e-88	380	343.926	7008	7323	316	19527543	19527859	0.00108023	277	84.7095	277	84.7095	21	6.42202	Plus	Plus	7428	gag/pol polyprotein	F:nucleic acid binding; F:aspartic-type endopeptidase activity; F:RNA-DNA hybrid ribonuclease activity; P:proteolysis; P:DNA integration; P:RNA phosphodiester bond hydrolysis, endonucleolytic	EC:3.1.30; EC:3.4.23; EC:3.1.26; EC:3.1.26.4	Acting on ester bonds; Acting on peptide bonds (peptidases); Acting on ester bonds; Ribonuclease H	-	-	-	-	-	-	-	-	-	-	-	-	-	-	-	-	-	-	*	6.1e-08	-	-	-	-
Fsp-Ps 5.3_LOD1.5Interval	TRINITY_DN6744_c0_g1_i13	not available	len=7428 path=[0:0-657 4:658-681 6:682-3291 7:3292-3694 9:3695-4724 10:4725-4748 11:4749-4840 13:4841-4917 14:4918-5042 15:5043-6543 20:6544-6569 22:6570-6636 23:6637-7427]	8.13098e-88	378	342.123	4646	3754	893	12592404	12593285	0.00304583	630	69.9223	630	69.9223	27	2.99667	Plus	Minus	7428	gag/pol polyprotein	F:nucleic acid binding; F:aspartic-type endopeptidase activity; F:RNA-DNA hybrid ribonuclease activity; P:proteolysis; P:DNA integration; P:RNA phosphodiester bond hydrolysis, endonucleolytic	EC:3.1.30; EC:3.4.23; EC:3.1.26; EC:3.1.26.4	Acting on ester bonds; Acting on peptide bonds (peptidases); Acting on ester bonds; Ribonuclease H	-	-	-	-	-	-	-	-	-	-	-	-	-	-	-	-	-	-	*	6.1e-08	-	-	-	-
Fsp-Ps 5.3_LOD1.5Interval	TRINITY_DN6744_c0_g1_i13	not available	len=7428 path=[0:0-657 4:658-681 6:682-3291 7:3292-3694 9:3695-4724 10:4725-4748 11:4749-4840 13:4841-4917 14:4918-5042 15:5043-6543 20:6544-6569 22:6570-6636 23:6637-7427]	8.13098e-88	378	342.123	4490	3895	596	17854673	17855268	0.00203055	438	73	438	73	8	1.33333	Plus	Minus	7428	gag/pol polyprotein	F:nucleic acid binding; F:aspartic-type endopeptidase activity; F:RNA-DNA hybrid ribonuclease activity; P:proteolysis; P:DNA integration; P:RNA phosphodiester bond hydrolysis, endonucleolytic	EC:3.1.30; EC:3.4.23; EC:3.1.26; EC:3.1.26.4	Acting on ester bonds; Acting on peptide bonds (peptidases); Acting on ester bonds; Ribonuclease H	-	-	-	-	-	-	-	-	-	-	-	-	-	-	-	-	-	-	*	6.1e-08	-	-	-	-
Fsp-Ps 5.3_LOD1.5Interval	TRINITY_DN6744_c0_g1_i13	not available	len=7428 path=[0:0-657 4:658-681 6:682-3291 7:3292-3694 9:3695-4724 10:4725-4748 11:4749-4840 13:4841-4917 14:4918-5042 15:5043-6543 20:6544-6569 22:6570-6636 23:6637-7427]	8.13098e-88	378	342.123	7161	6397	765	3120141	3120886	0.00260827	541	70.1686	541	70.1686	31	4.02075	Plus	Minus	7428	gag/pol polyprotein	F:nucleic acid binding; F:aspartic-type endopeptidase activity; F:RNA-DNA hybrid ribonuclease activity; P:proteolysis; P:DNA integration; P:RNA phosphodiester bond hydrolysis, endonucleolytic	EC:3.1.30; EC:3.4.23; EC:3.1.26; EC:3.1.26.4	Acting on ester bonds; Acting on peptide bonds (peptidases); Acting on ester bonds; Ribonuclease H	-	-	-	-	-	-	-	-	-	-	-	-	-	-	-	-	-	-	*	6.1e-08	-	-	-	-
Fsp-Ps 5.3_LOD1.5Interval	TRINITY_DN6744_c0_g1_i13	not available	len=7428 path=[0:0-657 4:658-681 6:682-3291 7:3292-3694 9:3695-4724 10:4725-4748 11:4749-4840 13:4841-4917 14:4918-5042 15:5043-6543 20:6544-6569 22:6570-6636 23:6637-7427]	8.13098e-88	378	342.123	7294	6896	399	10794637	10795030	0.00135712	322	79.703	322	79.703	15	3.71287	Plus	Minus	7428	gag/pol polyprotein	F:nucleic acid binding; F:aspartic-type endopeptidase activity; F:RNA-DNA hybrid ribonuclease activity; P:proteolysis; P:DNA integration; P:RNA phosphodiester bond hydrolysis, endonucleolytic	EC:3.1.30; EC:3.4.23; EC:3.1.26; EC:3.1.26.4	Acting on ester bonds; Acting on peptide bonds (peptidases); Acting on ester bonds; Ribonuclease H	-	-	-	-	-	-	-	-	-	-	-	-	-	-	-	-	-	-	*	6.1e-08	-	-	-	-
Fsp-Ps 5.3_LOD1.5Interval	TRINITY_DN6744_c0_g1_i13	not available	len=7428 path=[0:0-657 4:658-681 6:682-3291 7:3292-3694 9:3695-4724 10:4725-4748 11:4749-4840 13:4841-4917 14:4918-5042 15:5043-6543 20:6544-6569 22:6570-6636 23:6637-7427]	2.83799e-87	376	340.32	6522	5816	707	22422268	22422977	0.00241	504	70.8861	504	70.8861	5	0.703235	Plus	Minus	7428	gag/pol polyprotein	F:nucleic acid binding; F:aspartic-type endopeptidase activity; F:RNA-DNA hybrid ribonuclease activity; P:proteolysis; P:DNA integration; P:RNA phosphodiester bond hydrolysis, endonucleolytic	EC:3.1.30; EC:3.4.23; EC:3.1.26; EC:3.1.26.4	Acting on ester bonds; Acting on peptide bonds (peptidases); Acting on ester bonds; Ribonuclease H	-	-	-	-	-	-	-	-	-	-	-	-	-	-	-	-	-	-	*	6.1e-08	-	-	-	-
Fsp-Ps 5.3_LOD1.5Interval	TRINITY_DN6744_c0_g1_i13	not available	len=7428 path=[0:0-657 4:658-681 6:682-3291 7:3292-3694 9:3695-4724 10:4725-4748 11:4749-4840 13:4841-4917 14:4918-5042 15:5043-6543 20:6544-6569 22:6570-6636 23:6637-7427]	2.83799e-87	376	340.32	7299	6977	323	11982064	11982388	0.00109732	281	83.8806	281	83.8806	22	6.56716	Plus	Minus	7428	gag/pol polyprotein	F:nucleic acid binding; F:aspartic-type endopeptidase activity; F:RNA-DNA hybrid ribonuclease activity; P:proteolysis; P:DNA integration; P:RNA phosphodiester bond hydrolysis, endonucleolytic	EC:3.1.30; EC:3.4.23; EC:3.1.26; EC:3.1.26.4	Acting on ester bonds; Acting on peptide bonds (peptidases); Acting on ester bonds; Ribonuclease H	-	-	-	-	-	-	-	-	-	-	-	-	-	-	-	-	-	-	*	6.1e-08	-	-	-	-
Fsp-Ps 5.3_LOD1.5Interval	TRINITY_DN6744_c0_g1_i13	not available	len=7428 path=[0:0-657 4:658-681 6:682-3291 7:3292-3694 9:3695-4724 10:4725-4748 11:4749-4840 13:4841-4917 14:4918-5042 15:5043-6543 20:6544-6569 22:6570-6636 23:6637-7427]	9.90556e-87	374	338.516	3816	4392	577	20378261	20378837	0.00197244	428	73.5395	428	73.5395	10	1.71821	Plus	Plus	7428	gag/pol polyprotein	F:nucleic acid binding; F:aspartic-type endopeptidase activity; F:RNA-DNA hybrid ribonuclease activity; P:proteolysis; P:DNA integration; P:RNA phosphodiester bond hydrolysis, endonucleolytic	EC:3.1.30; EC:3.4.23; EC:3.1.26; EC:3.1.26.4	Acting on ester bonds; Acting on peptide bonds (peptidases); Acting on ester bonds; Ribonuclease H	-	-	-	-	-	-	-	-	-	-	-	-	-	-	-	-	-	-	*	6.1e-08	-	-	-	-
Fsp-Ps 5.3_LOD1.5Interval	TRINITY_DN6744_c0_g1_i13	not available	len=7428 path=[0:0-657 4:658-681 6:682-3291 7:3292-3694 9:3695-4724 10:4725-4748 11:4749-4840 13:4841-4917 14:4918-5042 15:5043-6543 20:6544-6569 22:6570-6636 23:6637-7427]	9.90556e-87	374	338.516	5043	4361	683	9850564	9851242	0.00232796	496	71.9884	496	71.9884	16	2.32221	Plus	Minus	7428	gag/pol polyprotein	F:nucleic acid binding; F:aspartic-type endopeptidase activity; F:RNA-DNA hybrid ribonuclease activity; P:proteolysis; P:DNA integration; P:RNA phosphodiester bond hydrolysis, endonucleolytic	EC:3.1.30; EC:3.4.23; EC:3.1.26; EC:3.1.26.4	Acting on ester bonds; Acting on peptide bonds (peptidases); Acting on ester bonds; Ribonuclease H	-	-	-	-	-	-	-	-	-	-	-	-	-	-	-	-	-	-	*	6.1e-08	-	-	-	-
Fsp-Ps 5.3_LOD1.5Interval	TRINITY_DN6744_c0_g1_i13	not available	len=7428 path=[0:0-657 4:658-681 6:682-3291 7:3292-3694 9:3695-4724 10:4725-4748 11:4749-4840 13:4841-4917 14:4918-5042 15:5043-6543 20:6544-6569 22:6570-6636 23:6637-7427]	9.90556e-87	374	338.516	6522	5876	647	8557489	8558135	0.0022049	469	72.043	469	72.043	8	1.22888	Plus	Minus	7428	gag/pol polyprotein	F:nucleic acid binding; F:aspartic-type endopeptidase activity; F:RNA-DNA hybrid ribonuclease activity; P:proteolysis; P:DNA integration; P:RNA phosphodiester bond hydrolysis, endonucleolytic	EC:3.1.30; EC:3.4.23; EC:3.1.26; EC:3.1.26.4	Acting on ester bonds; Acting on peptide bonds (peptidases); Acting on ester bonds; Ribonuclease H	-	-	-	-	-	-	-	-	-	-	-	-	-	-	-	-	-	-	*	6.1e-08	-	-	-	-
Fsp-Ps 5.3_LOD1.5Interval	TRINITY_DN6744_c0_g1_i13	not available	len=7428 path=[0:0-657 4:658-681 6:682-3291 7:3292-3694 9:3695-4724 10:4725-4748 11:4749-4840 13:4841-4917 14:4918-5042 15:5043-6543 20:6544-6569 22:6570-6636 23:6637-7427]	9.90556e-87	374	338.516	6485	7076	592	12919560	12920150	0.00202372	440	73.5786	440	73.5786	13	2.17391	Plus	Plus	7428	gag/pol polyprotein	F:nucleic acid binding; F:aspartic-type endopeptidase activity; F:RNA-DNA hybrid ribonuclease activity; P:proteolysis; P:DNA integration; P:RNA phosphodiester bond hydrolysis, endonucleolytic	EC:3.1.30; EC:3.4.23; EC:3.1.26; EC:3.1.26.4	Acting on ester bonds; Acting on peptide bonds (peptidases); Acting on ester bonds; Ribonuclease H	-	-	-	-	-	-	-	-	-	-	-	-	-	-	-	-	-	-	*	6.1e-08	-	-	-	-
Fsp-Ps 5.3_LOD1.5Interval	TRINITY_DN6744_c0_g1_i13	not available	len=7428 path=[0:0-657 4:658-681 6:682-3291 7:3292-3694 9:3695-4724 10:4725-4748 11:4749-4840 13:4841-4917 14:4918-5042 15:5043-6543 20:6544-6569 22:6570-6636 23:6637-7427]	3.45738e-86	372	336.713	6475	5903	573	11652767	11653340	0.00195193	428	73.6661	428	73.6661	15	2.58176	Plus	Minus	7428	gag/pol polyprotein	F:nucleic acid binding; F:aspartic-type endopeptidase activity; F:RNA-DNA hybrid ribonuclease activity; P:proteolysis; P:DNA integration; P:RNA phosphodiester bond hydrolysis, endonucleolytic	EC:3.1.30; EC:3.4.23; EC:3.1.26; EC:3.1.26.4	Acting on ester bonds; Acting on peptide bonds (peptidases); Acting on ester bonds; Ribonuclease H	-	-	-	-	-	-	-	-	-	-	-	-	-	-	-	-	-	-	*	6.1e-08	-	-	-	-
Fsp-Ps 5.3_LOD1.5Interval	TRINITY_DN6744_c0_g1_i13	not available	len=7428 path=[0:0-657 4:658-681 6:682-3291 7:3292-3694 9:3695-4724 10:4725-4748 11:4749-4840 13:4841-4917 14:4918-5042 15:5043-6543 20:6544-6569 22:6570-6636 23:6637-7427]	3.45738e-86	372	336.713	6550	7068	519	10430004	10430522	0.00177417	386	74.3738	386	74.3738	0	0	Plus	Plus	7428	gag/pol polyprotein	F:nucleic acid binding; F:aspartic-type endopeptidase activity; F:RNA-DNA hybrid ribonuclease activity; P:proteolysis; P:DNA integration; P:RNA phosphodiester bond hydrolysis, endonucleolytic	EC:3.1.30; EC:3.4.23; EC:3.1.26; EC:3.1.26.4	Acting on ester bonds; Acting on peptide bonds (peptidases); Acting on ester bonds; Ribonuclease H	-	-	-	-	-	-	-	-	-	-	-	-	-	-	-	-	-	-	*	6.1e-08	-	-	-	-
Fsp-Ps 5.3_LOD1.5Interval	TRINITY_DN6744_c0_g1_i13	not available	len=7428 path=[0:0-657 4:658-681 6:682-3291 7:3292-3694 9:3695-4724 10:4725-4748 11:4749-4840 13:4841-4917 14:4918-5042 15:5043-6543 20:6544-6569 22:6570-6636 23:6637-7427]	1.20674e-85	370	334.91	4418	3862	557	4595896	4596452	0.00189724	411	73.3929	411	73.3929	6	1.07143	Plus	Minus	7428	gag/pol polyprotein	F:nucleic acid binding; F:aspartic-type endopeptidase activity; F:RNA-DNA hybrid ribonuclease activity; P:proteolysis; P:DNA integration; P:RNA phosphodiester bond hydrolysis, endonucleolytic	EC:3.1.30; EC:3.4.23; EC:3.1.26; EC:3.1.26.4	Acting on ester bonds; Acting on peptide bonds (peptidases); Acting on ester bonds; Ribonuclease H	-	-	-	-	-	-	-	-	-	-	-	-	-	-	-	-	-	-	*	6.1e-08	-	-	-	-
Fsp-Ps 5.3_LOD1.5Interval	TRINITY_DN6744_c0_g1_i13	not available	len=7428 path=[0:0-657 4:658-681 6:682-3291 7:3292-3694 9:3695-4724 10:4725-4748 11:4749-4840 13:4841-4917 14:4918-5042 15:5043-6543 20:6544-6569 22:6570-6636 23:6637-7427]	1.20674e-85	370	334.91	7316	6996	321	23601577	23601897	0.00109048	279	84.0361	279	84.0361	22	6.62651	Plus	Minus	7428	gag/pol polyprotein	F:nucleic acid binding; F:aspartic-type endopeptidase activity; F:RNA-DNA hybrid ribonuclease activity; P:proteolysis; P:DNA integration; P:RNA phosphodiester bond hydrolysis, endonucleolytic	EC:3.1.30; EC:3.4.23; EC:3.1.26; EC:3.1.26.4	Acting on ester bonds; Acting on peptide bonds (peptidases); Acting on ester bonds; Ribonuclease H	-	-	-	-	-	-	-	-	-	-	-	-	-	-	-	-	-	-	*	6.1e-08	-	-	-	-
Fsp-Ps 5.3_LOD1.5Interval	TRINITY_DN6744_c0_g1_i13	not available	len=7428 path=[0:0-657 4:658-681 6:682-3291 7:3292-3694 9:3695-4724 10:4725-4748 11:4749-4840 13:4841-4917 14:4918-5042 15:5043-6543 20:6544-6569 22:6570-6636 23:6637-7427]	4.21195e-85	368	333.106	3862	4422	561	20664441	20665001	0.00191775	415	73.4513	415	73.4513	8	1.41593	Plus	Plus	7428	gag/pol polyprotein	F:nucleic acid binding; F:aspartic-type endopeptidase activity; F:RNA-DNA hybrid ribonuclease activity; P:proteolysis; P:DNA integration; P:RNA phosphodiester bond hydrolysis, endonucleolytic	EC:3.1.30; EC:3.4.23; EC:3.1.26; EC:3.1.26.4	Acting on ester bonds; Acting on peptide bonds (peptidases); Acting on ester bonds; Ribonuclease H	-	-	-	-	-	-	-	-	-	-	-	-	-	-	-	-	-	-	*	6.1e-08	-	-	-	-
Fsp-Ps 5.3_LOD1.5Interval	TRINITY_DN6744_c0_g1_i13	not available	len=7428 path=[0:0-657 4:658-681 6:682-3291 7:3292-3694 9:3695-4724 10:4725-4748 11:4749-4840 13:4841-4917 14:4918-5042 15:5043-6543 20:6544-6569 22:6570-6636 23:6637-7427]	4.21195e-85	368	333.106	4646	4115	532	23671679	23672210	0.00181177	393	73.8722	393	73.8722	0	0	Plus	Minus	7428	gag/pol polyprotein	F:nucleic acid binding; F:aspartic-type endopeptidase activity; F:RNA-DNA hybrid ribonuclease activity; P:proteolysis; P:DNA integration; P:RNA phosphodiester bond hydrolysis, endonucleolytic	EC:3.1.30; EC:3.4.23; EC:3.1.26; EC:3.1.26.4	Acting on ester bonds; Acting on peptide bonds (peptidases); Acting on ester bonds; Ribonuclease H	-	-	-	-	-	-	-	-	-	-	-	-	-	-	-	-	-	-	*	6.1e-08	-	-	-	-
Fsp-Ps 5.3_LOD1.5Interval	TRINITY_DN6744_c0_g1_i13	not available	len=7428 path=[0:0-657 4:658-681 6:682-3291 7:3292-3694 9:3695-4724 10:4725-4748 11:4749-4840 13:4841-4917 14:4918-5042 15:5043-6543 20:6544-6569 22:6570-6636 23:6637-7427]	4.21195e-85	368	333.106	6069	4737	1333	20482169	20483506	0.00454995	908	66.7647	908	66.7647	49	3.60294	Plus	Minus	7428	gag/pol polyprotein	F:nucleic acid binding; F:aspartic-type endopeptidase activity; F:RNA-DNA hybrid ribonuclease activity; P:proteolysis; P:DNA integration; P:RNA phosphodiester bond hydrolysis, endonucleolytic	EC:3.1.30; EC:3.4.23; EC:3.1.26; EC:3.1.26.4	Acting on ester bonds; Acting on peptide bonds (peptidases); Acting on ester bonds; Ribonuclease H	-	-	-	-	-	-	-	-	-	-	-	-	-	-	-	-	-	-	*	6.1e-08	-	-	-	-
Fsp-Ps 5.3_LOD1.5Interval	TRINITY_DN6744_c0_g1_i13	not available	len=7428 path=[0:0-657 4:658-681 6:682-3291 7:3292-3694 9:3695-4724 10:4725-4748 11:4749-4840 13:4841-4917 14:4918-5042 15:5043-6543 20:6544-6569 22:6570-6636 23:6637-7427]	1.47012e-84	366	331.303	3862	4379	518	11861001	11861518	0.00177075	389	74.5211	389	74.5211	8	1.53257	Plus	Plus	7428	gag/pol polyprotein	F:nucleic acid binding; F:aspartic-type endopeptidase activity; F:RNA-DNA hybrid ribonuclease activity; P:proteolysis; P:DNA integration; P:RNA phosphodiester bond hydrolysis, endonucleolytic	EC:3.1.30; EC:3.4.23; EC:3.1.26; EC:3.1.26.4	Acting on ester bonds; Acting on peptide bonds (peptidases); Acting on ester bonds; Ribonuclease H	-	-	-	-	-	-	-	-	-	-	-	-	-	-	-	-	-	-	*	6.1e-08	-	-	-	-
Fsp-Ps 5.3_LOD1.5Interval	TRINITY_DN6744_c0_g1_i13	not available	len=7428 path=[0:0-657 4:658-681 6:682-3291 7:3292-3694 9:3695-4724 10:4725-4748 11:4749-4840 13:4841-4917 14:4918-5042 15:5043-6543 20:6544-6569 22:6570-6636 23:6637-7427]	1.47012e-84	366	331.303	6527	7237	711	14696419	14697114	0.00243051	509	70.9902	509	70.9902	27	3.76569	Plus	Plus	7428	gag/pol polyprotein	F:nucleic acid binding; F:aspartic-type endopeptidase activity; F:RNA-DNA hybrid ribonuclease activity; P:proteolysis; P:DNA integration; P:RNA phosphodiester bond hydrolysis, endonucleolytic	EC:3.1.30; EC:3.4.23; EC:3.1.26; EC:3.1.26.4	Acting on ester bonds; Acting on peptide bonds (peptidases); Acting on ester bonds; Ribonuclease H	-	-	-	-	-	-	-	-	-	-	-	-	-	-	-	-	-	-	*	6.1e-08	-	-	-	-
Fsp-Ps 5.3_LOD1.5Interval	TRINITY_DN6744_c0_g1_i13	not available	len=7428 path=[0:0-657 4:658-681 6:682-3291 7:3292-3694 9:3695-4724 10:4725-4748 11:4749-4840 13:4841-4917 14:4918-5042 15:5043-6543 20:6544-6569 22:6570-6636 23:6637-7427]	5.13121e-84	364	329.499	3895	4490	596	19326403	19326998	0.00203739	433	72.2871	433	72.2871	6	1.00167	Plus	Plus	7428	gag/pol polyprotein	F:nucleic acid binding; F:aspartic-type endopeptidase activity; F:RNA-DNA hybrid ribonuclease activity; P:proteolysis; P:DNA integration; P:RNA phosphodiester bond hydrolysis, endonucleolytic	EC:3.1.30; EC:3.4.23; EC:3.1.26; EC:3.1.26.4	Acting on ester bonds; Acting on peptide bonds (peptidases); Acting on ester bonds; Ribonuclease H	-	-	-	-	-	-	-	-	-	-	-	-	-	-	-	-	-	-	*	6.1e-08	-	-	-	-
Fsp-Ps 5.3_LOD1.5Interval	TRINITY_DN6744_c0_g1_i13	not available	len=7428 path=[0:0-657 4:658-681 6:682-3291 7:3292-3694 9:3695-4724 10:4725-4748 11:4749-4840 13:4841-4917 14:4918-5042 15:5043-6543 20:6544-6569 22:6570-6636 23:6637-7427]	5.13121e-84	364	329.499	6965	7398	434	22955649	22956077	0.0014836	351	78.5235	351	78.5235	31	6.93512	Plus	Plus	7428	gag/pol polyprotein	F:nucleic acid binding; F:aspartic-type endopeptidase activity; F:RNA-DNA hybrid ribonuclease activity; P:proteolysis; P:DNA integration; P:RNA phosphodiester bond hydrolysis, endonucleolytic	EC:3.1.30; EC:3.4.23; EC:3.1.26; EC:3.1.26.4	Acting on ester bonds; Acting on peptide bonds (peptidases); Acting on ester bonds; Ribonuclease H	-	-	-	-	-	-	-	-	-	-	-	-	-	-	-	-	-	-	*	6.1e-08	-	-	-	-
Fsp-Ps 5.3_LOD1.5Interval	TRINITY_DN6744_c0_g1_i13	not available	len=7428 path=[0:0-657 4:658-681 6:682-3291 7:3292-3694 9:3695-4724 10:4725-4748 11:4749-4840 13:4841-4917 14:4918-5042 15:5043-6543 20:6544-6569 22:6570-6636 23:6637-7427]	1.79097e-83	362	327.696	4372	3816	557	12469904	12470460	0.00189724	415	73.7123	415	73.7123	12	2.13144	Plus	Minus	7428	gag/pol polyprotein	F:nucleic acid binding; F:aspartic-type endopeptidase activity; F:RNA-DNA hybrid ribonuclease activity; P:proteolysis; P:DNA integration; P:RNA phosphodiester bond hydrolysis, endonucleolytic	EC:3.1.30; EC:3.4.23; EC:3.1.26; EC:3.1.26.4	Acting on ester bonds; Acting on peptide bonds (peptidases); Acting on ester bonds; Ribonuclease H	-	-	-	-	-	-	-	-	-	-	-	-	-	-	-	-	-	-	*	6.1e-08	-	-	-	-
Fsp-Ps 5.3_LOD1.5Interval	TRINITY_DN6744_c0_g1_i13	not available	len=7428 path=[0:0-657 4:658-681 6:682-3291 7:3292-3694 9:3695-4724 10:4725-4748 11:4749-4840 13:4841-4917 14:4918-5042 15:5043-6543 20:6544-6569 22:6570-6636 23:6637-7427]	1.79097e-83	362	327.696	5280	4638	643	22373645	22374277	0.00219122	466	72.1362	466	72.1362	16	2.47678	Plus	Minus	7428	gag/pol polyprotein	F:nucleic acid binding; F:aspartic-type endopeptidase activity; F:RNA-DNA hybrid ribonuclease activity; P:proteolysis; P:DNA integration; P:RNA phosphodiester bond hydrolysis, endonucleolytic	EC:3.1.30; EC:3.4.23; EC:3.1.26; EC:3.1.26.4	Acting on ester bonds; Acting on peptide bonds (peptidases); Acting on ester bonds; Ribonuclease H	-	-	-	-	-	-	-	-	-	-	-	-	-	-	-	-	-	-	*	6.1e-08	-	-	-	-
Fsp-Ps 5.3_LOD1.5Interval	TRINITY_DN6744_c0_g1_i13	not available	len=7428 path=[0:0-657 4:658-681 6:682-3291 7:3292-3694 9:3695-4724 10:4725-4748 11:4749-4840 13:4841-4917 14:4918-5042 15:5043-6543 20:6544-6569 22:6570-6636 23:6637-7427]	1.79097e-83	362	327.696	5607	4663	945	23581794	23582740	0.00322359	660	68.6785	660	68.6785	30	3.12175	Plus	Minus	7428	gag/pol polyprotein	F:nucleic acid binding; F:aspartic-type endopeptidase activity; F:RNA-DNA hybrid ribonuclease activity; P:proteolysis; P:DNA integration; P:RNA phosphodiester bond hydrolysis, endonucleolytic	EC:3.1.30; EC:3.4.23; EC:3.1.26; EC:3.1.26.4	Acting on ester bonds; Acting on peptide bonds (peptidases); Acting on ester bonds; Ribonuclease H	-	-	-	-	-	-	-	-	-	-	-	-	-	-	-	-	-	-	*	6.1e-08	-	-	-	-
Fsp-Ps 5.3_LOD1.5Interval	TRINITY_DN6744_c0_g1_i13	not available	len=7428 path=[0:0-657 4:658-681 6:682-3291 7:3292-3694 9:3695-4724 10:4725-4748 11:4749-4840 13:4841-4917 14:4918-5042 15:5043-6543 20:6544-6569 22:6570-6636 23:6637-7427]	6.25109e-83	360	325.893	4456	3895	562	3299115	3299676	0.00191433	412	72.9204	412	72.9204	6	1.06195	Plus	Minus	7428	gag/pol polyprotein	F:nucleic acid binding; F:aspartic-type endopeptidase activity; F:RNA-DNA hybrid ribonuclease activity; P:proteolysis; P:DNA integration; P:RNA phosphodiester bond hydrolysis, endonucleolytic	EC:3.1.30; EC:3.4.23; EC:3.1.26; EC:3.1.26.4	Acting on ester bonds; Acting on peptide bonds (peptidases); Acting on ester bonds; Ribonuclease H	-	-	-	-	-	-	-	-	-	-	-	-	-	-	-	-	-	-	*	6.1e-08	-	-	-	-
Fsp-Ps 5.3_LOD1.5Interval	TRINITY_DN6744_c0_g1_i13	not available	len=7428 path=[0:0-657 4:658-681 6:682-3291 7:3292-3694 9:3695-4724 10:4725-4748 11:4749-4840 13:4841-4917 14:4918-5042 15:5043-6543 20:6544-6569 22:6570-6636 23:6637-7427]	6.25109e-83	360	325.893	6671	7307	637	17245192	17245810	0.00217755	467	72.5155	467	72.5155	32	4.96894	Plus	Plus	7428	gag/pol polyprotein	F:nucleic acid binding; F:aspartic-type endopeptidase activity; F:RNA-DNA hybrid ribonuclease activity; P:proteolysis; P:DNA integration; P:RNA phosphodiester bond hydrolysis, endonucleolytic	EC:3.1.30; EC:3.4.23; EC:3.1.26; EC:3.1.26.4	Acting on ester bonds; Acting on peptide bonds (peptidases); Acting on ester bonds; Ribonuclease H	-	-	-	-	-	-	-	-	-	-	-	-	-	-	-	-	-	-	*	6.1e-08	-	-	-	-
Fsp-Ps 5.3_LOD1.5Interval	TRINITY_DN6744_c0_g1_i13	not available	len=7428 path=[0:0-657 4:658-681 6:682-3291 7:3292-3694 9:3695-4724 10:4725-4748 11:4749-4840 13:4841-4917 14:4918-5042 15:5043-6543 20:6544-6569 22:6570-6636 23:6637-7427]	2.18184e-82	358	324.089	4042	5133	1092	28465779	28466887	0.00373294	800	70.1754	800	70.1754	79	6.92982	Plus	Plus	7428	gag/pol polyprotein	F:nucleic acid binding; F:aspartic-type endopeptidase activity; F:RNA-DNA hybrid ribonuclease activity; P:proteolysis; P:DNA integration; P:RNA phosphodiester bond hydrolysis, endonucleolytic	EC:3.1.30; EC:3.4.23; EC:3.1.26; EC:3.1.26.4	Acting on ester bonds; Acting on peptide bonds (peptidases); Acting on ester bonds; Ribonuclease H	-	-	-	-	-	-	-	-	-	-	-	-	-	-	-	-	-	-	*	6.1e-08	-	-	-	-
Fsp-Ps 5.3_LOD1.5Interval	TRINITY_DN6744_c0_g1_i13	not available	len=7428 path=[0:0-657 4:658-681 6:682-3291 7:3292-3694 9:3695-4724 10:4725-4748 11:4749-4840 13:4841-4917 14:4918-5042 15:5043-6543 20:6544-6569 22:6570-6636 23:6637-7427]	7.61538e-82	356	322.286	3895	4646	752	8819188	8819939	0.00257067	525	69.5364	525	69.5364	6	0.794702	Plus	Plus	7428	gag/pol polyprotein	F:nucleic acid binding; F:aspartic-type endopeptidase activity; F:RNA-DNA hybrid ribonuclease activity; P:proteolysis; P:DNA integration; P:RNA phosphodiester bond hydrolysis, endonucleolytic	EC:3.1.30; EC:3.4.23; EC:3.1.26; EC:3.1.26.4	Acting on ester bonds; Acting on peptide bonds (peptidases); Acting on ester bonds; Ribonuclease H	-	-	-	-	-	-	-	-	-	-	-	-	-	-	-	-	-	-	*	6.1e-08	-	-	-	-
Fsp-Ps 5.3_LOD1.5Interval	TRINITY_DN6744_c0_g1_i13	not available	len=7428 path=[0:0-657 4:658-681 6:682-3291 7:3292-3694 9:3695-4724 10:4725-4748 11:4749-4840 13:4841-4917 14:4918-5042 15:5043-6543 20:6544-6569 22:6570-6636 23:6637-7427]	2.65803e-81	354	320.483	6914	7305	392	12720462	12720853	0.00134003	317	79.0524	317	79.0524	18	4.48878	Plus	Plus	7428	gag/pol polyprotein	F:nucleic acid binding; F:aspartic-type endopeptidase activity; F:RNA-DNA hybrid ribonuclease activity; P:proteolysis; P:DNA integration; P:RNA phosphodiester bond hydrolysis, endonucleolytic	EC:3.1.30; EC:3.4.23; EC:3.1.26; EC:3.1.26.4	Acting on ester bonds; Acting on peptide bonds (peptidases); Acting on ester bonds; Ribonuclease H	-	-	-	-	-	-	-	-	-	-	-	-	-	-	-	-	-	-	*	6.1e-08	-	-	-	-
Fsp-Ps 5.3_LOD1.5Interval	TRINITY_DN6744_c0_g1_i13	not available	len=7428 path=[0:0-657 4:658-681 6:682-3291 7:3292-3694 9:3695-4724 10:4725-4748 11:4749-4840 13:4841-4917 14:4918-5042 15:5043-6543 20:6544-6569 22:6570-6636 23:6637-7427]	9.27744e-81	352	318.679	4188	3655	534	5725021	5725554	0.00181861	391	73.221	391	73.221	0	0	Plus	Minus	7428	gag/pol polyprotein	F:nucleic acid binding; F:aspartic-type endopeptidase activity; F:RNA-DNA hybrid ribonuclease activity; P:proteolysis; P:DNA integration; P:RNA phosphodiester bond hydrolysis, endonucleolytic	EC:3.1.30; EC:3.4.23; EC:3.1.26; EC:3.1.26.4	Acting on ester bonds; Acting on peptide bonds (peptidases); Acting on ester bonds; Ribonuclease H	-	-	-	-	-	-	-	-	-	-	-	-	-	-	-	-	-	-	*	6.1e-08	-	-	-	-
Fsp-Ps 5.3_LOD1.5Interval	TRINITY_DN6744_c0_g1_i13	not available	len=7428 path=[0:0-657 4:658-681 6:682-3291 7:3292-3694 9:3695-4724 10:4725-4748 11:4749-4840 13:4841-4917 14:4918-5042 15:5043-6543 20:6544-6569 22:6570-6636 23:6637-7427]	9.27744e-81	352	318.679	6615	5318	1298	22469780	22471106	0.0044303	893	66.5425	893	66.5425	59	4.39642	Plus	Minus	7428	gag/pol polyprotein	F:nucleic acid binding; F:aspartic-type endopeptidase activity; F:RNA-DNA hybrid ribonuclease activity; P:proteolysis; P:DNA integration; P:RNA phosphodiester bond hydrolysis, endonucleolytic	EC:3.1.30; EC:3.4.23; EC:3.1.26; EC:3.1.26.4	Acting on ester bonds; Acting on peptide bonds (peptidases); Acting on ester bonds; Ribonuclease H	-	-	-	-	-	-	-	-	-	-	-	-	-	-	-	-	-	-	*	6.1e-08	-	-	-	-
Fsp-Ps 5.3_LOD1.5Interval	TRINITY_DN6744_c0_g1_i13	not available	len=7428 path=[0:0-657 4:658-681 6:682-3291 7:3292-3694 9:3695-4724 10:4725-4748 11:4749-4840 13:4841-4917 14:4918-5042 15:5043-6543 20:6544-6569 22:6570-6636 23:6637-7427]	9.27744e-81	352	318.679	7077	6477	601	10697896	10698496	0.00204765	431	71.7138	431	71.7138	0	0	Plus	Minus	7428	gag/pol polyprotein	F:nucleic acid binding; F:aspartic-type endopeptidase activity; F:RNA-DNA hybrid ribonuclease activity; P:proteolysis; P:DNA integration; P:RNA phosphodiester bond hydrolysis, endonucleolytic	EC:3.1.30; EC:3.4.23; EC:3.1.26; EC:3.1.26.4	Acting on ester bonds; Acting on peptide bonds (peptidases); Acting on ester bonds; Ribonuclease H	-	-	-	-	-	-	-	-	-	-	-	-	-	-	-	-	-	-	*	6.1e-08	-	-	-	-
Fsp-Ps 5.3_LOD1.5Interval	TRINITY_DN6744_c0_g1_i13	not available	len=7428 path=[0:0-657 4:658-681 6:682-3291 7:3292-3694 9:3695-4724 10:4725-4748 11:4749-4840 13:4841-4917 14:4918-5042 15:5043-6543 20:6544-6569 22:6570-6636 23:6637-7427]	3.94487e-79	346	313.269	7305	6620	686	14732764	14733444	0.00233821	505	71.9373	505	71.9373	37	5.27066	Plus	Minus	7428	gag/pol polyprotein	F:nucleic acid binding; F:aspartic-type endopeptidase activity; F:RNA-DNA hybrid ribonuclease activity; P:proteolysis; P:DNA integration; P:RNA phosphodiester bond hydrolysis, endonucleolytic	EC:3.1.30; EC:3.4.23; EC:3.1.26; EC:3.1.26.4	Acting on ester bonds; Acting on peptide bonds (peptidases); Acting on ester bonds; Ribonuclease H	-	-	-	-	-	-	-	-	-	-	-	-	-	-	-	-	-	-	*	6.1e-08	-	-	-	-
Fsp-Ps 5.3_LOD1.5Interval	TRINITY_DN6744_c0_g1_i13	not available	len=7428 path=[0:0-657 4:658-681 6:682-3291 7:3292-3694 9:3695-4724 10:4725-4748 11:4749-4840 13:4841-4917 14:4918-5042 15:5043-6543 20:6544-6569 22:6570-6636 23:6637-7427]	1.37689e-78	344	311.466	7316	7016	301	22928251	22928551	0.00102211	263	83.758	263	83.758	26	8.28025	Plus	Minus	7428	gag/pol polyprotein	F:nucleic acid binding; F:aspartic-type endopeptidase activity; F:RNA-DNA hybrid ribonuclease activity; P:proteolysis; P:DNA integration; P:RNA phosphodiester bond hydrolysis, endonucleolytic	EC:3.1.30; EC:3.4.23; EC:3.1.26; EC:3.1.26.4	Acting on ester bonds; Acting on peptide bonds (peptidases); Acting on ester bonds; Ribonuclease H	-	-	-	-	-	-	-	-	-	-	-	-	-	-	-	-	-	-	*	6.1e-08	-	-	-	-
Fsp-Ps 5.3_LOD1.5Interval	TRINITY_DN6744_c0_g1_i13	not available	len=7428 path=[0:0-657 4:658-681 6:682-3291 7:3292-3694 9:3695-4724 10:4725-4748 11:4749-4840 13:4841-4917 14:4918-5042 15:5043-6543 20:6544-6569 22:6570-6636 23:6637-7427]	1.6774e-77	340	307.859	6553	6035	519	6046236	6046754	0.00176733	384	73.7044	384	73.7044	4	0.767754	Plus	Minus	7428	gag/pol polyprotein	F:nucleic acid binding; F:aspartic-type endopeptidase activity; F:RNA-DNA hybrid ribonuclease activity; P:proteolysis; P:DNA integration; P:RNA phosphodiester bond hydrolysis, endonucleolytic	EC:3.1.30; EC:3.4.23; EC:3.1.26; EC:3.1.26.4	Acting on ester bonds; Acting on peptide bonds (peptidases); Acting on ester bonds; Ribonuclease H	-	-	-	-	-	-	-	-	-	-	-	-	-	-	-	-	-	-	*	6.1e-08	-	-	-	-
[truncated: 36,011 more rows]
