# Supplementary material for: Identification of Root Rot Resistance QTLs in Pea Using Fusarium solani f. sp. pisi-Responsive Differentially Expressed Genes
Source: Front Genet. 2021 Aug 5;12:629267. doi: 10.3389/fgene.2021.629267 (PMC8375389; doi:10.3389/fgene.2021.629267)
Supplement: Supplementary file 12 [file Table_12.xlsx]

## Sheet: Fsp-Ps 2.1_LOD1.5 Interval BLAS
Table S12. BLAST analysis output of transcriptome data aligned against the BW-Fsp-Ps2.1 sequence. Annotations and differential expression analysis results are shown for each BLAST hit.
																										Results of differential expression analysis
																										Control vs Inoculated												Tolerant vs Susceptible
																										Tolerant						Susceptible						Control						Inoculated
BLAST Analysis Results																					Functional annotation and Go terms					0 hr vs 0 hr		6 hr vs 6 hr		12 hr vs 12 hr		0 hr vs 0 hr		6 hr vs 6 hr		12 hr vs 12 hr		0 hr vs 0 hr		6 hr vs 6 hr		12 hr vs 12 hr		0 hr vs 0 hr		6 hr vs 6 hr		12 hr vs 12 hr
Query sequence	Hit	Id	Description	E-value	Score	Bit score	HSP start	HSP end	HSP length	Query start	Query end	Overlap	Identity	%Identity	Positive	%Positive	Gaps	%Gaps	Query frame/strand	HSP frame/strand	Contig Length	Description	GO Names	Enzyme Codes	Enzyme Names	FC	FDR p-value	FC	FDR p-value	FC	FDR p-value	FC	FDR p-value	FC	FDR p-value	FC	FDR p-value	FC	FDR p-value	FC	FDR p-value	FC	FDR p-value	FC	FDR p-value	FC	FDR p-value	FC	FDR p-value
Fsp-Ps 2.1_LOD1.5 Interval	TRINITY_DN3780_c1_g2_i7	not available	len=6698 path=[0:0-1045 1:1046-5576 2:5577-5867 4:5868-6127 6:6128-6275 7:6276-6308 8:6309-6697]	0	11726	10574.4	1	5870	5870	4860490	4866358	0.0157842	5868	99.9659	5868	99.9659	1	0.0170358	Plus	Plus	6698	26S proteasome non-ATPase regulatory subunit 10	C:proteasome complex; F:binding; P:DNA metabolic process; F:nucleotidyltransferase activity	0	0	-	-	-	-	-	-	-	-	-	-	-	-	-	-	-	-	-	-	-	-	-	-	-	-
Fsp-Ps 2.1_LOD1.5 Interval	TRINITY_DN3780_c1_g2_i7	not available	len=6698 path=[0:0-1045 1:1046-5576 2:5577-5867 4:5868-6127 6:6128-6275 7:6276-6308 8:6309-6697]	0	2340	2111.23	1806	3656	1851	20936369	20938216	0.004977	1597	85.4011	1597	85.4011	41	2.19251	Plus	Plus	6698	26S proteasome non-ATPase regulatory subunit 10	C:proteasome complex; F:binding; P:DNA metabolic process; F:nucleotidyltransferase activity	0	0	-	-	-	-	-	-	-	-	-	-	-	-	-	-	-	-	-	-	-	-	-	-	-	-
Fsp-Ps 2.1_LOD1.5 Interval	TRINITY_DN3780_c1_g2_i7	not available	len=6698 path=[0:0-1045 1:1046-5576 2:5577-5867 4:5868-6127 6:6128-6275 7:6276-6308 8:6309-6697]	0	768	693.78	6305	6698	394	4868300	4868693	0.001059	390	98.9848	390	98.9848	0	0	Plus	Plus	6698	26S proteasome non-ATPase regulatory subunit 10	C:proteasome complex; F:binding; P:DNA metabolic process; F:nucleotidyltransferase activity	0	0	-	-	-	-	-	-	-	-	-	-	-	-	-	-	-	-	-	-	-	-	-	-	-	-
Fsp-Ps 2.1_LOD1.5 Interval	TRINITY_DN3780_c1_g2_i7	not available	len=6698 path=[0:0-1045 1:1046-5576 2:5577-5867 4:5868-6127 6:6128-6275 7:6276-6308 8:6309-6697]	5.698e-148	600	542.297	2782	1659	1124	4966948	4968078	0.003017	820	71.3664	820	71.3664	43	3.74238	Plus	Minus	6698	26S proteasome non-ATPase regulatory subunit 10	C:proteasome complex; F:binding; P:DNA metabolic process; F:nucleotidyltransferase activity	0	0	-	-	-	-	-	-	-	-	-	-	-	-	-	-	-	-	-	-	-	-	-	-	-	-
Fsp-Ps 2.1_LOD1.5 Interval	TRINITY_DN3780_c1_g2_i7	not available	len=6698 path=[0:0-1045 1:1046-5576 2:5577-5867 4:5868-6127 6:6128-6275 7:6276-6308 8:6309-6697]	1.634e-129	532	480.982	1659	2708	1050	4754064	4755101	0.002823	759	71.0009	759	71.0009	50	4.67727	Plus	Plus	6698	26S proteasome non-ATPase regulatory subunit 10	C:proteasome complex; F:binding; P:DNA metabolic process; F:nucleotidyltransferase activity	0	0	-	-	-	-	-	-	-	-	-	-	-	-	-	-	-	-	-	-	-	-	-	-	-	-
Fsp-Ps 2.1_LOD1.5 Interval	TRINITY_DN3780_c1_g2_i7	not available	len=6698 path=[0:0-1045 1:1046-5576 2:5577-5867 4:5868-6127 6:6128-6275 7:6276-6308 8:6309-6697]	6.519e-84	364	329.499	1632	1274	359	20163784	20164143	0.00096	292	80.8864	292	80.8864	3	0.831025	Plus	Minus	6698	26S proteasome non-ATPase regulatory subunit 10	C:proteasome complex; F:binding; P:DNA metabolic process; F:nucleotidyltransferase activity	0	0	-	-	-	-	-	-	-	-	-	-	-	-	-	-	-	-	-	-	-	-	-	-	-	-
Fsp-Ps 2.1_LOD1.5 Interval	TRINITY_DN3780_c1_g2_i7	not available	len=6698 path=[0:0-1045 1:1046-5576 2:5577-5867 4:5868-6127 6:6128-6275 7:6276-6308 8:6309-6697]	4.114e-80	350	316.876	6125	6309	185	4867905	4868089	0.0004975	181	97.8378	181	97.8378	0	0	Plus	Plus	6698	26S proteasome non-ATPase regulatory subunit 10	C:proteasome complex; F:binding; P:DNA metabolic process; F:nucleotidyltransferase activity	0	0	-	-	-	-	-	-	-	-	-	-	-	-	-	-	-	-	-	-	-	-	-	-	-	-
Fsp-Ps 2.1_LOD1.5 Interval	TRINITY_DN3780_c1_g2_i7	not available	len=6698 path=[0:0-1045 1:1046-5576 2:5577-5867 4:5868-6127 6:6128-6275 7:6276-6308 8:6309-6697]	3.165e-56	262	237.528	5867	6002	136	4866517	4866652	0.0003657	134	98.5294	134	98.5294	0	0	Plus	Plus	6698	26S proteasome non-ATPase regulatory subunit 10	C:proteasome complex; F:binding; P:DNA metabolic process; F:nucleotidyltransferase activity	0	0	-	-	-	-	-	-	-	-	-	-	-	-	-	-	-	-	-	-	-	-	-	-	-	-
Fsp-Ps 2.1_LOD1.5 Interval	TRINITY_DN3780_c1_g2_i7	not available	len=6698 path=[0:0-1045 1:1046-5576 2:5577-5867 4:5868-6127 6:6128-6275 7:6276-6308 8:6309-6697]	1.64e-53	252	228.511	141	339	199	4860224	4860427	0.0005351	173	84.8039	173	84.8039	5	2.45098	Plus	Plus	6698	26S proteasome non-ATPase regulatory subunit 10	C:proteasome complex; F:binding; P:DNA metabolic process; F:nucleotidyltransferase activity	0	0	-	-	-	-	-	-	-	-	-	-	-	-	-	-	-	-	-	-	-	-	-	-	-	-
Fsp-Ps 2.1_LOD1.5 Interval	TRINITY_DN3780_c1_g2_i7	not available	len=6698 path=[0:0-1045 1:1046-5576 2:5577-5867 4:5868-6127 6:6128-6275 7:6276-6308 8:6309-6697]	1.64e-53	252	228.511	6000	6128	129	4867648	4867776	0.0003469	128	99.2248	128	99.2248	0	0	Plus	Plus	6698	26S proteasome non-ATPase regulatory subunit 10	C:proteasome complex; F:binding; P:DNA metabolic process; F:nucleotidyltransferase activity	0	0	-	-	-	-	-	-	-	-	-	-	-	-	-	-	-	-	-	-	-	-	-	-	-	-
Fsp-Ps 2.1_LOD1.5 Interval	TRINITY_DN3780_c1_g2_i7	not available	len=6698 path=[0:0-1045 1:1046-5576 2:5577-5867 4:5868-6127 6:6128-6275 7:6276-6308 8:6309-6697]	5.365e-28	158	143.752	2204	2036	169	4597802	4597970	0.0004491	133	78.6982	133	78.6982	0	0	Plus	Minus	6698	26S proteasome non-ATPase regulatory subunit 10	C:proteasome complex; F:binding; P:DNA metabolic process; F:nucleotidyltransferase activity	0	0	-	-	-	-	-	-	-	-	-	-	-	-	-	-	-	-	-	-	-	-	-	-	-	-
Fsp-Ps 2.1_LOD1.5 Interval	TRINITY_DN3780_c1_g2_i7	not available	len=6698 path=[0:0-1045 1:1046-5576 2:5577-5867 4:5868-6127 6:6128-6275 7:6276-6308 8:6309-6697]	4.706e-16	114	104.078	4543	4763	221	4885760	4885980	0.0005943	158	70.852	158	70.852	4	1.79372	Plus	Plus	6698	26S proteasome non-ATPase regulatory subunit 10	C:proteasome complex; F:binding; P:DNA metabolic process; F:nucleotidyltransferase activity	0	0	-	-	-	-	-	-	-	-	-	-	-	-	-	-	-	-	-	-	-	-	-	-	-	-
Fsp-Ps 2.1_LOD1.5 Interval	TRINITY_DN3780_c1_g2_i7	not available	len=6698 path=[0:0-1045 1:1046-5576 2:5577-5867 4:5868-6127 6:6128-6275 7:6276-6308 8:6309-6697]	8.509e-13	102	93.2581	3953	3660	294	4874750	4875042	0.0007852	200	67.7966	200	67.7966	3	1.01695	Plus	Minus	6698	26S proteasome non-ATPase regulatory subunit 10	C:proteasome complex; F:binding; P:DNA metabolic process; F:nucleotidyltransferase activity	0	0	-	-	-	-	-	-	-	-	-	-	-	-	-	-	-	-	-	-	-	-	-	-	-	-
Fsp-Ps 2.1_LOD1.5 Interval	TRINITY_DN3780_c1_g2_i7	not available	len=6698 path=[0:0-1045 1:1046-5576 2:5577-5867 4:5868-6127 6:6128-6275 7:6276-6308 8:6309-6697]	3.618e-11	96	87.848	3663	3912	250	4884881	4885128	0.0006722	176	69.0196	176	69.0196	12	4.70588	Plus	Plus	6698	26S proteasome non-ATPase regulatory subunit 10	C:proteasome complex; F:binding; P:DNA metabolic process; F:nucleotidyltransferase activity	0	0	-	-	-	-	-	-	-	-	-	-	-	-	-	-	-	-	-	-	-	-	-	-	-	-
Fsp-Ps 2.1_LOD1.5 Interval	TRINITY_DN3780_c1_g2_i7	not available	len=6698 path=[0:0-1045 1:1046-5576 2:5577-5867 4:5868-6127 6:6128-6275 7:6276-6308 8:6309-6697]	4.408e-10	92	84.2413	2343	1659	685	4683677	4684321	0.001837	447	64.132	447	64.132	64	9.18221	Plus	Minus	6698	26S proteasome non-ATPase regulatory subunit 10	C:proteasome complex; F:binding; P:DNA metabolic process; F:nucleotidyltransferase activity	0	0	-	-	-	-	-	-	-	-	-	-	-	-	-	-	-	-	-	-	-	-	-	-	-	-
Fsp-Ps 2.1_LOD1.5 Interval	TRINITY_DN3780_c1_g2_i7	not available	len=6698 path=[0:0-1045 1:1046-5576 2:5577-5867 4:5868-6127 6:6128-6275 7:6276-6308 8:6309-6697]	1.538e-09	90	82.4379	270	152	119	4749108	4749226	0.0003146	94	77.686	94	77.686	4	3.30579	Plus	Minus	6698	26S proteasome non-ATPase regulatory subunit 10	C:proteasome complex; F:binding; P:DNA metabolic process; F:nucleotidyltransferase activity	0	0	-	-	-	-	-	-	-	-	-	-	-	-	-	-	-	-	-	-	-	-	-	-	-	-
Fsp-Ps 2.1_LOD1.5 Interval	TRINITY_DN3780_c1_g2_i7	not available	len=6698 path=[0:0-1045 1:1046-5576 2:5577-5867 4:5868-6127 6:6128-6275 7:6276-6308 8:6309-6697]	2.283e-07	82	75.2244	1616	1362	255	20165452	20165710	0.0006803	184	69.962	184	69.962	12	4.56274	Plus	Minus	6698	26S proteasome non-ATPase regulatory subunit 10	C:proteasome complex; F:binding; P:DNA metabolic process; F:nucleotidyltransferase activity	0	0	-	-	-	-	-	-	-	-	-	-	-	-	-	-	-	-	-	-	-	-	-	-	-	-
Fsp-Ps 2.1_LOD1.5 Interval	TRINITY_DN3780_c1_g2_i7	not available	len=6698 path=[0:0-1045 1:1046-5576 2:5577-5867 4:5868-6127 6:6128-6275 7:6276-6308 8:6309-6697]	9.709e-06	76	69.8143	270	189	82	4748778	4748860	0.0002151	68	80.9524	68	80.9524	3	3.57143	Plus	Minus	6698	26S proteasome non-ATPase regulatory subunit 10	C:proteasome complex; F:binding; P:DNA metabolic process; F:nucleotidyltransferase activity	0	0	-	-	-	-	-	-	-	-	-	-	-	-	-	-	-	-	-	-	-	-	-	-	-	-
Fsp-Ps 2.1_LOD1.5 Interval	TRINITY_DN3780_c1_g2_i5	not available	len=6665 path=[0:0-1045 1:1046-5576 2:5577-5867 4:5868-6127 6:6128-6275 8:6276-6664]	0	11726	10574.4	1	5870	5870	4860490	4866358	0.0157842	5868	99.9659	5868	99.9659	1	0.0170358	Plus	Plus	6665	26S proteasome non-ATPase regulatory subunit 10	C:proteasome complex; F:binding; P:DNA metabolic process; F:nucleotidyltransferase activity	0	0	-	-	-	-	-	-	-	-	-	-	-	-	-	-	6.97	8.74e-06	-	-	2.71	0.00371	18.03	1.77e-07	-	-
Fsp-Ps 2.1_LOD1.5 Interval	TRINITY_DN3780_c1_g2_i5	not available	len=6665 path=[0:0-1045 1:1046-5576 2:5577-5867 4:5868-6127 6:6128-6275 8:6276-6664]	0	2340	2111.23	1806	3656	1851	20936369	20938216	0.004977	1597	85.4011	1597	85.4011	41	2.19251	Plus	Plus	6665	26S proteasome non-ATPase regulatory subunit 10	C:proteasome complex; F:binding; P:DNA metabolic process; F:nucleotidyltransferase activity	0	0	-	-	-	-	-	-	-	-	-	-	-	-	-	-	6.97	8.74e-06	-	-	2.71	0.00371	18.03	1.77e-07	-	-
Fsp-Ps 2.1_LOD1.5 Interval	TRINITY_DN3780_c1_g2_i5	not available	len=6665 path=[0:0-1045 1:1046-5576 2:5577-5867 4:5868-6127 6:6128-6275 8:6276-6664]	0	768	693.78	6272	6665	394	4868300	4868693	0.001059	390	98.9848	390	98.9848	0	0	Plus	Plus	6665	26S proteasome non-ATPase regulatory subunit 10	C:proteasome complex; F:binding; P:DNA metabolic process; F:nucleotidyltransferase activity	0	0	-	-	-	-	-	-	-	-	-	-	-	-	-	-	6.97	8.74e-06	-	-	2.71	0.00371	18.03	1.77e-07	-	-
Fsp-Ps 2.1_LOD1.5 Interval	TRINITY_DN3780_c1_g2_i5	not available	len=6665 path=[0:0-1045 1:1046-5576 2:5577-5867 4:5868-6127 6:6128-6275 8:6276-6664]	5.698e-148	600	542.297	2782	1659	1124	4966948	4968078	0.003017	820	71.3664	820	71.3664	43	3.74238	Plus	Minus	6665	26S proteasome non-ATPase regulatory subunit 10	C:proteasome complex; F:binding; P:DNA metabolic process; F:nucleotidyltransferase activity	0	0	-	-	-	-	-	-	-	-	-	-	-	-	-	-	6.97	8.74e-06	-	-	2.71	0.00371	18.03	1.77e-07	-	-
Fsp-Ps 2.1_LOD1.5 Interval	TRINITY_DN3780_c1_g2_i5	not available	len=6665 path=[0:0-1045 1:1046-5576 2:5577-5867 4:5868-6127 6:6128-6275 8:6276-6664]	1.634e-129	532	480.982	1659	2708	1050	4754064	4755101	0.002823	759	71.0009	759	71.0009	50	4.67727	Plus	Plus	6665	26S proteasome non-ATPase regulatory subunit 10	C:proteasome complex; F:binding; P:DNA metabolic process; F:nucleotidyltransferase activity	0	0	-	-	-	-	-	-	-	-	-	-	-	-	-	-	6.97	8.74e-06	-	-	2.71	0.00371	18.03	1.77e-07	-	-
Fsp-Ps 2.1_LOD1.5 Interval	TRINITY_DN3780_c1_g2_i5	not available	len=6665 path=[0:0-1045 1:1046-5576 2:5577-5867 4:5868-6127 6:6128-6275 8:6276-6664]	6.519e-84	364	329.499	1632	1274	359	20163784	20164143	0.00096	292	80.8864	292	80.8864	3	0.831025	Plus	Minus	6665	26S proteasome non-ATPase regulatory subunit 10	C:proteasome complex; F:binding; P:DNA metabolic process; F:nucleotidyltransferase activity	0	0	-	-	-	-	-	-	-	-	-	-	-	-	-	-	6.97	8.74e-06	-	-	2.71	0.00371	18.03	1.77e-07	-	-
Fsp-Ps 2.1_LOD1.5 Interval	TRINITY_DN3780_c1_g2_i5	not available	len=6665 path=[0:0-1045 1:1046-5576 2:5577-5867 4:5868-6127 6:6128-6275 8:6276-6664]	7.949e-64	290	262.775	6125	6280	156	4867905	4868061	0.0004195	153	97.4522	153	97.4522	1	0.636943	Plus	Plus	6665	26S proteasome non-ATPase regulatory subunit 10	C:proteasome complex; F:binding; P:DNA metabolic process; F:nucleotidyltransferase activity	0	0	-	-	-	-	-	-	-	-	-	-	-	-	-	-	6.97	8.74e-06	-	-	2.71	0.00371	18.03	1.77e-07	-	-
Fsp-Ps 2.1_LOD1.5 Interval	TRINITY_DN3780_c1_g2_i5	not available	len=6665 path=[0:0-1045 1:1046-5576 2:5577-5867 4:5868-6127 6:6128-6275 8:6276-6664]	3.165e-56	262	237.528	5867	6002	136	4866517	4866652	0.0003657	134	98.5294	134	98.5294	0	0	Plus	Plus	6665	26S proteasome non-ATPase regulatory subunit 10	C:proteasome complex; F:binding; P:DNA metabolic process; F:nucleotidyltransferase activity	0	0	-	-	-	-	-	-	-	-	-	-	-	-	-	-	6.97	8.74e-06	-	-	2.71	0.00371	18.03	1.77e-07	-	-
Fsp-Ps 2.1_LOD1.5 Interval	TRINITY_DN3780_c1_g2_i5	not available	len=6665 path=[0:0-1045 1:1046-5576 2:5577-5867 4:5868-6127 6:6128-6275 8:6276-6664]	1.64e-53	252	228.511	141	339	199	4860224	4860427	0.0005351	173	84.8039	173	84.8039	5	2.45098	Plus	Plus	6665	26S proteasome non-ATPase regulatory subunit 10	C:proteasome complex; F:binding; P:DNA metabolic process; F:nucleotidyltransferase activity	0	0	-	-	-	-	-	-	-	-	-	-	-	-	-	-	6.97	8.74e-06	-	-	2.71	0.00371	18.03	1.77e-07	-	-
Fsp-Ps 2.1_LOD1.5 Interval	TRINITY_DN3780_c1_g2_i5	not available	len=6665 path=[0:0-1045 1:1046-5576 2:5577-5867 4:5868-6127 6:6128-6275 8:6276-6664]	1.64e-53	252	228.511	6000	6128	129	4867648	4867776	0.0003469	128	99.2248	128	99.2248	0	0	Plus	Plus	6665	26S proteasome non-ATPase regulatory subunit 10	C:proteasome complex; F:binding; P:DNA metabolic process; F:nucleotidyltransferase activity	0	0	-	-	-	-	-	-	-	-	-	-	-	-	-	-	6.97	8.74e-06	-	-	2.71	0.00371	18.03	1.77e-07	-	-
Fsp-Ps 2.1_LOD1.5 Interval	TRINITY_DN3780_c1_g2_i5	not available	len=6665 path=[0:0-1045 1:1046-5576 2:5577-5867 4:5868-6127 6:6128-6275 8:6276-6664]	5.365e-28	158	143.752	2204	2036	169	4597802	4597970	0.0004491	133	78.6982	133	78.6982	0	0	Plus	Minus	6665	26S proteasome non-ATPase regulatory subunit 10	C:proteasome complex; F:binding; P:DNA metabolic process; F:nucleotidyltransferase activity	0	0	-	-	-	-	-	-	-	-	-	-	-	-	-	-	6.97	8.74e-06	-	-	2.71	0.00371	18.03	1.77e-07	-	-
Fsp-Ps 2.1_LOD1.5 Interval	TRINITY_DN3780_c1_g2_i5	not available	len=6665 path=[0:0-1045 1:1046-5576 2:5577-5867 4:5868-6127 6:6128-6275 8:6276-6664]	4.706e-16	114	104.078	4543	4763	221	4885760	4885980	0.0005943	158	70.852	158	70.852	4	1.79372	Plus	Plus	6665	26S proteasome non-ATPase regulatory subunit 10	C:proteasome complex; F:binding; P:DNA metabolic process; F:nucleotidyltransferase activity	0	0	-	-	-	-	-	-	-	-	-	-	-	-	-	-	6.97	8.74e-06	-	-	2.71	0.00371	18.03	1.77e-07	-	-
Fsp-Ps 2.1_LOD1.5 Interval	TRINITY_DN3780_c1_g2_i5	not available	len=6665 path=[0:0-1045 1:1046-5576 2:5577-5867 4:5868-6127 6:6128-6275 8:6276-6664]	8.509e-13	102	93.2581	3953	3660	294	4874750	4875042	0.0007852	200	67.7966	200	67.7966	3	1.01695	Plus	Minus	6665	26S proteasome non-ATPase regulatory subunit 10	C:proteasome complex; F:binding; P:DNA metabolic process; F:nucleotidyltransferase activity	0	0	-	-	-	-	-	-	-	-	-	-	-	-	-	-	6.97	8.74e-06	-	-	2.71	0.00371	18.03	1.77e-07	-	-
Fsp-Ps 2.1_LOD1.5 Interval	TRINITY_DN3780_c1_g2_i5	not available	len=6665 path=[0:0-1045 1:1046-5576 2:5577-5867 4:5868-6127 6:6128-6275 8:6276-6664]	3.618e-11	96	87.848	3663	3912	250	4884881	4885128	0.0006722	176	69.0196	176	69.0196	12	4.70588	Plus	Plus	6665	26S proteasome non-ATPase regulatory subunit 10	C:proteasome complex; F:binding; P:DNA metabolic process; F:nucleotidyltransferase activity	0	0	-	-	-	-	-	-	-	-	-	-	-	-	-	-	6.97	8.74e-06	-	-	2.71	0.00371	18.03	1.77e-07	-	-
Fsp-Ps 2.1_LOD1.5 Interval	TRINITY_DN3780_c1_g2_i5	not available	len=6665 path=[0:0-1045 1:1046-5576 2:5577-5867 4:5868-6127 6:6128-6275 8:6276-6664]	4.408e-10	92	84.2413	2343	1659	685	4683677	4684321	0.001837	447	64.132	447	64.132	64	9.18221	Plus	Minus	6665	26S proteasome non-ATPase regulatory subunit 10	C:proteasome complex; F:binding; P:DNA metabolic process; F:nucleotidyltransferase activity	0	0	-	-	-	-	-	-	-	-	-	-	-	-	-	-	6.97	8.74e-06	-	-	2.71	0.00371	18.03	1.77e-07	-	-
Fsp-Ps 2.1_LOD1.5 Interval	TRINITY_DN3780_c1_g2_i5	not available	len=6665 path=[0:0-1045 1:1046-5576 2:5577-5867 4:5868-6127 6:6128-6275 8:6276-6664]	1.538e-09	90	82.4379	270	152	119	4749108	4749226	0.0003146	94	77.686	94	77.686	4	3.30579	Plus	Minus	6665	26S proteasome non-ATPase regulatory subunit 10	C:proteasome complex; F:binding; P:DNA metabolic process; F:nucleotidyltransferase activity	0	0	-	-	-	-	-	-	-	-	-	-	-	-	-	-	6.97	8.74e-06	-	-	2.71	0.00371	18.03	1.77e-07	-	-
Fsp-Ps 2.1_LOD1.5 Interval	TRINITY_DN3780_c1_g2_i5	not available	len=6665 path=[0:0-1045 1:1046-5576 2:5577-5867 4:5868-6127 6:6128-6275 8:6276-6664]	2.283e-07	82	75.2244	1616	1362	255	20165452	20165710	0.0006803	184	69.962	184	69.962	12	4.56274	Plus	Minus	6665	26S proteasome non-ATPase regulatory subunit 10	C:proteasome complex; F:binding; P:DNA metabolic process; F:nucleotidyltransferase activity	0	0	-	-	-	-	-	-	-	-	-	-	-	-	-	-	6.97	8.74e-06	-	-	2.71	0.00371	18.03	1.77e-07	-	-
Fsp-Ps 2.1_LOD1.5 Interval	TRINITY_DN3780_c1_g2_i5	not available	len=6665 path=[0:0-1045 1:1046-5576 2:5577-5867 4:5868-6127 6:6128-6275 8:6276-6664]	9.709e-06	76	69.8143	270	189	82	4748778	4748860	0.0002151	68	80.9524	68	80.9524	3	3.57143	Plus	Minus	6665	26S proteasome non-ATPase regulatory subunit 10	C:proteasome complex; F:binding; P:DNA metabolic process; F:nucleotidyltransferase activity	0	0	-	-	-	-	-	-	-	-	-	-	-	-	-	-	6.97	8.74e-06	-	-	2.71	0.00371	18.03	1.77e-07	-	-
Fsp-Ps 2.1_LOD1.5 Interval	TRINITY_DN3780_c1_g2_i2	not available	len=6719 path=[0:0-1045 1:1046-5576 2:5577-5867 3:5868-5888 4:5889-6148 6:6149-6296 7:6297-6329 8:6330-6718]	0	11722	10570.8	1	5868	5868	4860490	4866356	0.0157788	5866	99.9659	5866	99.9659	1	0.0170416	Plus	Plus	6719	26S proteasome non-ATPase regulatory subunit 10	C:proteasome complex; F:binding; P:DNA metabolic process; F:nucleotidyltransferase activity	0	0	-	-	-	-	-	-	-	-	-	-	-	-	-	-	-	-	-	-	-	-	-	-	*	0.0008
Fsp-Ps 2.1_LOD1.5 Interval	TRINITY_DN3780_c1_g2_i2	not available	len=6719 path=[0:0-1045 1:1046-5576 2:5577-5867 3:5868-5888 4:5889-6148 6:6149-6296 7:6297-6329 8:6330-6718]	0	2340	2111.23	1806	3656	1851	20936369	20938216	0.004977	1597	85.4011	1597	85.4011	41	2.19251	Plus	Plus	6719	26S proteasome non-ATPase regulatory subunit 10	C:proteasome complex; F:binding; P:DNA metabolic process; F:nucleotidyltransferase activity	0	0	-	-	-	-	-	-	-	-	-	-	-	-	-	-	-	-	-	-	-	-	-	-	*	0.0008
Fsp-Ps 2.1_LOD1.5 Interval	TRINITY_DN3780_c1_g2_i2	not available	len=6719 path=[0:0-1045 1:1046-5576 2:5577-5867 3:5868-5888 4:5889-6148 6:6149-6296 7:6297-6329 8:6330-6718]	0	768	693.78	6326	6719	394	4868300	4868693	0.001059	390	98.9848	390	98.9848	0	0	Plus	Plus	6719	26S proteasome non-ATPase regulatory subunit 10	C:proteasome complex; F:binding; P:DNA metabolic process; F:nucleotidyltransferase activity	0	0	-	-	-	-	-	-	-	-	-	-	-	-	-	-	-	-	-	-	-	-	-	-	*	0.0008
Fsp-Ps 2.1_LOD1.5 Interval	TRINITY_DN3780_c1_g2_i2	not available	len=6719 path=[0:0-1045 1:1046-5576 2:5577-5867 3:5868-5888 4:5889-6148 6:6149-6296 7:6297-6329 8:6330-6718]	5.698e-148	600	542.297	2782	1659	1124	4966948	4968078	0.003017	820	71.3664	820	71.3664	43	3.74238	Plus	Minus	6719	26S proteasome non-ATPase regulatory subunit 10	C:proteasome complex; F:binding; P:DNA metabolic process; F:nucleotidyltransferase activity	0	0	-	-	-	-	-	-	-	-	-	-	-	-	-	-	-	-	-	-	-	-	-	-	*	0.0008
Fsp-Ps 2.1_LOD1.5 Interval	TRINITY_DN3780_c1_g2_i2	not available	len=6719 path=[0:0-1045 1:1046-5576 2:5577-5867 3:5868-5888 4:5889-6148 6:6149-6296 7:6297-6329 8:6330-6718]	1.634e-129	532	480.982	1659	2708	1050	4754064	4755101	0.002823	759	71.0009	759	71.0009	50	4.67727	Plus	Plus	6719	26S proteasome non-ATPase regulatory subunit 10	C:proteasome complex; F:binding; P:DNA metabolic process; F:nucleotidyltransferase activity	0	0	-	-	-	-	-	-	-	-	-	-	-	-	-	-	-	-	-	-	-	-	-	-	*	0.0008
Fsp-Ps 2.1_LOD1.5 Interval	TRINITY_DN3780_c1_g2_i2	not available	len=6719 path=[0:0-1045 1:1046-5576 2:5577-5867 3:5868-5888 4:5889-6148 6:6149-6296 7:6297-6329 8:6330-6718]	6.519e-84	364	329.499	1632	1274	359	20163784	20164143	0.00096	292	80.8864	292	80.8864	3	0.831025	Plus	Minus	6719	26S proteasome non-ATPase regulatory subunit 10	C:proteasome complex; F:binding; P:DNA metabolic process; F:nucleotidyltransferase activity	0	0	-	-	-	-	-	-	-	-	-	-	-	-	-	-	-	-	-	-	-	-	-	-	*	0.0008
Fsp-Ps 2.1_LOD1.5 Interval	TRINITY_DN3780_c1_g2_i2	not available	len=6719 path=[0:0-1045 1:1046-5576 2:5577-5867 3:5868-5888 4:5889-6148 6:6149-6296 7:6297-6329 8:6330-6718]	4.114e-80	350	316.876	6146	6330	185	4867905	4868089	0.0004975	181	97.8378	181	97.8378	0	0	Plus	Plus	6719	26S proteasome non-ATPase regulatory subunit 10	C:proteasome complex; F:binding; P:DNA metabolic process; F:nucleotidyltransferase activity	0	0	-	-	-	-	-	-	-	-	-	-	-	-	-	-	-	-	-	-	-	-	-	-	*	0.0008
Fsp-Ps 2.1_LOD1.5 Interval	TRINITY_DN3780_c1_g2_i2	not available	len=6719 path=[0:0-1045 1:1046-5576 2:5577-5867 3:5868-5888 4:5889-6148 6:6149-6296 7:6297-6329 8:6330-6718]	1.26e-67	304	275.398	5867	6023	157	4866496	4866652	0.0004222	155	98.7261	155	98.7261	0	0	Plus	Plus	6719	26S proteasome non-ATPase regulatory subunit 10	C:proteasome complex; F:binding; P:DNA metabolic process; F:nucleotidyltransferase activity	0	0	-	-	-	-	-	-	-	-	-	-	-	-	-	-	-	-	-	-	-	-	-	-	*	0.0008
Fsp-Ps 2.1_LOD1.5 Interval	TRINITY_DN3780_c1_g2_i2	not available	len=6719 path=[0:0-1045 1:1046-5576 2:5577-5867 3:5868-5888 4:5889-6148 6:6149-6296 7:6297-6329 8:6330-6718]	1.64e-53	252	228.511	141	339	199	4860224	4860427	0.0005351	173	84.8039	173	84.8039	5	2.45098	Plus	Plus	6719	26S proteasome non-ATPase regulatory subunit 10	C:proteasome complex; F:binding; P:DNA metabolic process; F:nucleotidyltransferase activity	0	0	-	-	-	-	-	-	-	-	-	-	-	-	-	-	-	-	-	-	-	-	-	-	*	0.0008
Fsp-Ps 2.1_LOD1.5 Interval	TRINITY_DN3780_c1_g2_i2	not available	len=6719 path=[0:0-1045 1:1046-5576 2:5577-5867 3:5868-5888 4:5889-6148 6:6149-6296 7:6297-6329 8:6330-6718]	1.64e-53	252	228.511	6021	6149	129	4867648	4867776	0.0003469	128	99.2248	128	99.2248	0	0	Plus	Plus	6719	26S proteasome non-ATPase regulatory subunit 10	C:proteasome complex; F:binding; P:DNA metabolic process; F:nucleotidyltransferase activity	0	0	-	-	-	-	-	-	-	-	-	-	-	-	-	-	-	-	-	-	-	-	-	-	*	0.0008
Fsp-Ps 2.1_LOD1.5 Interval	TRINITY_DN3780_c1_g2_i2	not available	len=6719 path=[0:0-1045 1:1046-5576 2:5577-5867 3:5868-5888 4:5889-6148 6:6149-6296 7:6297-6329 8:6330-6718]	5.365e-28	158	143.752	2204	2036	169	4597802	4597970	0.0004491	133	78.6982	133	78.6982	0	0	Plus	Minus	6719	26S proteasome non-ATPase regulatory subunit 10	C:proteasome complex; F:binding; P:DNA metabolic process; F:nucleotidyltransferase activity	0	0	-	-	-	-	-	-	-	-	-	-	-	-	-	-	-	-	-	-	-	-	-	-	*	0.0008
Fsp-Ps 2.1_LOD1.5 Interval	TRINITY_DN3780_c1_g2_i2	not available	len=6719 path=[0:0-1045 1:1046-5576 2:5577-5867 3:5868-5888 4:5889-6148 6:6149-6296 7:6297-6329 8:6330-6718]	4.706e-16	114	104.078	4543	4763	221	4885760	4885980	0.0005943	158	70.852	158	70.852	4	1.79372	Plus	Plus	6719	26S proteasome non-ATPase regulatory subunit 10	C:proteasome complex; F:binding; P:DNA metabolic process; F:nucleotidyltransferase activity	0	0	-	-	-	-	-	-	-	-	-	-	-	-	-	-	-	-	-	-	-	-	-	-	*	0.0008
Fsp-Ps 2.1_LOD1.5 Interval	TRINITY_DN3780_c1_g2_i2	not available	len=6719 path=[0:0-1045 1:1046-5576 2:5577-5867 3:5868-5888 4:5889-6148 6:6149-6296 7:6297-6329 8:6330-6718]	8.509e-13	102	93.2581	3953	3660	294	4874750	4875042	0.0007852	200	67.7966	200	67.7966	3	1.01695	Plus	Minus	6719	26S proteasome non-ATPase regulatory subunit 10	C:proteasome complex; F:binding; P:DNA metabolic process; F:nucleotidyltransferase activity	0	0	-	-	-	-	-	-	-	-	-	-	-	-	-	-	-	-	-	-	-	-	-	-	*	0.0008
Fsp-Ps 2.1_LOD1.5 Interval	TRINITY_DN3780_c1_g2_i2	not available	len=6719 path=[0:0-1045 1:1046-5576 2:5577-5867 3:5868-5888 4:5889-6148 6:6149-6296 7:6297-6329 8:6330-6718]	3.618e-11	96	87.848	3663	3912	250	4884881	4885128	0.0006722	176	69.0196	176	69.0196	12	4.70588	Plus	Plus	6719	26S proteasome non-ATPase regulatory subunit 10	C:proteasome complex; F:binding; P:DNA metabolic process; F:nucleotidyltransferase activity	0	0	-	-	-	-	-	-	-	-	-	-	-	-	-	-	-	-	-	-	-	-	-	-	*	0.0008
Fsp-Ps 2.1_LOD1.5 Interval	TRINITY_DN3780_c1_g2_i2	not available	len=6719 path=[0:0-1045 1:1046-5576 2:5577-5867 3:5868-5888 4:5889-6148 6:6149-6296 7:6297-6329 8:6330-6718]	4.408e-10	92	84.2413	2343	1659	685	4683677	4684321	0.001837	447	64.132	447	64.132	64	9.18221	Plus	Minus	6719	26S proteasome non-ATPase regulatory subunit 10	C:proteasome complex; F:binding; P:DNA metabolic process; F:nucleotidyltransferase activity	0	0	-	-	-	-	-	-	-	-	-	-	-	-	-	-	-	-	-	-	-	-	-	-	*	0.0008
Fsp-Ps 2.1_LOD1.5 Interval	TRINITY_DN3780_c1_g2_i2	not available	len=6719 path=[0:0-1045 1:1046-5576 2:5577-5867 3:5868-5888 4:5889-6148 6:6149-6296 7:6297-6329 8:6330-6718]	1.538e-09	90	82.4379	270	152	119	4749108	4749226	0.0003146	94	77.686	94	77.686	4	3.30579	Plus	Minus	6719	26S proteasome non-ATPase regulatory subunit 10	C:proteasome complex; F:binding; P:DNA metabolic process; F:nucleotidyltransferase activity	0	0	-	-	-	-	-	-	-	-	-	-	-	-	-	-	-	-	-	-	-	-	-	-	*	0.0008
Fsp-Ps 2.1_LOD1.5 Interval	TRINITY_DN3780_c1_g2_i2	not available	len=6719 path=[0:0-1045 1:1046-5576 2:5577-5867 3:5868-5888 4:5889-6148 6:6149-6296 7:6297-6329 8:6330-6718]	2.283e-07	82	75.2244	1616	1362	255	20165452	20165710	0.0006803	184	69.962	184	69.962	12	4.56274	Plus	Minus	6719	26S proteasome non-ATPase regulatory subunit 10	C:proteasome complex; F:binding; P:DNA metabolic process; F:nucleotidyltransferase activity	0	0	-	-	-	-	-	-	-	-	-	-	-	-	-	-	-	-	-	-	-	-	-	-	*	0.0008
Fsp-Ps 2.1_LOD1.5 Interval	TRINITY_DN3780_c1_g2_i2	not available	len=6719 path=[0:0-1045 1:1046-5576 2:5577-5867 3:5868-5888 4:5889-6148 6:6149-6296 7:6297-6329 8:6330-6718]	9.709e-06	76	69.8143	270	189	82	4748778	4748860	0.0002151	68	80.9524	68	80.9524	3	3.57143	Plus	Minus	6719	26S proteasome non-ATPase regulatory subunit 10	C:proteasome complex; F:binding; P:DNA metabolic process; F:nucleotidyltransferase activity	0	0	-	-	-	-	-	-	-	-	-	-	-	-	-	-	-	-	-	-	-	-	-	-	*	0.0008
Fsp-Ps 2.1_LOD1.5 Interval	TRINITY_DN3780_c1_g2_i1	not available	len=6686 path=[0:0-1045 1:1046-5576 2:5577-5867 3:5868-5888 4:5889-6148 6:6149-6296 8:6297-6685]	0	11722	10570.8	1	5868	5868	4860490	4866356	0.0157788	5866	99.9659	5866	99.9659	1	0.0170416	Plus	Plus	6686	26S proteasome non-ATPase regulatory subunit 10	C:proteasome complex; F:binding; P:DNA metabolic process; F:nucleotidyltransferase activity	0	0	-	-	-	-	-	-	-	-	-	-	-	-	-	-	*	9.72e-13	-	-	-	-	*	6.55e-06	-	-
Fsp-Ps 2.1_LOD1.5 Interval	TRINITY_DN3780_c1_g2_i1	not available	len=6686 path=[0:0-1045 1:1046-5576 2:5577-5867 3:5868-5888 4:5889-6148 6:6149-6296 8:6297-6685]	0	2340	2111.23	1806	3656	1851	20936369	20938216	0.004977	1597	85.4011	1597	85.4011	41	2.19251	Plus	Plus	6686	26S proteasome non-ATPase regulatory subunit 10	C:proteasome complex; F:binding; P:DNA metabolic process; F:nucleotidyltransferase activity	0	0	-	-	-	-	-	-	-	-	-	-	-	-	-	-	*	9.72e-13	-	-	-	-	*	6.55e-06	-	-
Fsp-Ps 2.1_LOD1.5 Interval	TRINITY_DN3780_c1_g2_i1	not available	len=6686 path=[0:0-1045 1:1046-5576 2:5577-5867 3:5868-5888 4:5889-6148 6:6149-6296 8:6297-6685]	0	768	693.78	6293	6686	394	4868300	4868693	0.001059	390	98.9848	390	98.9848	0	0	Plus	Plus	6686	26S proteasome non-ATPase regulatory subunit 10	C:proteasome complex; F:binding; P:DNA metabolic process; F:nucleotidyltransferase activity	0	0	-	-	-	-	-	-	-	-	-	-	-	-	-	-	*	9.72e-13	-	-	-	-	*	6.55e-06	-	-
Fsp-Ps 2.1_LOD1.5 Interval	TRINITY_DN3780_c1_g2_i1	not available	len=6686 path=[0:0-1045 1:1046-5576 2:5577-5867 3:5868-5888 4:5889-6148 6:6149-6296 8:6297-6685]	5.698e-148	600	542.297	2782	1659	1124	4966948	4968078	0.003017	820	71.3664	820	71.3664	43	3.74238	Plus	Minus	6686	26S proteasome non-ATPase regulatory subunit 10	C:proteasome complex; F:binding; P:DNA metabolic process; F:nucleotidyltransferase activity	0	0	-	-	-	-	-	-	-	-	-	-	-	-	-	-	*	9.72e-13	-	-	-	-	*	6.55e-06	-	-
Fsp-Ps 2.1_LOD1.5 Interval	TRINITY_DN3780_c1_g2_i1	not available	len=6686 path=[0:0-1045 1:1046-5576 2:5577-5867 3:5868-5888 4:5889-6148 6:6149-6296 8:6297-6685]	1.634e-129	532	480.982	1659	2708	1050	4754064	4755101	0.002823	759	71.0009	759	71.0009	50	4.67727	Plus	Plus	6686	26S proteasome non-ATPase regulatory subunit 10	C:proteasome complex; F:binding; P:DNA metabolic process; F:nucleotidyltransferase activity	0	0	-	-	-	-	-	-	-	-	-	-	-	-	-	-	*	9.72e-13	-	-	-	-	*	6.55e-06	-	-
Fsp-Ps 2.1_LOD1.5 Interval	TRINITY_DN3780_c1_g2_i1	not available	len=6686 path=[0:0-1045 1:1046-5576 2:5577-5867 3:5868-5888 4:5889-6148 6:6149-6296 8:6297-6685]	6.519e-84	364	329.499	1632	1274	359	20163784	20164143	0.00096	292	80.8864	292	80.8864	3	0.831025	Plus	Minus	6686	26S proteasome non-ATPase regulatory subunit 10	C:proteasome complex; F:binding; P:DNA metabolic process; F:nucleotidyltransferase activity	0	0	-	-	-	-	-	-	-	-	-	-	-	-	-	-	*	9.72e-13	-	-	-	-	*	6.55e-06	-	-
Fsp-Ps 2.1_LOD1.5 Interval	TRINITY_DN3780_c1_g2_i1	not available	len=6686 path=[0:0-1045 1:1046-5576 2:5577-5867 3:5868-5888 4:5889-6148 6:6149-6296 8:6297-6685]	1.26e-67	304	275.398	5867	6023	157	4866496	4866652	0.0004222	155	98.7261	155	98.7261	0	0	Plus	Plus	6686	26S proteasome non-ATPase regulatory subunit 10	C:proteasome complex; F:binding; P:DNA metabolic process; F:nucleotidyltransferase activity	0	0	-	-	-	-	-	-	-	-	-	-	-	-	-	-	*	9.72e-13	-	-	-	-	*	6.55e-06	-	-
Fsp-Ps 2.1_LOD1.5 Interval	TRINITY_DN3780_c1_g2_i1	not available	len=6686 path=[0:0-1045 1:1046-5576 2:5577-5867 3:5868-5888 4:5889-6148 6:6149-6296 8:6297-6685]	7.949e-64	290	262.775	6146	6301	156	4867905	4868061	0.0004195	153	97.4522	153	97.4522	1	0.636943	Plus	Plus	6686	26S proteasome non-ATPase regulatory subunit 10	C:proteasome complex; F:binding; P:DNA metabolic process; F:nucleotidyltransferase activity	0	0	-	-	-	-	-	-	-	-	-	-	-	-	-	-	*	9.72e-13	-	-	-	-	*	6.55e-06	-	-
Fsp-Ps 2.1_LOD1.5 Interval	TRINITY_DN3780_c1_g2_i1	not available	len=6686 path=[0:0-1045 1:1046-5576 2:5577-5867 3:5868-5888 4:5889-6148 6:6149-6296 8:6297-6685]	1.64e-53	252	228.511	141	339	199	4860224	4860427	0.0005351	173	84.8039	173	84.8039	5	2.45098	Plus	Plus	6686	26S proteasome non-ATPase regulatory subunit 10	C:proteasome complex; F:binding; P:DNA metabolic process; F:nucleotidyltransferase activity	0	0	-	-	-	-	-	-	-	-	-	-	-	-	-	-	*	9.72e-13	-	-	-	-	*	6.55e-06	-	-
Fsp-Ps 2.1_LOD1.5 Interval	TRINITY_DN3780_c1_g2_i1	not available	len=6686 path=[0:0-1045 1:1046-5576 2:5577-5867 3:5868-5888 4:5889-6148 6:6149-6296 8:6297-6685]	1.64e-53	252	228.511	6021	6149	129	4867648	4867776	0.0003469	128	99.2248	128	99.2248	0	0	Plus	Plus	6686	26S proteasome non-ATPase regulatory subunit 10	C:proteasome complex; F:binding; P:DNA metabolic process; F:nucleotidyltransferase activity	0	0	-	-	-	-	-	-	-	-	-	-	-	-	-	-	*	9.72e-13	-	-	-	-	*	6.55e-06	-	-
Fsp-Ps 2.1_LOD1.5 Interval	TRINITY_DN3780_c1_g2_i1	not available	len=6686 path=[0:0-1045 1:1046-5576 2:5577-5867 3:5868-5888 4:5889-6148 6:6149-6296 8:6297-6685]	5.365e-28	158	143.752	2204	2036	169	4597802	4597970	0.0004491	133	78.6982	133	78.6982	0	0	Plus	Minus	6686	26S proteasome non-ATPase regulatory subunit 10	C:proteasome complex; F:binding; P:DNA metabolic process; F:nucleotidyltransferase activity	0	0	-	-	-	-	-	-	-	-	-	-	-	-	-	-	*	9.72e-13	-	-	-	-	*	6.55e-06	-	-
Fsp-Ps 2.1_LOD1.5 Interval	TRINITY_DN3780_c1_g2_i1	not available	len=6686 path=[0:0-1045 1:1046-5576 2:5577-5867 3:5868-5888 4:5889-6148 6:6149-6296 8:6297-6685]	4.706e-16	114	104.078	4543	4763	221	4885760	4885980	0.0005943	158	70.852	158	70.852	4	1.79372	Plus	Plus	6686	26S proteasome non-ATPase regulatory subunit 10	C:proteasome complex; F:binding; P:DNA metabolic process; F:nucleotidyltransferase activity	0	0	-	-	-	-	-	-	-	-	-	-	-	-	-	-	*	9.72e-13	-	-	-	-	*	6.55e-06	-	-
Fsp-Ps 2.1_LOD1.5 Interval	TRINITY_DN3780_c1_g2_i1	not available	len=6686 path=[0:0-1045 1:1046-5576 2:5577-5867 3:5868-5888 4:5889-6148 6:6149-6296 8:6297-6685]	8.509e-13	102	93.2581	3953	3660	294	4874750	4875042	0.0007852	200	67.7966	200	67.7966	3	1.01695	Plus	Minus	6686	26S proteasome non-ATPase regulatory subunit 10	C:proteasome complex; F:binding; P:DNA metabolic process; F:nucleotidyltransferase activity	0	0	-	-	-	-	-	-	-	-	-	-	-	-	-	-	*	9.72e-13	-	-	-	-	*	6.55e-06	-	-
Fsp-Ps 2.1_LOD1.5 Interval	TRINITY_DN3780_c1_g2_i1	not available	len=6686 path=[0:0-1045 1:1046-5576 2:5577-5867 3:5868-5888 4:5889-6148 6:6149-6296 8:6297-6685]	3.618e-11	96	87.848	3663	3912	250	4884881	4885128	0.0006722	176	69.0196	176	69.0196	12	4.70588	Plus	Plus	6686	26S proteasome non-ATPase regulatory subunit 10	C:proteasome complex; F:binding; P:DNA metabolic process; F:nucleotidyltransferase activity	0	0	-	-	-	-	-	-	-	-	-	-	-	-	-	-	*	9.72e-13	-	-	-	-	*	6.55e-06	-	-
Fsp-Ps 2.1_LOD1.5 Interval	TRINITY_DN3780_c1_g2_i1	not available	len=6686 path=[0:0-1045 1:1046-5576 2:5577-5867 3:5868-5888 4:5889-6148 6:6149-6296 8:6297-6685]	4.408e-10	92	84.2413	2343	1659	685	4683677	4684321	0.001837	447	64.132	447	64.132	64	9.18221	Plus	Minus	6686	26S proteasome non-ATPase regulatory subunit 10	C:proteasome complex; F:binding; P:DNA metabolic process; F:nucleotidyltransferase activity	0	0	-	-	-	-	-	-	-	-	-	-	-	-	-	-	*	9.72e-13	-	-	-	-	*	6.55e-06	-	-
Fsp-Ps 2.1_LOD1.5 Interval	TRINITY_DN3780_c1_g2_i1	not available	len=6686 path=[0:0-1045 1:1046-5576 2:5577-5867 3:5868-5888 4:5889-6148 6:6149-6296 8:6297-6685]	1.538e-09	90	82.4379	270	152	119	4749108	4749226	0.0003146	94	77.686	94	77.686	4	3.30579	Plus	Minus	6686	26S proteasome non-ATPase regulatory subunit 10	C:proteasome complex; F:binding; P:DNA metabolic process; F:nucleotidyltransferase activity	0	0	-	-	-	-	-	-	-	-	-	-	-	-	-	-	*	9.72e-13	-	-	-	-	*	6.55e-06	-	-
Fsp-Ps 2.1_LOD1.5 Interval	TRINITY_DN3780_c1_g2_i1	not available	len=6686 path=[0:0-1045 1:1046-5576 2:5577-5867 3:5868-5888 4:5889-6148 6:6149-6296 8:6297-6685]	2.283e-07	82	75.2244	1616	1362	255	20165452	20165710	0.0006803	184	69.962	184	69.962	12	4.56274	Plus	Minus	6686	26S proteasome non-ATPase regulatory subunit 10	C:proteasome complex; F:binding; P:DNA metabolic process; F:nucleotidyltransferase activity	0	0	-	-	-	-	-	-	-	-	-	-	-	-	-	-	*	9.72e-13	-	-	-	-	*	6.55e-06	-	-
Fsp-Ps 2.1_LOD1.5 Interval	TRINITY_DN3780_c1_g2_i1	not available	len=6686 path=[0:0-1045 1:1046-5576 2:5577-5867 3:5868-5888 4:5889-6148 6:6149-6296 8:6297-6685]	9.709e-06	76	69.8143	270	189	82	4748778	4748860	0.0002151	68	80.9524	68	80.9524	3	3.57143	Plus	Minus	6686	26S proteasome non-ATPase regulatory subunit 10	C:proteasome complex; F:binding; P:DNA metabolic process; F:nucleotidyltransferase activity	0	0	-	-	-	-	-	-	-	-	-	-	-	-	-	-	*	9.72e-13	-	-	-	-	*	6.55e-06	-	-
Fsp-Ps 2.1_LOD1.5 Interval	TRINITY_DN6744_c0_g1_i13	not available	len=7428 path=[0:0-657 4:658-681 6:682-3291 7:3292-3694 9:3695-4724 10:4725-4748 11:4749-4840 13:4841-4917 14:4918-5042 15:5043-6543 20:6544-6569 22:6570-6636 23:6637-7427]	0	10754	9698	7307	170	7138	8162692	8169799	0.0191884	6457	90.1312	6457	90.1312	82	1.14461	Plus	Minus	7428	gag/pol polyprotein	F:nucleic acid binding; F:aspartic-type endopeptidase activity; F:RNA-DNA hybrid ribonuclease activity; P:proteolysis; P:DNA integration; P:RNA phosphodiester bond hydrolysis, endonucleolytic	EC:3.1.30; EC:3.4.23; EC:3.1.26; EC:3.1.26.4	Acting on ester bonds; Acting on peptide bonds (peptidases); Acting on ester bonds; Ribonuclease H	-	-	-	-	-	-	-	-	-	-	-	-	-	-	-	-	-	-	*	6.1e-08	-	-	-	-
Fsp-Ps 2.1_LOD1.5 Interval	TRINITY_DN6744_c0_g1_i13	not available	len=7428 path=[0:0-657 4:658-681 6:682-3291 7:3292-3694 9:3695-4724 10:4725-4748 11:4749-4840 13:4841-4917 14:4918-5042 15:5043-6543 20:6544-6569 22:6570-6636 23:6637-7427]	0	10016	9032.56	178	7307	7130	33017767	33024868	0.0191723	6299	88.0856	6299	88.0856	70	0.978884	Plus	Plus	7428	gag/pol polyprotein	F:nucleic acid binding; F:aspartic-type endopeptidase activity; F:RNA-DNA hybrid ribonuclease activity; P:proteolysis; P:DNA integration; P:RNA phosphodiester bond hydrolysis, endonucleolytic	EC:3.1.30; EC:3.4.23; EC:3.1.26; EC:3.1.26.4	Acting on ester bonds; Acting on peptide bonds (peptidases); Acting on ester bonds; Ribonuclease H	-	-	-	-	-	-	-	-	-	-	-	-	-	-	-	-	-	-	*	6.1e-08	-	-	-	-
Fsp-Ps 2.1_LOD1.5 Interval	TRINITY_DN6744_c0_g1_i13	not available	len=7428 path=[0:0-657 4:658-681 6:682-3291 7:3292-3694 9:3695-4724 10:4725-4748 11:4749-4840 13:4841-4917 14:4918-5042 15:5043-6543 20:6544-6569 22:6570-6636 23:6637-7427]	0	9270	8359.9	178	6264	6087	33742255	33748321	0.0163677	5513	90.3622	5513	90.3622	48	0.786756	Plus	Plus	7428	gag/pol polyprotein	F:nucleic acid binding; F:aspartic-type endopeptidase activity; F:RNA-DNA hybrid ribonuclease activity; P:proteolysis; P:DNA integration; P:RNA phosphodiester bond hydrolysis, endonucleolytic	EC:3.1.30; EC:3.4.23; EC:3.1.26; EC:3.1.26.4	Acting on ester bonds; Acting on peptide bonds (peptidases); Acting on ester bonds; Ribonuclease H	-	-	-	-	-	-	-	-	-	-	-	-	-	-	-	-	-	-	*	6.1e-08	-	-	-	-
Fsp-Ps 2.1_LOD1.5 Interval	TRINITY_DN6744_c0_g1_i13	not available	len=7428 path=[0:0-657 4:658-681 6:682-3291 7:3292-3694 9:3695-4724 10:4725-4748 11:4749-4840 13:4841-4917 14:4918-5042 15:5043-6543 20:6544-6569 22:6570-6636 23:6637-7427]	0	8110	7313.95	1600	7307	5708	33494277	33499966	0.0153486	5067	88.553	5067	88.553	46	0.803915	Plus	Plus	7428	gag/pol polyprotein	F:nucleic acid binding; F:aspartic-type endopeptidase activity; F:RNA-DNA hybrid ribonuclease activity; P:proteolysis; P:DNA integration; P:RNA phosphodiester bond hydrolysis, endonucleolytic	EC:3.1.30; EC:3.4.23; EC:3.1.26; EC:3.1.26.4	Acting on ester bonds; Acting on peptide bonds (peptidases); Acting on ester bonds; Ribonuclease H	-	-	-	-	-	-	-	-	-	-	-	-	-	-	-	-	-	-	*	6.1e-08	-	-	-	-
Fsp-Ps 2.1_LOD1.5 Interval	TRINITY_DN6744_c0_g1_i13	not available	len=7428 path=[0:0-657 4:658-681 6:682-3291 7:3292-3694 9:3695-4724 10:4725-4748 11:4749-4840 13:4841-4917 14:4918-5042 15:5043-6543 20:6544-6569 22:6570-6636 23:6637-7427]	0	6252	5638.62	2112	5862	3751	18334813	18338574	0.0100863	3513	93.3068	3513	93.3068	17	0.451527	Plus	Plus	7428	gag/pol polyprotein	F:nucleic acid binding; F:aspartic-type endopeptidase activity; F:RNA-DNA hybrid ribonuclease activity; P:proteolysis; P:DNA integration; P:RNA phosphodiester bond hydrolysis, endonucleolytic	EC:3.1.30; EC:3.4.23; EC:3.1.26; EC:3.1.26.4	Acting on ester bonds; Acting on peptide bonds (peptidases); Acting on ester bonds; Ribonuclease H	-	-	-	-	-	-	-	-	-	-	-	-	-	-	-	-	-	-	*	6.1e-08	-	-	-	-
Fsp-Ps 2.1_LOD1.5 Interval	TRINITY_DN6744_c0_g1_i13	not available	len=7428 path=[0:0-657 4:658-681 6:682-3291 7:3292-3694 9:3695-4724 10:4725-4748 11:4749-4840 13:4841-4917 14:4918-5042 15:5043-6543 20:6544-6569 22:6570-6636 23:6637-7427]	0	5874	5297.78	1446	5145	3700	7710183	7713883	0.009949	3400	91.7927	3400	91.7927	7	0.188985	Plus	Plus	7428	gag/pol polyprotein	F:nucleic acid binding; F:aspartic-type endopeptidase activity; F:RNA-DNA hybrid ribonuclease activity; P:proteolysis; P:DNA integration; P:RNA phosphodiester bond hydrolysis, endonucleolytic	EC:3.1.30; EC:3.4.23; EC:3.1.26; EC:3.1.26.4	Acting on ester bonds; Acting on peptide bonds (peptidases); Acting on ester bonds; Ribonuclease H	-	-	-	-	-	-	-	-	-	-	-	-	-	-	-	-	-	-	*	6.1e-08	-	-	-	-
Fsp-Ps 2.1_LOD1.5 Interval	TRINITY_DN6744_c0_g1_i13	not available	len=7428 path=[0:0-657 4:658-681 6:682-3291 7:3292-3694 9:3695-4724 10:4725-4748 11:4749-4840 13:4841-4917 14:4918-5042 15:5043-6543 20:6544-6569 22:6570-6636 23:6637-7427]	0	4956	4470.03	3694	178	3517	23475760	23479240	0.009452	3111	88.2553	3111	88.2553	52	1.47518	Plus	Minus	7428	gag/pol polyprotein	F:nucleic acid binding; F:aspartic-type endopeptidase activity; F:RNA-DNA hybrid ribonuclease activity; P:proteolysis; P:DNA integration; P:RNA phosphodiester bond hydrolysis, endonucleolytic	EC:3.1.30; EC:3.4.23; EC:3.1.26; EC:3.1.26.4	Acting on ester bonds; Acting on peptide bonds (peptidases); Acting on ester bonds; Ribonuclease H	-	-	-	-	-	-	-	-	-	-	-	-	-	-	-	-	-	-	*	6.1e-08	-	-	-	-
Fsp-Ps 2.1_LOD1.5 Interval	TRINITY_DN6744_c0_g1_i13	not available	len=7428 path=[0:0-657 4:658-681 6:682-3291 7:3292-3694 9:3695-4724 10:4725-4748 11:4749-4840 13:4841-4917 14:4918-5042 15:5043-6543 20:6544-6569 22:6570-6636 23:6637-7427]	0	4918	4435.77	7307	3867	3441	3626933	3630354	0.009247	3071	88.9114	3071	88.9114	45	1.30284	Plus	Minus	7428	gag/pol polyprotein	F:nucleic acid binding; F:aspartic-type endopeptidase activity; F:RNA-DNA hybrid ribonuclease activity; P:proteolysis; P:DNA integration; P:RNA phosphodiester bond hydrolysis, endonucleolytic	EC:3.1.30; EC:3.4.23; EC:3.1.26; EC:3.1.26.4	Acting on ester bonds; Acting on peptide bonds (peptidases); Acting on ester bonds; Ribonuclease H	-	-	-	-	-	-	-	-	-	-	-	-	-	-	-	-	-	-	*	6.1e-08	-	-	-	-
Fsp-Ps 2.1_LOD1.5 Interval	TRINITY_DN6744_c0_g1_i13	not available	len=7428 path=[0:0-657 4:658-681 6:682-3291 7:3292-3694 9:3695-4724 10:4725-4748 11:4749-4840 13:4841-4917 14:4918-5042 15:5043-6543 20:6544-6569 22:6570-6636 23:6637-7427]	0	4662	4204.94	4066	7307	3242	23878994	23882219	0.008718	2890	88.9231	2890	88.9231	32	0.984615	Plus	Plus	7428	gag/pol polyprotein	F:nucleic acid binding; F:aspartic-type endopeptidase activity; F:RNA-DNA hybrid ribonuclease activity; P:proteolysis; P:DNA integration; P:RNA phosphodiester bond hydrolysis, endonucleolytic	EC:3.1.30; EC:3.4.23; EC:3.1.26; EC:3.1.26.4	Acting on ester bonds; Acting on peptide bonds (peptidases); Acting on ester bonds; Ribonuclease H	-	-	-	-	-	-	-	-	-	-	-	-	-	-	-	-	-	-	*	6.1e-08	-	-	-	-
Fsp-Ps 2.1_LOD1.5 Interval	TRINITY_DN6744_c0_g1_i13	not available	len=7428 path=[0:0-657 4:658-681 6:682-3291 7:3292-3694 9:3695-4724 10:4725-4748 11:4749-4840 13:4841-4917 14:4918-5042 15:5043-6543 20:6544-6569 22:6570-6636 23:6637-7427]	0	4254	3837.05	47	4243	4197	7075873	7079988	0.0112856	3502	81.9565	3502	81.9565	233	5.45284	Plus	Plus	7428	gag/pol polyprotein	F:nucleic acid binding; F:aspartic-type endopeptidase activity; F:RNA-DNA hybrid ribonuclease activity; P:proteolysis; P:DNA integration; P:RNA phosphodiester bond hydrolysis, endonucleolytic	EC:3.1.30; EC:3.4.23; EC:3.1.26; EC:3.1.26.4	Acting on ester bonds; Acting on peptide bonds (peptidases); Acting on ester bonds; Ribonuclease H	-	-	-	-	-	-	-	-	-	-	-	-	-	-	-	-	-	-	*	6.1e-08	-	-	-	-
Fsp-Ps 2.1_LOD1.5 Interval	TRINITY_DN6744_c0_g1_i13	not available	len=7428 path=[0:0-657 4:658-681 6:682-3291 7:3292-3694 9:3695-4724 10:4725-4748 11:4749-4840 13:4841-4917 14:4918-5042 15:5043-6543 20:6544-6569 22:6570-6636 23:6637-7427]	0	3784	3413.26	329	3491	3163	33852340	33855447	0.008505	2749	86.0676	2749	86.0676	117	3.66312	Plus	Plus	7428	gag/pol polyprotein	F:nucleic acid binding; F:aspartic-type endopeptidase activity; F:RNA-DNA hybrid ribonuclease activity; P:proteolysis; P:DNA integration; P:RNA phosphodiester bond hydrolysis, endonucleolytic	EC:3.1.30; EC:3.4.23; EC:3.1.26; EC:3.1.26.4	Acting on ester bonds; Acting on peptide bonds (peptidases); Acting on ester bonds; Ribonuclease H	-	-	-	-	-	-	-	-	-	-	-	-	-	-	-	-	-	-	*	6.1e-08	-	-	-	-
Fsp-Ps 2.1_LOD1.5 Interval	TRINITY_DN6744_c0_g1_i13	not available	len=7428 path=[0:0-657 4:658-681 6:682-3291 7:3292-3694 9:3695-4724 10:4725-4748 11:4749-4840 13:4841-4917 14:4918-5042 15:5043-6543 20:6544-6569 22:6570-6636 23:6637-7427]	0	3714	3350.14	4409	7307	2899	29708459	29711331	0.007795	2506	86.0281	2506	86.0281	54	1.85376	Plus	Plus	7428	gag/pol polyprotein	F:nucleic acid binding; F:aspartic-type endopeptidase activity; F:RNA-DNA hybrid ribonuclease activity; P:proteolysis; P:DNA integration; P:RNA phosphodiester bond hydrolysis, endonucleolytic	EC:3.1.30; EC:3.4.23; EC:3.1.26; EC:3.1.26.4	Acting on ester bonds; Acting on peptide bonds (peptidases); Acting on ester bonds; Ribonuclease H	-	-	-	-	-	-	-	-	-	-	-	-	-	-	-	-	-	-	*	6.1e-08	-	-	-	-
Fsp-Ps 2.1_LOD1.5 Interval	TRINITY_DN6744_c0_g1_i13	not available	len=7428 path=[0:0-657 4:658-681 6:682-3291 7:3292-3694 9:3695-4724 10:4725-4748 11:4749-4840 13:4841-4917 14:4918-5042 15:5043-6543 20:6544-6569 22:6570-6636 23:6637-7427]	0	3286	2964.22	3621	7316	3696	8873122	8876823	0.009938	2904	78.0645	2904	78.0645	42	1.12903	Plus	Plus	7428	gag/pol polyprotein	F:nucleic acid binding; F:aspartic-type endopeptidase activity; F:RNA-DNA hybrid ribonuclease activity; P:proteolysis; P:DNA integration; P:RNA phosphodiester bond hydrolysis, endonucleolytic	EC:3.1.30; EC:3.4.23; EC:3.1.26; EC:3.1.26.4	Acting on ester bonds; Acting on peptide bonds (peptidases); Acting on ester bonds; Ribonuclease H	-	-	-	-	-	-	-	-	-	-	-	-	-	-	-	-	-	-	*	6.1e-08	-	-	-	-
Fsp-Ps 2.1_LOD1.5 Interval	TRINITY_DN6744_c0_g1_i13	not available	len=7428 path=[0:0-657 4:658-681 6:682-3291 7:3292-3694 9:3695-4724 10:4725-4748 11:4749-4840 13:4841-4917 14:4918-5042 15:5043-6543 20:6544-6569 22:6570-6636 23:6637-7427]	0	3272	2951.6	3621	7315	3695	941449	945149	0.009936	2898	77.9661	2898	77.9661	38	1.02233	Plus	Plus	7428	gag/pol polyprotein	F:nucleic acid binding; F:aspartic-type endopeptidase activity; F:RNA-DNA hybrid ribonuclease activity; P:proteolysis; P:DNA integration; P:RNA phosphodiester bond hydrolysis, endonucleolytic	EC:3.1.30; EC:3.4.23; EC:3.1.26; EC:3.1.26.4	Acting on ester bonds; Acting on peptide bonds (peptidases); Acting on ester bonds; Ribonuclease H	-	-	-	-	-	-	-	-	-	-	-	-	-	-	-	-	-	-	*	6.1e-08	-	-	-	-
Fsp-Ps 2.1_LOD1.5 Interval	TRINITY_DN6744_c0_g1_i13	not available	len=7428 path=[0:0-657 4:658-681 6:682-3291 7:3292-3694 9:3695-4724 10:4725-4748 11:4749-4840 13:4841-4917 14:4918-5042 15:5043-6543 20:6544-6569 22:6570-6636 23:6637-7427]	0	3272	2951.6	3621	7315	3695	8149175	8152875	0.009936	2898	77.9661	2898	77.9661	38	1.02233	Plus	Plus	7428	gag/pol polyprotein	F:nucleic acid binding; F:aspartic-type endopeptidase activity; F:RNA-DNA hybrid ribonuclease activity; P:proteolysis; P:DNA integration; P:RNA phosphodiester bond hydrolysis, endonucleolytic	EC:3.1.30; EC:3.4.23; EC:3.1.26; EC:3.1.26.4	Acting on ester bonds; Acting on peptide bonds (peptidases); Acting on ester bonds; Ribonuclease H	-	-	-	-	-	-	-	-	-	-	-	-	-	-	-	-	-	-	*	6.1e-08	-	-	-	-
Fsp-Ps 2.1_LOD1.5 Interval	TRINITY_DN6744_c0_g1_i13	not available	len=7428 path=[0:0-657 4:658-681 6:682-3291 7:3292-3694 9:3695-4724 10:4725-4748 11:4749-4840 13:4841-4917 14:4918-5042 15:5043-6543 20:6544-6569 22:6570-6636 23:6637-7427]	0	3270	2949.79	7315	3621	3695	6783418	6787118	0.00993	2898	77.9451	2898	77.9451	40	1.07585	Plus	Minus	7428	gag/pol polyprotein	F:nucleic acid binding; F:aspartic-type endopeptidase activity; F:RNA-DNA hybrid ribonuclease activity; P:proteolysis; P:DNA integration; P:RNA phosphodiester bond hydrolysis, endonucleolytic	EC:3.1.30; EC:3.4.23; EC:3.1.26; EC:3.1.26.4	Acting on ester bonds; Acting on peptide bonds (peptidases); Acting on ester bonds; Ribonuclease H	-	-	-	-	-	-	-	-	-	-	-	-	-	-	-	-	-	-	*	6.1e-08	-	-	-	-
Fsp-Ps 2.1_LOD1.5 Interval	TRINITY_DN6744_c0_g1_i13	not available	len=7428 path=[0:0-657 4:658-681 6:682-3291 7:3292-3694 9:3695-4724 10:4725-4748 11:4749-4840 13:4841-4917 14:4918-5042 15:5043-6543 20:6544-6569 22:6570-6636 23:6637-7427]	0	3258	2938.97	3621	7316	3696	16533856	16537557	0.009938	2896	77.8913	2896	77.8913	38	1.02205	Plus	Plus	7428	gag/pol polyprotein	F:nucleic acid binding; F:aspartic-type endopeptidase activity; F:RNA-DNA hybrid ribonuclease activity; P:proteolysis; P:DNA integration; P:RNA phosphodiester bond hydrolysis, endonucleolytic	EC:3.1.30; EC:3.4.23; EC:3.1.26; EC:3.1.26.4	Acting on ester bonds; Acting on peptide bonds (peptidases); Acting on ester bonds; Ribonuclease H	-	-	-	-	-	-	-	-	-	-	-	-	-	-	-	-	-	-	*	6.1e-08	-	-	-	-
Fsp-Ps 2.1_LOD1.5 Interval	TRINITY_DN6744_c0_g1_i13	not available	len=7428 path=[0:0-657 4:658-681 6:682-3291 7:3292-3694 9:3695-4724 10:4725-4748 11:4749-4840 13:4841-4917 14:4918-5042 15:5043-6543 20:6544-6569 22:6570-6636 23:6637-7427]	0	3242	2924.55	2527	178	2350	3632638	3634974	0.006314	2066	87.3204	2066	87.3204	45	1.90194	Plus	Minus	7428	gag/pol polyprotein	F:nucleic acid binding; F:aspartic-type endopeptidase activity; F:RNA-DNA hybrid ribonuclease activity; P:proteolysis; P:DNA integration; P:RNA phosphodiester bond hydrolysis, endonucleolytic	EC:3.1.30; EC:3.4.23; EC:3.1.26; EC:3.1.26.4	Acting on ester bonds; Acting on peptide bonds (peptidases); Acting on ester bonds; Ribonuclease H	-	-	-	-	-	-	-	-	-	-	-	-	-	-	-	-	-	-	*	6.1e-08	-	-	-	-
Fsp-Ps 2.1_LOD1.5 Interval	TRINITY_DN6744_c0_g1_i13	not available	len=7428 path=[0:0-657 4:658-681 6:682-3291 7:3292-3694 9:3695-4724 10:4725-4748 11:4749-4840 13:4841-4917 14:4918-5042 15:5043-6543 20:6544-6569 22:6570-6636 23:6637-7427]	0	3180	2868.64	3658	7315	3658	24184552	24188212	0.009836	2875	77.5978	2875	77.5978	91	2.45614	Plus	Plus	7428	gag/pol polyprotein	F:nucleic acid binding; F:aspartic-type endopeptidase activity; F:RNA-DNA hybrid ribonuclease activity; P:proteolysis; P:DNA integration; P:RNA phosphodiester bond hydrolysis, endonucleolytic	EC:3.1.30; EC:3.4.23; EC:3.1.26; EC:3.1.26.4	Acting on ester bonds; Acting on peptide bonds (peptidases); Acting on ester bonds; Ribonuclease H	-	-	-	-	-	-	-	-	-	-	-	-	-	-	-	-	-	-	*	6.1e-08	-	-	-	-
Fsp-Ps 2.1_LOD1.5 Interval	TRINITY_DN6744_c0_g1_i13	not available	len=7428 path=[0:0-657 4:658-681 6:682-3291 7:3292-3694 9:3695-4724 10:4725-4748 11:4749-4840 13:4841-4917 14:4918-5042 15:5043-6543 20:6544-6569 22:6570-6636 23:6637-7427]	0	3084	2782.08	4919	7307	2389	23311025	23313395	0.006424	2062	86.0601	2062	86.0601	32	1.33556	Plus	Plus	7428	gag/pol polyprotein	F:nucleic acid binding; F:aspartic-type endopeptidase activity; F:RNA-DNA hybrid ribonuclease activity; P:proteolysis; P:DNA integration; P:RNA phosphodiester bond hydrolysis, endonucleolytic	EC:3.1.30; EC:3.4.23; EC:3.1.26; EC:3.1.26.4	Acting on ester bonds; Acting on peptide bonds (peptidases); Acting on ester bonds; Ribonuclease H	-	-	-	-	-	-	-	-	-	-	-	-	-	-	-	-	-	-	*	6.1e-08	-	-	-	-
Fsp-Ps 2.1_LOD1.5 Interval	TRINITY_DN6744_c0_g1_i13	not available	len=7428 path=[0:0-657 4:658-681 6:682-3291 7:3292-3694 9:3695-4724 10:4725-4748 11:4749-4840 13:4841-4917 14:4918-5042 15:5043-6543 20:6544-6569 22:6570-6636 23:6637-7427]	0	3068	2767.65	3621	7316	3696	168264	171965	0.009938	2862	76.8735	2862	76.8735	48	1.28928	Plus	Plus	7428	gag/pol polyprotein	F:nucleic acid binding; F:aspartic-type endopeptidase activity; F:RNA-DNA hybrid ribonuclease activity; P:proteolysis; P:DNA integration; P:RNA phosphodiester bond hydrolysis, endonucleolytic	EC:3.1.30; EC:3.4.23; EC:3.1.26; EC:3.1.26.4	Acting on ester bonds; Acting on peptide bonds (peptidases); Acting on ester bonds; Ribonuclease H	-	-	-	-	-	-	-	-	-	-	-	-	-	-	-	-	-	-	*	6.1e-08	-	-	-	-
Fsp-Ps 2.1_LOD1.5 Interval	TRINITY_DN6744_c0_g1_i13	not available	len=7428 path=[0:0-657 4:658-681 6:682-3291 7:3292-3694 9:3695-4724 10:4725-4748 11:4749-4840 13:4841-4917 14:4918-5042 15:5043-6543 20:6544-6569 22:6570-6636 23:6637-7427]	0	2888	2605.35	7316	3674	3643	21744064	21747714	0.009791	2808	76.3666	2808	76.3666	60	1.63177	Plus	Minus	7428	gag/pol polyprotein	F:nucleic acid binding; F:aspartic-type endopeptidase activity; F:RNA-DNA hybrid ribonuclease activity; P:proteolysis; P:DNA integration; P:RNA phosphodiester bond hydrolysis, endonucleolytic	EC:3.1.30; EC:3.4.23; EC:3.1.26; EC:3.1.26.4	Acting on ester bonds; Acting on peptide bonds (peptidases); Acting on ester bonds; Ribonuclease H	-	-	-	-	-	-	-	-	-	-	-	-	-	-	-	-	-	-	*	6.1e-08	-	-	-	-
Fsp-Ps 2.1_LOD1.5 Interval	TRINITY_DN6744_c0_g1_i13	not available	len=7428 path=[0:0-657 4:658-681 6:682-3291 7:3292-3694 9:3695-4724 10:4725-4748 11:4749-4840 13:4841-4917 14:4918-5042 15:5043-6543 20:6544-6569 22:6570-6636 23:6637-7427]	0	2878	2596.33	3640	7316	3677	21689555	21693244	0.009887	2815	75.8965	2815	75.8965	51	1.37503	Plus	Plus	7428	gag/pol polyprotein	F:nucleic acid binding; F:aspartic-type endopeptidase activity; F:RNA-DNA hybrid ribonuclease activity; P:proteolysis; P:DNA integration; P:RNA phosphodiester bond hydrolysis, endonucleolytic	EC:3.1.30; EC:3.4.23; EC:3.1.26; EC:3.1.26.4	Acting on ester bonds; Acting on peptide bonds (peptidases); Acting on ester bonds; Ribonuclease H	-	-	-	-	-	-	-	-	-	-	-	-	-	-	-	-	-	-	*	6.1e-08	-	-	-	-
Fsp-Ps 2.1_LOD1.5 Interval	TRINITY_DN6744_c0_g1_i13	not available	len=7428 path=[0:0-657 4:658-681 6:682-3291 7:3292-3694 9:3695-4724 10:4725-4748 11:4749-4840 13:4841-4917 14:4918-5042 15:5043-6543 20:6544-6569 22:6570-6636 23:6637-7427]	0	2874	2592.73	3640	7260	3621	22176931	22180567	0.009737	2777	76.1448	2777	76.1448	36	0.987113	Plus	Plus	7428	gag/pol polyprotein	F:nucleic acid binding; F:aspartic-type endopeptidase activity; F:RNA-DNA hybrid ribonuclease activity; P:proteolysis; P:DNA integration; P:RNA phosphodiester bond hydrolysis, endonucleolytic	EC:3.1.30; EC:3.4.23; EC:3.1.26; EC:3.1.26.4	Acting on ester bonds; Acting on peptide bonds (peptidases); Acting on ester bonds; Ribonuclease H	-	-	-	-	-	-	-	-	-	-	-	-	-	-	-	-	-	-	*	6.1e-08	-	-	-	-
Fsp-Ps 2.1_LOD1.5 Interval	TRINITY_DN6744_c0_g1_i13	not available	len=7428 path=[0:0-657 4:658-681 6:682-3291 7:3292-3694 9:3695-4724 10:4725-4748 11:4749-4840 13:4841-4917 14:4918-5042 15:5043-6543 20:6544-6569 22:6570-6636 23:6637-7427]	0	2864	2583.71	7316	3640	3677	26705169	26708852	0.009882	2810	75.8435	2810	75.8435	49	1.32254	Plus	Minus	7428	gag/pol polyprotein	F:nucleic acid binding; F:aspartic-type endopeptidase activity; F:RNA-DNA hybrid ribonuclease activity; P:proteolysis; P:DNA integration; P:RNA phosphodiester bond hydrolysis, endonucleolytic	EC:3.1.30; EC:3.4.23; EC:3.1.26; EC:3.1.26.4	Acting on ester bonds; Acting on peptide bonds (peptidases); Acting on ester bonds; Ribonuclease H	-	-	-	-	-	-	-	-	-	-	-	-	-	-	-	-	-	-	*	6.1e-08	-	-	-	-
Fsp-Ps 2.1_LOD1.5 Interval	TRINITY_DN6744_c0_g1_i13	not available	len=7428 path=[0:0-657 4:658-681 6:682-3291 7:3292-3694 9:3695-4724 10:4725-4748 11:4749-4840 13:4841-4917 14:4918-5042 15:5043-6543 20:6544-6569 22:6570-6636 23:6637-7427]	0	2800	2526	7315	4117	3199	16743437	16746639	0.008597	2503	77.7812	2503	77.7812	34	1.05656	Plus	Minus	7428	gag/pol polyprotein	F:nucleic acid binding; F:aspartic-type endopeptidase activity; F:RNA-DNA hybrid ribonuclease activity; P:proteolysis; P:DNA integration; P:RNA phosphodiester bond hydrolysis, endonucleolytic	EC:3.1.30; EC:3.4.23; EC:3.1.26; EC:3.1.26.4	Acting on ester bonds; Acting on peptide bonds (peptidases); Acting on ester bonds; Ribonuclease H	-	-	-	-	-	-	-	-	-	-	-	-	-	-	-	-	-	-	*	6.1e-08	-	-	-	-
Fsp-Ps 2.1_LOD1.5 Interval	TRINITY_DN6744_c0_g1_i13	not available	len=7428 path=[0:0-657 4:658-681 6:682-3291 7:3292-3694 9:3695-4724 10:4725-4748 11:4749-4840 13:4841-4917 14:4918-5042 15:5043-6543 20:6544-6569 22:6570-6636 23:6637-7427]	0	2796	2522.4	3667	7316	3650	30348890	30352557	0.009815	2786	75.5833	2786	75.5833	54	1.465	Plus	Plus	7428	gag/pol polyprotein	F:nucleic acid binding; F:aspartic-type endopeptidase activity; F:RNA-DNA hybrid ribonuclease activity; P:proteolysis; P:DNA integration; P:RNA phosphodiester bond hydrolysis, endonucleolytic	EC:3.1.30; EC:3.4.23; EC:3.1.26; EC:3.1.26.4	Acting on ester bonds; Acting on peptide bonds (peptidases); Acting on ester bonds; Ribonuclease H	-	-	-	-	-	-	-	-	-	-	-	-	-	-	-	-	-	-	*	6.1e-08	-	-	-	-
Fsp-Ps 2.1_LOD1.5 Interval	TRINITY_DN6744_c0_g1_i13	not available	len=7428 path=[0:0-657 4:658-681 6:682-3291 7:3292-3694 9:3695-4724 10:4725-4748 11:4749-4840 13:4841-4917 14:4918-5042 15:5043-6543 20:6544-6569 22:6570-6636 23:6637-7427]	0	2786	2513.38	3651	7299	3649	5195406	5199067	0.009812	2791	75.5959	2791	75.5959	73	1.97725	Plus	Plus	7428	gag/pol polyprotein	F:nucleic acid binding; F:aspartic-type endopeptidase activity; F:RNA-DNA hybrid ribonuclease activity; P:proteolysis; P:DNA integration; P:RNA phosphodiester bond hydrolysis, endonucleolytic	EC:3.1.30; EC:3.4.23; EC:3.1.26; EC:3.1.26.4	Acting on ester bonds; Acting on peptide bonds (peptidases); Acting on ester bonds; Ribonuclease H	-	-	-	-	-	-	-	-	-	-	-	-	-	-	-	-	-	-	*	6.1e-08	-	-	-	-
Fsp-Ps 2.1_LOD1.5 Interval	TRINITY_DN6744_c0_g1_i13	not available	len=7428 path=[0:0-657 4:658-681 6:682-3291 7:3292-3694 9:3695-4724 10:4725-4748 11:4749-4840 13:4841-4917 14:4918-5042 15:5043-6543 20:6544-6569 22:6570-6636 23:6637-7427]	0	2742	2473.7	7316	3640	3677	31068772	31072458	0.009882	2802	75.3631	2802	75.3631	72	1.93653	Plus	Minus	7428	gag/pol polyprotein	F:nucleic acid binding; F:aspartic-type endopeptidase activity; F:RNA-DNA hybrid ribonuclease activity; P:proteolysis; P:DNA integration; P:RNA phosphodiester bond hydrolysis, endonucleolytic	EC:3.1.30; EC:3.4.23; EC:3.1.26; EC:3.1.26.4	Acting on ester bonds; Acting on peptide bonds (peptidases); Acting on ester bonds; Ribonuclease H	-	-	-	-	-	-	-	-	-	-	-	-	-	-	-	-	-	-	*	6.1e-08	-	-	-	-
Fsp-Ps 2.1_LOD1.5 Interval	TRINITY_DN6744_c0_g1_i13	not available	len=7428 path=[0:0-657 4:658-681 6:682-3291 7:3292-3694 9:3695-4724 10:4725-4748 11:4749-4840 13:4841-4917 14:4918-5042 15:5043-6543 20:6544-6569 22:6570-6636 23:6637-7427]	0	2672	2410.59	7315	3621	3695	19223756	19227458	0.00993	2783	74.7315	2783	74.7315	50	1.34264	Plus	Minus	7428	gag/pol polyprotein	F:nucleic acid binding; F:aspartic-type endopeptidase activity; F:RNA-DNA hybrid ribonuclease activity; P:proteolysis; P:DNA integration; P:RNA phosphodiester bond hydrolysis, endonucleolytic	EC:3.1.30; EC:3.4.23; EC:3.1.26; EC:3.1.26.4	Acting on ester bonds; Acting on peptide bonds (peptidases); Acting on ester bonds; Ribonuclease H	-	-	-	-	-	-	-	-	-	-	-	-	-	-	-	-	-	-	*	6.1e-08	-	-	-	-
Fsp-Ps 2.1_LOD1.5 Interval	TRINITY_DN6744_c0_g1_i13	not available	len=7428 path=[0:0-657 4:658-681 6:682-3291 7:3292-3694 9:3695-4724 10:4725-4748 11:4749-4840 13:4841-4917 14:4918-5042 15:5043-6543 20:6544-6569 22:6570-6636 23:6637-7427]	0	2660	2399.77	178	2171	1994	29703959	29705930	0.005362	1731	86.3772	1731	86.3772	42	2.09581	Plus	Plus	7428	gag/pol polyprotein	F:nucleic acid binding; F:aspartic-type endopeptidase activity; F:RNA-DNA hybrid ribonuclease activity; P:proteolysis; P:DNA integration; P:RNA phosphodiester bond hydrolysis, endonucleolytic	EC:3.1.30; EC:3.4.23; EC:3.1.26; EC:3.1.26.4	Acting on ester bonds; Acting on peptide bonds (peptidases); Acting on ester bonds; Ribonuclease H	-	-	-	-	-	-	-	-	-	-	-	-	-	-	-	-	-	-	*	6.1e-08	-	-	-	-
Fsp-Ps 2.1_LOD1.5 Interval	TRINITY_DN6744_c0_g1_i13	not available	len=7428 path=[0:0-657 4:658-681 6:682-3291 7:3292-3694 9:3695-4724 10:4725-4748 11:4749-4840 13:4841-4917 14:4918-5042 15:5043-6543 20:6544-6569 22:6570-6636 23:6637-7427]	0	2652	2392.55	3670	7294	3625	12771805	12775436	0.009747	2761	75.2111	2761	75.2111	85	2.31545	Plus	Plus	7428	gag/pol polyprotein	F:nucleic acid binding; F:aspartic-type endopeptidase activity; F:RNA-DNA hybrid ribonuclease activity; P:proteolysis; P:DNA integration; P:RNA phosphodiester bond hydrolysis, endonucleolytic	EC:3.1.30; EC:3.4.23; EC:3.1.26; EC:3.1.26.4	Acting on ester bonds; Acting on peptide bonds (peptidases); Acting on ester bonds; Ribonuclease H	-	-	-	-	-	-	-	-	-	-	-	-	-	-	-	-	-	-	*	6.1e-08	-	-	-	-
Fsp-Ps 2.1_LOD1.5 Interval	TRINITY_DN6744_c0_g1_i13	not available	len=7428 path=[0:0-657 4:658-681 6:682-3291 7:3292-3694 9:3695-4724 10:4725-4748 11:4749-4840 13:4841-4917 14:4918-5042 15:5043-6543 20:6544-6569 22:6570-6636 23:6637-7427]	0	2642	2383.54	39	1731	1693	11093755	11095405	0.004552	1604	93.0934	1604	93.0934	102	5.91991	Plus	Plus	7428	gag/pol polyprotein	F:nucleic acid binding; F:aspartic-type endopeptidase activity; F:RNA-DNA hybrid ribonuclease activity; P:proteolysis; P:DNA integration; P:RNA phosphodiester bond hydrolysis, endonucleolytic	EC:3.1.30; EC:3.4.23; EC:3.1.26; EC:3.1.26.4	Acting on ester bonds; Acting on peptide bonds (peptidases); Acting on ester bonds; Ribonuclease H	-	-	-	-	-	-	-	-	-	-	-	-	-	-	-	-	-	-	*	6.1e-08	-	-	-	-
Fsp-Ps 2.1_LOD1.5 Interval	TRINITY_DN6744_c0_g1_i13	not available	len=7428 path=[0:0-657 4:658-681 6:682-3291 7:3292-3694 9:3695-4724 10:4725-4748 11:4749-4840 13:4841-4917 14:4918-5042 15:5043-6543 20:6544-6569 22:6570-6636 23:6637-7427]	0	2616	2360.09	2806	4501	1696	29706769	29708457	0.00456	1548	91.1661	1548	91.1661	11	0.647821	Plus	Plus	7428	gag/pol polyprotein	F:nucleic acid binding; F:aspartic-type endopeptidase activity; F:RNA-DNA hybrid ribonuclease activity; P:proteolysis; P:DNA integration; P:RNA phosphodiester bond hydrolysis, endonucleolytic	EC:3.1.30; EC:3.4.23; EC:3.1.26; EC:3.1.26.4	Acting on ester bonds; Acting on peptide bonds (peptidases); Acting on ester bonds; Ribonuclease H	-	-	-	-	-	-	-	-	-	-	-	-	-	-	-	-	-	-	*	6.1e-08	-	-	-	-
Fsp-Ps 2.1_LOD1.5 Interval	TRINITY_DN6744_c0_g1_i13	not available	len=7428 path=[0:0-657 4:658-681 6:682-3291 7:3292-3694 9:3695-4724 10:4725-4748 11:4749-4840 13:4841-4917 14:4918-5042 15:5043-6543 20:6544-6569 22:6570-6636 23:6637-7427]	0	2552	2302.38	7316	4657	2660	8834075	8836740	0.007147	2133	79.5302	2133	79.5302	38	1.41685	Plus	Minus	7428	gag/pol polyprotein	F:nucleic acid binding; F:aspartic-type endopeptidase activity; F:RNA-DNA hybrid ribonuclease activity; P:proteolysis; P:DNA integration; P:RNA phosphodiester bond hydrolysis, endonucleolytic	EC:3.1.30; EC:3.4.23; EC:3.1.26; EC:3.1.26.4	Acting on ester bonds; Acting on peptide bonds (peptidases); Acting on ester bonds; Ribonuclease H	-	-	-	-	-	-	-	-	-	-	-	-	-	-	-	-	-	-	*	6.1e-08	-	-	-	-
Fsp-Ps 2.1_LOD1.5 Interval	TRINITY_DN6744_c0_g1_i13	not available	len=7428 path=[0:0-657 4:658-681 6:682-3291 7:3292-3694 9:3695-4724 10:4725-4748 11:4749-4840 13:4841-4917 14:4918-5042 15:5043-6543 20:6544-6569 22:6570-6636 23:6637-7427]	0	2496	2251.89	7316	3640	3677	33610247	33613922	0.009882	2780	74.5308	2780	74.5308	107	2.86863	Plus	Minus	7428	gag/pol polyprotein	F:nucleic acid binding; F:aspartic-type endopeptidase activity; F:RNA-DNA hybrid ribonuclease activity; P:proteolysis; P:DNA integration; P:RNA phosphodiester bond hydrolysis, endonucleolytic	EC:3.1.30; EC:3.4.23; EC:3.1.26; EC:3.1.26.4	Acting on ester bonds; Acting on peptide bonds (peptidases); Acting on ester bonds; Ribonuclease H	-	-	-	-	-	-	-	-	-	-	-	-	-	-	-	-	-	-	*	6.1e-08	-	-	-	-
Fsp-Ps 2.1_LOD1.5 Interval	TRINITY_DN6744_c0_g1_i13	not available	len=7428 path=[0:0-657 4:658-681 6:682-3291 7:3292-3694 9:3695-4724 10:4725-4748 11:4749-4840 13:4841-4917 14:4918-5042 15:5043-6543 20:6544-6569 22:6570-6636 23:6637-7427]	0	2480	2237.46	3964	7428	3465	17207004	17210455	0.009317	2631	75	2631	75	99	2.82212	Plus	Plus	7428	gag/pol polyprotein	F:nucleic acid binding; F:aspartic-type endopeptidase activity; F:RNA-DNA hybrid ribonuclease activity; P:proteolysis; P:DNA integration; P:RNA phosphodiester bond hydrolysis, endonucleolytic	EC:3.1.30; EC:3.4.23; EC:3.1.26; EC:3.1.26.4	Acting on ester bonds; Acting on peptide bonds (peptidases); Acting on ester bonds; Ribonuclease H	-	-	-	-	-	-	-	-	-	-	-	-	-	-	-	-	-	-	*	6.1e-08	-	-	-	-
Fsp-Ps 2.1_LOD1.5 Interval	TRINITY_DN6744_c0_g1_i13	not available	len=7428 path=[0:0-657 4:658-681 6:682-3291 7:3292-3694 9:3695-4724 10:4725-4748 11:4749-4840 13:4841-4917 14:4918-5042 15:5043-6543 20:6544-6569 22:6570-6636 23:6637-7427]	0	2466	2224.84	6920	3640	3281	21529073	21532391	0.008817	2502	75.1577	2502	75.1577	58	1.74226	Plus	Minus	7428	gag/pol polyprotein	F:nucleic acid binding; F:aspartic-type endopeptidase activity; F:RNA-DNA hybrid ribonuclease activity; P:proteolysis; P:DNA integration; P:RNA phosphodiester bond hydrolysis, endonucleolytic	EC:3.1.30; EC:3.4.23; EC:3.1.26; EC:3.1.26.4	Acting on ester bonds; Acting on peptide bonds (peptidases); Acting on ester bonds; Ribonuclease H	-	-	-	-	-	-	-	-	-	-	-	-	-	-	-	-	-	-	*	6.1e-08	-	-	-	-
Fsp-Ps 2.1_LOD1.5 Interval	TRINITY_DN6744_c0_g1_i13	not available	len=7428 path=[0:0-657 4:658-681 6:682-3291 7:3292-3694 9:3695-4724 10:4725-4748 11:4749-4840 13:4841-4917 14:4918-5042 15:5043-6543 20:6544-6569 22:6570-6636 23:6637-7427]	0	2460	2219.43	7299	3640	3660	19083321	19086990	0.009836	2736	73.9659	2736	73.9659	68	1.83833	Plus	Minus	7428	gag/pol polyprotein	F:nucleic acid binding; F:aspartic-type endopeptidase activity; F:RNA-DNA hybrid ribonuclease activity; P:proteolysis; P:DNA integration; P:RNA phosphodiester bond hydrolysis, endonucleolytic	EC:3.1.30; EC:3.4.23; EC:3.1.26; EC:3.1.26.4	Acting on ester bonds; Acting on peptide bonds (peptidases); Acting on ester bonds; Ribonuclease H	-	-	-	-	-	-	-	-	-	-	-	-	-	-	-	-	-	-	*	6.1e-08	-	-	-	-
Fsp-Ps 2.1_LOD1.5 Interval	TRINITY_DN6744_c0_g1_i13	not available	len=7428 path=[0:0-657 4:658-681 6:682-3291 7:3292-3694 9:3695-4724 10:4725-4748 11:4749-4840 13:4841-4917 14:4918-5042 15:5043-6543 20:6544-6569 22:6570-6636 23:6637-7427]	0	2398	2163.53	3640	7316	3677	18148897	18152589	0.009887	2770	74.0444	2770	74.0444	112	2.99385	Plus	Plus	7428	gag/pol polyprotein	F:nucleic acid binding; F:aspartic-type endopeptidase activity; F:RNA-DNA hybrid ribonuclease activity; P:proteolysis; P:DNA integration; P:RNA phosphodiester bond hydrolysis, endonucleolytic	EC:3.1.30; EC:3.4.23; EC:3.1.26; EC:3.1.26.4	Acting on ester bonds; Acting on peptide bonds (peptidases); Acting on ester bonds; Ribonuclease H	-	-	-	-	-	-	-	-	-	-	-	-	-	-	-	-	-	-	*	6.1e-08	-	-	-	-
Fsp-Ps 2.1_LOD1.5 Interval	TRINITY_DN6744_c0_g1_i13	not available	len=7428 path=[0:0-657 4:658-681 6:682-3291 7:3292-3694 9:3695-4724 10:4725-4748 11:4749-4840 13:4841-4917 14:4918-5042 15:5043-6543 20:6544-6569 22:6570-6636 23:6637-7427]	0	2326	2098.6	6918	3640	3279	902613	905888	0.008812	2462	74.6513	2462	74.6513	41	1.24318	Plus	Minus	7428	gag/pol polyprotein	F:nucleic acid binding; F:aspartic-type endopeptidase activity; F:RNA-DNA hybrid ribonuclease activity; P:proteolysis; P:DNA integration; P:RNA phosphodiester bond hydrolysis, endonucleolytic	EC:3.1.30; EC:3.4.23; EC:3.1.26; EC:3.1.26.4	Acting on ester bonds; Acting on peptide bonds (peptidases); Acting on ester bonds; Ribonuclease H	-	-	-	-	-	-	-	-	-	-	-	-	-	-	-	-	-	-	*	6.1e-08	-	-	-	-
Fsp-Ps 2.1_LOD1.5 Interval	TRINITY_DN6744_c0_g1_i13	not available	len=7428 path=[0:0-657 4:658-681 6:682-3291 7:3292-3694 9:3695-4724 10:4725-4748 11:4749-4840 13:4841-4917 14:4918-5042 15:5043-6543 20:6544-6569 22:6570-6636 23:6637-7427]	0	2320	2093.19	7305	3655	3651	733643	737303	0.009812	2692	72.8947	2692	72.8947	74	2.00379	Plus	Minus	7428	gag/pol polyprotein	F:nucleic acid binding; F:aspartic-type endopeptidase activity; F:RNA-DNA hybrid ribonuclease activity; P:proteolysis; P:DNA integration; P:RNA phosphodiester bond hydrolysis, endonucleolytic	EC:3.1.30; EC:3.4.23; EC:3.1.26; EC:3.1.26.4	Acting on ester bonds; Acting on peptide bonds (peptidases); Acting on ester bonds; Ribonuclease H	-	-	-	-	-	-	-	-	-	-	-	-	-	-	-	-	-	-	*	6.1e-08	-	-	-	-
Fsp-Ps 2.1_LOD1.5 Interval	TRINITY_DN6744_c0_g1_i13	not available	len=7428 path=[0:0-657 4:658-681 6:682-3291 7:3292-3694 9:3695-4724 10:4725-4748 11:4749-4840 13:4841-4917 14:4918-5042 15:5043-6543 20:6544-6569 22:6570-6636 23:6637-7427]	0	2302	2076.96	3655	7283	3629	11075680	11079318	0.009758	2674	72.8809	2674	72.8809	70	1.90788	Plus	Plus	7428	gag/pol polyprotein	F:nucleic acid binding; F:aspartic-type endopeptidase activity; F:RNA-DNA hybrid ribonuclease activity; P:proteolysis; P:DNA integration; P:RNA phosphodiester bond hydrolysis, endonucleolytic	EC:3.1.30; EC:3.4.23; EC:3.1.26; EC:3.1.26.4	Acting on ester bonds; Acting on peptide bonds (peptidases); Acting on ester bonds; Ribonuclease H	-	-	-	-	-	-	-	-	-	-	-	-	-	-	-	-	-	-	*	6.1e-08	-	-	-	-
Fsp-Ps 2.1_LOD1.5 Interval	TRINITY_DN6744_c0_g1_i13	not available	len=7428 path=[0:0-657 4:658-681 6:682-3291 7:3292-3694 9:3695-4724 10:4725-4748 11:4749-4840 13:4841-4917 14:4918-5042 15:5043-6543 20:6544-6569 22:6570-6636 23:6637-7427]	0	2282	2058.93	4402	7315	2914	8461997	8464912	0.007836	2248	76.3846	2248	76.3846	56	1.90282	Plus	Plus	7428	gag/pol polyprotein	F:nucleic acid binding; F:aspartic-type endopeptidase activity; F:RNA-DNA hybrid ribonuclease activity; P:proteolysis; P:DNA integration; P:RNA phosphodiester bond hydrolysis, endonucleolytic	EC:3.1.30; EC:3.4.23; EC:3.1.26; EC:3.1.26.4	Acting on ester bonds; Acting on peptide bonds (peptidases); Acting on ester bonds; Ribonuclease H	-	-	-	-	-	-	-	-	-	-	-	-	-	-	-	-	-	-	*	6.1e-08	-	-	-	-
Fsp-Ps 2.1_LOD1.5 Interval	TRINITY_DN6744_c0_g1_i13	not available	len=7428 path=[0:0-657 4:658-681 6:682-3291 7:3292-3694 9:3695-4724 10:4725-4748 11:4749-4840 13:4841-4917 14:4918-5042 15:5043-6543 20:6544-6569 22:6570-6636 23:6637-7427]	0	2238	2019.26	4208	7304	3097	31031580	31034676	0.008328	2357	75.1115	2357	75.1115	82	2.61313	Plus	Plus	7428	gag/pol polyprotein	F:nucleic acid binding; F:aspartic-type endopeptidase activity; F:RNA-DNA hybrid ribonuclease activity; P:proteolysis; P:DNA integration; P:RNA phosphodiester bond hydrolysis, endonucleolytic	EC:3.1.30; EC:3.4.23; EC:3.1.26; EC:3.1.26.4	Acting on ester bonds; Acting on peptide bonds (peptidases); Acting on ester bonds; Ribonuclease H	-	-	-	-	-	-	-	-	-	-	-	-	-	-	-	-	-	-	*	6.1e-08	-	-	-	-
Fsp-Ps 2.1_LOD1.5 Interval	TRINITY_DN6744_c0_g1_i13	not available	len=7428 path=[0:0-657 4:658-681 6:682-3291 7:3292-3694 9:3695-4724 10:4725-4748 11:4749-4840 13:4841-4917 14:4918-5042 15:5043-6543 20:6544-6569 22:6570-6636 23:6637-7427]	0	2232	2013.85	7315	4864	2452	5512594	5515050	0.006588	1944	78.609	1944	78.609	37	1.49616	Plus	Minus	7428	gag/pol polyprotein	F:nucleic acid binding; F:aspartic-type endopeptidase activity; F:RNA-DNA hybrid ribonuclease activity; P:proteolysis; P:DNA integration; P:RNA phosphodiester bond hydrolysis, endonucleolytic	EC:3.1.30; EC:3.4.23; EC:3.1.26; EC:3.1.26.4	Acting on ester bonds; Acting on peptide bonds (peptidases); Acting on ester bonds; Ribonuclease H	-	-	-	-	-	-	-	-	-	-	-	-	-	-	-	-	-	-	*	6.1e-08	-	-	-	-
Fsp-Ps 2.1_LOD1.5 Interval	TRINITY_DN6744_c0_g1_i13	not available	len=7428 path=[0:0-657 4:658-681 6:682-3291 7:3292-3694 9:3695-4724 10:4725-4748 11:4749-4840 13:4841-4917 14:4918-5042 15:5043-6543 20:6544-6569 22:6570-6636 23:6637-7427]	0	2208	1992.21	7293	3619	3675	18809825	18813525	0.009877	2684	72.1505	2684	72.1505	64	1.72043	Plus	Minus	7428	gag/pol polyprotein	F:nucleic acid binding; F:aspartic-type endopeptidase activity; F:RNA-DNA hybrid ribonuclease activity; P:proteolysis; P:DNA integration; P:RNA phosphodiester bond hydrolysis, endonucleolytic	EC:3.1.30; EC:3.4.23; EC:3.1.26; EC:3.1.26.4	Acting on ester bonds; Acting on peptide bonds (peptidases); Acting on ester bonds; Ribonuclease H	-	-	-	-	-	-	-	-	-	-	-	-	-	-	-	-	-	-	*	6.1e-08	-	-	-	-
Fsp-Ps 2.1_LOD1.5 Interval	TRINITY_DN6744_c0_g1_i13	not available	len=7428 path=[0:0-657 4:658-681 6:682-3291 7:3292-3694 9:3695-4724 10:4725-4748 11:4749-4840 13:4841-4917 14:4918-5042 15:5043-6543 20:6544-6569 22:6570-6636 23:6637-7427]	0	2208	1992.21	6783	3656	3128	22029329	22032467	0.008406	2344	74.4363	2344	74.4363	31	0.98444	Plus	Minus	7428	gag/pol polyprotein	F:nucleic acid binding; F:aspartic-type endopeptidase activity; F:RNA-DNA hybrid ribonuclease activity; P:proteolysis; P:DNA integration; P:RNA phosphodiester bond hydrolysis, endonucleolytic	EC:3.1.30; EC:3.4.23; EC:3.1.26; EC:3.1.26.4	Acting on ester bonds; Acting on peptide bonds (peptidases); Acting on ester bonds; Ribonuclease H	-	-	-	-	-	-	-	-	-	-	-	-	-	-	-	-	-	-	*	6.1e-08	-	-	-	-
Fsp-Ps 2.1_LOD1.5 Interval	TRINITY_DN6744_c0_g1_i13	not available	len=7428 path=[0:0-657 4:658-681 6:682-3291 7:3292-3694 9:3695-4724 10:4725-4748 11:4749-4840 13:4841-4917 14:4918-5042 15:5043-6543 20:6544-6569 22:6570-6636 23:6637-7427]	0	2196	1981.39	6690	3640	3051	16149571	16152632	0.008199	2294	74.6988	2294	74.6988	29	0.944318	Plus	Minus	7428	gag/pol polyprotein	F:nucleic acid binding; F:aspartic-type endopeptidase activity; F:RNA-DNA hybrid ribonuclease activity; P:proteolysis; P:DNA integration; P:RNA phosphodiester bond hydrolysis, endonucleolytic	EC:3.1.30; EC:3.4.23; EC:3.1.26; EC:3.1.26.4	Acting on ester bonds; Acting on peptide bonds (peptidases); Acting on ester bonds; Ribonuclease H	-	-	-	-	-	-	-	-	-	-	-	-	-	-	-	-	-	-	*	6.1e-08	-	-	-	-
Fsp-Ps 2.1_LOD1.5 Interval	TRINITY_DN6744_c0_g1_i13	not available	len=7428 path=[0:0-657 4:658-681 6:682-3291 7:3292-3694 9:3695-4724 10:4725-4748 11:4749-4840 13:4841-4917 14:4918-5042 15:5043-6543 20:6544-6569 22:6570-6636 23:6637-7427]	0	2184	1970.57	3621	7299	3679	33003451	33007115	0.009893	2684	72.4036	2684	72.4036	70	1.88832	Plus	Plus	7428	gag/pol polyprotein	F:nucleic acid binding; F:aspartic-type endopeptidase activity; F:RNA-DNA hybrid ribonuclease activity; P:proteolysis; P:DNA integration; P:RNA phosphodiester bond hydrolysis, endonucleolytic	EC:3.1.30; EC:3.4.23; EC:3.1.26; EC:3.1.26.4	Acting on ester bonds; Acting on peptide bonds (peptidases); Acting on ester bonds; Ribonuclease H	-	-	-	-	-	-	-	-	-	-	-	-	-	-	-	-	-	-	*	6.1e-08	-	-	-	-
Fsp-Ps 2.1_LOD1.5 Interval	TRINITY_DN6744_c0_g1_i13	not available	len=7428 path=[0:0-657 4:658-681 6:682-3291 7:3292-3694 9:3695-4724 10:4725-4748 11:4749-4840 13:4841-4917 14:4918-5042 15:5043-6543 20:6544-6569 22:6570-6636 23:6637-7427]	0	2132	1923.68	7315	4629	2687	199287	201984	0.00722	2078	76.3409	2078	76.3409	59	2.16752	Plus	Minus	7428	gag/pol polyprotein	F:nucleic acid binding; F:aspartic-type endopeptidase activity; F:RNA-DNA hybrid ribonuclease activity; P:proteolysis; P:DNA integration; P:RNA phosphodiester bond hydrolysis, endonucleolytic	EC:3.1.30; EC:3.4.23; EC:3.1.26; EC:3.1.26.4	Acting on ester bonds; Acting on peptide bonds (peptidases); Acting on ester bonds; Ribonuclease H	-	-	-	-	-	-	-	-	-	-	-	-	-	-	-	-	-	-	*	6.1e-08	-	-	-	-
Fsp-Ps 2.1_LOD1.5 Interval	TRINITY_DN6744_c0_g1_i13	not available	len=7428 path=[0:0-657 4:658-681 6:682-3291 7:3292-3694 9:3695-4724 10:4725-4748 11:4749-4840 13:4841-4917 14:4918-5042 15:5043-6543 20:6544-6569 22:6570-6636 23:6637-7427]	0	2056	1855.15	3655	7305	3651	33352523	33356184	0.009817	2662	71.9265	2662	71.9265	89	2.40476	Plus	Plus	7428	gag/pol polyprotein	F:nucleic acid binding; F:aspartic-type endopeptidase activity; F:RNA-DNA hybrid ribonuclease activity; P:proteolysis; P:DNA integration; P:RNA phosphodiester bond hydrolysis, endonucleolytic	EC:3.1.30; EC:3.4.23; EC:3.1.26; EC:3.1.26.4	Acting on ester bonds; Acting on peptide bonds (peptidases); Acting on ester bonds; Ribonuclease H	-	-	-	-	-	-	-	-	-	-	-	-	-	-	-	-	-	-	*	6.1e-08	-	-	-	-
Fsp-Ps 2.1_LOD1.5 Interval	TRINITY_DN6744_c0_g1_i13	not available	len=7428 path=[0:0-657 4:658-681 6:682-3291 7:3292-3694 9:3695-4724 10:4725-4748 11:4749-4840 13:4841-4917 14:4918-5042 15:5043-6543 20:6544-6569 22:6570-6636 23:6637-7427]	0	2054	1853.35	7315	4827	2489	3022270	3024764	0.006687	1941	77.1463	1941	77.1463	48	1.90779	Plus	Minus	7428	gag/pol polyprotein	F:nucleic acid binding; F:aspartic-type endopeptidase activity; F:RNA-DNA hybrid ribonuclease activity; P:proteolysis; P:DNA integration; P:RNA phosphodiester bond hydrolysis, endonucleolytic	EC:3.1.30; EC:3.4.23; EC:3.1.26; EC:3.1.26.4	Acting on ester bonds; Acting on peptide bonds (peptidases); Acting on ester bonds; Ribonuclease H	-	-	-	-	-	-	-	-	-	-	-	-	-	-	-	-	-	-	*	6.1e-08	-	-	-	-
Fsp-Ps 2.1_LOD1.5 Interval	TRINITY_DN6744_c0_g1_i13	not available	len=7428 path=[0:0-657 4:658-681 6:682-3291 7:3292-3694 9:3695-4724 10:4725-4748 11:4749-4840 13:4841-4917 14:4918-5042 15:5043-6543 20:6544-6569 22:6570-6636 23:6637-7427]	0	2008	1811.87	4941	7304	2364	20287478	20289851	0.006357	1848	77.3869	1848	77.3869	38	1.59129	Plus	Plus	7428	gag/pol polyprotein	F:nucleic acid binding; F:aspartic-type endopeptidase activity; F:RNA-DNA hybrid ribonuclease activity; P:proteolysis; P:DNA integration; P:RNA phosphodiester bond hydrolysis, endonucleolytic	EC:3.1.30; EC:3.4.23; EC:3.1.26; EC:3.1.26.4	Acting on ester bonds; Acting on peptide bonds (peptidases); Acting on ester bonds; Ribonuclease H	-	-	-	-	-	-	-	-	-	-	-	-	-	-	-	-	-	-	*	6.1e-08	-	-	-	-
Fsp-Ps 2.1_LOD1.5 Interval	TRINITY_DN6744_c0_g1_i13	not available	len=7428 path=[0:0-657 4:658-681 6:682-3291 7:3292-3694 9:3695-4724 10:4725-4748 11:4749-4840 13:4841-4917 14:4918-5042 15:5043-6543 20:6544-6569 22:6570-6636 23:6637-7427]	0	1966	1774	180	1553	1374	23300284	23301648	0.003695	1221	87.905	1221	87.905	39	2.80778	Plus	Plus	7428	gag/pol polyprotein	F:nucleic acid binding; F:aspartic-type endopeptidase activity; F:RNA-DNA hybrid ribonuclease activity; P:proteolysis; P:DNA integration; P:RNA phosphodiester bond hydrolysis, endonucleolytic	EC:3.1.30; EC:3.4.23; EC:3.1.26; EC:3.1.26.4	Acting on ester bonds; Acting on peptide bonds (peptidases); Acting on ester bonds; Ribonuclease H	-	-	-	-	-	-	-	-	-	-	-	-	-	-	-	-	-	-	*	6.1e-08	-	-	-	-
Fsp-Ps 2.1_LOD1.5 Interval	TRINITY_DN6744_c0_g1_i13	not available	len=7428 path=[0:0-657 4:658-681 6:682-3291 7:3292-3694 9:3695-4724 10:4725-4748 11:4749-4840 13:4841-4917 14:4918-5042 15:5043-6543 20:6544-6569 22:6570-6636 23:6637-7427]	0	1932	1743.34	3634	7290	3657	5735090	5738707	0.009834	2601	70.9106	2601	70.9106	61	1.66303	Plus	Plus	7428	gag/pol polyprotein	F:nucleic acid binding; F:aspartic-type endopeptidase activity; F:RNA-DNA hybrid ribonuclease activity; P:proteolysis; P:DNA integration; P:RNA phosphodiester bond hydrolysis, endonucleolytic	EC:3.1.30; EC:3.4.23; EC:3.1.26; EC:3.1.26.4	Acting on ester bonds; Acting on peptide bonds (peptidases); Acting on ester bonds; Ribonuclease H	-	-	-	-	-	-	-	-	-	-	-	-	-	-	-	-	-	-	*	6.1e-08	-	-	-	-
Fsp-Ps 2.1_LOD1.5 Interval	TRINITY_DN6744_c0_g1_i13	not available	len=7428 path=[0:0-657 4:658-681 6:682-3291 7:3292-3694 9:3695-4724 10:4725-4748 11:4749-4840 13:4841-4917 14:4918-5042 15:5043-6543 20:6544-6569 22:6570-6636 23:6637-7427]	0	1904	1718.09	4894	7315	2422	21219665	21222060	0.006513	1855	75.9312	1855	75.9312	68	2.78346	Plus	Plus	7428	gag/pol polyprotein	F:nucleic acid binding; F:aspartic-type endopeptidase activity; F:RNA-DNA hybrid ribonuclease activity; P:proteolysis; P:DNA integration; P:RNA phosphodiester bond hydrolysis, endonucleolytic	EC:3.1.30; EC:3.4.23; EC:3.1.26; EC:3.1.26.4	Acting on ester bonds; Acting on peptide bonds (peptidases); Acting on ester bonds; Ribonuclease H	-	-	-	-	-	-	-	-	-	-	-	-	-	-	-	-	-	-	*	6.1e-08	-	-	-	-
Fsp-Ps 2.1_LOD1.5 Interval	TRINITY_DN6744_c0_g1_i13	not available	len=7428 path=[0:0-657 4:658-681 6:682-3291 7:3292-3694 9:3695-4724 10:4725-4748 11:4749-4840 13:4841-4917 14:4918-5042 15:5043-6543 20:6544-6569 22:6570-6636 23:6637-7427]	0	1878	1694.65	6762	3655	3108	11933773	11936889	0.008352	2274	72.3973	2274	72.3973	57	1.81471	Plus	Minus	7428	gag/pol polyprotein	F:nucleic acid binding; F:aspartic-type endopeptidase activity; F:RNA-DNA hybrid ribonuclease activity; P:proteolysis; P:DNA integration; P:RNA phosphodiester bond hydrolysis, endonucleolytic	EC:3.1.30; EC:3.4.23; EC:3.1.26; EC:3.1.26.4	Acting on ester bonds; Acting on peptide bonds (peptidases); Acting on ester bonds; Ribonuclease H	-	-	-	-	-	-	-	-	-	-	-	-	-	-	-	-	-	-	*	6.1e-08	-	-	-	-
Fsp-Ps 2.1_LOD1.5 Interval	TRINITY_DN6744_c0_g1_i13	not available	len=7428 path=[0:0-657 4:658-681 6:682-3291 7:3292-3694 9:3695-4724 10:4725-4748 11:4749-4840 13:4841-4917 14:4918-5042 15:5043-6543 20:6544-6569 22:6570-6636 23:6637-7427]	0	1832	1653.17	3651	6705	3055	653922	656976	0.008215	2270	73.0608	2270	73.0608	104	3.34728	Plus	Plus	7428	gag/pol polyprotein	F:nucleic acid binding; F:aspartic-type endopeptidase activity; F:RNA-DNA hybrid ribonuclease activity; P:proteolysis; P:DNA integration; P:RNA phosphodiester bond hydrolysis, endonucleolytic	EC:3.1.30; EC:3.4.23; EC:3.1.26; EC:3.1.26.4	Acting on ester bonds; Acting on peptide bonds (peptidases); Acting on ester bonds; Ribonuclease H	-	-	-	-	-	-	-	-	-	-	-	-	-	-	-	-	-	-	*	6.1e-08	-	-	-	-
Fsp-Ps 2.1_LOD1.5 Interval	TRINITY_DN6744_c0_g1_i13	not available	len=7428 path=[0:0-657 4:658-681 6:682-3291 7:3292-3694 9:3695-4724 10:4725-4748 11:4749-4840 13:4841-4917 14:4918-5042 15:5043-6543 20:6544-6569 22:6570-6636 23:6637-7427]	0	1778	1604.48	6981	4003	2979	33491271	33494260	0.008005	2168	72.0984	2168	72.0984	45	1.49651	Plus	Minus	7428	gag/pol polyprotein	F:nucleic acid binding; F:aspartic-type endopeptidase activity; F:RNA-DNA hybrid ribonuclease activity; P:proteolysis; P:DNA integration; P:RNA phosphodiester bond hydrolysis, endonucleolytic	EC:3.1.30; EC:3.4.23; EC:3.1.26; EC:3.1.26.4	Acting on ester bonds; Acting on peptide bonds (peptidases); Acting on ester bonds; Ribonuclease H	-	-	-	-	-	-	-	-	-	-	-	-	-	-	-	-	-	-	*	6.1e-08	-	-	-	-
Fsp-Ps 2.1_LOD1.5 Interval	TRINITY_DN6744_c0_g1_i13	not available	len=7428 path=[0:0-657 4:658-681 6:682-3291 7:3292-3694 9:3695-4724 10:4725-4748 11:4749-4840 13:4841-4917 14:4918-5042 15:5043-6543 20:6544-6569 22:6570-6636 23:6637-7427]	0	1766	1593.66	7294	3628	3667	25208165	25211833	0.009855	2594	69.9569	2594	69.9569	80	2.1575	Plus	Minus	7428	gag/pol polyprotein	F:nucleic acid binding; F:aspartic-type endopeptidase activity; F:RNA-DNA hybrid ribonuclease activity; P:proteolysis; P:DNA integration; P:RNA phosphodiester bond hydrolysis, endonucleolytic	EC:3.1.30; EC:3.4.23; EC:3.1.26; EC:3.1.26.4	Acting on ester bonds; Acting on peptide bonds (peptidases); Acting on ester bonds; Ribonuclease H	-	-	-	-	-	-	-	-	-	-	-	-	-	-	-	-	-	-	*	6.1e-08	-	-	-	-
Fsp-Ps 2.1_LOD1.5 Interval	TRINITY_DN6744_c0_g1_i13	not available	len=7428 path=[0:0-657 4:658-681 6:682-3291 7:3292-3694 9:3695-4724 10:4725-4748 11:4749-4840 13:4841-4917 14:4918-5042 15:5043-6543 20:6544-6569 22:6570-6636 23:6637-7427]	0	1766	1593.66	4913	7304	2392	18496019	18498442	0.006432	1854	75.7353	1854	75.7353	80	3.26797	Plus	Plus	7428	gag/pol polyprotein	F:nucleic acid binding; F:aspartic-type endopeptidase activity; F:RNA-DNA hybrid ribonuclease activity; P:proteolysis; P:DNA integration; P:RNA phosphodiester bond hydrolysis, endonucleolytic	EC:3.1.30; EC:3.4.23; EC:3.1.26; EC:3.1.26.4	Acting on ester bonds; Acting on peptide bonds (peptidases); Acting on ester bonds; Ribonuclease H	-	-	-	-	-	-	-	-	-	-	-	-	-	-	-	-	-	-	*	6.1e-08	-	-	-	-
Fsp-Ps 2.1_LOD1.5 Interval	TRINITY_DN6744_c0_g1_i13	not available	len=7428 path=[0:0-657 4:658-681 6:682-3291 7:3292-3694 9:3695-4724 10:4725-4748 11:4749-4840 13:4841-4917 14:4918-5042 15:5043-6543 20:6544-6569 22:6570-6636 23:6637-7427]	0	1758	1586.45	5866	7315	1450	8282872	8284323	0.003899	1228	84.3986	1228	84.3986	8	0.549828	Plus	Plus	7428	gag/pol polyprotein	F:nucleic acid binding; F:aspartic-type endopeptidase activity; F:RNA-DNA hybrid ribonuclease activity; P:proteolysis; P:DNA integration; P:RNA phosphodiester bond hydrolysis, endonucleolytic	EC:3.1.30; EC:3.4.23; EC:3.1.26; EC:3.1.26.4	Acting on ester bonds; Acting on peptide bonds (peptidases); Acting on ester bonds; Ribonuclease H	-	-	-	-	-	-	-	-	-	-	-	-	-	-	-	-	-	-	*	6.1e-08	-	-	-	-
Fsp-Ps 2.1_LOD1.5 Interval	TRINITY_DN6744_c0_g1_i13	not available	len=7428 path=[0:0-657 4:658-681 6:682-3291 7:3292-3694 9:3695-4724 10:4725-4748 11:4749-4840 13:4841-4917 14:4918-5042 15:5043-6543 20:6544-6569 22:6570-6636 23:6637-7427]	0	1676	1512.51	1697	41	1657	32712989	32714549	0.00445	1440	84.9057	1440	84.9057	174	10.2594	Plus	Minus	7428	gag/pol polyprotein	F:nucleic acid binding; F:aspartic-type endopeptidase activity; F:RNA-DNA hybrid ribonuclease activity; P:proteolysis; P:DNA integration; P:RNA phosphodiester bond hydrolysis, endonucleolytic	EC:3.1.30; EC:3.4.23; EC:3.1.26; EC:3.1.26.4	Acting on ester bonds; Acting on peptide bonds (peptidases); Acting on ester bonds; Ribonuclease H	-	-	-	-	-	-	-	-	-	-	-	-	-	-	-	-	-	-	*	6.1e-08	-	-	-	-
Fsp-Ps 2.1_LOD1.5 Interval	TRINITY_DN6744_c0_g1_i13	not available	len=7428 path=[0:0-657 4:658-681 6:682-3291 7:3292-3694 9:3695-4724 10:4725-4748 11:4749-4840 13:4841-4917 14:4918-5042 15:5043-6543 20:6544-6569 22:6570-6636 23:6637-7427]	0	1652	1490.87	3880	7077	3198	22401754	22404956	0.008599	2289	70.9328	2289	70.9328	53	1.64239	Plus	Plus	7428	gag/pol polyprotein	F:nucleic acid binding; F:aspartic-type endopeptidase activity; F:RNA-DNA hybrid ribonuclease activity; P:proteolysis; P:DNA integration; P:RNA phosphodiester bond hydrolysis, endonucleolytic	EC:3.1.30; EC:3.4.23; EC:3.1.26; EC:3.1.26.4	Acting on ester bonds; Acting on peptide bonds (peptidases); Acting on ester bonds; Ribonuclease H	-	-	-	-	-	-	-	-	-	-	-	-	-	-	-	-	-	-	*	6.1e-08	-	-	-	-
Fsp-Ps 2.1_LOD1.5 Interval	TRINITY_DN6744_c0_g1_i13	not available	len=7428 path=[0:0-657 4:658-681 6:682-3291 7:3292-3694 9:3695-4724 10:4725-4748 11:4749-4840 13:4841-4917 14:4918-5042 15:5043-6543 20:6544-6569 22:6570-6636 23:6637-7427]	0	1646	1485.46	7077	3889	3189	18013033	18016226	0.00857	2285	70.8527	2285	70.8527	67	2.07752	Plus	Minus	7428	gag/pol polyprotein	F:nucleic acid binding; F:aspartic-type endopeptidase activity; F:RNA-DNA hybrid ribonuclease activity; P:proteolysis; P:DNA integration; P:RNA phosphodiester bond hydrolysis, endonucleolytic	EC:3.1.30; EC:3.4.23; EC:3.1.26; EC:3.1.26.4	Acting on ester bonds; Acting on peptide bonds (peptidases); Acting on ester bonds; Ribonuclease H	-	-	-	-	-	-	-	-	-	-	-	-	-	-	-	-	-	-	*	6.1e-08	-	-	-	-
Fsp-Ps 2.1_LOD1.5 Interval	TRINITY_DN6744_c0_g1_i13	not available	len=7428 path=[0:0-657 4:658-681 6:682-3291 7:3292-3694 9:3695-4724 10:4725-4748 11:4749-4840 13:4841-4917 14:4918-5042 15:5043-6543 20:6544-6569 22:6570-6636 23:6637-7427]	0	1632	1472.84	6511	3655	2857	24688140	24691015	0.007677	2076	71.6109	2076	71.6109	65	2.24215	Plus	Minus	7428	gag/pol polyprotein	F:nucleic acid binding; F:aspartic-type endopeptidase activity; F:RNA-DNA hybrid ribonuclease activity; P:proteolysis; P:DNA integration; P:RNA phosphodiester bond hydrolysis, endonucleolytic	EC:3.1.30; EC:3.4.23; EC:3.1.26; EC:3.1.26.4	Acting on ester bonds; Acting on peptide bonds (peptidases); Acting on ester bonds; Ribonuclease H	-	-	-	-	-	-	-	-	-	-	-	-	-	-	-	-	-	-	*	6.1e-08	-	-	-	-
Fsp-Ps 2.1_LOD1.5 Interval	TRINITY_DN6744_c0_g1_i13	not available	len=7428 path=[0:0-657 4:658-681 6:682-3291 7:3292-3694 9:3695-4724 10:4725-4748 11:4749-4840 13:4841-4917 14:4918-5042 15:5043-6543 20:6544-6569 22:6570-6636 23:6637-7427]	0	1630	1471.03	7077	3872	3206	12155597	12158807	0.008615	2288	70.6609	2288	70.6609	59	1.82211	Plus	Minus	7428	gag/pol polyprotein	F:nucleic acid binding; F:aspartic-type endopeptidase activity; F:RNA-DNA hybrid ribonuclease activity; P:proteolysis; P:DNA integration; P:RNA phosphodiester bond hydrolysis, endonucleolytic	EC:3.1.30; EC:3.4.23; EC:3.1.26; EC:3.1.26.4	Acting on ester bonds; Acting on peptide bonds (peptidases); Acting on ester bonds; Ribonuclease H	-	-	-	-	-	-	-	-	-	-	-	-	-	-	-	-	-	-	*	6.1e-08	-	-	-	-
Fsp-Ps 2.1_LOD1.5 Interval	TRINITY_DN6744_c0_g1_i13	not available	len=7428 path=[0:0-657 4:658-681 6:682-3291 7:3292-3694 9:3695-4724 10:4725-4748 11:4749-4840 13:4841-4917 14:4918-5042 15:5043-6543 20:6544-6569 22:6570-6636 23:6637-7427]	0	1620	1462.02	3889	7077	3189	23814930	23818111	0.008575	2270	70.6285	2270	70.6285	57	1.77349	Plus	Plus	7428	gag/pol polyprotein	F:nucleic acid binding; F:aspartic-type endopeptidase activity; F:RNA-DNA hybrid ribonuclease activity; P:proteolysis; P:DNA integration; P:RNA phosphodiester bond hydrolysis, endonucleolytic	EC:3.1.30; EC:3.4.23; EC:3.1.26; EC:3.1.26.4	Acting on ester bonds; Acting on peptide bonds (peptidases); Acting on ester bonds; Ribonuclease H	-	-	-	-	-	-	-	-	-	-	-	-	-	-	-	-	-	-	*	6.1e-08	-	-	-	-
Fsp-Ps 2.1_LOD1.5 Interval	TRINITY_DN6744_c0_g1_i13	not available	len=7428 path=[0:0-657 4:658-681 6:682-3291 7:3292-3694 9:3695-4724 10:4725-4748 11:4749-4840 13:4841-4917 14:4918-5042 15:5043-6543 20:6544-6569 22:6570-6636 23:6637-7427]	0	1616	1458.41	5195	7315	2121	18610219	18612313	0.005703	1634	76.0708	1634	76.0708	80	3.72439	Plus	Plus	7428	gag/pol polyprotein	F:nucleic acid binding; F:aspartic-type endopeptidase activity; F:RNA-DNA hybrid ribonuclease activity; P:proteolysis; P:DNA integration; P:RNA phosphodiester bond hydrolysis, endonucleolytic	EC:3.1.30; EC:3.4.23; EC:3.1.26; EC:3.1.26.4	Acting on ester bonds; Acting on peptide bonds (peptidases); Acting on ester bonds; Ribonuclease H	-	-	-	-	-	-	-	-	-	-	-	-	-	-	-	-	-	-	*	6.1e-08	-	-	-	-
Fsp-Ps 2.1_LOD1.5 Interval	TRINITY_DN6744_c0_g1_i13	not available	len=7428 path=[0:0-657 4:658-681 6:682-3291 7:3292-3694 9:3695-4724 10:4725-4748 11:4749-4840 13:4841-4917 14:4918-5042 15:5043-6543 20:6544-6569 22:6570-6636 23:6637-7427]	0	1604	1447.59	5422	6516	1095	36047288	36048382	0.002944	978	89.3151	978	89.3151	0	0	Plus	Plus	7428	gag/pol polyprotein	F:nucleic acid binding; F:aspartic-type endopeptidase activity; F:RNA-DNA hybrid ribonuclease activity; P:proteolysis; P:DNA integration; P:RNA phosphodiester bond hydrolysis, endonucleolytic	EC:3.1.30; EC:3.4.23; EC:3.1.26; EC:3.1.26.4	Acting on ester bonds; Acting on peptide bonds (peptidases); Acting on ester bonds; Ribonuclease H	-	-	-	-	-	-	-	-	-	-	-	-	-	-	-	-	-	-	*	6.1e-08	-	-	-	-
Fsp-Ps 2.1_LOD1.5 Interval	TRINITY_DN6744_c0_g1_i13	not available	len=7428 path=[0:0-657 4:658-681 6:682-3291 7:3292-3694 9:3695-4724 10:4725-4748 11:4749-4840 13:4841-4917 14:4918-5042 15:5043-6543 20:6544-6569 22:6570-6636 23:6637-7427]	0	1600	1443.98	6513	5416	1098	27711835	27712932	0.002947	979	89.1621	979	89.1621	0	0	Plus	Minus	7428	gag/pol polyprotein	F:nucleic acid binding; F:aspartic-type endopeptidase activity; F:RNA-DNA hybrid ribonuclease activity; P:proteolysis; P:DNA integration; P:RNA phosphodiester bond hydrolysis, endonucleolytic	EC:3.1.30; EC:3.4.23; EC:3.1.26; EC:3.1.26.4	Acting on ester bonds; Acting on peptide bonds (peptidases); Acting on ester bonds; Ribonuclease H	-	-	-	-	-	-	-	-	-	-	-	-	-	-	-	-	-	-	*	6.1e-08	-	-	-	-
Fsp-Ps 2.1_LOD1.5 Interval	TRINITY_DN6744_c0_g1_i13	not available	len=7428 path=[0:0-657 4:658-681 6:682-3291 7:3292-3694 9:3695-4724 10:4725-4748 11:4749-4840 13:4841-4917 14:4918-5042 15:5043-6543 20:6544-6569 22:6570-6636 23:6637-7427]	0	1598	1442.18	7077	3889	3189	7570428	7573618	0.00857	2276	70.4426	2276	70.4426	82	2.53791	Plus	Minus	7428	gag/pol polyprotein	F:nucleic acid binding; F:aspartic-type endopeptidase activity; F:RNA-DNA hybrid ribonuclease activity; P:proteolysis; P:DNA integration; P:RNA phosphodiester bond hydrolysis, endonucleolytic	EC:3.1.30; EC:3.4.23; EC:3.1.26; EC:3.1.26.4	Acting on ester bonds; Acting on peptide bonds (peptidases); Acting on ester bonds; Ribonuclease H	-	-	-	-	-	-	-	-	-	-	-	-	-	-	-	-	-	-	*	6.1e-08	-	-	-	-
Fsp-Ps 2.1_LOD1.5 Interval	TRINITY_DN6744_c0_g1_i13	not available	len=7428 path=[0:0-657 4:658-681 6:682-3291 7:3292-3694 9:3695-4724 10:4725-4748 11:4749-4840 13:4841-4917 14:4918-5042 15:5043-6543 20:6544-6569 22:6570-6636 23:6637-7427]	0	1594	1438.57	7333	5540	1794	33081917	33083715	0.004819	1419	78.3113	1419	78.3113	31	1.71082	Plus	Minus	7428	gag/pol polyprotein	F:nucleic acid binding; F:aspartic-type endopeptidase activity; F:RNA-DNA hybrid ribonuclease activity; P:proteolysis; P:DNA integration; P:RNA phosphodiester bond hydrolysis, endonucleolytic	EC:3.1.30; EC:3.4.23; EC:3.1.26; EC:3.1.26.4	Acting on ester bonds; Acting on peptide bonds (peptidases); Acting on ester bonds; Ribonuclease H	-	-	-	-	-	-	-	-	-	-	-	-	-	-	-	-	-	-	*	6.1e-08	-	-	-	-
Fsp-Ps 2.1_LOD1.5 Interval	TRINITY_DN6744_c0_g1_i13	not available	len=7428 path=[0:0-657 4:658-681 6:682-3291 7:3292-3694 9:3695-4724 10:4725-4748 11:4749-4840 13:4841-4917 14:4918-5042 15:5043-6543 20:6544-6569 22:6570-6636 23:6637-7427]	0	1590	1434.96	3277	4220	944	18333464	18334406	0.002538	890	93.981	890	93.981	7	0.739176	Plus	Plus	7428	gag/pol polyprotein	F:nucleic acid binding; F:aspartic-type endopeptidase activity; F:RNA-DNA hybrid ribonuclease activity; P:proteolysis; P:DNA integration; P:RNA phosphodiester bond hydrolysis, endonucleolytic	EC:3.1.30; EC:3.4.23; EC:3.1.26; EC:3.1.26.4	Acting on ester bonds; Acting on peptide bonds (peptidases); Acting on ester bonds; Ribonuclease H	-	-	-	-	-	-	-	-	-	-	-	-	-	-	-	-	-	-	*	6.1e-08	-	-	-	-
Fsp-Ps 2.1_LOD1.5 Interval	TRINITY_DN6744_c0_g1_i13	not available	len=7428 path=[0:0-657 4:658-681 6:682-3291 7:3292-3694 9:3695-4724 10:4725-4748 11:4749-4840 13:4841-4917 14:4918-5042 15:5043-6543 20:6544-6569 22:6570-6636 23:6637-7427]	0	1590	1434.96	6516	3655	2862	31187887	31190747	0.00769	2064	71.3693	2064	71.3693	61	2.10927	Plus	Minus	7428	gag/pol polyprotein	F:nucleic acid binding; F:aspartic-type endopeptidase activity; F:RNA-DNA hybrid ribonuclease activity; P:proteolysis; P:DNA integration; P:RNA phosphodiester bond hydrolysis, endonucleolytic	EC:3.1.30; EC:3.4.23; EC:3.1.26; EC:3.1.26.4	Acting on ester bonds; Acting on peptide bonds (peptidases); Acting on ester bonds; Ribonuclease H	-	-	-	-	-	-	-	-	-	-	-	-	-	-	-	-	-	-	*	6.1e-08	-	-	-	-
Fsp-Ps 2.1_LOD1.5 Interval	TRINITY_DN6744_c0_g1_i13	not available	len=7428 path=[0:0-657 4:658-681 6:682-3291 7:3292-3694 9:3695-4724 10:4725-4748 11:4749-4840 13:4841-4917 14:4918-5042 15:5043-6543 20:6544-6569 22:6570-6636 23:6637-7427]	0	1566	1413.32	6534	3655	2880	6915195	6918085	0.007739	2070	71.0608	2070	71.0608	55	1.88809	Plus	Minus	7428	gag/pol polyprotein	F:nucleic acid binding; F:aspartic-type endopeptidase activity; F:RNA-DNA hybrid ribonuclease activity; P:proteolysis; P:DNA integration; P:RNA phosphodiester bond hydrolysis, endonucleolytic	EC:3.1.30; EC:3.4.23; EC:3.1.26; EC:3.1.26.4	Acting on ester bonds; Acting on peptide bonds (peptidases); Acting on ester bonds; Ribonuclease H	-	-	-	-	-	-	-	-	-	-	-	-	-	-	-	-	-	-	*	6.1e-08	-	-	-	-
Fsp-Ps 2.1_LOD1.5 Interval	TRINITY_DN6744_c0_g1_i13	not available	len=7428 path=[0:0-657 4:658-681 6:682-3291 7:3292-3694 9:3695-4724 10:4725-4748 11:4749-4840 13:4841-4917 14:4918-5042 15:5043-6543 20:6544-6569 22:6570-6636 23:6637-7427]	0	1566	1413.32	7077	3895	3183	3086186	3089372	0.008554	2256	70.3242	2256	70.3242	46	1.43392	Plus	Minus	7428	gag/pol polyprotein	F:nucleic acid binding; F:aspartic-type endopeptidase activity; F:RNA-DNA hybrid ribonuclease activity; P:proteolysis; P:DNA integration; P:RNA phosphodiester bond hydrolysis, endonucleolytic	EC:3.1.30; EC:3.4.23; EC:3.1.26; EC:3.1.26.4	Acting on ester bonds; Acting on peptide bonds (peptidases); Acting on ester bonds; Ribonuclease H	-	-	-	-	-	-	-	-	-	-	-	-	-	-	-	-	-	-	*	6.1e-08	-	-	-	-
Fsp-Ps 2.1_LOD1.5 Interval	TRINITY_DN6744_c0_g1_i13	not available	len=7428 path=[0:0-657 4:658-681 6:682-3291 7:3292-3694 9:3695-4724 10:4725-4748 11:4749-4840 13:4841-4917 14:4918-5042 15:5043-6543 20:6544-6569 22:6570-6636 23:6637-7427]	0	1562	1409.72	6598	3655	2944	21192938	21195892	0.007911	2115	70.9018	2115	70.9018	67	2.24606	Plus	Minus	7428	gag/pol polyprotein	F:nucleic acid binding; F:aspartic-type endopeptidase activity; F:RNA-DNA hybrid ribonuclease activity; P:proteolysis; P:DNA integration; P:RNA phosphodiester bond hydrolysis, endonucleolytic	EC:3.1.30; EC:3.4.23; EC:3.1.26; EC:3.1.26.4	Acting on ester bonds; Acting on peptide bonds (peptidases); Acting on ester bonds; Ribonuclease H	-	-	-	-	-	-	-	-	-	-	-	-	-	-	-	-	-	-	*	6.1e-08	-	-	-	-
Fsp-Ps 2.1_LOD1.5 Interval	TRINITY_DN6744_c0_g1_i13	not available	len=7428 path=[0:0-657 4:658-681 6:682-3291 7:3292-3694 9:3695-4724 10:4725-4748 11:4749-4840 13:4841-4917 14:4918-5042 15:5043-6543 20:6544-6569 22:6570-6636 23:6637-7427]	0	1558	1406.11	5981	7316	1336	30232051	30233387	0.003592	1123	83.5565	1123	83.5565	15	1.11607	Plus	Plus	7428	gag/pol polyprotein	F:nucleic acid binding; F:aspartic-type endopeptidase activity; F:RNA-DNA hybrid ribonuclease activity; P:proteolysis; P:DNA integration; P:RNA phosphodiester bond hydrolysis, endonucleolytic	EC:3.1.30; EC:3.4.23; EC:3.1.26; EC:3.1.26.4	Acting on ester bonds; Acting on peptide bonds (peptidases); Acting on ester bonds; Ribonuclease H	-	-	-	-	-	-	-	-	-	-	-	-	-	-	-	-	-	-	*	6.1e-08	-	-	-	-
Fsp-Ps 2.1_LOD1.5 Interval	TRINITY_DN6744_c0_g1_i13	not available	len=7428 path=[0:0-657 4:658-681 6:682-3291 7:3292-3694 9:3695-4724 10:4725-4748 11:4749-4840 13:4841-4917 14:4918-5042 15:5043-6543 20:6544-6569 22:6570-6636 23:6637-7427]	0	1550	1398.9	6972	3872	3101	6076011	6079116	0.008333	2214	70.5545	2214	70.5545	69	2.19885	Plus	Minus	7428	gag/pol polyprotein	F:nucleic acid binding; F:aspartic-type endopeptidase activity; F:RNA-DNA hybrid ribonuclease activity; P:proteolysis; P:DNA integration; P:RNA phosphodiester bond hydrolysis, endonucleolytic	EC:3.1.30; EC:3.4.23; EC:3.1.26; EC:3.1.26.4	Acting on ester bonds; Acting on peptide bonds (peptidases); Acting on ester bonds; Ribonuclease H	-	-	-	-	-	-	-	-	-	-	-	-	-	-	-	-	-	-	*	6.1e-08	-	-	-	-
Fsp-Ps 2.1_LOD1.5 Interval	TRINITY_DN6744_c0_g1_i13	not available	len=7428 path=[0:0-657 4:658-681 6:682-3291 7:3292-3694 9:3695-4724 10:4725-4748 11:4749-4840 13:4841-4917 14:4918-5042 15:5043-6543 20:6544-6569 22:6570-6636 23:6637-7427]	0	1550	1398.9	3889	7077	3189	9741581	9744774	0.008575	2266	70.3508	2266	70.3508	59	1.83173	Plus	Plus	7428	gag/pol polyprotein	F:nucleic acid binding; F:aspartic-type endopeptidase activity; F:RNA-DNA hybrid ribonuclease activity; P:proteolysis; P:DNA integration; P:RNA phosphodiester bond hydrolysis, endonucleolytic	EC:3.1.30; EC:3.4.23; EC:3.1.26; EC:3.1.26.4	Acting on ester bonds; Acting on peptide bonds (peptidases); Acting on ester bonds; Ribonuclease H	-	-	-	-	-	-	-	-	-	-	-	-	-	-	-	-	-	-	*	6.1e-08	-	-	-	-
Fsp-Ps 2.1_LOD1.5 Interval	TRINITY_DN6744_c0_g1_i13	not available	len=7428 path=[0:0-657 4:658-681 6:682-3291 7:3292-3694 9:3695-4724 10:4725-4748 11:4749-4840 13:4841-4917 14:4918-5042 15:5043-6543 20:6544-6569 22:6570-6636 23:6637-7427]	0	1534	1384.47	3895	7077	3183	32238917	32242104	0.008559	2255	70.1618	2255	70.1618	57	1.77349	Plus	Plus	7428	gag/pol polyprotein	F:nucleic acid binding; F:aspartic-type endopeptidase activity; F:RNA-DNA hybrid ribonuclease activity; P:proteolysis; P:DNA integration; P:RNA phosphodiester bond hydrolysis, endonucleolytic	EC:3.1.30; EC:3.4.23; EC:3.1.26; EC:3.1.26.4	Acting on ester bonds; Acting on peptide bonds (peptidases); Acting on ester bonds; Ribonuclease H	-	-	-	-	-	-	-	-	-	-	-	-	-	-	-	-	-	-	*	6.1e-08	-	-	-	-
Fsp-Ps 2.1_LOD1.5 Interval	TRINITY_DN6744_c0_g1_i13	not available	len=7428 path=[0:0-657 4:658-681 6:682-3291 7:3292-3694 9:3695-4724 10:4725-4748 11:4749-4840 13:4841-4917 14:4918-5042 15:5043-6543 20:6544-6569 22:6570-6636 23:6637-7427]	0	1528	1379.06	5761	7307	1547	18338573	18340102	0.00416	1245	80.1158	1245	80.1158	31	1.99485	Plus	Plus	7428	gag/pol polyprotein	F:nucleic acid binding; F:aspartic-type endopeptidase activity; F:RNA-DNA hybrid ribonuclease activity; P:proteolysis; P:DNA integration; P:RNA phosphodiester bond hydrolysis, endonucleolytic	EC:3.1.30; EC:3.4.23; EC:3.1.26; EC:3.1.26.4	Acting on ester bonds; Acting on peptide bonds (peptidases); Acting on ester bonds; Ribonuclease H	-	-	-	-	-	-	-	-	-	-	-	-	-	-	-	-	-	-	*	6.1e-08	-	-	-	-
Fsp-Ps 2.1_LOD1.5 Interval	TRINITY_DN6744_c0_g1_i13	not available	len=7428 path=[0:0-657 4:658-681 6:682-3291 7:3292-3694 9:3695-4724 10:4725-4748 11:4749-4840 13:4841-4917 14:4918-5042 15:5043-6543 20:6544-6569 22:6570-6636 23:6637-7427]	0	1514	1366.44	7304	4238	3067	11129155	11132169	0.008242	2161	70.2079	2161	70.2079	74	2.40416	Plus	Minus	7428	gag/pol polyprotein	F:nucleic acid binding; F:aspartic-type endopeptidase activity; F:RNA-DNA hybrid ribonuclease activity; P:proteolysis; P:DNA integration; P:RNA phosphodiester bond hydrolysis, endonucleolytic	EC:3.1.30; EC:3.4.23; EC:3.1.26; EC:3.1.26.4	Acting on ester bonds; Acting on peptide bonds (peptidases); Acting on ester bonds; Ribonuclease H	-	-	-	-	-	-	-	-	-	-	-	-	-	-	-	-	-	-	*	6.1e-08	-	-	-	-
Fsp-Ps 2.1_LOD1.5 Interval	TRINITY_DN6744_c0_g1_i13	not available	len=7428 path=[0:0-657 4:658-681 6:682-3291 7:3292-3694 9:3695-4724 10:4725-4748 11:4749-4840 13:4841-4917 14:4918-5042 15:5043-6543 20:6544-6569 22:6570-6636 23:6637-7427]	0	1510	1362.83	7077	3741	3337	31804133	31807472	0.008968	2351	69.8248	2351	69.8248	57	1.6929	Plus	Minus	7428	gag/pol polyprotein	F:nucleic acid binding; F:aspartic-type endopeptidase activity; F:RNA-DNA hybrid ribonuclease activity; P:proteolysis; P:DNA integration; P:RNA phosphodiester bond hydrolysis, endonucleolytic	EC:3.1.30; EC:3.4.23; EC:3.1.26; EC:3.1.26.4	Acting on ester bonds; Acting on peptide bonds (peptidases); Acting on ester bonds; Ribonuclease H	-	-	-	-	-	-	-	-	-	-	-	-	-	-	-	-	-	-	*	6.1e-08	-	-	-	-
Fsp-Ps 2.1_LOD1.5 Interval	TRINITY_DN6744_c0_g1_i13	not available	len=7428 path=[0:0-657 4:658-681 6:682-3291 7:3292-3694 9:3695-4724 10:4725-4748 11:4749-4840 13:4841-4917 14:4918-5042 15:5043-6543 20:6544-6569 22:6570-6636 23:6637-7427]	0	1500	1353.81	7316	6089	1228	12586467	12587702	0.003297	1052	84.4302	1052	84.4302	28	2.24719	Plus	Minus	7428	gag/pol polyprotein	F:nucleic acid binding; F:aspartic-type endopeptidase activity; F:RNA-DNA hybrid ribonuclease activity; P:proteolysis; P:DNA integration; P:RNA phosphodiester bond hydrolysis, endonucleolytic	EC:3.1.30; EC:3.4.23; EC:3.1.26; EC:3.1.26.4	Acting on ester bonds; Acting on peptide bonds (peptidases); Acting on ester bonds; Ribonuclease H	-	-	-	-	-	-	-	-	-	-	-	-	-	-	-	-	-	-	*	6.1e-08	-	-	-	-
Fsp-Ps 2.1_LOD1.5 Interval	TRINITY_DN6744_c0_g1_i13	not available	len=7428 path=[0:0-657 4:658-681 6:682-3291 7:3292-3694 9:3695-4724 10:4725-4748 11:4749-4840 13:4841-4917 14:4918-5042 15:5043-6543 20:6544-6569 22:6570-6636 23:6637-7427]	0	1498	1352.01	7077	3859	3219	12144403	12147641	0.00865	2284	69.8685	2284	69.8685	80	2.44723	Plus	Minus	7428	gag/pol polyprotein	F:nucleic acid binding; F:aspartic-type endopeptidase activity; F:RNA-DNA hybrid ribonuclease activity; P:proteolysis; P:DNA integration; P:RNA phosphodiester bond hydrolysis, endonucleolytic	EC:3.1.30; EC:3.4.23; EC:3.1.26; EC:3.1.26.4	Acting on ester bonds; Acting on peptide bonds (peptidases); Acting on ester bonds; Ribonuclease H	-	-	-	-	-	-	-	-	-	-	-	-	-	-	-	-	-	-	*	6.1e-08	-	-	-	-
Fsp-Ps 2.1_LOD1.5 Interval	TRINITY_DN6744_c0_g1_i13	not available	len=7428 path=[0:0-657 4:658-681 6:682-3291 7:3292-3694 9:3695-4724 10:4725-4748 11:4749-4840 13:4841-4917 14:4918-5042 15:5043-6543 20:6544-6569 22:6570-6636 23:6637-7427]	0	1498	1352.01	6878	3889	2990	18136579	18139574	0.008035	2130	70.39	2130	70.39	66	2.1811	Plus	Minus	7428	gag/pol polyprotein	F:nucleic acid binding; F:aspartic-type endopeptidase activity; F:RNA-DNA hybrid ribonuclease activity; P:proteolysis; P:DNA integration; P:RNA phosphodiester bond hydrolysis, endonucleolytic	EC:3.1.30; EC:3.4.23; EC:3.1.26; EC:3.1.26.4	Acting on ester bonds; Acting on peptide bonds (peptidases); Acting on ester bonds; Ribonuclease H	-	-	-	-	-	-	-	-	-	-	-	-	-	-	-	-	-	-	*	6.1e-08	-	-	-	-
Fsp-Ps 2.1_LOD1.5 Interval	TRINITY_DN6744_c0_g1_i13	not available	len=7428 path=[0:0-657 4:658-681 6:682-3291 7:3292-3694 9:3695-4724 10:4725-4748 11:4749-4840 13:4841-4917 14:4918-5042 15:5043-6543 20:6544-6569 22:6570-6636 23:6637-7427]	0	1494	1348.4	3817	7079	3263	60831	64086	0.008774	2299	69.7512	2299	69.7512	73	2.21481	Plus	Plus	7428	gag/pol polyprotein	F:nucleic acid binding; F:aspartic-type endopeptidase activity; F:RNA-DNA hybrid ribonuclease activity; P:proteolysis; P:DNA integration; P:RNA phosphodiester bond hydrolysis, endonucleolytic	EC:3.1.30; EC:3.4.23; EC:3.1.26; EC:3.1.26.4	Acting on ester bonds; Acting on peptide bonds (peptidases); Acting on ester bonds; Ribonuclease H	-	-	-	-	-	-	-	-	-	-	-	-	-	-	-	-	-	-	*	6.1e-08	-	-	-	-
Fsp-Ps 2.1_LOD1.5 Interval	TRINITY_DN6744_c0_g1_i13	not available	len=7428 path=[0:0-657 4:658-681 6:682-3291 7:3292-3694 9:3695-4724 10:4725-4748 11:4749-4840 13:4841-4917 14:4918-5042 15:5043-6543 20:6544-6569 22:6570-6636 23:6637-7427]	0	1492	1346.6	3901	7067	3167	11869705	11872865	0.008516	2223	69.9057	2223	69.9057	32	1.00629	Plus	Plus	7428	gag/pol polyprotein	F:nucleic acid binding; F:aspartic-type endopeptidase activity; F:RNA-DNA hybrid ribonuclease activity; P:proteolysis; P:DNA integration; P:RNA phosphodiester bond hydrolysis, endonucleolytic	EC:3.1.30; EC:3.4.23; EC:3.1.26; EC:3.1.26.4	Acting on ester bonds; Acting on peptide bonds (peptidases); Acting on ester bonds; Ribonuclease H	-	-	-	-	-	-	-	-	-	-	-	-	-	-	-	-	-	-	*	6.1e-08	-	-	-	-
Fsp-Ps 2.1_LOD1.5 Interval	TRINITY_DN6744_c0_g1_i13	not available	len=7428 path=[0:0-657 4:658-681 6:682-3291 7:3292-3694 9:3695-4724 10:4725-4748 11:4749-4840 13:4841-4917 14:4918-5042 15:5043-6543 20:6544-6569 22:6570-6636 23:6637-7427]	0	1490	1344.8	3889	7077	3189	19284976	19288173	0.008575	2272	70.297	2272	70.297	77	2.38243	Plus	Plus	7428	gag/pol polyprotein	F:nucleic acid binding; F:aspartic-type endopeptidase activity; F:RNA-DNA hybrid ribonuclease activity; P:proteolysis; P:DNA integration; P:RNA phosphodiester bond hydrolysis, endonucleolytic	EC:3.1.30; EC:3.4.23; EC:3.1.26; EC:3.1.26.4	Acting on ester bonds; Acting on peptide bonds (peptidases); Acting on ester bonds; Ribonuclease H	-	-	-	-	-	-	-	-	-	-	-	-	-	-	-	-	-	-	*	6.1e-08	-	-	-	-
Fsp-Ps 2.1_LOD1.5 Interval	TRINITY_DN6744_c0_g1_i13	not available	len=7428 path=[0:0-657 4:658-681 6:682-3291 7:3292-3694 9:3695-4724 10:4725-4748 11:4749-4840 13:4841-4917 14:4918-5042 15:5043-6543 20:6544-6569 22:6570-6636 23:6637-7427]	0	1482	1337.58	7077	4147	2931	33319768	33322702	0.007876	2094	70.815	2094	70.815	48	1.62327	Plus	Minus	7428	gag/pol polyprotein	F:nucleic acid binding; F:aspartic-type endopeptidase activity; F:RNA-DNA hybrid ribonuclease activity; P:proteolysis; P:DNA integration; P:RNA phosphodiester bond hydrolysis, endonucleolytic	EC:3.1.30; EC:3.4.23; EC:3.1.26; EC:3.1.26.4	Acting on ester bonds; Acting on peptide bonds (peptidases); Acting on ester bonds; Ribonuclease H	-	-	-	-	-	-	-	-	-	-	-	-	-	-	-	-	-	-	*	6.1e-08	-	-	-	-
Fsp-Ps 2.1_LOD1.5 Interval	TRINITY_DN6744_c0_g1_i13	not available	len=7428 path=[0:0-657 4:658-681 6:682-3291 7:3292-3694 9:3695-4724 10:4725-4748 11:4749-4840 13:4841-4917 14:4918-5042 15:5043-6543 20:6544-6569 22:6570-6636 23:6637-7427]	0	1476	1332.17	3741	7081	3341	12267117	12270458	0.008984	2340	69.3128	2340	69.3128	69	2.04384	Plus	Plus	7428	gag/pol polyprotein	F:nucleic acid binding; F:aspartic-type endopeptidase activity; F:RNA-DNA hybrid ribonuclease activity; P:proteolysis; P:DNA integration; P:RNA phosphodiester bond hydrolysis, endonucleolytic	EC:3.1.30; EC:3.4.23; EC:3.1.26; EC:3.1.26.4	Acting on ester bonds; Acting on peptide bonds (peptidases); Acting on ester bonds; Ribonuclease H	-	-	-	-	-	-	-	-	-	-	-	-	-	-	-	-	-	-	*	6.1e-08	-	-	-	-
Fsp-Ps 2.1_LOD1.5 Interval	TRINITY_DN6744_c0_g1_i13	not available	len=7428 path=[0:0-657 4:658-681 6:682-3291 7:3292-3694 9:3695-4724 10:4725-4748 11:4749-4840 13:4841-4917 14:4918-5042 15:5043-6543 20:6544-6569 22:6570-6636 23:6637-7427]	0	1460	1317.75	6761	3889	2873	14134408	14137285	0.00772	2050	70.6166	2050	70.6166	55	1.89459	Plus	Minus	7428	gag/pol polyprotein	F:nucleic acid binding; F:aspartic-type endopeptidase activity; F:RNA-DNA hybrid ribonuclease activity; P:proteolysis; P:DNA integration; P:RNA phosphodiester bond hydrolysis, endonucleolytic	EC:3.1.30; EC:3.4.23; EC:3.1.26; EC:3.1.26.4	Acting on ester bonds; Acting on peptide bonds (peptidases); Acting on ester bonds; Ribonuclease H	-	-	-	-	-	-	-	-	-	-	-	-	-	-	-	-	-	-	*	6.1e-08	-	-	-	-
Fsp-Ps 2.1_LOD1.5 Interval	TRINITY_DN6744_c0_g1_i13	not available	len=7428 path=[0:0-657 4:658-681 6:682-3291 7:3292-3694 9:3695-4724 10:4725-4748 11:4749-4840 13:4841-4917 14:4918-5042 15:5043-6543 20:6544-6569 22:6570-6636 23:6637-7427]	0	1458	1315.94	7311	3874	3438	5288978	5292423	0.009239	2394	68.655	2394	68.655	90	2.58102	Plus	Minus	7428	gag/pol polyprotein	F:nucleic acid binding; F:aspartic-type endopeptidase activity; F:RNA-DNA hybrid ribonuclease activity; P:proteolysis; P:DNA integration; P:RNA phosphodiester bond hydrolysis, endonucleolytic	EC:3.1.30; EC:3.4.23; EC:3.1.26; EC:3.1.26.4	Acting on ester bonds; Acting on peptide bonds (peptidases); Acting on ester bonds; Ribonuclease H	-	-	-	-	-	-	-	-	-	-	-	-	-	-	-	-	-	-	*	6.1e-08	-	-	-	-
Fsp-Ps 2.1_LOD1.5 Interval	TRINITY_DN6744_c0_g1_i13	not available	len=7428 path=[0:0-657 4:658-681 6:682-3291 7:3292-3694 9:3695-4724 10:4725-4748 11:4749-4840 13:4841-4917 14:4918-5042 15:5043-6543 20:6544-6569 22:6570-6636 23:6637-7427]	0	1452	1310.53	7079	3917	3163	15031289	15034436	0.0085	2234	69.878	2234	69.878	83	2.59618	Plus	Minus	7428	gag/pol polyprotein	F:nucleic acid binding; F:aspartic-type endopeptidase activity; F:RNA-DNA hybrid ribonuclease activity; P:proteolysis; P:DNA integration; P:RNA phosphodiester bond hydrolysis, endonucleolytic	EC:3.1.30; EC:3.4.23; EC:3.1.26; EC:3.1.26.4	Acting on ester bonds; Acting on peptide bonds (peptidases); Acting on ester bonds; Ribonuclease H	-	-	-	-	-	-	-	-	-	-	-	-	-	-	-	-	-	-	*	6.1e-08	-	-	-	-
Fsp-Ps 2.1_LOD1.5 Interval	TRINITY_DN6744_c0_g1_i13	not available	len=7428 path=[0:0-657 4:658-681 6:682-3291 7:3292-3694 9:3695-4724 10:4725-4748 11:4749-4840 13:4841-4917 14:4918-5042 15:5043-6543 20:6544-6569 22:6570-6636 23:6637-7427]	0	1450	1308.73	4005	7077	3073	21845090	21848163	0.008263	2182	70.2285	2182	70.2285	67	2.15642	Plus	Plus	7428	gag/pol polyprotein	F:nucleic acid binding; F:aspartic-type endopeptidase activity; F:RNA-DNA hybrid ribonuclease activity; P:proteolysis; P:DNA integration; P:RNA phosphodiester bond hydrolysis, endonucleolytic	EC:3.1.30; EC:3.4.23; EC:3.1.26; EC:3.1.26.4	Acting on ester bonds; Acting on peptide bonds (peptidases); Acting on ester bonds; Ribonuclease H	-	-	-	-	-	-	-	-	-	-	-	-	-	-	-	-	-	-	*	6.1e-08	-	-	-	-
Fsp-Ps 2.1_LOD1.5 Interval	TRINITY_DN6744_c0_g1_i13	not available	len=7428 path=[0:0-657 4:658-681 6:682-3291 7:3292-3694 9:3695-4724 10:4725-4748 11:4749-4840 13:4841-4917 14:4918-5042 15:5043-6543 20:6544-6569 22:6570-6636 23:6637-7427]	0	1440	1299.71	7079	4139	2941	24828528	24831473	0.007903	2088	70.2557	2088	70.2557	57	1.9179	Plus	Minus	7428	gag/pol polyprotein	F:nucleic acid binding; F:aspartic-type endopeptidase activity; F:RNA-DNA hybrid ribonuclease activity; P:proteolysis; P:DNA integration; P:RNA phosphodiester bond hydrolysis, endonucleolytic	EC:3.1.30; EC:3.4.23; EC:3.1.26; EC:3.1.26.4	Acting on ester bonds; Acting on peptide bonds (peptidases); Acting on ester bonds; Ribonuclease H	-	-	-	-	-	-	-	-	-	-	-	-	-	-	-	-	-	-	*	6.1e-08	-	-	-	-
Fsp-Ps 2.1_LOD1.5 Interval	TRINITY_DN6744_c0_g1_i13	not available	len=7428 path=[0:0-657 4:658-681 6:682-3291 7:3292-3694 9:3695-4724 10:4725-4748 11:4749-4840 13:4841-4917 14:4918-5042 15:5043-6543 20:6544-6569 22:6570-6636 23:6637-7427]	0	1436	1296.11	3862	7076	3215	12981951	12985174	0.008645	2264	69.5545	2264	69.5545	71	2.18126	Plus	Plus	7428	gag/pol polyprotein	F:nucleic acid binding; F:aspartic-type endopeptidase activity; F:RNA-DNA hybrid ribonuclease activity; P:proteolysis; P:DNA integration; P:RNA phosphodiester bond hydrolysis, endonucleolytic	EC:3.1.30; EC:3.4.23; EC:3.1.26; EC:3.1.26.4	Acting on ester bonds; Acting on peptide bonds (peptidases); Acting on ester bonds; Ribonuclease H	-	-	-	-	-	-	-	-	-	-	-	-	-	-	-	-	-	-	*	6.1e-08	-	-	-	-
Fsp-Ps 2.1_LOD1.5 Interval	TRINITY_DN6744_c0_g1_i13	not available	len=7428 path=[0:0-657 4:658-681 6:682-3291 7:3292-3694 9:3695-4724 10:4725-4748 11:4749-4840 13:4841-4917 14:4918-5042 15:5043-6543 20:6544-6569 22:6570-6636 23:6637-7427]	0	1434	1294.3	7077	3895	3183	17434574	17437760	0.008554	2235	69.4099	2235	69.4099	70	2.17391	Plus	Minus	7428	gag/pol polyprotein	F:nucleic acid binding; F:aspartic-type endopeptidase activity; F:RNA-DNA hybrid ribonuclease activity; P:proteolysis; P:DNA integration; P:RNA phosphodiester bond hydrolysis, endonucleolytic	EC:3.1.30; EC:3.4.23; EC:3.1.26; EC:3.1.26.4	Acting on ester bonds; Acting on peptide bonds (peptidases); Acting on ester bonds; Ribonuclease H	-	-	-	-	-	-	-	-	-	-	-	-	-	-	-	-	-	-	*	6.1e-08	-	-	-	-
Fsp-Ps 2.1_LOD1.5 Interval	TRINITY_DN6744_c0_g1_i13	not available	len=7428 path=[0:0-657 4:658-681 6:682-3291 7:3292-3694 9:3695-4724 10:4725-4748 11:4749-4840 13:4841-4917 14:4918-5042 15:5043-6543 20:6544-6569 22:6570-6636 23:6637-7427]	0	1432	1292.5	3976	7079	3104	31231327	31234432	0.008347	2202	70.0605	2202	70.0605	76	2.41807	Plus	Plus	7428	gag/pol polyprotein	F:nucleic acid binding; F:aspartic-type endopeptidase activity; F:RNA-DNA hybrid ribonuclease activity; P:proteolysis; P:DNA integration; P:RNA phosphodiester bond hydrolysis, endonucleolytic	EC:3.1.30; EC:3.4.23; EC:3.1.26; EC:3.1.26.4	Acting on ester bonds; Acting on peptide bonds (peptidases); Acting on ester bonds; Ribonuclease H	-	-	-	-	-	-	-	-	-	-	-	-	-	-	-	-	-	-	*	6.1e-08	-	-	-	-
Fsp-Ps 2.1_LOD1.5 Interval	TRINITY_DN6744_c0_g1_i13	not available	len=7428 path=[0:0-657 4:658-681 6:682-3291 7:3292-3694 9:3695-4724 10:4725-4748 11:4749-4840 13:4841-4917 14:4918-5042 15:5043-6543 20:6544-6569 22:6570-6636 23:6637-7427]	0	1422	1283.48	7078	3895	3184	36130378	36133561	0.008556	2234	69.4868	2234	69.4868	62	1.92846	Plus	Minus	7428	gag/pol polyprotein	F:nucleic acid binding; F:aspartic-type endopeptidase activity; F:RNA-DNA hybrid ribonuclease activity; P:proteolysis; P:DNA integration; P:RNA phosphodiester bond hydrolysis, endonucleolytic	EC:3.1.30; EC:3.4.23; EC:3.1.26; EC:3.1.26.4	Acting on ester bonds; Acting on peptide bonds (peptidases); Acting on ester bonds; Ribonuclease H	-	-	-	-	-	-	-	-	-	-	-	-	-	-	-	-	-	-	*	6.1e-08	-	-	-	-
Fsp-Ps 2.1_LOD1.5 Interval	TRINITY_DN6744_c0_g1_i13	not available	len=7428 path=[0:0-657 4:658-681 6:682-3291 7:3292-3694 9:3695-4724 10:4725-4748 11:4749-4840 13:4841-4917 14:4918-5042 15:5043-6543 20:6544-6569 22:6570-6636 23:6637-7427]	0	1420	1281.68	7081	3895	3187	16773095	16776284	0.008564	2233	69.3909	2233	69.3909	59	1.83344	Plus	Minus	7428	gag/pol polyprotein	F:nucleic acid binding; F:aspartic-type endopeptidase activity; F:RNA-DNA hybrid ribonuclease activity; P:proteolysis; P:DNA integration; P:RNA phosphodiester bond hydrolysis, endonucleolytic	EC:3.1.30; EC:3.4.23; EC:3.1.26; EC:3.1.26.4	Acting on ester bonds; Acting on peptide bonds (peptidases); Acting on ester bonds; Ribonuclease H	-	-	-	-	-	-	-	-	-	-	-	-	-	-	-	-	-	-	*	6.1e-08	-	-	-	-
Fsp-Ps 2.1_LOD1.5 Interval	TRINITY_DN6744_c0_g1_i13	not available	len=7428 path=[0:0-657 4:658-681 6:682-3291 7:3292-3694 9:3695-4724 10:4725-4748 11:4749-4840 13:4841-4917 14:4918-5042 15:5043-6543 20:6544-6569 22:6570-6636 23:6637-7427]	0	1420	1281.68	3895	7077	3183	17317561	17320748	0.008559	2224	69.4132	2224	69.4132	37	1.15481	Plus	Plus	7428	gag/pol polyprotein	F:nucleic acid binding; F:aspartic-type endopeptidase activity; F:RNA-DNA hybrid ribonuclease activity; P:proteolysis; P:DNA integration; P:RNA phosphodiester bond hydrolysis, endonucleolytic	EC:3.1.30; EC:3.4.23; EC:3.1.26; EC:3.1.26.4	Acting on ester bonds; Acting on peptide bonds (peptidases); Acting on ester bonds; Ribonuclease H	-	-	-	-	-	-	-	-	-	-	-	-	-	-	-	-	-	-	*	6.1e-08	-	-	-	-
Fsp-Ps 2.1_LOD1.5 Interval	TRINITY_DN6744_c0_g1_i13	not available	len=7428 path=[0:0-657 4:658-681 6:682-3291 7:3292-3694 9:3695-4724 10:4725-4748 11:4749-4840 13:4841-4917 14:4918-5042 15:5043-6543 20:6544-6569 22:6570-6636 23:6637-7427]	0	1418	1279.87	3896	7077	3182	17453408	17456575	0.008556	2228	69.473	2228	69.473	64	1.99563	Plus	Plus	7428	gag/pol polyprotein	F:nucleic acid binding; F:aspartic-type endopeptidase activity; F:RNA-DNA hybrid ribonuclease activity; P:proteolysis; P:DNA integration; P:RNA phosphodiester bond hydrolysis, endonucleolytic	EC:3.1.30; EC:3.4.23; EC:3.1.26; EC:3.1.26.4	Acting on ester bonds; Acting on peptide bonds (peptidases); Acting on ester bonds; Ribonuclease H	-	-	-	-	-	-	-	-	-	-	-	-	-	-	-	-	-	-	*	6.1e-08	-	-	-	-
Fsp-Ps 2.1_LOD1.5 Interval	TRINITY_DN6744_c0_g1_i13	not available	len=7428 path=[0:0-657 4:658-681 6:682-3291 7:3292-3694 9:3695-4724 10:4725-4748 11:4749-4840 13:4841-4917 14:4918-5042 15:5043-6543 20:6544-6569 22:6570-6636 23:6637-7427]	0	1414	1276.27	5846	5040	807	1168072	1168878	0.002165	767	95.0434	767	95.0434	0	0	Plus	Minus	7428	gag/pol polyprotein	F:nucleic acid binding; F:aspartic-type endopeptidase activity; F:RNA-DNA hybrid ribonuclease activity; P:proteolysis; P:DNA integration; P:RNA phosphodiester bond hydrolysis, endonucleolytic	EC:3.1.30; EC:3.4.23; EC:3.1.26; EC:3.1.26.4	Acting on ester bonds; Acting on peptide bonds (peptidases); Acting on ester bonds; Ribonuclease H	-	-	-	-	-	-	-	-	-	-	-	-	-	-	-	-	-	-	*	6.1e-08	-	-	-	-
Fsp-Ps 2.1_LOD1.5 Interval	TRINITY_DN6744_c0_g1_i13	not available	len=7428 path=[0:0-657 4:658-681 6:682-3291 7:3292-3694 9:3695-4724 10:4725-4748 11:4749-4840 13:4841-4917 14:4918-5042 15:5043-6543 20:6544-6569 22:6570-6636 23:6637-7427]	0	1402	1265.45	7081	3741	3341	26310385	26313667	0.008978	2311	68.698	2311	68.698	104	3.09156	Plus	Minus	7428	gag/pol polyprotein	F:nucleic acid binding; F:aspartic-type endopeptidase activity; F:RNA-DNA hybrid ribonuclease activity; P:proteolysis; P:DNA integration; P:RNA phosphodiester bond hydrolysis, endonucleolytic	EC:3.1.30; EC:3.4.23; EC:3.1.26; EC:3.1.26.4	Acting on ester bonds; Acting on peptide bonds (peptidases); Acting on ester bonds; Ribonuclease H	-	-	-	-	-	-	-	-	-	-	-	-	-	-	-	-	-	-	*	6.1e-08	-	-	-	-
Fsp-Ps 2.1_LOD1.5 Interval	TRINITY_DN6744_c0_g1_i13	not available	len=7428 path=[0:0-657 4:658-681 6:682-3291 7:3292-3694 9:3695-4724 10:4725-4748 11:4749-4840 13:4841-4917 14:4918-5042 15:5043-6543 20:6544-6569 22:6570-6636 23:6637-7427]	0	1402	1265.45	7304	5813	1492	14166227	14167719	0.004007	1194	79.4411	1194	79.4411	21	1.39721	Plus	Minus	7428	gag/pol polyprotein	F:nucleic acid binding; F:aspartic-type endopeptidase activity; F:RNA-DNA hybrid ribonuclease activity; P:proteolysis; P:DNA integration; P:RNA phosphodiester bond hydrolysis, endonucleolytic	EC:3.1.30; EC:3.4.23; EC:3.1.26; EC:3.1.26.4	Acting on ester bonds; Acting on peptide bonds (peptidases); Acting on ester bonds; Ribonuclease H	-	-	-	-	-	-	-	-	-	-	-	-	-	-	-	-	-	-	*	6.1e-08	-	-	-	-
Fsp-Ps 2.1_LOD1.5 Interval	TRINITY_DN6744_c0_g1_i13	not available	len=7428 path=[0:0-657 4:658-681 6:682-3291 7:3292-3694 9:3695-4724 10:4725-4748 11:4749-4840 13:4841-4917 14:4918-5042 15:5043-6543 20:6544-6569 22:6570-6636 23:6637-7427]	0	1398	1261.84	3959	7077	3119	18644280	18647401	0.008387	2182	69.4683	2182	69.4683	41	1.30532	Plus	Plus	7428	gag/pol polyprotein	F:nucleic acid binding; F:aspartic-type endopeptidase activity; F:RNA-DNA hybrid ribonuclease activity; P:proteolysis; P:DNA integration; P:RNA phosphodiester bond hydrolysis, endonucleolytic	EC:3.1.30; EC:3.4.23; EC:3.1.26; EC:3.1.26.4	Acting on ester bonds; Acting on peptide bonds (peptidases); Acting on ester bonds; Ribonuclease H	-	-	-	-	-	-	-	-	-	-	-	-	-	-	-	-	-	-	*	6.1e-08	-	-	-	-
Fsp-Ps 2.1_LOD1.5 Interval	TRINITY_DN6744_c0_g1_i13	not available	len=7428 path=[0:0-657 4:658-681 6:682-3291 7:3292-3694 9:3695-4724 10:4725-4748 11:4749-4840 13:4841-4917 14:4918-5042 15:5043-6543 20:6544-6569 22:6570-6636 23:6637-7427]	0	1396	1260.04	3398	2423	976	9986984	9987959	0.002619	865	88.627	865	88.627	0	0	Plus	Minus	7428	gag/pol polyprotein	F:nucleic acid binding; F:aspartic-type endopeptidase activity; F:RNA-DNA hybrid ribonuclease activity; P:proteolysis; P:DNA integration; P:RNA phosphodiester bond hydrolysis, endonucleolytic	EC:3.1.30; EC:3.4.23; EC:3.1.26; EC:3.1.26.4	Acting on ester bonds; Acting on peptide bonds (peptidases); Acting on ester bonds; Ribonuclease H	-	-	-	-	-	-	-	-	-	-	-	-	-	-	-	-	-	-	*	6.1e-08	-	-	-	-
Fsp-Ps 2.1_LOD1.5 Interval	TRINITY_DN6744_c0_g1_i13	not available	len=7428 path=[0:0-657 4:658-681 6:682-3291 7:3292-3694 9:3695-4724 10:4725-4748 11:4749-4840 13:4841-4917 14:4918-5042 15:5043-6543 20:6544-6569 22:6570-6636 23:6637-7427]	0	1394	1258.23	7079	3862	3218	23612553	23615776	0.008648	2251	69.2829	2251	69.2829	56	1.72361	Plus	Minus	7428	gag/pol polyprotein	F:nucleic acid binding; F:aspartic-type endopeptidase activity; F:RNA-DNA hybrid ribonuclease activity; P:proteolysis; P:DNA integration; P:RNA phosphodiester bond hydrolysis, endonucleolytic	EC:3.1.30; EC:3.4.23; EC:3.1.26; EC:3.1.26.4	Acting on ester bonds; Acting on peptide bonds (peptidases); Acting on ester bonds; Ribonuclease H	-	-	-	-	-	-	-	-	-	-	-	-	-	-	-	-	-	-	*	6.1e-08	-	-	-	-
Fsp-Ps 2.1_LOD1.5 Interval	TRINITY_DN6744_c0_g1_i13	not available	len=7428 path=[0:0-657 4:658-681 6:682-3291 7:3292-3694 9:3695-4724 10:4725-4748 11:4749-4840 13:4841-4917 14:4918-5042 15:5043-6543 20:6544-6569 22:6570-6636 23:6637-7427]	0	1394	1258.23	7071	3862	3210	26672557	26675742	0.008626	2247	69.2663	2247	69.2663	92	2.836	Plus	Minus	7428	gag/pol polyprotein	F:nucleic acid binding; F:aspartic-type endopeptidase activity; F:RNA-DNA hybrid ribonuclease activity; P:proteolysis; P:DNA integration; P:RNA phosphodiester bond hydrolysis, endonucleolytic	EC:3.1.30; EC:3.4.23; EC:3.1.26; EC:3.1.26.4	Acting on ester bonds; Acting on peptide bonds (peptidases); Acting on ester bonds; Ribonuclease H	-	-	-	-	-	-	-	-	-	-	-	-	-	-	-	-	-	-	*	6.1e-08	-	-	-	-
Fsp-Ps 2.1_LOD1.5 Interval	TRINITY_DN6744_c0_g1_i13	not available	len=7428 path=[0:0-657 4:658-681 6:682-3291 7:3292-3694 9:3695-4724 10:4725-4748 11:4749-4840 13:4841-4917 14:4918-5042 15:5043-6543 20:6544-6569 22:6570-6636 23:6637-7427]	0	1392	1256.43	3677	6905	3229	34072452	34075681	0.008683	2229	68.8388	2229	68.8388	17	0.525015	Plus	Plus	7428	gag/pol polyprotein	F:nucleic acid binding; F:aspartic-type endopeptidase activity; F:RNA-DNA hybrid ribonuclease activity; P:proteolysis; P:DNA integration; P:RNA phosphodiester bond hydrolysis, endonucleolytic	EC:3.1.30; EC:3.4.23; EC:3.1.26; EC:3.1.26.4	Acting on ester bonds; Acting on peptide bonds (peptidases); Acting on ester bonds; Ribonuclease H	-	-	-	-	-	-	-	-	-	-	-	-	-	-	-	-	-	-	*	6.1e-08	-	-	-	-
Fsp-Ps 2.1_LOD1.5 Interval	TRINITY_DN6744_c0_g1_i13	not available	len=7428 path=[0:0-657 4:658-681 6:682-3291 7:3292-3694 9:3695-4724 10:4725-4748 11:4749-4840 13:4841-4917 14:4918-5042 15:5043-6543 20:6544-6569 22:6570-6636 23:6637-7427]	0	1392	1256.43	6972	3862	3111	1184877	1187987	0.00836	2187	69.539	2187	69.539	68	2.16216	Plus	Minus	7428	gag/pol polyprotein	F:nucleic acid binding; F:aspartic-type endopeptidase activity; F:RNA-DNA hybrid ribonuclease activity; P:proteolysis; P:DNA integration; P:RNA phosphodiester bond hydrolysis, endonucleolytic	EC:3.1.30; EC:3.4.23; EC:3.1.26; EC:3.1.26.4	Acting on ester bonds; Acting on peptide bonds (peptidases); Acting on ester bonds; Ribonuclease H	-	-	-	-	-	-	-	-	-	-	-	-	-	-	-	-	-	-	*	6.1e-08	-	-	-	-
Fsp-Ps 2.1_LOD1.5 Interval	TRINITY_DN6744_c0_g1_i13	not available	len=7428 path=[0:0-657 4:658-681 6:682-3291 7:3292-3694 9:3695-4724 10:4725-4748 11:4749-4840 13:4841-4917 14:4918-5042 15:5043-6543 20:6544-6569 22:6570-6636 23:6637-7427]	0	1388	1252.82	6117	3651	2467	3446002	3448476	0.006628	1792	71.8236	1792	71.8236	48	1.92385	Plus	Minus	7428	gag/pol polyprotein	F:nucleic acid binding; F:aspartic-type endopeptidase activity; F:RNA-DNA hybrid ribonuclease activity; P:proteolysis; P:DNA integration; P:RNA phosphodiester bond hydrolysis, endonucleolytic	EC:3.1.30; EC:3.4.23; EC:3.1.26; EC:3.1.26.4	Acting on ester bonds; Acting on peptide bonds (peptidases); Acting on ester bonds; Ribonuclease H	-	-	-	-	-	-	-	-	-	-	-	-	-	-	-	-	-	-	*	6.1e-08	-	-	-	-
Fsp-Ps 2.1_LOD1.5 Interval	TRINITY_DN6744_c0_g1_i13	not available	len=7428 path=[0:0-657 4:658-681 6:682-3291 7:3292-3694 9:3695-4724 10:4725-4748 11:4749-4840 13:4841-4917 14:4918-5042 15:5043-6543 20:6544-6569 22:6570-6636 23:6637-7427]	0	1380	1245.61	6140	7326	1187	14095267	14096454	0.003192	1006	83.8333	1006	83.8333	25	2.08333	Plus	Plus	7428	gag/pol polyprotein	F:nucleic acid binding; F:aspartic-type endopeptidase activity; F:RNA-DNA hybrid ribonuclease activity; P:proteolysis; P:DNA integration; P:RNA phosphodiester bond hydrolysis, endonucleolytic	EC:3.1.30; EC:3.4.23; EC:3.1.26; EC:3.1.26.4	Acting on ester bonds; Acting on peptide bonds (peptidases); Acting on ester bonds; Ribonuclease H	-	-	-	-	-	-	-	-	-	-	-	-	-	-	-	-	-	-	*	6.1e-08	-	-	-	-
Fsp-Ps 2.1_LOD1.5 Interval	TRINITY_DN6744_c0_g1_i13	not available	len=7428 path=[0:0-657 4:658-681 6:682-3291 7:3292-3694 9:3695-4724 10:4725-4748 11:4749-4840 13:4841-4917 14:4918-5042 15:5043-6543 20:6544-6569 22:6570-6636 23:6637-7427]	0	1378	1243.81	4459	3610	850	23474914	23475760	0.00228	788	92.7059	788	92.7059	3	0.352941	Plus	Minus	7428	gag/pol polyprotein	F:nucleic acid binding; F:aspartic-type endopeptidase activity; F:RNA-DNA hybrid ribonuclease activity; P:proteolysis; P:DNA integration; P:RNA phosphodiester bond hydrolysis, endonucleolytic	EC:3.1.30; EC:3.4.23; EC:3.1.26; EC:3.1.26.4	Acting on ester bonds; Acting on peptide bonds (peptidases); Acting on ester bonds; Ribonuclease H	-	-	-	-	-	-	-	-	-	-	-	-	-	-	-	-	-	-	*	6.1e-08	-	-	-	-
Fsp-Ps 2.1_LOD1.5 Interval	TRINITY_DN6744_c0_g1_i13	not available	len=7428 path=[0:0-657 4:658-681 6:682-3291 7:3292-3694 9:3695-4724 10:4725-4748 11:4749-4840 13:4841-4917 14:4918-5042 15:5043-6543 20:6544-6569 22:6570-6636 23:6637-7427]	0	1372	1238.4	3862	7077	3216	21903683	21906899	0.008648	2255	69.2993	2255	69.2993	75	2.30486	Plus	Plus	7428	gag/pol polyprotein	F:nucleic acid binding; F:aspartic-type endopeptidase activity; F:RNA-DNA hybrid ribonuclease activity; P:proteolysis; P:DNA integration; P:RNA phosphodiester bond hydrolysis, endonucleolytic	EC:3.1.30; EC:3.4.23; EC:3.1.26; EC:3.1.26.4	Acting on ester bonds; Acting on peptide bonds (peptidases); Acting on ester bonds; Ribonuclease H	-	-	-	-	-	-	-	-	-	-	-	-	-	-	-	-	-	-	*	6.1e-08	-	-	-	-
Fsp-Ps 2.1_LOD1.5 Interval	TRINITY_DN6744_c0_g1_i13	not available	len=7428 path=[0:0-657 4:658-681 6:682-3291 7:3292-3694 9:3695-4724 10:4725-4748 11:4749-4840 13:4841-4917 14:4918-5042 15:5043-6543 20:6544-6569 22:6570-6636 23:6637-7427]	0	1366	1232.99	3741	7081	3341	32282903	32286191	0.008984	2318	68.6002	2318	68.6002	128	3.7881	Plus	Plus	7428	gag/pol polyprotein	F:nucleic acid binding; F:aspartic-type endopeptidase activity; F:RNA-DNA hybrid ribonuclease activity; P:proteolysis; P:DNA integration; P:RNA phosphodiester bond hydrolysis, endonucleolytic	EC:3.1.30; EC:3.4.23; EC:3.1.26; EC:3.1.26.4	Acting on ester bonds; Acting on peptide bonds (peptidases); Acting on ester bonds; Ribonuclease H	-	-	-	-	-	-	-	-	-	-	-	-	-	-	-	-	-	-	*	6.1e-08	-	-	-	-
Fsp-Ps 2.1_LOD1.5 Interval	TRINITY_DN6744_c0_g1_i13	not available	len=7428 path=[0:0-657 4:658-681 6:682-3291 7:3292-3694 9:3695-4724 10:4725-4748 11:4749-4840 13:4841-4917 14:4918-5042 15:5043-6543 20:6544-6569 22:6570-6636 23:6637-7427]	0	1360	1227.58	3859	7077	3219	8990340	8993553	0.008656	2252	69.1434	2252	69.1434	81	2.48695	Plus	Plus	7428	gag/pol polyprotein	F:nucleic acid binding; F:aspartic-type endopeptidase activity; F:RNA-DNA hybrid ribonuclease activity; P:proteolysis; P:DNA integration; P:RNA phosphodiester bond hydrolysis, endonucleolytic	EC:3.1.30; EC:3.4.23; EC:3.1.26; EC:3.1.26.4	Acting on ester bonds; Acting on peptide bonds (peptidases); Acting on ester bonds; Ribonuclease H	-	-	-	-	-	-	-	-	-	-	-	-	-	-	-	-	-	-	*	6.1e-08	-	-	-	-
Fsp-Ps 2.1_LOD1.5 Interval	TRINITY_DN6744_c0_g1_i13	not available	len=7428 path=[0:0-657 4:658-681 6:682-3291 7:3292-3694 9:3695-4724 10:4725-4748 11:4749-4840 13:4841-4917 14:4918-5042 15:5043-6543 20:6544-6569 22:6570-6636 23:6637-7427]	0	1360	1227.58	4120	6523	2404	27012271	27014684	0.006464	1743	71.6694	1743	71.6694	46	1.89145	Plus	Plus	7428	gag/pol polyprotein	F:nucleic acid binding; F:aspartic-type endopeptidase activity; F:RNA-DNA hybrid ribonuclease activity; P:proteolysis; P:DNA integration; P:RNA phosphodiester bond hydrolysis, endonucleolytic	EC:3.1.30; EC:3.4.23; EC:3.1.26; EC:3.1.26.4	Acting on ester bonds; Acting on peptide bonds (peptidases); Acting on ester bonds; Ribonuclease H	-	-	-	-	-	-	-	-	-	-	-	-	-	-	-	-	-	-	*	6.1e-08	-	-	-	-
Fsp-Ps 2.1_LOD1.5 Interval	TRINITY_DN6744_c0_g1_i13	not available	len=7428 path=[0:0-657 4:658-681 6:682-3291 7:3292-3694 9:3695-4724 10:4725-4748 11:4749-4840 13:4841-4917 14:4918-5042 15:5043-6543 20:6544-6569 22:6570-6636 23:6637-7427]	0	1358	1225.77	7079	3862	3218	20859742	20862951	0.008648	2241	68.8903	2241	68.8903	78	2.39779	Plus	Minus	7428	gag/pol polyprotein	F:nucleic acid binding; F:aspartic-type endopeptidase activity; F:RNA-DNA hybrid ribonuclease activity; P:proteolysis; P:DNA integration; P:RNA phosphodiester bond hydrolysis, endonucleolytic	EC:3.1.30; EC:3.4.23; EC:3.1.26; EC:3.1.26.4	Acting on ester bonds; Acting on peptide bonds (peptidases); Acting on ester bonds; Ribonuclease H	-	-	-	-	-	-	-	-	-	-	-	-	-	-	-	-	-	-	*	6.1e-08	-	-	-	-
Fsp-Ps 2.1_LOD1.5 Interval	TRINITY_DN6744_c0_g1_i13	not available	len=7428 path=[0:0-657 4:658-681 6:682-3291 7:3292-3694 9:3695-4724 10:4725-4748 11:4749-4840 13:4841-4917 14:4918-5042 15:5043-6543 20:6544-6569 22:6570-6636 23:6637-7427]	0	1358	1225.77	6737	3862	2876	3370466	3373347	0.007728	2031	69.8178	2031	69.8178	60	2.06256	Plus	Minus	7428	gag/pol polyprotein	F:nucleic acid binding; F:aspartic-type endopeptidase activity; F:RNA-DNA hybrid ribonuclease activity; P:proteolysis; P:DNA integration; P:RNA phosphodiester bond hydrolysis, endonucleolytic	EC:3.1.30; EC:3.4.23; EC:3.1.26; EC:3.1.26.4	Acting on ester bonds; Acting on peptide bonds (peptidases); Acting on ester bonds; Ribonuclease H	-	-	-	-	-	-	-	-	-	-	-	-	-	-	-	-	-	-	*	6.1e-08	-	-	-	-
Fsp-Ps 2.1_LOD1.5 Interval	TRINITY_DN6744_c0_g1_i13	not available	len=7428 path=[0:0-657 4:658-681 6:682-3291 7:3292-3694 9:3695-4724 10:4725-4748 11:4749-4840 13:4841-4917 14:4918-5042 15:5043-6543 20:6544-6569 22:6570-6636 23:6637-7427]	0	1354	1222.17	5596	3640	1957	33083766	33085730	0.005257	1458	74.0854	1458	74.0854	14	0.711382	Plus	Minus	7428	gag/pol polyprotein	F:nucleic acid binding; F:aspartic-type endopeptidase activity; F:RNA-DNA hybrid ribonuclease activity; P:proteolysis; P:DNA integration; P:RNA phosphodiester bond hydrolysis, endonucleolytic	EC:3.1.30; EC:3.4.23; EC:3.1.26; EC:3.1.26.4	Acting on ester bonds; Acting on peptide bonds (peptidases); Acting on ester bonds; Ribonuclease H	-	-	-	-	-	-	-	-	-	-	-	-	-	-	-	-	-	-	*	6.1e-08	-	-	-	-
Fsp-Ps 2.1_LOD1.5 Interval	TRINITY_DN6744_c0_g1_i13	not available	len=7428 path=[0:0-657 4:658-681 6:682-3291 7:3292-3694 9:3695-4724 10:4725-4748 11:4749-4840 13:4841-4917 14:4918-5042 15:5043-6543 20:6544-6569 22:6570-6636 23:6637-7427]	0	1350	1218.56	7290	3634	3657	843444	847092	0.009828	2503	67.9609	2503	67.9609	60	1.62911	Plus	Minus	7428	gag/pol polyprotein	F:nucleic acid binding; F:aspartic-type endopeptidase activity; F:RNA-DNA hybrid ribonuclease activity; P:proteolysis; P:DNA integration; P:RNA phosphodiester bond hydrolysis, endonucleolytic	EC:3.1.30; EC:3.4.23; EC:3.1.26; EC:3.1.26.4	Acting on ester bonds; Acting on peptide bonds (peptidases); Acting on ester bonds; Ribonuclease H	-	-	-	-	-	-	-	-	-	-	-	-	-	-	-	-	-	-	*	6.1e-08	-	-	-	-
Fsp-Ps 2.1_LOD1.5 Interval	TRINITY_DN6744_c0_g1_i13	not available	len=7428 path=[0:0-657 4:658-681 6:682-3291 7:3292-3694 9:3695-4724 10:4725-4748 11:4749-4840 13:4841-4917 14:4918-5042 15:5043-6543 20:6544-6569 22:6570-6636 23:6637-7427]	0	1340	1209.54	7076	3889	3188	12894182	12897381	0.008567	2235	68.9389	2235	68.9389	96	2.96114	Plus	Minus	7428	gag/pol polyprotein	F:nucleic acid binding; F:aspartic-type endopeptidase activity; F:RNA-DNA hybrid ribonuclease activity; P:proteolysis; P:DNA integration; P:RNA phosphodiester bond hydrolysis, endonucleolytic	EC:3.1.30; EC:3.4.23; EC:3.1.26; EC:3.1.26.4	Acting on ester bonds; Acting on peptide bonds (peptidases); Acting on ester bonds; Ribonuclease H	-	-	-	-	-	-	-	-	-	-	-	-	-	-	-	-	-	-	*	6.1e-08	-	-	-	-
Fsp-Ps 2.1_LOD1.5 Interval	TRINITY_DN6744_c0_g1_i13	not available	len=7428 path=[0:0-657 4:658-681 6:682-3291 7:3292-3694 9:3695-4724 10:4725-4748 11:4749-4840 13:4841-4917 14:4918-5042 15:5043-6543 20:6544-6569 22:6570-6636 23:6637-7427]	0	1330	1200.53	1551	2472	922	23308710	23309640	0.002479	825	88.6144	825	88.6144	9	0.966702	Plus	Plus	7428	gag/pol polyprotein	F:nucleic acid binding; F:aspartic-type endopeptidase activity; F:RNA-DNA hybrid ribonuclease activity; P:proteolysis; P:DNA integration; P:RNA phosphodiester bond hydrolysis, endonucleolytic	EC:3.1.30; EC:3.4.23; EC:3.1.26; EC:3.1.26.4	Acting on ester bonds; Acting on peptide bonds (peptidases); Acting on ester bonds; Ribonuclease H	-	-	-	-	-	-	-	-	-	-	-	-	-	-	-	-	-	-	*	6.1e-08	-	-	-	-
Fsp-Ps 2.1_LOD1.5 Interval	TRINITY_DN6744_c0_g1_i13	not available	len=7428 path=[0:0-657 4:658-681 6:682-3291 7:3292-3694 9:3695-4724 10:4725-4748 11:4749-4840 13:4841-4917 14:4918-5042 15:5043-6543 20:6544-6569 22:6570-6636 23:6637-7427]	0	1330	1200.53	5584	3655	1930	25159981	25161918	0.005184	1434	73.8414	1434	73.8414	16	0.823893	Plus	Minus	7428	gag/pol polyprotein	F:nucleic acid binding; F:aspartic-type endopeptidase activity; F:RNA-DNA hybrid ribonuclease activity; P:proteolysis; P:DNA integration; P:RNA phosphodiester bond hydrolysis, endonucleolytic	EC:3.1.30; EC:3.4.23; EC:3.1.26; EC:3.1.26.4	Acting on ester bonds; Acting on peptide bonds (peptidases); Acting on ester bonds; Ribonuclease H	-	-	-	-	-	-	-	-	-	-	-	-	-	-	-	-	-	-	*	6.1e-08	-	-	-	-
Fsp-Ps 2.1_LOD1.5 Interval	TRINITY_DN6744_c0_g1_i13	not available	len=7428 path=[0:0-657 4:658-681 6:682-3291 7:3292-3694 9:3695-4724 10:4725-4748 11:4749-4840 13:4841-4917 14:4918-5042 15:5043-6543 20:6544-6569 22:6570-6636 23:6637-7427]	0	1328	1198.72	5015	7305	2291	7816329	7818626	0.00616	1696	72.2625	1696	72.2625	105	4.4738	Plus	Plus	7428	gag/pol polyprotein	F:nucleic acid binding; F:aspartic-type endopeptidase activity; F:RNA-DNA hybrid ribonuclease activity; P:proteolysis; P:DNA integration; P:RNA phosphodiester bond hydrolysis, endonucleolytic	EC:3.1.30; EC:3.4.23; EC:3.1.26; EC:3.1.26.4	Acting on ester bonds; Acting on peptide bonds (peptidases); Acting on ester bonds; Ribonuclease H	-	-	-	-	-	-	-	-	-	-	-	-	-	-	-	-	-	-	*	6.1e-08	-	-	-	-
Fsp-Ps 2.1_LOD1.5 Interval	TRINITY_DN6744_c0_g1_i13	not available	len=7428 path=[0:0-657 4:658-681 6:682-3291 7:3292-3694 9:3695-4724 10:4725-4748 11:4749-4840 13:4841-4917 14:4918-5042 15:5043-6543 20:6544-6569 22:6570-6636 23:6637-7427]	0	1326	1196.92	5996	7428	1433	20008206	20009643	0.003853	1137	78.7942	1137	78.7942	15	1.0395	Plus	Plus	7428	gag/pol polyprotein	F:nucleic acid binding; F:aspartic-type endopeptidase activity; F:RNA-DNA hybrid ribonuclease activity; P:proteolysis; P:DNA integration; P:RNA phosphodiester bond hydrolysis, endonucleolytic	EC:3.1.30; EC:3.4.23; EC:3.1.26; EC:3.1.26.4	Acting on ester bonds; Acting on peptide bonds (peptidases); Acting on ester bonds; Ribonuclease H	-	-	-	-	-	-	-	-	-	-	-	-	-	-	-	-	-	-	*	6.1e-08	-	-	-	-
Fsp-Ps 2.1_LOD1.5 Interval	TRINITY_DN6744_c0_g1_i13	not available	len=7428 path=[0:0-657 4:658-681 6:682-3291 7:3292-3694 9:3695-4724 10:4725-4748 11:4749-4840 13:4841-4917 14:4918-5042 15:5043-6543 20:6544-6569 22:6570-6636 23:6637-7427]	0	1314	1186.1	7077	3854	3224	29664887	29668035	0.008664	2270	69.6746	2270	69.6746	143	4.3892	Plus	Minus	7428	gag/pol polyprotein	F:nucleic acid binding; F:aspartic-type endopeptidase activity; F:RNA-DNA hybrid ribonuclease activity; P:proteolysis; P:DNA integration; P:RNA phosphodiester bond hydrolysis, endonucleolytic	EC:3.1.30; EC:3.4.23; EC:3.1.26; EC:3.1.26.4	Acting on ester bonds; Acting on peptide bonds (peptidases); Acting on ester bonds; Ribonuclease H	-	-	-	-	-	-	-	-	-	-	-	-	-	-	-	-	-	-	*	6.1e-08	-	-	-	-
Fsp-Ps 2.1_LOD1.5 Interval	TRINITY_DN6744_c0_g1_i13	not available	len=7428 path=[0:0-657 4:658-681 6:682-3291 7:3292-3694 9:3695-4724 10:4725-4748 11:4749-4840 13:4841-4917 14:4918-5042 15:5043-6543 20:6544-6569 22:6570-6636 23:6637-7427]	0	1314	1186.1	3862	6864	3003	22436775	22439782	0.008075	2100	69.2156	2100	69.2156	57	1.87871	Plus	Plus	7428	gag/pol polyprotein	F:nucleic acid binding; F:aspartic-type endopeptidase activity; F:RNA-DNA hybrid ribonuclease activity; P:proteolysis; P:DNA integration; P:RNA phosphodiester bond hydrolysis, endonucleolytic	EC:3.1.30; EC:3.4.23; EC:3.1.26; EC:3.1.26.4	Acting on ester bonds; Acting on peptide bonds (peptidases); Acting on ester bonds; Ribonuclease H	-	-	-	-	-	-	-	-	-	-	-	-	-	-	-	-	-	-	*	6.1e-08	-	-	-	-
Fsp-Ps 2.1_LOD1.5 Interval	TRINITY_DN6744_c0_g1_i13	not available	len=7428 path=[0:0-657 4:658-681 6:682-3291 7:3292-3694 9:3695-4724 10:4725-4748 11:4749-4840 13:4841-4917 14:4918-5042 15:5043-6543 20:6544-6569 22:6570-6636 23:6637-7427]	0	1308	1180.69	3862	6761	2900	24896064	24898974	0.007798	2057	69.5873	2057	69.5873	101	3.41678	Plus	Plus	7428	gag/pol polyprotein	F:nucleic acid binding; F:aspartic-type endopeptidase activity; F:RNA-DNA hybrid ribonuclease activity; P:proteolysis; P:DNA integration; P:RNA phosphodiester bond hydrolysis, endonucleolytic	EC:3.1.30; EC:3.4.23; EC:3.1.26; EC:3.1.26.4	Acting on ester bonds; Acting on peptide bonds (peptidases); Acting on ester bonds; Ribonuclease H	-	-	-	-	-	-	-	-	-	-	-	-	-	-	-	-	-	-	*	6.1e-08	-	-	-	-
Fsp-Ps 2.1_LOD1.5 Interval	TRINITY_DN6744_c0_g1_i13	not available	len=7428 path=[0:0-657 4:658-681 6:682-3291 7:3292-3694 9:3695-4724 10:4725-4748 11:4749-4840 13:4841-4917 14:4918-5042 15:5043-6543 20:6544-6569 22:6570-6636 23:6637-7427]	0	1304	1177.08	1257	219	1039	6838222	6839254	0.002788	892	84.31	892	84.31	44	4.15879	Plus	Minus	7428	gag/pol polyprotein	F:nucleic acid binding; F:aspartic-type endopeptidase activity; F:RNA-DNA hybrid ribonuclease activity; P:proteolysis; P:DNA integration; P:RNA phosphodiester bond hydrolysis, endonucleolytic	EC:3.1.30; EC:3.4.23; EC:3.1.26; EC:3.1.26.4	Acting on ester bonds; Acting on peptide bonds (peptidases); Acting on ester bonds; Ribonuclease H	-	-	-	-	-	-	-	-	-	-	-	-	-	-	-	-	-	-	*	6.1e-08	-	-	-	-
Fsp-Ps 2.1_LOD1.5 Interval	TRINITY_DN6744_c0_g1_i13	not available	len=7428 path=[0:0-657 4:658-681 6:682-3291 7:3292-3694 9:3695-4724 10:4725-4748 11:4749-4840 13:4841-4917 14:4918-5042 15:5043-6543 20:6544-6569 22:6570-6636 23:6637-7427]	0	1298	1171.67	6249	3779	2471	380517	382998	0.006639	1769	70.647	1769	70.647	55	2.19649	Plus	Minus	7428	gag/pol polyprotein	F:nucleic acid binding; F:aspartic-type endopeptidase activity; F:RNA-DNA hybrid ribonuclease activity; P:proteolysis; P:DNA integration; P:RNA phosphodiester bond hydrolysis, endonucleolytic	EC:3.1.30; EC:3.4.23; EC:3.1.26; EC:3.1.26.4	Acting on ester bonds; Acting on peptide bonds (peptidases); Acting on ester bonds; Ribonuclease H	-	-	-	-	-	-	-	-	-	-	-	-	-	-	-	-	-	-	*	6.1e-08	-	-	-	-
Fsp-Ps 2.1_LOD1.5 Interval	TRINITY_DN6744_c0_g1_i13	not available	len=7428 path=[0:0-657 4:658-681 6:682-3291 7:3292-3694 9:3695-4724 10:4725-4748 11:4749-4840 13:4841-4917 14:4918-5042 15:5043-6543 20:6544-6569 22:6570-6636 23:6637-7427]	0	1298	1171.67	3862	7079	3218	29802593	29805807	0.008653	2236	68.5259	2236	68.5259	93	2.85014	Plus	Plus	7428	gag/pol polyprotein	F:nucleic acid binding; F:aspartic-type endopeptidase activity; F:RNA-DNA hybrid ribonuclease activity; P:proteolysis; P:DNA integration; P:RNA phosphodiester bond hydrolysis, endonucleolytic	EC:3.1.30; EC:3.4.23; EC:3.1.26; EC:3.1.26.4	Acting on ester bonds; Acting on peptide bonds (peptidases); Acting on ester bonds; Ribonuclease H	-	-	-	-	-	-	-	-	-	-	-	-	-	-	-	-	-	-	*	6.1e-08	-	-	-	-
Fsp-Ps 2.1_LOD1.5 Interval	TRINITY_DN6744_c0_g1_i13	not available	len=7428 path=[0:0-657 4:658-681 6:682-3291 7:3292-3694 9:3695-4724 10:4725-4748 11:4749-4840 13:4841-4917 14:4918-5042 15:5043-6543 20:6544-6569 22:6570-6636 23:6637-7427]	0	1294	1168.07	6756	3889	2868	20434103	20436968	0.007707	2016	69.5892	2016	69.5892	60	2.07111	Plus	Minus	7428	gag/pol polyprotein	F:nucleic acid binding; F:aspartic-type endopeptidase activity; F:RNA-DNA hybrid ribonuclease activity; P:proteolysis; P:DNA integration; P:RNA phosphodiester bond hydrolysis, endonucleolytic	EC:3.1.30; EC:3.4.23; EC:3.1.26; EC:3.1.26.4	Acting on ester bonds; Acting on peptide bonds (peptidases); Acting on ester bonds; Ribonuclease H	-	-	-	-	-	-	-	-	-	-	-	-	-	-	-	-	-	-	*	6.1e-08	-	-	-	-
Fsp-Ps 2.1_LOD1.5 Interval	TRINITY_DN6744_c0_g1_i13	not available	len=7428 path=[0:0-657 4:658-681 6:682-3291 7:3292-3694 9:3695-4724 10:4725-4748 11:4749-4840 13:4841-4917 14:4918-5042 15:5043-6543 20:6544-6569 22:6570-6636 23:6637-7427]	0	1294	1168.07	3900	7077	3178	25393153	25396331	0.008546	2208	68.8279	2208	68.8279	59	1.83915	Plus	Plus	7428	gag/pol polyprotein	F:nucleic acid binding; F:aspartic-type endopeptidase activity; F:RNA-DNA hybrid ribonuclease activity; P:proteolysis; P:DNA integration; P:RNA phosphodiester bond hydrolysis, endonucleolytic	EC:3.1.30; EC:3.4.23; EC:3.1.26; EC:3.1.26.4	Acting on ester bonds; Acting on peptide bonds (peptidases); Acting on ester bonds; Ribonuclease H	-	-	-	-	-	-	-	-	-	-	-	-	-	-	-	-	-	-	*	6.1e-08	-	-	-	-
Fsp-Ps 2.1_LOD1.5 Interval	TRINITY_DN6744_c0_g1_i13	not available	len=7428 path=[0:0-657 4:658-681 6:682-3291 7:3292-3694 9:3695-4724 10:4725-4748 11:4749-4840 13:4841-4917 14:4918-5042 15:5043-6543 20:6544-6569 22:6570-6636 23:6637-7427]	0	1292	1166.26	7079	4135	2945	8364733	8367682	0.007914	2064	69.3083	2064	69.3083	61	2.04835	Plus	Minus	7428	gag/pol polyprotein	F:nucleic acid binding; F:aspartic-type endopeptidase activity; F:RNA-DNA hybrid ribonuclease activity; P:proteolysis; P:DNA integration; P:RNA phosphodiester bond hydrolysis, endonucleolytic	EC:3.1.30; EC:3.4.23; EC:3.1.26; EC:3.1.26.4	Acting on ester bonds; Acting on peptide bonds (peptidases); Acting on ester bonds; Ribonuclease H	-	-	-	-	-	-	-	-	-	-	-	-	-	-	-	-	-	-	*	6.1e-08	-	-	-	-
Fsp-Ps 2.1_LOD1.5 Interval	TRINITY_DN6744_c0_g1_i13	not available	len=7428 path=[0:0-657 4:658-681 6:682-3291 7:3292-3694 9:3695-4724 10:4725-4748 11:4749-4840 13:4841-4917 14:4918-5042 15:5043-6543 20:6544-6569 22:6570-6636 23:6637-7427]	0	1288	1162.66	3640	6180	2541	36001116	36003667	0.006833	1812	70.6708	1812	70.6708	35	1.36505	Plus	Plus	7428	gag/pol polyprotein	F:nucleic acid binding; F:aspartic-type endopeptidase activity; F:RNA-DNA hybrid ribonuclease activity; P:proteolysis; P:DNA integration; P:RNA phosphodiester bond hydrolysis, endonucleolytic	EC:3.1.30; EC:3.4.23; EC:3.1.26; EC:3.1.26.4	Acting on ester bonds; Acting on peptide bonds (peptidases); Acting on ester bonds; Ribonuclease H	-	-	-	-	-	-	-	-	-	-	-	-	-	-	-	-	-	-	*	6.1e-08	-	-	-	-
Fsp-Ps 2.1_LOD1.5 Interval	TRINITY_DN6744_c0_g1_i13	not available	len=7428 path=[0:0-657 4:658-681 6:682-3291 7:3292-3694 9:3695-4724 10:4725-4748 11:4749-4840 13:4841-4917 14:4918-5042 15:5043-6543 20:6544-6569 22:6570-6636 23:6637-7427]	0	1284	1159.05	3707	2879	829	954466	955301	0.002224	760	90.9091	760	90.9091	7	0.837321	Plus	Minus	7428	gag/pol polyprotein	F:nucleic acid binding; F:aspartic-type endopeptidase activity; F:RNA-DNA hybrid ribonuclease activity; P:proteolysis; P:DNA integration; P:RNA phosphodiester bond hydrolysis, endonucleolytic	EC:3.1.30; EC:3.4.23; EC:3.1.26; EC:3.1.26.4	Acting on ester bonds; Acting on peptide bonds (peptidases); Acting on ester bonds; Ribonuclease H	-	-	-	-	-	-	-	-	-	-	-	-	-	-	-	-	-	-	*	6.1e-08	-	-	-	-
Fsp-Ps 2.1_LOD1.5 Interval	TRINITY_DN6744_c0_g1_i13	not available	len=7428 path=[0:0-657 4:658-681 6:682-3291 7:3292-3694 9:3695-4724 10:4725-4748 11:4749-4840 13:4841-4917 14:4918-5042 15:5043-6543 20:6544-6569 22:6570-6636 23:6637-7427]	0	1284	1159.05	6180	3640	2541	12587737	12590285	0.006827	1816	70.7716	1816	70.7716	42	1.63679	Plus	Minus	7428	gag/pol polyprotein	F:nucleic acid binding; F:aspartic-type endopeptidase activity; F:RNA-DNA hybrid ribonuclease activity; P:proteolysis; P:DNA integration; P:RNA phosphodiester bond hydrolysis, endonucleolytic	EC:3.1.30; EC:3.4.23; EC:3.1.26; EC:3.1.26.4	Acting on ester bonds; Acting on peptide bonds (peptidases); Acting on ester bonds; Ribonuclease H	-	-	-	-	-	-	-	-	-	-	-	-	-	-	-	-	-	-	*	6.1e-08	-	-	-	-
Fsp-Ps 2.1_LOD1.5 Interval	TRINITY_DN6744_c0_g1_i13	not available	len=7428 path=[0:0-657 4:658-681 6:682-3291 7:3292-3694 9:3695-4724 10:4725-4748 11:4749-4840 13:4841-4917 14:4918-5042 15:5043-6543 20:6544-6569 22:6570-6636 23:6637-7427]	0	1284	1159.05	7077	3895	3183	22654672	22657807	0.008554	2210	68.5059	2210	68.5059	133	4.12275	Plus	Minus	7428	gag/pol polyprotein	F:nucleic acid binding; F:aspartic-type endopeptidase activity; F:RNA-DNA hybrid ribonuclease activity; P:proteolysis; P:DNA integration; P:RNA phosphodiester bond hydrolysis, endonucleolytic	EC:3.1.30; EC:3.4.23; EC:3.1.26; EC:3.1.26.4	Acting on ester bonds; Acting on peptide bonds (peptidases); Acting on ester bonds; Ribonuclease H	-	-	-	-	-	-	-	-	-	-	-	-	-	-	-	-	-	-	*	6.1e-08	-	-	-	-
Fsp-Ps 2.1_LOD1.5 Interval	TRINITY_DN6744_c0_g1_i13	not available	len=7428 path=[0:0-657 4:658-681 6:682-3291 7:3292-3694 9:3695-4724 10:4725-4748 11:4749-4840 13:4841-4917 14:4918-5042 15:5043-6543 20:6544-6569 22:6570-6636 23:6637-7427]	0	1284	1159.05	4345	7077	2733	19547853	19550598	0.007349	1944	70.1299	1944	70.1299	65	2.34488	Plus	Plus	7428	gag/pol polyprotein	F:nucleic acid binding; F:aspartic-type endopeptidase activity; F:RNA-DNA hybrid ribonuclease activity; P:proteolysis; P:DNA integration; P:RNA phosphodiester bond hydrolysis, endonucleolytic	EC:3.1.30; EC:3.4.23; EC:3.1.26; EC:3.1.26.4	Acting on ester bonds; Acting on peptide bonds (peptidases); Acting on ester bonds; Ribonuclease H	-	-	-	-	-	-	-	-	-	-	-	-	-	-	-	-	-	-	*	6.1e-08	-	-	-	-
Fsp-Ps 2.1_LOD1.5 Interval	TRINITY_DN6744_c0_g1_i13	not available	len=7428 path=[0:0-657 4:658-681 6:682-3291 7:3292-3694 9:3695-4724 10:4725-4748 11:4749-4840 13:4841-4917 14:4918-5042 15:5043-6543 20:6544-6569 22:6570-6636 23:6637-7427]	0	1282	1157.25	3862	7079	3218	18403056	18406235	0.008653	2222	68.2642	2222	68.2642	112	3.44086	Plus	Plus	7428	gag/pol polyprotein	F:nucleic acid binding; F:aspartic-type endopeptidase activity; F:RNA-DNA hybrid ribonuclease activity; P:proteolysis; P:DNA integration; P:RNA phosphodiester bond hydrolysis, endonucleolytic	EC:3.1.30; EC:3.4.23; EC:3.1.26; EC:3.1.26.4	Acting on ester bonds; Acting on peptide bonds (peptidases); Acting on ester bonds; Ribonuclease H	-	-	-	-	-	-	-	-	-	-	-	-	-	-	-	-	-	-	*	6.1e-08	-	-	-	-
Fsp-Ps 2.1_LOD1.5 Interval	TRINITY_DN6744_c0_g1_i13	not available	len=7428 path=[0:0-657 4:658-681 6:682-3291 7:3292-3694 9:3695-4724 10:4725-4748 11:4749-4840 13:4841-4917 14:4918-5042 15:5043-6543 20:6544-6569 22:6570-6636 23:6637-7427]	0	1282	1157.25	3862	7076	3215	888895	892105	0.008645	2245	68.7385	2245	68.7385	106	3.24556	Plus	Plus	7428	gag/pol polyprotein	F:nucleic acid binding; F:aspartic-type endopeptidase activity; F:RNA-DNA hybrid ribonuclease activity; P:proteolysis; P:DNA integration; P:RNA phosphodiester bond hydrolysis, endonucleolytic	EC:3.1.30; EC:3.4.23; EC:3.1.26; EC:3.1.26.4	Acting on ester bonds; Acting on peptide bonds (peptidases); Acting on ester bonds; Ribonuclease H	-	-	-	-	-	-	-	-	-	-	-	-	-	-	-	-	-	-	*	6.1e-08	-	-	-	-
Fsp-Ps 2.1_LOD1.5 Interval	TRINITY_DN6744_c0_g1_i13	not available	len=7428 path=[0:0-657 4:658-681 6:682-3291 7:3292-3694 9:3695-4724 10:4725-4748 11:4749-4840 13:4841-4917 14:4918-5042 15:5043-6543 20:6544-6569 22:6570-6636 23:6637-7427]	0	1282	1157.25	3895	7077	3183	6129367	6132550	0.008559	2205	68.6702	2205	68.6702	55	1.71286	Plus	Plus	7428	gag/pol polyprotein	F:nucleic acid binding; F:aspartic-type endopeptidase activity; F:RNA-DNA hybrid ribonuclease activity; P:proteolysis; P:DNA integration; P:RNA phosphodiester bond hydrolysis, endonucleolytic	EC:3.1.30; EC:3.4.23; EC:3.1.26; EC:3.1.26.4	Acting on ester bonds; Acting on peptide bonds (peptidases); Acting on ester bonds; Ribonuclease H	-	-	-	-	-	-	-	-	-	-	-	-	-	-	-	-	-	-	*	6.1e-08	-	-	-	-
Fsp-Ps 2.1_LOD1.5 Interval	TRINITY_DN6744_c0_g1_i13	not available	len=7428 path=[0:0-657 4:658-681 6:682-3291 7:3292-3694 9:3695-4724 10:4725-4748 11:4749-4840 13:4841-4917 14:4918-5042 15:5043-6543 20:6544-6569 22:6570-6636 23:6637-7427]	0	1282	1157.25	7077	3895	3183	3472409	3475594	0.008554	2213	68.7694	2213	68.7694	67	2.08204	Plus	Minus	7428	gag/pol polyprotein	F:nucleic acid binding; F:aspartic-type endopeptidase activity; F:RNA-DNA hybrid ribonuclease activity; P:proteolysis; P:DNA integration; P:RNA phosphodiester bond hydrolysis, endonucleolytic	EC:3.1.30; EC:3.4.23; EC:3.1.26; EC:3.1.26.4	Acting on ester bonds; Acting on peptide bonds (peptidases); Acting on ester bonds; Ribonuclease H	-	-	-	-	-	-	-	-	-	-	-	-	-	-	-	-	-	-	*	6.1e-08	-	-	-	-
Fsp-Ps 2.1_LOD1.5 Interval	TRINITY_DN6744_c0_g1_i13	not available	len=7428 path=[0:0-657 4:658-681 6:682-3291 7:3292-3694 9:3695-4724 10:4725-4748 11:4749-4840 13:4841-4917 14:4918-5042 15:5043-6543 20:6544-6569 22:6570-6636 23:6637-7427]	0	1280	1155.44	7077	3895	3183	9028750	9031934	0.008554	2210	68.6122	2210	68.6122	74	2.29742	Plus	Minus	7428	gag/pol polyprotein	F:nucleic acid binding; F:aspartic-type endopeptidase activity; F:RNA-DNA hybrid ribonuclease activity; P:proteolysis; P:DNA integration; P:RNA phosphodiester bond hydrolysis, endonucleolytic	EC:3.1.30; EC:3.4.23; EC:3.1.26; EC:3.1.26.4	Acting on ester bonds; Acting on peptide bonds (peptidases); Acting on ester bonds; Ribonuclease H	-	-	-	-	-	-	-	-	-	-	-	-	-	-	-	-	-	-	*	6.1e-08	-	-	-	-
Fsp-Ps 2.1_LOD1.5 Interval	TRINITY_DN6744_c0_g1_i13	not available	len=7428 path=[0:0-657 4:658-681 6:682-3291 7:3292-3694 9:3695-4724 10:4725-4748 11:4749-4840 13:4841-4917 14:4918-5042 15:5043-6543 20:6544-6569 22:6570-6636 23:6637-7427]	0	1274	1150.03	4268	3488	781	27715414	27716195	0.002095	725	92.711	725	92.711	1	0.127877	Plus	Minus	7428	gag/pol polyprotein	F:nucleic acid binding; F:aspartic-type endopeptidase activity; F:RNA-DNA hybrid ribonuclease activity; P:proteolysis; P:DNA integration; P:RNA phosphodiester bond hydrolysis, endonucleolytic	EC:3.1.30; EC:3.4.23; EC:3.1.26; EC:3.1.26.4	Acting on ester bonds; Acting on peptide bonds (peptidases); Acting on ester bonds; Ribonuclease H	-	-	-	-	-	-	-	-	-	-	-	-	-	-	-	-	-	-	*	6.1e-08	-	-	-	-
Fsp-Ps 2.1_LOD1.5 Interval	TRINITY_DN6744_c0_g1_i13	not available	len=7428 path=[0:0-657 4:658-681 6:682-3291 7:3292-3694 9:3695-4724 10:4725-4748 11:4749-4840 13:4841-4917 14:4918-5042 15:5043-6543 20:6544-6569 22:6570-6636 23:6637-7427]	0	1272	1148.23	3640	5619	1980	30229593	30231580	0.005324	1460	73.2197	1460	73.2197	20	1.00301	Plus	Plus	7428	gag/pol polyprotein	F:nucleic acid binding; F:aspartic-type endopeptidase activity; F:RNA-DNA hybrid ribonuclease activity; P:proteolysis; P:DNA integration; P:RNA phosphodiester bond hydrolysis, endonucleolytic	EC:3.1.30; EC:3.4.23; EC:3.1.26; EC:3.1.26.4	Acting on ester bonds; Acting on peptide bonds (peptidases); Acting on ester bonds; Ribonuclease H	-	-	-	-	-	-	-	-	-	-	-	-	-	-	-	-	-	-	*	6.1e-08	-	-	-	-
Fsp-Ps 2.1_LOD1.5 Interval	TRINITY_DN6744_c0_g1_i13	not available	len=7428 path=[0:0-657 4:658-681 6:682-3291 7:3292-3694 9:3695-4724 10:4725-4748 11:4749-4840 13:4841-4917 14:4918-5042 15:5043-6543 20:6544-6569 22:6570-6636 23:6637-7427]	0	1266	1142.82	6878	4132	2747	18528036	18530787	0.007381	1930	69.5746	1930	69.5746	49	1.7664	Plus	Minus	7428	gag/pol polyprotein	F:nucleic acid binding; F:aspartic-type endopeptidase activity; F:RNA-DNA hybrid ribonuclease activity; P:proteolysis; P:DNA integration; P:RNA phosphodiester bond hydrolysis, endonucleolytic	EC:3.1.30; EC:3.4.23; EC:3.1.26; EC:3.1.26.4	Acting on ester bonds; Acting on peptide bonds (peptidases); Acting on ester bonds; Ribonuclease H	-	-	-	-	-	-	-	-	-	-	-	-	-	-	-	-	-	-	*	6.1e-08	-	-	-	-
Fsp-Ps 2.1_LOD1.5 Interval	TRINITY_DN6744_c0_g1_i13	not available	len=7428 path=[0:0-657 4:658-681 6:682-3291 7:3292-3694 9:3695-4724 10:4725-4748 11:4749-4840 13:4841-4917 14:4918-5042 15:5043-6543 20:6544-6569 22:6570-6636 23:6637-7427]	0	1266	1142.82	7077	4208	2870	22821297	22824164	0.007712	2014	69.5442	2014	69.5442	54	1.86464	Plus	Minus	7428	gag/pol polyprotein	F:nucleic acid binding; F:aspartic-type endopeptidase activity; F:RNA-DNA hybrid ribonuclease activity; P:proteolysis; P:DNA integration; P:RNA phosphodiester bond hydrolysis, endonucleolytic	EC:3.1.30; EC:3.4.23; EC:3.1.26; EC:3.1.26.4	Acting on ester bonds; Acting on peptide bonds (peptidases); Acting on ester bonds; Ribonuclease H	-	-	-	-	-	-	-	-	-	-	-	-	-	-	-	-	-	-	*	6.1e-08	-	-	-	-
Fsp-Ps 2.1_LOD1.5 Interval	TRINITY_DN6744_c0_g1_i13	not available	len=7428 path=[0:0-657 4:658-681 6:682-3291 7:3292-3694 9:3695-4724 10:4725-4748 11:4749-4840 13:4841-4917 14:4918-5042 15:5043-6543 20:6544-6569 22:6570-6636 23:6637-7427]	0	1264	1141.02	7022	4126	2897	27800199	27803100	0.007785	2031	69.2701	2031	69.2701	65	2.21692	Plus	Minus	7428	gag/pol polyprotein	F:nucleic acid binding; F:aspartic-type endopeptidase activity; F:RNA-DNA hybrid ribonuclease activity; P:proteolysis; P:DNA integration; P:RNA phosphodiester bond hydrolysis, endonucleolytic	EC:3.1.30; EC:3.4.23; EC:3.1.26; EC:3.1.26.4	Acting on ester bonds; Acting on peptide bonds (peptidases); Acting on ester bonds; Ribonuclease H	-	-	-	-	-	-	-	-	-	-	-	-	-	-	-	-	-	-	*	6.1e-08	-	-	-	-
Fsp-Ps 2.1_LOD1.5 Interval	TRINITY_DN6744_c0_g1_i13	not available	len=7428 path=[0:0-657 4:658-681 6:682-3291 7:3292-3694 9:3695-4724 10:4725-4748 11:4749-4840 13:4841-4917 14:4918-5042 15:5043-6543 20:6544-6569 22:6570-6636 23:6637-7427]	0	1260	1137.41	5717	5015	703	24795728	24796430	0.001885	674	95.8748	674	95.8748	0	0	Plus	Minus	7428	gag/pol polyprotein	F:nucleic acid binding; F:aspartic-type endopeptidase activity; F:RNA-DNA hybrid ribonuclease activity; P:proteolysis; P:DNA integration; P:RNA phosphodiester bond hydrolysis, endonucleolytic	EC:3.1.30; EC:3.4.23; EC:3.1.26; EC:3.1.26.4	Acting on ester bonds; Acting on peptide bonds (peptidases); Acting on ester bonds; Ribonuclease H	-	-	-	-	-	-	-	-	-	-	-	-	-	-	-	-	-	-	*	6.1e-08	-	-	-	-
Fsp-Ps 2.1_LOD1.5 Interval	TRINITY_DN6744_c0_g1_i13	not available	len=7428 path=[0:0-657 4:658-681 6:682-3291 7:3292-3694 9:3695-4724 10:4725-4748 11:4749-4840 13:4841-4917 14:4918-5042 15:5043-6543 20:6544-6569 22:6570-6636 23:6637-7427]	0	1260	1137.41	6221	7312	1092	6125806	6126866	0.002936	954	86.2568	954	86.2568	59	5.33454	Plus	Plus	7428	gag/pol polyprotein	F:nucleic acid binding; F:aspartic-type endopeptidase activity; F:RNA-DNA hybrid ribonuclease activity; P:proteolysis; P:DNA integration; P:RNA phosphodiester bond hydrolysis, endonucleolytic	EC:3.1.30; EC:3.4.23; EC:3.1.26; EC:3.1.26.4	Acting on ester bonds; Acting on peptide bonds (peptidases); Acting on ester bonds; Ribonuclease H	-	-	-	-	-	-	-	-	-	-	-	-	-	-	-	-	-	-	*	6.1e-08	-	-	-	-
Fsp-Ps 2.1_LOD1.5 Interval	TRINITY_DN6744_c0_g1_i13	not available	len=7428 path=[0:0-657 4:658-681 6:682-3291 7:3292-3694 9:3695-4724 10:4725-4748 11:4749-4840 13:4841-4917 14:4918-5042 15:5043-6543 20:6544-6569 22:6570-6636 23:6637-7427]	0	1250	1128.39	4132	7077	2946	17493037	17495949	0.007922	2056	68.9701	2056	68.9701	103	3.45522	Plus	Plus	7428	gag/pol polyprotein	F:nucleic acid binding; F:aspartic-type endopeptidase activity; F:RNA-DNA hybrid ribonuclease activity; P:proteolysis; P:DNA integration; P:RNA phosphodiester bond hydrolysis, endonucleolytic	EC:3.1.30; EC:3.4.23; EC:3.1.26; EC:3.1.26.4	Acting on ester bonds; Acting on peptide bonds (peptidases); Acting on ester bonds; Ribonuclease H	-	-	-	-	-	-	-	-	-	-	-	-	-	-	-	-	-	-	*	6.1e-08	-	-	-	-
Fsp-Ps 2.1_LOD1.5 Interval	TRINITY_DN6744_c0_g1_i13	not available	len=7428 path=[0:0-657 4:658-681 6:682-3291 7:3292-3694 9:3695-4724 10:4725-4748 11:4749-4840 13:4841-4917 14:4918-5042 15:5043-6543 20:6544-6569 22:6570-6636 23:6637-7427]	0	1242	1121.18	6873	4999	1875	5394266	5396145	0.005036	1398	73.5016	1398	73.5016	49	2.57624	Plus	Minus	7428	gag/pol polyprotein	F:nucleic acid binding; F:aspartic-type endopeptidase activity; F:RNA-DNA hybrid ribonuclease activity; P:proteolysis; P:DNA integration; P:RNA phosphodiester bond hydrolysis, endonucleolytic	EC:3.1.30; EC:3.4.23; EC:3.1.26; EC:3.1.26.4	Acting on ester bonds; Acting on peptide bonds (peptidases); Acting on ester bonds; Ribonuclease H	-	-	-	-	-	-	-	-	-	-	-	-	-	-	-	-	-	-	*	6.1e-08	-	-	-	-
Fsp-Ps 2.1_LOD1.5 Interval	TRINITY_DN6744_c0_g1_i13	not available	len=7428 path=[0:0-657 4:658-681 6:682-3291 7:3292-3694 9:3695-4724 10:4725-4748 11:4749-4840 13:4841-4917 14:4918-5042 15:5043-6543 20:6544-6569 22:6570-6636 23:6637-7427]	0	1240	1119.37	6081	3629	2453	9869760	9872211	0.006591	1737	70.4665	1737	70.4665	25	1.0142	Plus	Minus	7428	gag/pol polyprotein	F:nucleic acid binding; F:aspartic-type endopeptidase activity; F:RNA-DNA hybrid ribonuclease activity; P:proteolysis; P:DNA integration; P:RNA phosphodiester bond hydrolysis, endonucleolytic	EC:3.1.30; EC:3.4.23; EC:3.1.26; EC:3.1.26.4	Acting on ester bonds; Acting on peptide bonds (peptidases); Acting on ester bonds; Ribonuclease H	-	-	-	-	-	-	-	-	-	-	-	-	-	-	-	-	-	-	*	6.1e-08	-	-	-	-
Fsp-Ps 2.1_LOD1.5 Interval	TRINITY_DN6744_c0_g1_i13	not available	len=7428 path=[0:0-657 4:658-681 6:682-3291 7:3292-3694 9:3695-4724 10:4725-4748 11:4749-4840 13:4841-4917 14:4918-5042 15:5043-6543 20:6544-6569 22:6570-6636 23:6637-7427]	0	1238	1117.57	3895	7077	3183	7596075	7599240	0.008559	2200	68.2594	2200	68.2594	97	3.00962	Plus	Plus	7428	gag/pol polyprotein	F:nucleic acid binding; F:aspartic-type endopeptidase activity; F:RNA-DNA hybrid ribonuclease activity; P:proteolysis; P:DNA integration; P:RNA phosphodiester bond hydrolysis, endonucleolytic	EC:3.1.30; EC:3.4.23; EC:3.1.26; EC:3.1.26.4	Acting on ester bonds; Acting on peptide bonds (peptidases); Acting on ester bonds; Ribonuclease H	-	-	-	-	-	-	-	-	-	-	-	-	-	-	-	-	-	-	*	6.1e-08	-	-	-	-
Fsp-Ps 2.1_LOD1.5 Interval	TRINITY_DN6744_c0_g1_i13	not available	len=7428 path=[0:0-657 4:658-681 6:682-3291 7:3292-3694 9:3695-4724 10:4725-4748 11:4749-4840 13:4841-4917 14:4918-5042 15:5043-6543 20:6544-6569 22:6570-6636 23:6637-7427]	0	1236	1115.77	3895	7077	3183	19298052	19301194	0.008559	2192	68.2228	2192	68.2228	100	3.11236	Plus	Plus	7428	gag/pol polyprotein	F:nucleic acid binding; F:aspartic-type endopeptidase activity; F:RNA-DNA hybrid ribonuclease activity; P:proteolysis; P:DNA integration; P:RNA phosphodiester bond hydrolysis, endonucleolytic	EC:3.1.30; EC:3.4.23; EC:3.1.26; EC:3.1.26.4	Acting on ester bonds; Acting on peptide bonds (peptidases); Acting on ester bonds; Ribonuclease H	-	-	-	-	-	-	-	-	-	-	-	-	-	-	-	-	-	-	*	6.1e-08	-	-	-	-
Fsp-Ps 2.1_LOD1.5 Interval	TRINITY_DN6744_c0_g1_i13	not available	len=7428 path=[0:0-657 4:658-681 6:682-3291 7:3292-3694 9:3695-4724 10:4725-4748 11:4749-4840 13:4841-4917 14:4918-5042 15:5043-6543 20:6544-6569 22:6570-6636 23:6637-7427]	0	1232	1112.16	7077	3895	3183	30133577	30136764	0.008554	2194	68.3276	2194	68.3276	51	1.58829	Plus	Minus	7428	gag/pol polyprotein	F:nucleic acid binding; F:aspartic-type endopeptidase activity; F:RNA-DNA hybrid ribonuclease activity; P:proteolysis; P:DNA integration; P:RNA phosphodiester bond hydrolysis, endonucleolytic	EC:3.1.30; EC:3.4.23; EC:3.1.26; EC:3.1.26.4	Acting on ester bonds; Acting on peptide bonds (peptidases); Acting on ester bonds; Ribonuclease H	-	-	-	-	-	-	-	-	-	-	-	-	-	-	-	-	-	-	*	6.1e-08	-	-	-	-
Fsp-Ps 2.1_LOD1.5 Interval	TRINITY_DN6744_c0_g1_i13	not available	len=7428 path=[0:0-657 4:658-681 6:682-3291 7:3292-3694 9:3695-4724 10:4725-4748 11:4749-4840 13:4841-4917 14:4918-5042 15:5043-6543 20:6544-6569 22:6570-6636 23:6637-7427]	0	1226	1106.75	3895	6680	2786	29617157	29619948	0.007491	1942	69.1103	1942	69.1103	42	1.49466	Plus	Plus	7428	gag/pol polyprotein	F:nucleic acid binding; F:aspartic-type endopeptidase activity; F:RNA-DNA hybrid ribonuclease activity; P:proteolysis; P:DNA integration; P:RNA phosphodiester bond hydrolysis, endonucleolytic	EC:3.1.30; EC:3.4.23; EC:3.1.26; EC:3.1.26.4	Acting on ester bonds; Acting on peptide bonds (peptidases); Acting on ester bonds; Ribonuclease H	-	-	-	-	-	-	-	-	-	-	-	-	-	-	-	-	-	-	*	6.1e-08	-	-	-	-
Fsp-Ps 2.1_LOD1.5 Interval	TRINITY_DN6744_c0_g1_i13	not available	len=7428 path=[0:0-657 4:658-681 6:682-3291 7:3292-3694 9:3695-4724 10:4725-4748 11:4749-4840 13:4841-4917 14:4918-5042 15:5043-6543 20:6544-6569 22:6570-6636 23:6637-7427]	0	1224	1104.95	7024	3895	3130	26144343	26147468	0.008411	2164	68.5027	2164	68.5027	62	1.96265	Plus	Minus	7428	gag/pol polyprotein	F:nucleic acid binding; F:aspartic-type endopeptidase activity; F:RNA-DNA hybrid ribonuclease activity; P:proteolysis; P:DNA integration; P:RNA phosphodiester bond hydrolysis, endonucleolytic	EC:3.1.30; EC:3.4.23; EC:3.1.26; EC:3.1.26.4	Acting on ester bonds; Acting on peptide bonds (peptidases); Acting on ester bonds; Ribonuclease H	-	-	-	-	-	-	-	-	-	-	-	-	-	-	-	-	-	-	*	6.1e-08	-	-	-	-
Fsp-Ps 2.1_LOD1.5 Interval	TRINITY_DN6744_c0_g1_i13	not available	len=7428 path=[0:0-657 4:658-681 6:682-3291 7:3292-3694 9:3695-4724 10:4725-4748 11:4749-4840 13:4841-4917 14:4918-5042 15:5043-6543 20:6544-6569 22:6570-6636 23:6637-7427]	0	1218	1099.54	4270	7077	2808	7426693	7429482	0.007551	1966	69.1523	1966	69.1523	88	3.09532	Plus	Plus	7428	gag/pol polyprotein	F:nucleic acid binding; F:aspartic-type endopeptidase activity; F:RNA-DNA hybrid ribonuclease activity; P:proteolysis; P:DNA integration; P:RNA phosphodiester bond hydrolysis, endonucleolytic	EC:3.1.30; EC:3.4.23; EC:3.1.26; EC:3.1.26.4	Acting on ester bonds; Acting on peptide bonds (peptidases); Acting on ester bonds; Ribonuclease H	-	-	-	-	-	-	-	-	-	-	-	-	-	-	-	-	-	-	*	6.1e-08	-	-	-	-
Fsp-Ps 2.1_LOD1.5 Interval	TRINITY_DN6744_c0_g1_i13	not available	len=7428 path=[0:0-657 4:658-681 6:682-3291 7:3292-3694 9:3695-4724 10:4725-4748 11:4749-4840 13:4841-4917 14:4918-5042 15:5043-6543 20:6544-6569 22:6570-6636 23:6637-7427]	0	1216	1097.73	756	1573	818	7709371	7710188	0.0022	734	89.7311	734	89.7311	0	0	Plus	Plus	7428	gag/pol polyprotein	F:nucleic acid binding; F:aspartic-type endopeptidase activity; F:RNA-DNA hybrid ribonuclease activity; P:proteolysis; P:DNA integration; P:RNA phosphodiester bond hydrolysis, endonucleolytic	EC:3.1.30; EC:3.4.23; EC:3.1.26; EC:3.1.26.4	Acting on ester bonds; Acting on peptide bonds (peptidases); Acting on ester bonds; Ribonuclease H	-	-	-	-	-	-	-	-	-	-	-	-	-	-	-	-	-	-	*	6.1e-08	-	-	-	-
Fsp-Ps 2.1_LOD1.5 Interval	TRINITY_DN6744_c0_g1_i13	not available	len=7428 path=[0:0-657 4:658-681 6:682-3291 7:3292-3694 9:3695-4724 10:4725-4748 11:4749-4840 13:4841-4917 14:4918-5042 15:5043-6543 20:6544-6569 22:6570-6636 23:6637-7427]	0	1214	1095.93	4402	7231	2830	22973299	22976145	0.00761	1993	69.2254	1993	69.2254	81	2.81348	Plus	Plus	7428	gag/pol polyprotein	F:nucleic acid binding; F:aspartic-type endopeptidase activity; F:RNA-DNA hybrid ribonuclease activity; P:proteolysis; P:DNA integration; P:RNA phosphodiester bond hydrolysis, endonucleolytic	EC:3.1.30; EC:3.4.23; EC:3.1.26; EC:3.1.26.4	Acting on ester bonds; Acting on peptide bonds (peptidases); Acting on ester bonds; Ribonuclease H	-	-	-	-	-	-	-	-	-	-	-	-	-	-	-	-	-	-	*	6.1e-08	-	-	-	-
Fsp-Ps 2.1_LOD1.5 Interval	TRINITY_DN6744_c0_g1_i13	not available	len=7428 path=[0:0-657 4:658-681 6:682-3291 7:3292-3694 9:3695-4724 10:4725-4748 11:4749-4840 13:4841-4917 14:4918-5042 15:5043-6543 20:6544-6569 22:6570-6636 23:6637-7427]	0	1200	1083.31	3651	5730	2080	14092763	14094862	0.005593	1520	72.0721	1520	72.0721	38	1.8018	Plus	Plus	7428	gag/pol polyprotein	F:nucleic acid binding; F:aspartic-type endopeptidase activity; F:RNA-DNA hybrid ribonuclease activity; P:proteolysis; P:DNA integration; P:RNA phosphodiester bond hydrolysis, endonucleolytic	EC:3.1.30; EC:3.4.23; EC:3.1.26; EC:3.1.26.4	Acting on ester bonds; Acting on peptide bonds (peptidases); Acting on ester bonds; Ribonuclease H	-	-	-	-	-	-	-	-	-	-	-	-	-	-	-	-	-	-	*	6.1e-08	-	-	-	-
Fsp-Ps 2.1_LOD1.5 Interval	TRINITY_DN6744_c0_g1_i13	not available	len=7428 path=[0:0-657 4:658-681 6:682-3291 7:3292-3694 9:3695-4724 10:4725-4748 11:4749-4840 13:4841-4917 14:4918-5042 15:5043-6543 20:6544-6569 22:6570-6636 23:6637-7427]	0	1198	1081.5	6670	3895	2776	6171231	6174011	0.007459	1934	68.9483	1934	68.9483	53	1.88948	Plus	Minus	7428	gag/pol polyprotein	F:nucleic acid binding; F:aspartic-type endopeptidase activity; F:RNA-DNA hybrid ribonuclease activity; P:proteolysis; P:DNA integration; P:RNA phosphodiester bond hydrolysis, endonucleolytic	EC:3.1.30; EC:3.4.23; EC:3.1.26; EC:3.1.26.4	Acting on ester bonds; Acting on peptide bonds (peptidases); Acting on ester bonds; Ribonuclease H	-	-	-	-	-	-	-	-	-	-	-	-	-	-	-	-	-	-	*	6.1e-08	-	-	-	-
Fsp-Ps 2.1_LOD1.5 Interval	TRINITY_DN6744_c0_g1_i13	not available	len=7428 path=[0:0-657 4:658-681 6:682-3291 7:3292-3694 9:3695-4724 10:4725-4748 11:4749-4840 13:4841-4917 14:4918-5042 15:5043-6543 20:6544-6569 22:6570-6636 23:6637-7427]	0	1198	1081.5	5857	5139	719	23464777	23465494	0.001928	672	93.4631	672	93.4631	1	0.139082	Plus	Minus	7428	gag/pol polyprotein	F:nucleic acid binding; F:aspartic-type endopeptidase activity; F:RNA-DNA hybrid ribonuclease activity; P:proteolysis; P:DNA integration; P:RNA phosphodiester bond hydrolysis, endonucleolytic	EC:3.1.30; EC:3.4.23; EC:3.1.26; EC:3.1.26.4	Acting on ester bonds; Acting on peptide bonds (peptidases); Acting on ester bonds; Ribonuclease H	-	-	-	-	-	-	-	-	-	-	-	-	-	-	-	-	-	-	*	6.1e-08	-	-	-	-
Fsp-Ps 2.1_LOD1.5 Interval	TRINITY_DN6744_c0_g1_i13	not available	len=7428 path=[0:0-657 4:658-681 6:682-3291 7:3292-3694 9:3695-4724 10:4725-4748 11:4749-4840 13:4841-4917 14:4918-5042 15:5043-6543 20:6544-6569 22:6570-6636 23:6637-7427]	0	1196	1079.7	1110	2082	973	18715582	18716554	0.002616	823	84.5838	823	84.5838	0	0	Plus	Plus	7428	gag/pol polyprotein	F:nucleic acid binding; F:aspartic-type endopeptidase activity; F:RNA-DNA hybrid ribonuclease activity; P:proteolysis; P:DNA integration; P:RNA phosphodiester bond hydrolysis, endonucleolytic	EC:3.1.30; EC:3.4.23; EC:3.1.26; EC:3.1.26.4	Acting on ester bonds; Acting on peptide bonds (peptidases); Acting on ester bonds; Ribonuclease H	-	-	-	-	-	-	-	-	-	-	-	-	-	-	-	-	-	-	*	6.1e-08	-	-	-	-
Fsp-Ps 2.1_LOD1.5 Interval	TRINITY_DN6744_c0_g1_i13	not available	len=7428 path=[0:0-657 4:658-681 6:682-3291 7:3292-3694 9:3695-4724 10:4725-4748 11:4749-4840 13:4841-4917 14:4918-5042 15:5043-6543 20:6544-6569 22:6570-6636 23:6637-7427]	0	1196	1079.7	3621	5590	1970	32083425	32085401	0.005297	1434	72.3512	1434	72.3512	17	0.857719	Plus	Plus	7428	gag/pol polyprotein	F:nucleic acid binding; F:aspartic-type endopeptidase activity; F:RNA-DNA hybrid ribonuclease activity; P:proteolysis; P:DNA integration; P:RNA phosphodiester bond hydrolysis, endonucleolytic	EC:3.1.30; EC:3.4.23; EC:3.1.26; EC:3.1.26.4	Acting on ester bonds; Acting on peptide bonds (peptidases); Acting on ester bonds; Ribonuclease H	-	-	-	-	-	-	-	-	-	-	-	-	-	-	-	-	-	-	*	6.1e-08	-	-	-	-
Fsp-Ps 2.1_LOD1.5 Interval	TRINITY_DN6744_c0_g1_i13	not available	len=7428 path=[0:0-657 4:658-681 6:682-3291 7:3292-3694 9:3695-4724 10:4725-4748 11:4749-4840 13:4841-4917 14:4918-5042 15:5043-6543 20:6544-6569 22:6570-6636 23:6637-7427]	0	1194	1077.9	3895	6961	3067	18933430	18936501	0.008247	2118	68.2785	2118	68.2785	65	2.09542	Plus	Plus	7428	gag/pol polyprotein	F:nucleic acid binding; F:aspartic-type endopeptidase activity; F:RNA-DNA hybrid ribonuclease activity; P:proteolysis; P:DNA integration; P:RNA phosphodiester bond hydrolysis, endonucleolytic	EC:3.1.30; EC:3.4.23; EC:3.1.26; EC:3.1.26.4	Acting on ester bonds; Acting on peptide bonds (peptidases); Acting on ester bonds; Ribonuclease H	-	-	-	-	-	-	-	-	-	-	-	-	-	-	-	-	-	-	*	6.1e-08	-	-	-	-
Fsp-Ps 2.1_LOD1.5 Interval	TRINITY_DN6744_c0_g1_i13	not available	len=7428 path=[0:0-657 4:658-681 6:682-3291 7:3292-3694 9:3695-4724 10:4725-4748 11:4749-4840 13:4841-4917 14:4918-5042 15:5043-6543 20:6544-6569 22:6570-6636 23:6637-7427]	0	1192	1076.09	2083	2916	834	29705931	29706764	0.002243	739	88.6091	739	88.6091	0	0	Plus	Plus	7428	gag/pol polyprotein	F:nucleic acid binding; F:aspartic-type endopeptidase activity; F:RNA-DNA hybrid ribonuclease activity; P:proteolysis; P:DNA integration; P:RNA phosphodiester bond hydrolysis, endonucleolytic	EC:3.1.30; EC:3.4.23; EC:3.1.26; EC:3.1.26.4	Acting on ester bonds; Acting on peptide bonds (peptidases); Acting on ester bonds; Ribonuclease H	-	-	-	-	-	-	-	-	-	-	-	-	-	-	-	-	-	-	*	6.1e-08	-	-	-	-
Fsp-Ps 2.1_LOD1.5 Interval	TRINITY_DN6744_c0_g1_i13	not available	len=7428 path=[0:0-657 4:658-681 6:682-3291 7:3292-3694 9:3695-4724 10:4725-4748 11:4749-4840 13:4841-4917 14:4918-5042 15:5043-6543 20:6544-6569 22:6570-6636 23:6637-7427]	0	1192	1076.09	3895	7077	3183	8320685	8323856	0.008559	2180	67.8705	2180	67.8705	69	2.14819	Plus	Plus	7428	gag/pol polyprotein	F:nucleic acid binding; F:aspartic-type endopeptidase activity; F:RNA-DNA hybrid ribonuclease activity; P:proteolysis; P:DNA integration; P:RNA phosphodiester bond hydrolysis, endonucleolytic	EC:3.1.30; EC:3.4.23; EC:3.1.26; EC:3.1.26.4	Acting on ester bonds; Acting on peptide bonds (peptidases); Acting on ester bonds; Ribonuclease H	-	-	-	-	-	-	-	-	-	-	-	-	-	-	-	-	-	-	*	6.1e-08	-	-	-	-
Fsp-Ps 2.1_LOD1.5 Interval	TRINITY_DN6744_c0_g1_i13	not available	len=7428 path=[0:0-657 4:658-681 6:682-3291 7:3292-3694 9:3695-4724 10:4725-4748 11:4749-4840 13:4841-4917 14:4918-5042 15:5043-6543 20:6544-6569 22:6570-6636 23:6637-7427]	0	1190	1074.29	3655	5607	1953	1082312	1084256	0.005252	1425	72.4822	1425	72.4822	34	1.7294	Plus	Plus	7428	gag/pol polyprotein	F:nucleic acid binding; F:aspartic-type endopeptidase activity; F:RNA-DNA hybrid ribonuclease activity; P:proteolysis; P:DNA integration; P:RNA phosphodiester bond hydrolysis, endonucleolytic	EC:3.1.30; EC:3.4.23; EC:3.1.26; EC:3.1.26.4	Acting on ester bonds; Acting on peptide bonds (peptidases); Acting on ester bonds; Ribonuclease H	-	-	-	-	-	-	-	-	-	-	-	-	-	-	-	-	-	-	*	6.1e-08	-	-	-	-
Fsp-Ps 2.1_LOD1.5 Interval	TRINITY_DN6744_c0_g1_i13	not available	len=7428 path=[0:0-657 4:658-681 6:682-3291 7:3292-3694 9:3695-4724 10:4725-4748 11:4749-4840 13:4841-4917 14:4918-5042 15:5043-6543 20:6544-6569 22:6570-6636 23:6637-7427]	0	1186	1070.68	6630	3862	2769	18547364	18550138	0.00744	1934	69.195	1934	69.195	46	1.6458	Plus	Minus	7428	gag/pol polyprotein	F:nucleic acid binding; F:aspartic-type endopeptidase activity; F:RNA-DNA hybrid ribonuclease activity; P:proteolysis; P:DNA integration; P:RNA phosphodiester bond hydrolysis, endonucleolytic	EC:3.1.30; EC:3.4.23; EC:3.1.26; EC:3.1.26.4	Acting on ester bonds; Acting on peptide bonds (peptidases); Acting on ester bonds; Ribonuclease H	-	-	-	-	-	-	-	-	-	-	-	-	-	-	-	-	-	-	*	6.1e-08	-	-	-	-
Fsp-Ps 2.1_LOD1.5 Interval	TRINITY_DN6744_c0_g1_i13	not available	len=7428 path=[0:0-657 4:658-681 6:682-3291 7:3292-3694 9:3695-4724 10:4725-4748 11:4749-4840 13:4841-4917 14:4918-5042 15:5043-6543 20:6544-6569 22:6570-6636 23:6637-7427]	0	1186	1070.68	7077	3895	3183	22547691	22550865	0.008554	2191	68.1493	2191	68.1493	72	2.2395	Plus	Minus	7428	gag/pol polyprotein	F:nucleic acid binding; F:aspartic-type endopeptidase activity; F:RNA-DNA hybrid ribonuclease activity; P:proteolysis; P:DNA integration; P:RNA phosphodiester bond hydrolysis, endonucleolytic	EC:3.1.30; EC:3.4.23; EC:3.1.26; EC:3.1.26.4	Acting on ester bonds; Acting on peptide bonds (peptidases); Acting on ester bonds; Ribonuclease H	-	-	-	-	-	-	-	-	-	-	-	-	-	-	-	-	-	-	*	6.1e-08	-	-	-	-
Fsp-Ps 2.1_LOD1.5 Interval	TRINITY_DN6744_c0_g1_i13	not available	len=7428 path=[0:0-657 4:658-681 6:682-3291 7:3292-3694 9:3695-4724 10:4725-4748 11:4749-4840 13:4841-4917 14:4918-5042 15:5043-6543 20:6544-6569 22:6570-6636 23:6637-7427]	0	1180	1065.27	4270	7079	2810	1630728	1633542	0.007556	1957	68.9327	1957	68.9327	53	1.86685	Plus	Plus	7428	gag/pol polyprotein	F:nucleic acid binding; F:aspartic-type endopeptidase activity; F:RNA-DNA hybrid ribonuclease activity; P:proteolysis; P:DNA integration; P:RNA phosphodiester bond hydrolysis, endonucleolytic	EC:3.1.30; EC:3.4.23; EC:3.1.26; EC:3.1.26.4	Acting on ester bonds; Acting on peptide bonds (peptidases); Acting on ester bonds; Ribonuclease H	-	-	-	-	-	-	-	-	-	-	-	-	-	-	-	-	-	-	*	6.1e-08	-	-	-	-
Fsp-Ps 2.1_LOD1.5 Interval	TRINITY_DN6744_c0_g1_i13	not available	len=7428 path=[0:0-657 4:658-681 6:682-3291 7:3292-3694 9:3695-4724 10:4725-4748 11:4749-4840 13:4841-4917 14:4918-5042 15:5043-6543 20:6544-6569 22:6570-6636 23:6637-7427]	0	1176	1061.67	4078	6898	2821	20196704	20199522	0.007586	1951	68.8426	1951	68.8426	28	0.988003	Plus	Plus	7428	gag/pol polyprotein	F:nucleic acid binding; F:aspartic-type endopeptidase activity; F:RNA-DNA hybrid ribonuclease activity; P:proteolysis; P:DNA integration; P:RNA phosphodiester bond hydrolysis, endonucleolytic	EC:3.1.30; EC:3.4.23; EC:3.1.26; EC:3.1.26.4	Acting on ester bonds; Acting on peptide bonds (peptidases); Acting on ester bonds; Ribonuclease H	-	-	-	-	-	-	-	-	-	-	-	-	-	-	-	-	-	-	*	6.1e-08	-	-	-	-
Fsp-Ps 2.1_LOD1.5 Interval	TRINITY_DN6744_c0_g1_i13	not available	len=7428 path=[0:0-657 4:658-681 6:682-3291 7:3292-3694 9:3695-4724 10:4725-4748 11:4749-4840 13:4841-4917 14:4918-5042 15:5043-6543 20:6544-6569 22:6570-6636 23:6637-7427]	0	1174	1059.86	7077	4327	2751	31756569	31759336	0.007392	1938	69.4375	1938	69.4375	63	2.25726	Plus	Minus	7428	gag/pol polyprotein	F:nucleic acid binding; F:aspartic-type endopeptidase activity; F:RNA-DNA hybrid ribonuclease activity; P:proteolysis; P:DNA integration; P:RNA phosphodiester bond hydrolysis, endonucleolytic	EC:3.1.30; EC:3.4.23; EC:3.1.26; EC:3.1.26.4	Acting on ester bonds; Acting on peptide bonds (peptidases); Acting on ester bonds; Ribonuclease H	-	-	-	-	-	-	-	-	-	-	-	-	-	-	-	-	-	-	*	6.1e-08	-	-	-	-
Fsp-Ps 2.1_LOD1.5 Interval	TRINITY_DN6744_c0_g1_i13	not available	len=7428 path=[0:0-657 4:658-681 6:682-3291 7:3292-3694 9:3695-4724 10:4725-4748 11:4749-4840 13:4841-4917 14:4918-5042 15:5043-6543 20:6544-6569 22:6570-6636 23:6637-7427]	0	1170	1056.26	5619	3621	1999	283299	285305	0.00537	1446	71.8331	1446	71.8331	20	0.993542	Plus	Minus	7428	gag/pol polyprotein	F:nucleic acid binding; F:aspartic-type endopeptidase activity; F:RNA-DNA hybrid ribonuclease activity; P:proteolysis; P:DNA integration; P:RNA phosphodiester bond hydrolysis, endonucleolytic	EC:3.1.30; EC:3.4.23; EC:3.1.26; EC:3.1.26.4	Acting on ester bonds; Acting on peptide bonds (peptidases); Acting on ester bonds; Ribonuclease H	-	-	-	-	-	-	-	-	-	-	-	-	-	-	-	-	-	-	*	6.1e-08	-	-	-	-
Fsp-Ps 2.1_LOD1.5 Interval	TRINITY_DN6744_c0_g1_i13	not available	len=7428 path=[0:0-657 4:658-681 6:682-3291 7:3292-3694 9:3695-4724 10:4725-4748 11:4749-4840 13:4841-4917 14:4918-5042 15:5043-6543 20:6544-6569 22:6570-6636 23:6637-7427]	0	1166	1052.65	6972	3757	3216	30055464	30058662	0.008642	2205	67.5551	2205	67.5551	113	3.46201	Plus	Minus	7428	gag/pol polyprotein	F:nucleic acid binding; F:aspartic-type endopeptidase activity; F:RNA-DNA hybrid ribonuclease activity; P:proteolysis; P:DNA integration; P:RNA phosphodiester bond hydrolysis, endonucleolytic	EC:3.1.30; EC:3.4.23; EC:3.1.26; EC:3.1.26.4	Acting on ester bonds; Acting on peptide bonds (peptidases); Acting on ester bonds; Ribonuclease H	-	-	-	-	-	-	-	-	-	-	-	-	-	-	-	-	-	-	*	6.1e-08	-	-	-	-
Fsp-Ps 2.1_LOD1.5 Interval	TRINITY_DN6744_c0_g1_i13	not available	len=7428 path=[0:0-657 4:658-681 6:682-3291 7:3292-3694 9:3695-4724 10:4725-4748 11:4749-4840 13:4841-4917 14:4918-5042 15:5043-6543 20:6544-6569 22:6570-6636 23:6637-7427]	0	1154	1041.83	6344	3895	2450	18685932	18688386	0.006583	1733	70.0202	1733	70.0202	45	1.81818	Plus	Minus	7428	gag/pol polyprotein	F:nucleic acid binding; F:aspartic-type endopeptidase activity; F:RNA-DNA hybrid ribonuclease activity; P:proteolysis; P:DNA integration; P:RNA phosphodiester bond hydrolysis, endonucleolytic	EC:3.1.30; EC:3.4.23; EC:3.1.26; EC:3.1.26.4	Acting on ester bonds; Acting on peptide bonds (peptidases); Acting on ester bonds; Ribonuclease H	-	-	-	-	-	-	-	-	-	-	-	-	-	-	-	-	-	-	*	6.1e-08	-	-	-	-
Fsp-Ps 2.1_LOD1.5 Interval	TRINITY_DN6744_c0_g1_i13	not available	len=7428 path=[0:0-657 4:658-681 6:682-3291 7:3292-3694 9:3695-4724 10:4725-4748 11:4749-4840 13:4841-4917 14:4918-5042 15:5043-6543 20:6544-6569 22:6570-6636 23:6637-7427]	0	1152	1040.03	5214	7305	2092	7976149	7978246	0.005625	1526	71.576	1526	71.576	74	3.47092	Plus	Plus	7428	gag/pol polyprotein	F:nucleic acid binding; F:aspartic-type endopeptidase activity; F:RNA-DNA hybrid ribonuclease activity; P:proteolysis; P:DNA integration; P:RNA phosphodiester bond hydrolysis, endonucleolytic	EC:3.1.30; EC:3.4.23; EC:3.1.26; EC:3.1.26.4	Acting on ester bonds; Acting on peptide bonds (peptidases); Acting on ester bonds; Ribonuclease H	-	-	-	-	-	-	-	-	-	-	-	-	-	-	-	-	-	-	*	6.1e-08	-	-	-	-
Fsp-Ps 2.1_LOD1.5 Interval	TRINITY_DN6744_c0_g1_i13	not available	len=7428 path=[0:0-657 4:658-681 6:682-3291 7:3292-3694 9:3695-4724 10:4725-4748 11:4749-4840 13:4841-4917 14:4918-5042 15:5043-6543 20:6544-6569 22:6570-6636 23:6637-7427]	0	1142	1031.01	3862	6479	2618	9449156	9451778	0.00704	1831	69.1726	1831	69.1726	53	2.00227	Plus	Plus	7428	gag/pol polyprotein	F:nucleic acid binding; F:aspartic-type endopeptidase activity; F:RNA-DNA hybrid ribonuclease activity; P:proteolysis; P:DNA integration; P:RNA phosphodiester bond hydrolysis, endonucleolytic	EC:3.1.30; EC:3.4.23; EC:3.1.26; EC:3.1.26.4	Acting on ester bonds; Acting on peptide bonds (peptidases); Acting on ester bonds; Ribonuclease H	-	-	-	-	-	-	-	-	-	-	-	-	-	-	-	-	-	-	*	6.1e-08	-	-	-	-
Fsp-Ps 2.1_LOD1.5 Interval	TRINITY_DN6744_c0_g1_i13	not available	len=7428 path=[0:0-657 4:658-681 6:682-3291 7:3292-3694 9:3695-4724 10:4725-4748 11:4749-4840 13:4841-4917 14:4918-5042 15:5043-6543 20:6544-6569 22:6570-6636 23:6637-7427]	0	1142	1031.01	4577	7079	2503	27925300	27927807	0.00673	1766	69.7748	1766	69.7748	51	2.01501	Plus	Plus	7428	gag/pol polyprotein	F:nucleic acid binding; F:aspartic-type endopeptidase activity; F:RNA-DNA hybrid ribonuclease activity; P:proteolysis; P:DNA integration; P:RNA phosphodiester bond hydrolysis, endonucleolytic	EC:3.1.30; EC:3.4.23; EC:3.1.26; EC:3.1.26.4	Acting on ester bonds; Acting on peptide bonds (peptidases); Acting on ester bonds; Ribonuclease H	-	-	-	-	-	-	-	-	-	-	-	-	-	-	-	-	-	-	*	6.1e-08	-	-	-	-
Fsp-Ps 2.1_LOD1.5 Interval	TRINITY_DN6744_c0_g1_i13	not available	len=7428 path=[0:0-657 4:658-681 6:682-3291 7:3292-3694 9:3695-4724 10:4725-4748 11:4749-4840 13:4841-4917 14:4918-5042 15:5043-6543 20:6544-6569 22:6570-6636 23:6637-7427]	0	1138	1027.4	7077	4501	2577	32956631	32959209	0.006924	1812	69.5585	1812	69.5585	54	2.07294	Plus	Minus	7428	gag/pol polyprotein	F:nucleic acid binding; F:aspartic-type endopeptidase activity; F:RNA-DNA hybrid ribonuclease activity; P:proteolysis; P:DNA integration; P:RNA phosphodiester bond hydrolysis, endonucleolytic	EC:3.1.30; EC:3.4.23; EC:3.1.26; EC:3.1.26.4	Acting on ester bonds; Acting on peptide bonds (peptidases); Acting on ester bonds; Ribonuclease H	-	-	-	-	-	-	-	-	-	-	-	-	-	-	-	-	-	-	*	6.1e-08	-	-	-	-
Fsp-Ps 2.1_LOD1.5 Interval	TRINITY_DN6744_c0_g1_i13	not available	len=7428 path=[0:0-657 4:658-681 6:682-3291 7:3292-3694 9:3695-4724 10:4725-4748 11:4749-4840 13:4841-4917 14:4918-5042 15:5043-6543 20:6544-6569 22:6570-6636 23:6637-7427]	0	1132	1021.99	7295	4907	2389	1467998	1470335	0.006419	1673	69.8247	1673	69.8247	65	2.71285	Plus	Minus	7428	gag/pol polyprotein	F:nucleic acid binding; F:aspartic-type endopeptidase activity; F:RNA-DNA hybrid ribonuclease activity; P:proteolysis; P:DNA integration; P:RNA phosphodiester bond hydrolysis, endonucleolytic	EC:3.1.30; EC:3.4.23; EC:3.1.26; EC:3.1.26.4	Acting on ester bonds; Acting on peptide bonds (peptidases); Acting on ester bonds; Ribonuclease H	-	-	-	-	-	-	-	-	-	-	-	-	-	-	-	-	-	-	*	6.1e-08	-	-	-	-
Fsp-Ps 2.1_LOD1.5 Interval	TRINITY_DN6744_c0_g1_i13	not available	len=7428 path=[0:0-657 4:658-681 6:682-3291 7:3292-3694 9:3695-4724 10:4725-4748 11:4749-4840 13:4841-4917 14:4918-5042 15:5043-6543 20:6544-6569 22:6570-6636 23:6637-7427]	0	1130	1020.19	7247	6319	929	12710282	12711238	0.002493	817	84.4008	817	84.4008	50	5.16529	Plus	Minus	7428	gag/pol polyprotein	F:nucleic acid binding; F:aspartic-type endopeptidase activity; F:RNA-DNA hybrid ribonuclease activity; P:proteolysis; P:DNA integration; P:RNA phosphodiester bond hydrolysis, endonucleolytic	EC:3.1.30; EC:3.4.23; EC:3.1.26; EC:3.1.26.4	Acting on ester bonds; Acting on peptide bonds (peptidases); Acting on ester bonds; Ribonuclease H	-	-	-	-	-	-	-	-	-	-	-	-	-	-	-	-	-	-	*	6.1e-08	-	-	-	-
Fsp-Ps 2.1_LOD1.5 Interval	TRINITY_DN6744_c0_g1_i13	not available	len=7428 path=[0:0-657 4:658-681 6:682-3291 7:3292-3694 9:3695-4724 10:4725-4748 11:4749-4840 13:4841-4917 14:4918-5042 15:5043-6543 20:6544-6569 22:6570-6636 23:6637-7427]	0	1128	1018.39	4402	7081	2680	16228603	16231284	0.007206	1870	69.1568	1870	69.1568	46	1.70118	Plus	Plus	7428	gag/pol polyprotein	F:nucleic acid binding; F:aspartic-type endopeptidase activity; F:RNA-DNA hybrid ribonuclease activity; P:proteolysis; P:DNA integration; P:RNA phosphodiester bond hydrolysis, endonucleolytic	EC:3.1.30; EC:3.4.23; EC:3.1.26; EC:3.1.26.4	Acting on ester bonds; Acting on peptide bonds (peptidases); Acting on ester bonds; Ribonuclease H	-	-	-	-	-	-	-	-	-	-	-	-	-	-	-	-	-	-	*	6.1e-08	-	-	-	-
Fsp-Ps 2.1_LOD1.5 Interval	TRINITY_DN6744_c0_g1_i13	not available	len=7428 path=[0:0-657 4:658-681 6:682-3291 7:3292-3694 9:3695-4724 10:4725-4748 11:4749-4840 13:4841-4917 14:4918-5042 15:5043-6543 20:6544-6569 22:6570-6636 23:6637-7427]	0	1124	1014.78	7081	3889	3193	6014666	6017830	0.00858	2175	67.5047	2175	67.5047	86	2.66915	Plus	Minus	7428	gag/pol polyprotein	F:nucleic acid binding; F:aspartic-type endopeptidase activity; F:RNA-DNA hybrid ribonuclease activity; P:proteolysis; P:DNA integration; P:RNA phosphodiester bond hydrolysis, endonucleolytic	EC:3.1.30; EC:3.4.23; EC:3.1.26; EC:3.1.26.4	Acting on ester bonds; Acting on peptide bonds (peptidases); Acting on ester bonds; Ribonuclease H	-	-	-	-	-	-	-	-	-	-	-	-	-	-	-	-	-	-	*	6.1e-08	-	-	-	-
Fsp-Ps 2.1_LOD1.5 Interval	TRINITY_DN6744_c0_g1_i13	not available	len=7428 path=[0:0-657 4:658-681 6:682-3291 7:3292-3694 9:3695-4724 10:4725-4748 11:4749-4840 13:4841-4917 14:4918-5042 15:5043-6543 20:6544-6569 22:6570-6636 23:6637-7427]	0	1124	1014.78	5816	7305	1490	1084547	1086039	0.004007	1140	75.5968	1140	75.5968	33	2.18833	Plus	Plus	7428	gag/pol polyprotein	F:nucleic acid binding; F:aspartic-type endopeptidase activity; F:RNA-DNA hybrid ribonuclease activity; P:proteolysis; P:DNA integration; P:RNA phosphodiester bond hydrolysis, endonucleolytic	EC:3.1.30; EC:3.4.23; EC:3.1.26; EC:3.1.26.4	Acting on ester bonds; Acting on peptide bonds (peptidases); Acting on ester bonds; Ribonuclease H	-	-	-	-	-	-	-	-	-	-	-	-	-	-	-	-	-	-	*	6.1e-08	-	-	-	-
Fsp-Ps 2.1_LOD1.5 Interval	TRINITY_DN6744_c0_g1_i13	not available	len=7428 path=[0:0-657 4:658-681 6:682-3291 7:3292-3694 9:3695-4724 10:4725-4748 11:4749-4840 13:4841-4917 14:4918-5042 15:5043-6543 20:6544-6569 22:6570-6636 23:6637-7427]	0	1120	1011.17	4437	7081	2645	25341316	25343948	0.007112	1839	68.9539	1839	68.9539	56	2.09974	Plus	Plus	7428	gag/pol polyprotein	F:nucleic acid binding; F:aspartic-type endopeptidase activity; F:RNA-DNA hybrid ribonuclease activity; P:proteolysis; P:DNA integration; P:RNA phosphodiester bond hydrolysis, endonucleolytic	EC:3.1.30; EC:3.4.23; EC:3.1.26; EC:3.1.26.4	Acting on ester bonds; Acting on peptide bonds (peptidases); Acting on ester bonds; Ribonuclease H	-	-	-	-	-	-	-	-	-	-	-	-	-	-	-	-	-	-	*	6.1e-08	-	-	-	-
Fsp-Ps 2.1_LOD1.5 Interval	TRINITY_DN6744_c0_g1_i13	not available	len=7428 path=[0:0-657 4:658-681 6:682-3291 7:3292-3694 9:3695-4724 10:4725-4748 11:4749-4840 13:4841-4917 14:4918-5042 15:5043-6543 20:6544-6569 22:6570-6636 23:6637-7427]	0	1114	1005.76	2236	1425	812	27716844	27717655	0.002178	710	87.4384	710	87.4384	0	0	Plus	Minus	7428	gag/pol polyprotein	F:nucleic acid binding; F:aspartic-type endopeptidase activity; F:RNA-DNA hybrid ribonuclease activity; P:proteolysis; P:DNA integration; P:RNA phosphodiester bond hydrolysis, endonucleolytic	EC:3.1.30; EC:3.4.23; EC:3.1.26; EC:3.1.26.4	Acting on ester bonds; Acting on peptide bonds (peptidases); Acting on ester bonds; Ribonuclease H	-	-	-	-	-	-	-	-	-	-	-	-	-	-	-	-	-	-	*	6.1e-08	-	-	-	-
Fsp-Ps 2.1_LOD1.5 Interval	TRINITY_DN6744_c0_g1_i13	not available	len=7428 path=[0:0-657 4:658-681 6:682-3291 7:3292-3694 9:3695-4724 10:4725-4748 11:4749-4840 13:4841-4917 14:4918-5042 15:5043-6543 20:6544-6569 22:6570-6636 23:6637-7427]	0	1106	998.549	3862	6618	2757	9759981	9762738	0.007413	1908	68.4362	1908	68.4362	61	2.18795	Plus	Plus	7428	gag/pol polyprotein	F:nucleic acid binding; F:aspartic-type endopeptidase activity; F:RNA-DNA hybrid ribonuclease activity; P:proteolysis; P:DNA integration; P:RNA phosphodiester bond hydrolysis, endonucleolytic	EC:3.1.30; EC:3.4.23; EC:3.1.26; EC:3.1.26.4	Acting on ester bonds; Acting on peptide bonds (peptidases); Acting on ester bonds; Ribonuclease H	-	-	-	-	-	-	-	-	-	-	-	-	-	-	-	-	-	-	*	6.1e-08	-	-	-	-
Fsp-Ps 2.1_LOD1.5 Interval	TRINITY_DN6744_c0_g1_i13	not available	len=7428 path=[0:0-657 4:658-681 6:682-3291 7:3292-3694 9:3695-4724 10:4725-4748 11:4749-4840 13:4841-4917 14:4918-5042 15:5043-6543 20:6544-6569 22:6570-6636 23:6637-7427]	0	1102	994.943	7305	5816	1490	23258648	23260136	0.004001	1127	75.1835	1127	75.1835	19	1.26751	Plus	Minus	7428	gag/pol polyprotein	F:nucleic acid binding; F:aspartic-type endopeptidase activity; F:RNA-DNA hybrid ribonuclease activity; P:proteolysis; P:DNA integration; P:RNA phosphodiester bond hydrolysis, endonucleolytic	EC:3.1.30; EC:3.4.23; EC:3.1.26; EC:3.1.26.4	Acting on ester bonds; Acting on peptide bonds (peptidases); Acting on ester bonds; Ribonuclease H	-	-	-	-	-	-	-	-	-	-	-	-	-	-	-	-	-	-	*	6.1e-08	-	-	-	-
Fsp-Ps 2.1_LOD1.5 Interval	TRINITY_DN6744_c0_g1_i13	not available	len=7428 path=[0:0-657 4:658-681 6:682-3291 7:3292-3694 9:3695-4724 10:4725-4748 11:4749-4840 13:4841-4917 14:4918-5042 15:5043-6543 20:6544-6569 22:6570-6636 23:6637-7427]	0	1100	993.139	3605	4337	733	5365638	5366370	0.001971	660	90.0409	660	90.0409	0	0	Plus	Plus	7428	gag/pol polyprotein	F:nucleic acid binding; F:aspartic-type endopeptidase activity; F:RNA-DNA hybrid ribonuclease activity; P:proteolysis; P:DNA integration; P:RNA phosphodiester bond hydrolysis, endonucleolytic	EC:3.1.30; EC:3.4.23; EC:3.1.26; EC:3.1.26.4	Acting on ester bonds; Acting on peptide bonds (peptidases); Acting on ester bonds; Ribonuclease H	-	-	-	-	-	-	-	-	-	-	-	-	-	-	-	-	-	-	*	6.1e-08	-	-	-	-
Fsp-Ps 2.1_LOD1.5 Interval	TRINITY_DN6744_c0_g1_i13	not available	len=7428 path=[0:0-657 4:658-681 6:682-3291 7:3292-3694 9:3695-4724 10:4725-4748 11:4749-4840 13:4841-4917 14:4918-5042 15:5043-6543 20:6544-6569 22:6570-6636 23:6637-7427]	0	1092	985.926	3697	5290	1594	7814580	7816173	0.004286	1186	74.125	1186	74.125	12	0.75	Plus	Plus	7428	gag/pol polyprotein	F:nucleic acid binding; F:aspartic-type endopeptidase activity; F:RNA-DNA hybrid ribonuclease activity; P:proteolysis; P:DNA integration; P:RNA phosphodiester bond hydrolysis, endonucleolytic	EC:3.1.30; EC:3.4.23; EC:3.1.26; EC:3.1.26.4	Acting on ester bonds; Acting on peptide bonds (peptidases); Acting on ester bonds; Ribonuclease H	-	-	-	-	-	-	-	-	-	-	-	-	-	-	-	-	-	-	*	6.1e-08	-	-	-	-
Fsp-Ps 2.1_LOD1.5 Interval	TRINITY_DN6744_c0_g1_i13	not available	len=7428 path=[0:0-657 4:658-681 6:682-3291 7:3292-3694 9:3695-4724 10:4725-4748 11:4749-4840 13:4841-4917 14:4918-5042 15:5043-6543 20:6544-6569 22:6570-6636 23:6637-7427]	0	1084	978.712	6624	4078	2547	20691495	20694046	0.006843	1780	69.0994	1780	69.0994	53	2.05745	Plus	Minus	7428	gag/pol polyprotein	F:nucleic acid binding; F:aspartic-type endopeptidase activity; F:RNA-DNA hybrid ribonuclease activity; P:proteolysis; P:DNA integration; P:RNA phosphodiester bond hydrolysis, endonucleolytic	EC:3.1.30; EC:3.4.23; EC:3.1.26; EC:3.1.26.4	Acting on ester bonds; Acting on peptide bonds (peptidases); Acting on ester bonds; Ribonuclease H	-	-	-	-	-	-	-	-	-	-	-	-	-	-	-	-	-	-	*	6.1e-08	-	-	-	-
Fsp-Ps 2.1_LOD1.5 Interval	TRINITY_DN6744_c0_g1_i13	not available	len=7428 path=[0:0-657 4:658-681 6:682-3291 7:3292-3694 9:3695-4724 10:4725-4748 11:4749-4840 13:4841-4917 14:4918-5042 15:5043-6543 20:6544-6569 22:6570-6636 23:6637-7427]	0	1084	978.712	4333	7076	2744	30311855	30314572	0.007379	1893	68.364	1893	68.364	76	2.74467	Plus	Plus	7428	gag/pol polyprotein	F:nucleic acid binding; F:aspartic-type endopeptidase activity; F:RNA-DNA hybrid ribonuclease activity; P:proteolysis; P:DNA integration; P:RNA phosphodiester bond hydrolysis, endonucleolytic	EC:3.1.30; EC:3.4.23; EC:3.1.26; EC:3.1.26.4	Acting on ester bonds; Acting on peptide bonds (peptidases); Acting on ester bonds; Ribonuclease H	-	-	-	-	-	-	-	-	-	-	-	-	-	-	-	-	-	-	*	6.1e-08	-	-	-	-
Fsp-Ps 2.1_LOD1.5 Interval	TRINITY_DN6744_c0_g1_i13	not available	len=7428 path=[0:0-657 4:658-681 6:682-3291 7:3292-3694 9:3695-4724 10:4725-4748 11:4749-4840 13:4841-4917 14:4918-5042 15:5043-6543 20:6544-6569 22:6570-6636 23:6637-7427]	0	1082	976.909	5287	3640	1648	14168323	14169972	0.004426	1224	73.5577	1224	73.5577	30	1.80288	Plus	Minus	7428	gag/pol polyprotein	F:nucleic acid binding; F:aspartic-type endopeptidase activity; F:RNA-DNA hybrid ribonuclease activity; P:proteolysis; P:DNA integration; P:RNA phosphodiester bond hydrolysis, endonucleolytic	EC:3.1.30; EC:3.4.23; EC:3.1.26; EC:3.1.26.4	Acting on ester bonds; Acting on peptide bonds (peptidases); Acting on ester bonds; Ribonuclease H	-	-	-	-	-	-	-	-	-	-	-	-	-	-	-	-	-	-	*	6.1e-08	-	-	-	-
Fsp-Ps 2.1_LOD1.5 Interval	TRINITY_DN6744_c0_g1_i13	not available	len=7428 path=[0:0-657 4:658-681 6:682-3291 7:3292-3694 9:3695-4724 10:4725-4748 11:4749-4840 13:4841-4917 14:4918-5042 15:5043-6543 20:6544-6569 22:6570-6636 23:6637-7427]	0	1078	973.302	7080	4402	2679	30973289	30975971	0.007198	1859	68.5978	1859	68.5978	58	2.14022	Plus	Minus	7428	gag/pol polyprotein	F:nucleic acid binding; F:aspartic-type endopeptidase activity; F:RNA-DNA hybrid ribonuclease activity; P:proteolysis; P:DNA integration; P:RNA phosphodiester bond hydrolysis, endonucleolytic	EC:3.1.30; EC:3.4.23; EC:3.1.26; EC:3.1.26.4	Acting on ester bonds; Acting on peptide bonds (peptidases); Acting on ester bonds; Ribonuclease H	-	-	-	-	-	-	-	-	-	-	-	-	-	-	-	-	-	-	*	6.1e-08	-	-	-	-
Fsp-Ps 2.1_LOD1.5 Interval	TRINITY_DN6744_c0_g1_i13	not available	len=7428 path=[0:0-657 4:658-681 6:682-3291 7:3292-3694 9:3695-4724 10:4725-4748 11:4749-4840 13:4841-4917 14:4918-5042 15:5043-6543 20:6544-6569 22:6570-6636 23:6637-7427]	0	1072	967.892	1245	31	1215	24998313	24999547	0.003262	1016	79.2512	1016	79.2512	114	8.89236	Plus	Minus	7428	gag/pol polyprotein	F:nucleic acid binding; F:aspartic-type endopeptidase activity; F:RNA-DNA hybrid ribonuclease activity; P:proteolysis; P:DNA integration; P:RNA phosphodiester bond hydrolysis, endonucleolytic	EC:3.1.30; EC:3.4.23; EC:3.1.26; EC:3.1.26.4	Acting on ester bonds; Acting on peptide bonds (peptidases); Acting on ester bonds; Ribonuclease H	-	-	-	-	-	-	-	-	-	-	-	-	-	-	-	-	-	-	*	6.1e-08	-	-	-	-
Fsp-Ps 2.1_LOD1.5 Interval	TRINITY_DN6744_c0_g1_i13	not available	len=7428 path=[0:0-657 4:658-681 6:682-3291 7:3292-3694 9:3695-4724 10:4725-4748 11:4749-4840 13:4841-4917 14:4918-5042 15:5043-6543 20:6544-6569 22:6570-6636 23:6637-7427]	0	1072	967.892	7305	5816	1490	25176324	25177811	0.004001	1121	74.7832	1121	74.7832	20	1.33422	Plus	Minus	7428	gag/pol polyprotein	F:nucleic acid binding; F:aspartic-type endopeptidase activity; F:RNA-DNA hybrid ribonuclease activity; P:proteolysis; P:DNA integration; P:RNA phosphodiester bond hydrolysis, endonucleolytic	EC:3.1.30; EC:3.4.23; EC:3.1.26; EC:3.1.26.4	Acting on ester bonds; Acting on peptide bonds (peptidases); Acting on ester bonds; Ribonuclease H	-	-	-	-	-	-	-	-	-	-	-	-	-	-	-	-	-	-	*	6.1e-08	-	-	-	-
Fsp-Ps 2.1_LOD1.5 Interval	TRINITY_DN6744_c0_g1_i13	not available	len=7428 path=[0:0-657 4:658-681 6:682-3291 7:3292-3694 9:3695-4724 10:4725-4748 11:4749-4840 13:4841-4917 14:4918-5042 15:5043-6543 20:6544-6569 22:6570-6636 23:6637-7427]	0	1070	966.089	4828	7077	2250	17029969	17032210	0.00605	1602	70.4795	1602	70.4795	54	2.37571	Plus	Plus	7428	gag/pol polyprotein	F:nucleic acid binding; F:aspartic-type endopeptidase activity; F:RNA-DNA hybrid ribonuclease activity; P:proteolysis; P:DNA integration; P:RNA phosphodiester bond hydrolysis, endonucleolytic	EC:3.1.30; EC:3.4.23; EC:3.1.26; EC:3.1.26.4	Acting on ester bonds; Acting on peptide bonds (peptidases); Acting on ester bonds; Ribonuclease H	-	-	-	-	-	-	-	-	-	-	-	-	-	-	-	-	-	-	*	6.1e-08	-	-	-	-
Fsp-Ps 2.1_LOD1.5 Interval	TRINITY_DN6744_c0_g1_i13	not available	len=7428 path=[0:0-657 4:658-681 6:682-3291 7:3292-3694 9:3695-4724 10:4725-4748 11:4749-4840 13:4841-4917 14:4918-5042 15:5043-6543 20:6544-6569 22:6570-6636 23:6637-7427]	0	1068	964.285	219	1007	789	17696560	17697337	0.002122	691	86.375	691	86.375	33	4.125	Plus	Plus	7428	gag/pol polyprotein	F:nucleic acid binding; F:aspartic-type endopeptidase activity; F:RNA-DNA hybrid ribonuclease activity; P:proteolysis; P:DNA integration; P:RNA phosphodiester bond hydrolysis, endonucleolytic	EC:3.1.30; EC:3.4.23; EC:3.1.26; EC:3.1.26.4	Acting on ester bonds; Acting on peptide bonds (peptidases); Acting on ester bonds; Ribonuclease H	-	-	-	-	-	-	-	-	-	-	-	-	-	-	-	-	-	-	*	6.1e-08	-	-	-	-
Fsp-Ps 2.1_LOD1.5 Interval	TRINITY_DN6744_c0_g1_i13	not available	len=7428 path=[0:0-657 4:658-681 6:682-3291 7:3292-3694 9:3695-4724 10:4725-4748 11:4749-4840 13:4841-4917 14:4918-5042 15:5043-6543 20:6544-6569 22:6570-6636 23:6637-7427]	0	1066	962.482	4531	7077	2547	11340842	11343393	0.006849	1774	69.0272	1774	69.0272	41	1.59533	Plus	Plus	7428	gag/pol polyprotein	F:nucleic acid binding; F:aspartic-type endopeptidase activity; F:RNA-DNA hybrid ribonuclease activity; P:proteolysis; P:DNA integration; P:RNA phosphodiester bond hydrolysis, endonucleolytic	EC:3.1.30; EC:3.4.23; EC:3.1.26; EC:3.1.26.4	Acting on ester bonds; Acting on peptide bonds (peptidases); Acting on ester bonds; Ribonuclease H	-	-	-	-	-	-	-	-	-	-	-	-	-	-	-	-	-	-	*	6.1e-08	-	-	-	-
Fsp-Ps 2.1_LOD1.5 Interval	TRINITY_DN6744_c0_g1_i13	not available	len=7428 path=[0:0-657 4:658-681 6:682-3291 7:3292-3694 9:3695-4724 10:4725-4748 11:4749-4840 13:4841-4917 14:4918-5042 15:5043-6543 20:6544-6569 22:6570-6636 23:6637-7427]	0	1062	958.875	3640	5088	1449	20742810	20744265	0.003896	1091	74.8285	1091	74.8285	11	0.754458	Plus	Plus	7428	gag/pol polyprotein	F:nucleic acid binding; F:aspartic-type endopeptidase activity; F:RNA-DNA hybrid ribonuclease activity; P:proteolysis; P:DNA integration; P:RNA phosphodiester bond hydrolysis, endonucleolytic	EC:3.1.30; EC:3.4.23; EC:3.1.26; EC:3.1.26.4	Acting on ester bonds; Acting on peptide bonds (peptidases); Acting on ester bonds; Ribonuclease H	-	-	-	-	-	-	-	-	-	-	-	-	-	-	-	-	-	-	*	6.1e-08	-	-	-	-
Fsp-Ps 2.1_LOD1.5 Interval	TRINITY_DN6744_c0_g1_i13	not available	len=7428 path=[0:0-657 4:658-681 6:682-3291 7:3292-3694 9:3695-4724 10:4725-4748 11:4749-4840 13:4841-4917 14:4918-5042 15:5043-6543 20:6544-6569 22:6570-6636 23:6637-7427]	0	1062	958.875	4078	7065	2988	31961501	31964475	0.008035	2017	67.3681	2017	67.3681	25	0.835003	Plus	Plus	7428	gag/pol polyprotein	F:nucleic acid binding; F:aspartic-type endopeptidase activity; F:RNA-DNA hybrid ribonuclease activity; P:proteolysis; P:DNA integration; P:RNA phosphodiester bond hydrolysis, endonucleolytic	EC:3.1.30; EC:3.4.23; EC:3.1.26; EC:3.1.26.4	Acting on ester bonds; Acting on peptide bonds (peptidases); Acting on ester bonds; Ribonuclease H	-	-	-	-	-	-	-	-	-	-	-	-	-	-	-	-	-	-	*	6.1e-08	-	-	-	-
Fsp-Ps 2.1_LOD1.5 Interval	TRINITY_DN6744_c0_g1_i13	not available	len=7428 path=[0:0-657 4:658-681 6:682-3291 7:3292-3694 9:3695-4724 10:4725-4748 11:4749-4840 13:4841-4917 14:4918-5042 15:5043-6543 20:6544-6569 22:6570-6636 23:6637-7427]	0	1048	946.252	4105	6056	1952	31826848	31828794	0.005249	1401	71.189	1401	71.189	37	1.88008	Plus	Plus	7428	gag/pol polyprotein	F:nucleic acid binding; F:aspartic-type endopeptidase activity; F:RNA-DNA hybrid ribonuclease activity; P:proteolysis; P:DNA integration; P:RNA phosphodiester bond hydrolysis, endonucleolytic	EC:3.1.30; EC:3.4.23; EC:3.1.26; EC:3.1.26.4	Acting on ester bonds; Acting on peptide bonds (peptidases); Acting on ester bonds; Ribonuclease H	-	-	-	-	-	-	-	-	-	-	-	-	-	-	-	-	-	-	*	6.1e-08	-	-	-	-
Fsp-Ps 2.1_LOD1.5 Interval	TRINITY_DN6744_c0_g1_i13	not available	len=7428 path=[0:0-657 4:658-681 6:682-3291 7:3292-3694 9:3695-4724 10:4725-4748 11:4749-4840 13:4841-4917 14:4918-5042 15:5043-6543 20:6544-6569 22:6570-6636 23:6637-7427]	0	1046	944.448	4078	6355	2278	11356149	11358419	0.006125	1586	69.4396	1586	69.4396	19	0.831874	Plus	Plus	7428	gag/pol polyprotein	F:nucleic acid binding; F:aspartic-type endopeptidase activity; F:RNA-DNA hybrid ribonuclease activity; P:proteolysis; P:DNA integration; P:RNA phosphodiester bond hydrolysis, endonucleolytic	EC:3.1.30; EC:3.4.23; EC:3.1.26; EC:3.1.26.4	Acting on ester bonds; Acting on peptide bonds (peptidases); Acting on ester bonds; Ribonuclease H	-	-	-	-	-	-	-	-	-	-	-	-	-	-	-	-	-	-	*	6.1e-08	-	-	-	-
Fsp-Ps 2.1_LOD1.5 Interval	TRINITY_DN6744_c0_g1_i13	not available	len=7428 path=[0:0-657 4:658-681 6:682-3291 7:3292-3694 9:3695-4724 10:4725-4748 11:4749-4840 13:4841-4917 14:4918-5042 15:5043-6543 20:6544-6569 22:6570-6636 23:6637-7427]	0	1040	939.038	3862	6315	2454	29557906	29560363	0.006599	1719	69.1194	1719	69.1194	62	2.49296	Plus	Plus	7428	gag/pol polyprotein	F:nucleic acid binding; F:aspartic-type endopeptidase activity; F:RNA-DNA hybrid ribonuclease activity; P:proteolysis; P:DNA integration; P:RNA phosphodiester bond hydrolysis, endonucleolytic	EC:3.1.30; EC:3.4.23; EC:3.1.26; EC:3.1.26.4	Acting on ester bonds; Acting on peptide bonds (peptidases); Acting on ester bonds; Ribonuclease H	-	-	-	-	-	-	-	-	-	-	-	-	-	-	-	-	-	-	*	6.1e-08	-	-	-	-
Fsp-Ps 2.1_LOD1.5 Interval	TRINITY_DN6744_c0_g1_i13	not available	len=7428 path=[0:0-657 4:658-681 6:682-3291 7:3292-3694 9:3695-4724 10:4725-4748 11:4749-4840 13:4841-4917 14:4918-5042 15:5043-6543 20:6544-6569 22:6570-6636 23:6637-7427]	0	1022	922.808	3640	5619	1980	20285133	20287105	0.005324	1434	71.5212	1434	71.5212	57	2.84289	Plus	Plus	7428	gag/pol polyprotein	F:nucleic acid binding; F:aspartic-type endopeptidase activity; F:RNA-DNA hybrid ribonuclease activity; P:proteolysis; P:DNA integration; P:RNA phosphodiester bond hydrolysis, endonucleolytic	EC:3.1.30; EC:3.4.23; EC:3.1.26; EC:3.1.26.4	Acting on ester bonds; Acting on peptide bonds (peptidases); Acting on ester bonds; Ribonuclease H	-	-	-	-	-	-	-	-	-	-	-	-	-	-	-	-	-	-	*	6.1e-08	-	-	-	-
Fsp-Ps 2.1_LOD1.5 Interval	TRINITY_DN6744_c0_g1_i13	not available	len=7428 path=[0:0-657 4:658-681 6:682-3291 7:3292-3694 9:3695-4724 10:4725-4748 11:4749-4840 13:4841-4917 14:4918-5042 15:5043-6543 20:6544-6569 22:6570-6636 23:6637-7427]	0	1022	922.808	5527	3655	1873	30017229	30019106	0.005031	1361	71.7827	1361	71.7827	41	2.16245	Plus	Minus	7428	gag/pol polyprotein	F:nucleic acid binding; F:aspartic-type endopeptidase activity; F:RNA-DNA hybrid ribonuclease activity; P:proteolysis; P:DNA integration; P:RNA phosphodiester bond hydrolysis, endonucleolytic	EC:3.1.30; EC:3.4.23; EC:3.1.26; EC:3.1.26.4	Acting on ester bonds; Acting on peptide bonds (peptidases); Acting on ester bonds; Ribonuclease H	-	-	-	-	-	-	-	-	-	-	-	-	-	-	-	-	-	-	*	6.1e-08	-	-	-	-
Fsp-Ps 2.1_LOD1.5 Interval	TRINITY_DN6744_c0_g1_i13	not available	len=7428 path=[0:0-657 4:658-681 6:682-3291 7:3292-3694 9:3695-4724 10:4725-4748 11:4749-4840 13:4841-4917 14:4918-5042 15:5043-6543 20:6544-6569 22:6570-6636 23:6637-7427]	0	1014	915.594	5709	3889	1821	16288645	16290473	0.004891	1319	71.6458	1319	71.6458	32	1.73819	Plus	Minus	7428	gag/pol polyprotein	F:nucleic acid binding; F:aspartic-type endopeptidase activity; F:RNA-DNA hybrid ribonuclease activity; P:proteolysis; P:DNA integration; P:RNA phosphodiester bond hydrolysis, endonucleolytic	EC:3.1.30; EC:3.4.23; EC:3.1.26; EC:3.1.26.4	Acting on ester bonds; Acting on peptide bonds (peptidases); Acting on ester bonds; Ribonuclease H	-	-	-	-	-	-	-	-	-	-	-	-	-	-	-	-	-	-	*	6.1e-08	-	-	-	-
Fsp-Ps 2.1_LOD1.5 Interval	TRINITY_DN6744_c0_g1_i13	not available	len=7428 path=[0:0-657 4:658-681 6:682-3291 7:3292-3694 9:3695-4724 10:4725-4748 11:4749-4840 13:4841-4917 14:4918-5042 15:5043-6543 20:6544-6569 22:6570-6636 23:6637-7427]	0	1012	913.791	4543	6853	2311	30997161	30999476	0.006214	1621	69.4218	1621	69.4218	43	1.84154	Plus	Plus	7428	gag/pol polyprotein	F:nucleic acid binding; F:aspartic-type endopeptidase activity; F:RNA-DNA hybrid ribonuclease activity; P:proteolysis; P:DNA integration; P:RNA phosphodiester bond hydrolysis, endonucleolytic	EC:3.1.30; EC:3.4.23; EC:3.1.26; EC:3.1.26.4	Acting on ester bonds; Acting on peptide bonds (peptidases); Acting on ester bonds; Ribonuclease H	-	-	-	-	-	-	-	-	-	-	-	-	-	-	-	-	-	-	*	6.1e-08	-	-	-	-
Fsp-Ps 2.1_LOD1.5 Interval	TRINITY_DN6744_c0_g1_i13	not available	len=7428 path=[0:0-657 4:658-681 6:682-3291 7:3292-3694 9:3695-4724 10:4725-4748 11:4749-4840 13:4841-4917 14:4918-5042 15:5043-6543 20:6544-6569 22:6570-6636 23:6637-7427]	0	1008	910.184	178	953	776	36017684	36018447	0.002087	670	85.2417	670	85.2417	32	4.07125	Plus	Plus	7428	gag/pol polyprotein	F:nucleic acid binding; F:aspartic-type endopeptidase activity; F:RNA-DNA hybrid ribonuclease activity; P:proteolysis; P:DNA integration; P:RNA phosphodiester bond hydrolysis, endonucleolytic	EC:3.1.30; EC:3.4.23; EC:3.1.26; EC:3.1.26.4	Acting on ester bonds; Acting on peptide bonds (peptidases); Acting on ester bonds; Ribonuclease H	-	-	-	-	-	-	-	-	-	-	-	-	-	-	-	-	-	-	*	6.1e-08	-	-	-	-
Fsp-Ps 2.1_LOD1.5 Interval	TRINITY_DN6744_c0_g1_i13	not available	len=7428 path=[0:0-657 4:658-681 6:682-3291 7:3292-3694 9:3695-4724 10:4725-4748 11:4749-4840 13:4841-4917 14:4918-5042 15:5043-6543 20:6544-6569 22:6570-6636 23:6637-7427]	0	1000	902.971	5287	3757	1531	12712440	12713972	0.004111	1130	73.3766	1130	73.3766	16	1.03896	Plus	Minus	7428	gag/pol polyprotein	F:nucleic acid binding; F:aspartic-type endopeptidase activity; F:RNA-DNA hybrid ribonuclease activity; P:proteolysis; P:DNA integration; P:RNA phosphodiester bond hydrolysis, endonucleolytic	EC:3.1.30; EC:3.4.23; EC:3.1.26; EC:3.1.26.4	Acting on ester bonds; Acting on peptide bonds (peptidases); Acting on ester bonds; Ribonuclease H	-	-	-	-	-	-	-	-	-	-	-	-	-	-	-	-	-	-	*	6.1e-08	-	-	-	-
Fsp-Ps 2.1_LOD1.5 Interval	TRINITY_DN6744_c0_g1_i13	not available	len=7428 path=[0:0-657 4:658-681 6:682-3291 7:3292-3694 9:3695-4724 10:4725-4748 11:4749-4840 13:4841-4917 14:4918-5042 15:5043-6543 20:6544-6569 22:6570-6636 23:6637-7427]	0	1000	902.971	4567	7081	2515	26534866	26537386	0.006763	1745	68.5928	1745	68.5928	52	2.04403	Plus	Plus	7428	gag/pol polyprotein	F:nucleic acid binding; F:aspartic-type endopeptidase activity; F:RNA-DNA hybrid ribonuclease activity; P:proteolysis; P:DNA integration; P:RNA phosphodiester bond hydrolysis, endonucleolytic	EC:3.1.30; EC:3.4.23; EC:3.1.26; EC:3.1.26.4	Acting on ester bonds; Acting on peptide bonds (peptidases); Acting on ester bonds; Ribonuclease H	-	-	-	-	-	-	-	-	-	-	-	-	-	-	-	-	-	-	*	6.1e-08	-	-	-	-
Fsp-Ps 2.1_LOD1.5 Interval	TRINITY_DN6744_c0_g1_i13	not available	len=7428 path=[0:0-657 4:658-681 6:682-3291 7:3292-3694 9:3695-4724 10:4725-4748 11:4749-4840 13:4841-4917 14:4918-5042 15:5043-6543 20:6544-6569 22:6570-6636 23:6637-7427]	0	998	901.167	3630	5205	1576	20005709	20007301	0.004238	1177	73.4248	1177	73.4248	37	2.30817	Plus	Plus	7428	gag/pol polyprotein	F:nucleic acid binding; F:aspartic-type endopeptidase activity; F:RNA-DNA hybrid ribonuclease activity; P:proteolysis; P:DNA integration; P:RNA phosphodiester bond hydrolysis, endonucleolytic	EC:3.1.30; EC:3.4.23; EC:3.1.26; EC:3.1.26.4	Acting on ester bonds; Acting on peptide bonds (peptidases); Acting on ester bonds; Ribonuclease H	-	-	-	-	-	-	-	-	-	-	-	-	-	-	-	-	-	-	*	6.1e-08	-	-	-	-
Fsp-Ps 2.1_LOD1.5 Interval	TRINITY_DN6744_c0_g1_i13	not available	len=7428 path=[0:0-657 4:658-681 6:682-3291 7:3292-3694 9:3695-4724 10:4725-4748 11:4749-4840 13:4841-4917 14:4918-5042 15:5043-6543 20:6544-6569 22:6570-6636 23:6637-7427]	0	998	901.167	5214	7305	2092	29765307	29767414	0.005625	1510	70.3635	1510	70.3635	92	4.28705	Plus	Plus	7428	gag/pol polyprotein	F:nucleic acid binding; F:aspartic-type endopeptidase activity; F:RNA-DNA hybrid ribonuclease activity; P:proteolysis; P:DNA integration; P:RNA phosphodiester bond hydrolysis, endonucleolytic	EC:3.1.30; EC:3.4.23; EC:3.1.26; EC:3.1.26.4	Acting on ester bonds; Acting on peptide bonds (peptidases); Acting on ester bonds; Ribonuclease H	-	-	-	-	-	-	-	-	-	-	-	-	-	-	-	-	-	-	*	6.1e-08	-	-	-	-
Fsp-Ps 2.1_LOD1.5 Interval	TRINITY_DN6744_c0_g1_i13	not available	len=7428 path=[0:0-657 4:658-681 6:682-3291 7:3292-3694 9:3695-4724 10:4725-4748 11:4749-4840 13:4841-4917 14:4918-5042 15:5043-6543 20:6544-6569 22:6570-6636 23:6637-7427]	0	998	901.167	7120	6419	702	17049699	17050401	0.001882	625	88.4017	625	88.4017	9	1.27298	Plus	Minus	7428	gag/pol polyprotein	F:nucleic acid binding; F:aspartic-type endopeptidase activity; F:RNA-DNA hybrid ribonuclease activity; P:proteolysis; P:DNA integration; P:RNA phosphodiester bond hydrolysis, endonucleolytic	EC:3.1.30; EC:3.4.23; EC:3.1.26; EC:3.1.26.4	Acting on ester bonds; Acting on peptide bonds (peptidases); Acting on ester bonds; Ribonuclease H	-	-	-	-	-	-	-	-	-	-	-	-	-	-	-	-	-	-	*	6.1e-08	-	-	-	-
Fsp-Ps 2.1_LOD1.5 Interval	TRINITY_DN6744_c0_g1_i13	not available	len=7428 path=[0:0-657 4:658-681 6:682-3291 7:3292-3694 9:3695-4724 10:4725-4748 11:4749-4840 13:4841-4917 14:4918-5042 15:5043-6543 20:6544-6569 22:6570-6636 23:6637-7427]	0	994	897.561	4607	7077	2471	11232268	11234741	0.006644	1717	68.5429	1717	68.5429	65	2.59481	Plus	Plus	7428	gag/pol polyprotein	F:nucleic acid binding; F:aspartic-type endopeptidase activity; F:RNA-DNA hybrid ribonuclease activity; P:proteolysis; P:DNA integration; P:RNA phosphodiester bond hydrolysis, endonucleolytic	EC:3.1.30; EC:3.4.23; EC:3.1.26; EC:3.1.26.4	Acting on ester bonds; Acting on peptide bonds (peptidases); Acting on ester bonds; Ribonuclease H	-	-	-	-	-	-	-	-	-	-	-	-	-	-	-	-	-	-	*	6.1e-08	-	-	-	-
Fsp-Ps 2.1_LOD1.5 Interval	TRINITY_DN6744_c0_g1_i13	not available	len=7428 path=[0:0-657 4:658-681 6:682-3291 7:3292-3694 9:3695-4724 10:4725-4748 11:4749-4840 13:4841-4917 14:4918-5042 15:5043-6543 20:6544-6569 22:6570-6636 23:6637-7427]	0	992	895.757	5024	3634	1391	7526464	7527856	0.003735	1043	74.5533	1043	74.5533	14	1.00071	Plus	Minus	7428	gag/pol polyprotein	F:nucleic acid binding; F:aspartic-type endopeptidase activity; F:RNA-DNA hybrid ribonuclease activity; P:proteolysis; P:DNA integration; P:RNA phosphodiester bond hydrolysis, endonucleolytic	EC:3.1.30; EC:3.4.23; EC:3.1.26; EC:3.1.26.4	Acting on ester bonds; Acting on peptide bonds (peptidases); Acting on ester bonds; Ribonuclease H	-	-	-	-	-	-	-	-	-	-	-	-	-	-	-	-	-	-	*	6.1e-08	-	-	-	-
Fsp-Ps 2.1_LOD1.5 Interval	TRINITY_DN6744_c0_g1_i13	not available	len=7428 path=[0:0-657 4:658-681 6:682-3291 7:3292-3694 9:3695-4724 10:4725-4748 11:4749-4840 13:4841-4917 14:4918-5042 15:5043-6543 20:6544-6569 22:6570-6636 23:6637-7427]	0	992	895.757	5709	3862	1848	21627751	21629606	0.004964	1330	71.1991	1330	71.1991	32	1.71306	Plus	Minus	7428	gag/pol polyprotein	F:nucleic acid binding; F:aspartic-type endopeptidase activity; F:RNA-DNA hybrid ribonuclease activity; P:proteolysis; P:DNA integration; P:RNA phosphodiester bond hydrolysis, endonucleolytic	EC:3.1.30; EC:3.4.23; EC:3.1.26; EC:3.1.26.4	Acting on ester bonds; Acting on peptide bonds (peptidases); Acting on ester bonds; Ribonuclease H	-	-	-	-	-	-	-	-	-	-	-	-	-	-	-	-	-	-	*	6.1e-08	-	-	-	-
Fsp-Ps 2.1_LOD1.5 Interval	TRINITY_DN6744_c0_g1_i13	not available	len=7428 path=[0:0-657 4:658-681 6:682-3291 7:3292-3694 9:3695-4724 10:4725-4748 11:4749-4840 13:4841-4917 14:4918-5042 15:5043-6543 20:6544-6569 22:6570-6636 23:6637-7427]	0	990	893.954	7077	4667	2411	33187383	33189798	0.006478	1673	68.7628	1673	68.7628	39	1.60296	Plus	Minus	7428	gag/pol polyprotein	F:nucleic acid binding; F:aspartic-type endopeptidase activity; F:RNA-DNA hybrid ribonuclease activity; P:proteolysis; P:DNA integration; P:RNA phosphodiester bond hydrolysis, endonucleolytic	EC:3.1.30; EC:3.4.23; EC:3.1.26; EC:3.1.26.4	Acting on ester bonds; Acting on peptide bonds (peptidases); Acting on ester bonds; Ribonuclease H	-	-	-	-	-	-	-	-	-	-	-	-	-	-	-	-	-	-	*	6.1e-08	-	-	-	-
Fsp-Ps 2.1_LOD1.5 Interval	TRINITY_DN6744_c0_g1_i13	not available	len=7428 path=[0:0-657 4:658-681 6:682-3291 7:3292-3694 9:3695-4724 10:4725-4748 11:4749-4840 13:4841-4917 14:4918-5042 15:5043-6543 20:6544-6569 22:6570-6636 23:6637-7427]	0	990	893.954	7304	6476	829	7521555	7522358	0.002224	702	84.4765	702	84.4765	29	3.48977	Plus	Minus	7428	gag/pol polyprotein	F:nucleic acid binding; F:aspartic-type endopeptidase activity; F:RNA-DNA hybrid ribonuclease activity; P:proteolysis; P:DNA integration; P:RNA phosphodiester bond hydrolysis, endonucleolytic	EC:3.1.30; EC:3.4.23; EC:3.1.26; EC:3.1.26.4	Acting on ester bonds; Acting on peptide bonds (peptidases); Acting on ester bonds; Ribonuclease H	-	-	-	-	-	-	-	-	-	-	-	-	-	-	-	-	-	-	*	6.1e-08	-	-	-	-
Fsp-Ps 2.1_LOD1.5 Interval	TRINITY_DN6744_c0_g1_i13	not available	len=7428 path=[0:0-657 4:658-681 6:682-3291 7:3292-3694 9:3695-4724 10:4725-4748 11:4749-4840 13:4841-4917 14:4918-5042 15:5043-6543 20:6544-6569 22:6570-6636 23:6637-7427]	0	986	890.347	6864	4284	2581	12608058	12610593	0.006935	1772	68.1015	1772	68.1015	87	3.34358	Plus	Minus	7428	gag/pol polyprotein	F:nucleic acid binding; F:aspartic-type endopeptidase activity; F:RNA-DNA hybrid ribonuclease activity; P:proteolysis; P:DNA integration; P:RNA phosphodiester bond hydrolysis, endonucleolytic	EC:3.1.30; EC:3.4.23; EC:3.1.26; EC:3.1.26.4	Acting on ester bonds; Acting on peptide bonds (peptidases); Acting on ester bonds; Ribonuclease H	-	-	-	-	-	-	-	-	-	-	-	-	-	-	-	-	-	-	*	6.1e-08	-	-	-	-
Fsp-Ps 2.1_LOD1.5 Interval	TRINITY_DN6744_c0_g1_i13	not available	len=7428 path=[0:0-657 4:658-681 6:682-3291 7:3292-3694 9:3695-4724 10:4725-4748 11:4749-4840 13:4841-4917 14:4918-5042 15:5043-6543 20:6544-6569 22:6570-6636 23:6637-7427]	0	986	890.347	7077	4576	2502	16637876	16640381	0.006722	1731	68.5545	1731	68.5545	42	1.66337	Plus	Minus	7428	gag/pol polyprotein	F:nucleic acid binding; F:aspartic-type endopeptidase activity; F:RNA-DNA hybrid ribonuclease activity; P:proteolysis; P:DNA integration; P:RNA phosphodiester bond hydrolysis, endonucleolytic	EC:3.1.30; EC:3.4.23; EC:3.1.26; EC:3.1.26.4	Acting on ester bonds; Acting on peptide bonds (peptidases); Acting on ester bonds; Ribonuclease H	-	-	-	-	-	-	-	-	-	-	-	-	-	-	-	-	-	-	*	6.1e-08	-	-	-	-
Fsp-Ps 2.1_LOD1.5 Interval	TRINITY_DN6744_c0_g1_i13	not available	len=7428 path=[0:0-657 4:658-681 6:682-3291 7:3292-3694 9:3695-4724 10:4725-4748 11:4749-4840 13:4841-4917 14:4918-5042 15:5043-6543 20:6544-6569 22:6570-6636 23:6637-7427]	0	986	890.347	7316	6533	784	25529579	25530362	0.002103	680	85.4271	680	85.4271	24	3.01508	Plus	Minus	7428	gag/pol polyprotein	F:nucleic acid binding; F:aspartic-type endopeptidase activity; F:RNA-DNA hybrid ribonuclease activity; P:proteolysis; P:DNA integration; P:RNA phosphodiester bond hydrolysis, endonucleolytic	EC:3.1.30; EC:3.4.23; EC:3.1.26; EC:3.1.26.4	Acting on ester bonds; Acting on peptide bonds (peptidases); Acting on ester bonds; Ribonuclease H	-	-	-	-	-	-	-	-	-	-	-	-	-	-	-	-	-	-	*	6.1e-08	-	-	-	-
Fsp-Ps 2.1_LOD1.5 Interval	TRINITY_DN6744_c0_g1_i13	not available	len=7428 path=[0:0-657 4:658-681 6:682-3291 7:3292-3694 9:3695-4724 10:4725-4748 11:4749-4840 13:4841-4917 14:4918-5042 15:5043-6543 20:6544-6569 22:6570-6636 23:6637-7427]	0	984	888.544	3880	6108	2229	12924089	12926321	0.005994	1558	69.2752	1558	69.2752	36	1.60071	Plus	Plus	7428	gag/pol polyprotein	F:nucleic acid binding; F:aspartic-type endopeptidase activity; F:RNA-DNA hybrid ribonuclease activity; P:proteolysis; P:DNA integration; P:RNA phosphodiester bond hydrolysis, endonucleolytic	EC:3.1.30; EC:3.4.23; EC:3.1.26; EC:3.1.26.4	Acting on ester bonds; Acting on peptide bonds (peptidases); Acting on ester bonds; Ribonuclease H	-	-	-	-	-	-	-	-	-	-	-	-	-	-	-	-	-	-	*	6.1e-08	-	-	-	-
Fsp-Ps 2.1_LOD1.5 Interval	TRINITY_DN6744_c0_g1_i13	not available	len=7428 path=[0:0-657 4:658-681 6:682-3291 7:3292-3694 9:3695-4724 10:4725-4748 11:4749-4840 13:4841-4917 14:4918-5042 15:5043-6543 20:6544-6569 22:6570-6636 23:6637-7427]	0	984	888.544	7077	4469	2609	1520992	1523562	0.00701	1786	67.8829	1786	67.8829	82	3.11669	Plus	Minus	7428	gag/pol polyprotein	F:nucleic acid binding; F:aspartic-type endopeptidase activity; F:RNA-DNA hybrid ribonuclease activity; P:proteolysis; P:DNA integration; P:RNA phosphodiester bond hydrolysis, endonucleolytic	EC:3.1.30; EC:3.4.23; EC:3.1.26; EC:3.1.26.4	Acting on ester bonds; Acting on peptide bonds (peptidases); Acting on ester bonds; Ribonuclease H	-	-	-	-	-	-	-	-	-	-	-	-	-	-	-	-	-	-	*	6.1e-08	-	-	-	-
Fsp-Ps 2.1_LOD1.5 Interval	TRINITY_DN6744_c0_g1_i13	not available	len=7428 path=[0:0-657 4:658-681 6:682-3291 7:3292-3694 9:3695-4724 10:4725-4748 11:4749-4840 13:4841-4917 14:4918-5042 15:5043-6543 20:6544-6569 22:6570-6636 23:6637-7427]	0	982	886.74	3621	5286	1666	23659076	23660731	0.00448	1201	71.8731	1201	71.8731	20	1.19689	Plus	Plus	7428	gag/pol polyprotein	F:nucleic acid binding; F:aspartic-type endopeptidase activity; F:RNA-DNA hybrid ribonuclease activity; P:proteolysis; P:DNA integration; P:RNA phosphodiester bond hydrolysis, endonucleolytic	EC:3.1.30; EC:3.4.23; EC:3.1.26; EC:3.1.26.4	Acting on ester bonds; Acting on peptide bonds (peptidases); Acting on ester bonds; Ribonuclease H	-	-	-	-	-	-	-	-	-	-	-	-	-	-	-	-	-	-	*	6.1e-08	-	-	-	-
Fsp-Ps 2.1_LOD1.5 Interval	TRINITY_DN6744_c0_g1_i13	not available	len=7428 path=[0:0-657 4:658-681 6:682-3291 7:3292-3694 9:3695-4724 10:4725-4748 11:4749-4840 13:4841-4917 14:4918-5042 15:5043-6543 20:6544-6569 22:6570-6636 23:6637-7427]	0	982	886.74	6699	4147	2553	22082552	22085072	0.00686	1760	68.2435	1760	68.2435	84	3.25708	Plus	Minus	7428	gag/pol polyprotein	F:nucleic acid binding; F:aspartic-type endopeptidase activity; F:RNA-DNA hybrid ribonuclease activity; P:proteolysis; P:DNA integration; P:RNA phosphodiester bond hydrolysis, endonucleolytic	EC:3.1.30; EC:3.4.23; EC:3.1.26; EC:3.1.26.4	Acting on ester bonds; Acting on peptide bonds (peptidases); Acting on ester bonds; Ribonuclease H	-	-	-	-	-	-	-	-	-	-	-	-	-	-	-	-	-	-	*	6.1e-08	-	-	-	-
Fsp-Ps 2.1_LOD1.5 Interval	TRINITY_DN6744_c0_g1_i13	not available	len=7428 path=[0:0-657 4:658-681 6:682-3291 7:3292-3694 9:3695-4724 10:4725-4748 11:4749-4840 13:4841-4917 14:4918-5042 15:5043-6543 20:6544-6569 22:6570-6636 23:6637-7427]	0	982	886.74	7077	4667	2411	3103651	3106066	0.006478	1673	68.6782	1673	68.6782	45	1.84729	Plus	Minus	7428	gag/pol polyprotein	F:nucleic acid binding; F:aspartic-type endopeptidase activity; F:RNA-DNA hybrid ribonuclease activity; P:proteolysis; P:DNA integration; P:RNA phosphodiester bond hydrolysis, endonucleolytic	EC:3.1.30; EC:3.4.23; EC:3.1.26; EC:3.1.26.4	Acting on ester bonds; Acting on peptide bonds (peptidases); Acting on ester bonds; Ribonuclease H	-	-	-	-	-	-	-	-	-	-	-	-	-	-	-	-	-	-	*	6.1e-08	-	-	-	-
Fsp-Ps 2.1_LOD1.5 Interval	TRINITY_DN6744_c0_g1_i13	not available	len=7428 path=[0:0-657 4:658-681 6:682-3291 7:3292-3694 9:3695-4724 10:4725-4748 11:4749-4840 13:4841-4917 14:4918-5042 15:5043-6543 20:6544-6569 22:6570-6636 23:6637-7427]	0	978	883.134	3880	7077	3198	18778973	18782165	0.008599	2164	66.7901	2164	66.7901	89	2.74691	Plus	Plus	7428	gag/pol polyprotein	F:nucleic acid binding; F:aspartic-type endopeptidase activity; F:RNA-DNA hybrid ribonuclease activity; P:proteolysis; P:DNA integration; P:RNA phosphodiester bond hydrolysis, endonucleolytic	EC:3.1.30; EC:3.4.23; EC:3.1.26; EC:3.1.26.4	Acting on ester bonds; Acting on peptide bonds (peptidases); Acting on ester bonds; Ribonuclease H	-	-	-	-	-	-	-	-	-	-	-	-	-	-	-	-	-	-	*	6.1e-08	-	-	-	-
Fsp-Ps 2.1_LOD1.5 Interval	TRINITY_DN6744_c0_g1_i13	not available	len=7428 path=[0:0-657 4:658-681 6:682-3291 7:3292-3694 9:3695-4724 10:4725-4748 11:4749-4840 13:4841-4917 14:4918-5042 15:5043-6543 20:6544-6569 22:6570-6636 23:6637-7427]	0	978	883.134	4706	7077	2372	20579550	20581926	0.006378	1647	68.8257	1647	68.8257	37	1.54618	Plus	Plus	7428	gag/pol polyprotein	F:nucleic acid binding; F:aspartic-type endopeptidase activity; F:RNA-DNA hybrid ribonuclease activity; P:proteolysis; P:DNA integration; P:RNA phosphodiester bond hydrolysis, endonucleolytic	EC:3.1.30; EC:3.4.23; EC:3.1.26; EC:3.1.26.4	Acting on ester bonds; Acting on peptide bonds (peptidases); Acting on ester bonds; Ribonuclease H	-	-	-	-	-	-	-	-	-	-	-	-	-	-	-	-	-	-	*	6.1e-08	-	-	-	-
Fsp-Ps 2.1_LOD1.5 Interval	TRINITY_DN6744_c0_g1_i13	not available	len=7428 path=[0:0-657 4:658-681 6:682-3291 7:3292-3694 9:3695-4724 10:4725-4748 11:4749-4840 13:4841-4917 14:4918-5042 15:5043-6543 20:6544-6569 22:6570-6636 23:6637-7427]	0	976	881.33	3489	4082	594	33864147	33864741	0.001597	553	92.9412	553	92.9412	1	0.168067	Plus	Plus	7428	gag/pol polyprotein	F:nucleic acid binding; F:aspartic-type endopeptidase activity; F:RNA-DNA hybrid ribonuclease activity; P:proteolysis; P:DNA integration; P:RNA phosphodiester bond hydrolysis, endonucleolytic	EC:3.1.30; EC:3.4.23; EC:3.1.26; EC:3.1.26.4	Acting on ester bonds; Acting on peptide bonds (peptidases); Acting on ester bonds; Ribonuclease H	-	-	-	-	-	-	-	-	-	-	-	-	-	-	-	-	-	-	*	6.1e-08	-	-	-	-
Fsp-Ps 2.1_LOD1.5 Interval	TRINITY_DN6744_c0_g1_i13	not available	len=7428 path=[0:0-657 4:658-681 6:682-3291 7:3292-3694 9:3695-4724 10:4725-4748 11:4749-4840 13:4841-4917 14:4918-5042 15:5043-6543 20:6544-6569 22:6570-6636 23:6637-7427]	0	966	872.313	6874	4411	2464	30952696	30955163	0.00662	1704	68.4063	1704	68.4063	50	2.00723	Plus	Minus	7428	gag/pol polyprotein	F:nucleic acid binding; F:aspartic-type endopeptidase activity; F:RNA-DNA hybrid ribonuclease activity; P:proteolysis; P:DNA integration; P:RNA phosphodiester bond hydrolysis, endonucleolytic	EC:3.1.30; EC:3.4.23; EC:3.1.26; EC:3.1.26.4	Acting on ester bonds; Acting on peptide bonds (peptidases); Acting on ester bonds; Ribonuclease H	-	-	-	-	-	-	-	-	-	-	-	-	-	-	-	-	-	-	*	6.1e-08	-	-	-	-
Fsp-Ps 2.1_LOD1.5 Interval	TRINITY_DN6744_c0_g1_i13	not available	len=7428 path=[0:0-657 4:658-681 6:682-3291 7:3292-3694 9:3695-4724 10:4725-4748 11:4749-4840 13:4841-4917 14:4918-5042 15:5043-6543 20:6544-6569 22:6570-6636 23:6637-7427]	0	966	872.313	7079	4667	2413	20247948	20250346	0.006483	1681	68.6964	1681	68.6964	82	3.35104	Plus	Minus	7428	gag/pol polyprotein	F:nucleic acid binding; F:aspartic-type endopeptidase activity; F:RNA-DNA hybrid ribonuclease activity; P:proteolysis; P:DNA integration; P:RNA phosphodiester bond hydrolysis, endonucleolytic	EC:3.1.30; EC:3.4.23; EC:3.1.26; EC:3.1.26.4	Acting on ester bonds; Acting on peptide bonds (peptidases); Acting on ester bonds; Ribonuclease H	-	-	-	-	-	-	-	-	-	-	-	-	-	-	-	-	-	-	*	6.1e-08	-	-	-	-
Fsp-Ps 2.1_LOD1.5 Interval	TRINITY_DN6744_c0_g1_i13	not available	len=7428 path=[0:0-657 4:658-681 6:682-3291 7:3292-3694 9:3695-4724 10:4725-4748 11:4749-4840 13:4841-4917 14:4918-5042 15:5043-6543 20:6544-6569 22:6570-6636 23:6637-7427]	0	964	870.51	6003	3635	2369	26974222	26976578	0.006365	1637	68.6661	1637	68.6661	42	1.76174	Plus	Minus	7428	gag/pol polyprotein	F:nucleic acid binding; F:aspartic-type endopeptidase activity; F:RNA-DNA hybrid ribonuclease activity; P:proteolysis; P:DNA integration; P:RNA phosphodiester bond hydrolysis, endonucleolytic	EC:3.1.30; EC:3.4.23; EC:3.1.26; EC:3.1.26.4	Acting on ester bonds; Acting on peptide bonds (peptidases); Acting on ester bonds; Ribonuclease H	-	-	-	-	-	-	-	-	-	-	-	-	-	-	-	-	-	-	*	6.1e-08	-	-	-	-
Fsp-Ps 2.1_LOD1.5 Interval	TRINITY_DN6744_c0_g1_i13	not available	len=7428 path=[0:0-657 4:658-681 6:682-3291 7:3292-3694 9:3695-4724 10:4725-4748 11:4749-4840 13:4841-4917 14:4918-5042 15:5043-6543 20:6544-6569 22:6570-6636 23:6637-7427]	0	962	868.707	5297	7290	1994	7848401	7850358	0.005362	1424	70.1478	1424	70.1478	108	5.3202	Plus	Plus	7428	gag/pol polyprotein	F:nucleic acid binding; F:aspartic-type endopeptidase activity; F:RNA-DNA hybrid ribonuclease activity; P:proteolysis; P:DNA integration; P:RNA phosphodiester bond hydrolysis, endonucleolytic	EC:3.1.30; EC:3.4.23; EC:3.1.26; EC:3.1.26.4	Acting on ester bonds; Acting on peptide bonds (peptidases); Acting on ester bonds; Ribonuclease H	-	-	-	-	-	-	-	-	-	-	-	-	-	-	-	-	-	-	*	6.1e-08	-	-	-	-
Fsp-Ps 2.1_LOD1.5 Interval	TRINITY_DN6744_c0_g1_i13	not available	len=7428 path=[0:0-657 4:658-681 6:682-3291 7:3292-3694 9:3695-4724 10:4725-4748 11:4749-4840 13:4841-4917 14:4918-5042 15:5043-6543 20:6544-6569 22:6570-6636 23:6637-7427]	0	952	859.69	5607	3862	1746	29573770	29575524	0.00469	1257	71.3394	1257	71.3394	23	1.30533	Plus	Minus	7428	gag/pol polyprotein	F:nucleic acid binding; F:aspartic-type endopeptidase activity; F:RNA-DNA hybrid ribonuclease activity; P:proteolysis; P:DNA integration; P:RNA phosphodiester bond hydrolysis, endonucleolytic	EC:3.1.30; EC:3.4.23; EC:3.1.26; EC:3.1.26.4	Acting on ester bonds; Acting on peptide bonds (peptidases); Acting on ester bonds; Ribonuclease H	-	-	-	-	-	-	-	-	-	-	-	-	-	-	-	-	-	-	*	6.1e-08	-	-	-	-
Fsp-Ps 2.1_LOD1.5 Interval	TRINITY_DN6744_c0_g1_i13	not available	len=7428 path=[0:0-657 4:658-681 6:682-3291 7:3292-3694 9:3695-4724 10:4725-4748 11:4749-4840 13:4841-4917 14:4918-5042 15:5043-6543 20:6544-6569 22:6570-6636 23:6637-7427]	0	950	857.886	4850	7077	2228	21955746	21957978	0.005991	1561	69.2547	1561	69.2547	47	2.08518	Plus	Plus	7428	gag/pol polyprotein	F:nucleic acid binding; F:aspartic-type endopeptidase activity; F:RNA-DNA hybrid ribonuclease activity; P:proteolysis; P:DNA integration; P:RNA phosphodiester bond hydrolysis, endonucleolytic	EC:3.1.30; EC:3.4.23; EC:3.1.26; EC:3.1.26.4	Acting on ester bonds; Acting on peptide bonds (peptidases); Acting on ester bonds; Ribonuclease H	-	-	-	-	-	-	-	-	-	-	-	-	-	-	-	-	-	-	*	6.1e-08	-	-	-	-
Fsp-Ps 2.1_LOD1.5 Interval	TRINITY_DN6744_c0_g1_i13	not available	len=7428 path=[0:0-657 4:658-681 6:682-3291 7:3292-3694 9:3695-4724 10:4725-4748 11:4749-4840 13:4841-4917 14:4918-5042 15:5043-6543 20:6544-6569 22:6570-6636 23:6637-7427]	0	946	854.28	3637	5018	1382	18494630	18496017	0.003716	1031	74.0129	1031	74.0129	16	1.1486	Plus	Plus	7428	gag/pol polyprotein	F:nucleic acid binding; F:aspartic-type endopeptidase activity; F:RNA-DNA hybrid ribonuclease activity; P:proteolysis; P:DNA integration; P:RNA phosphodiester bond hydrolysis, endonucleolytic	EC:3.1.30; EC:3.4.23; EC:3.1.26; EC:3.1.26.4	Acting on ester bonds; Acting on peptide bonds (peptidases); Acting on ester bonds; Ribonuclease H	-	-	-	-	-	-	-	-	-	-	-	-	-	-	-	-	-	-	*	6.1e-08	-	-	-	-
Fsp-Ps 2.1_LOD1.5 Interval	TRINITY_DN6744_c0_g1_i13	not available	len=7428 path=[0:0-657 4:658-681 6:682-3291 7:3292-3694 9:3695-4724 10:4725-4748 11:4749-4840 13:4841-4917 14:4918-5042 15:5043-6543 20:6544-6569 22:6570-6636 23:6637-7427]	0	946	854.28	5048	7290	2243	17779308	17781563	0.006031	1566	68.8352	1566	68.8352	51	2.24176	Plus	Plus	7428	gag/pol polyprotein	F:nucleic acid binding; F:aspartic-type endopeptidase activity; F:RNA-DNA hybrid ribonuclease activity; P:proteolysis; P:DNA integration; P:RNA phosphodiester bond hydrolysis, endonucleolytic	EC:3.1.30; EC:3.4.23; EC:3.1.26; EC:3.1.26.4	Acting on ester bonds; Acting on peptide bonds (peptidases); Acting on ester bonds; Ribonuclease H	-	-	-	-	-	-	-	-	-	-	-	-	-	-	-	-	-	-	*	6.1e-08	-	-	-	-
Fsp-Ps 2.1_LOD1.5 Interval	TRINITY_DN6744_c0_g1_i13	not available	len=7428 path=[0:0-657 4:658-681 6:682-3291 7:3292-3694 9:3695-4724 10:4725-4748 11:4749-4840 13:4841-4917 14:4918-5042 15:5043-6543 20:6544-6569 22:6570-6636 23:6637-7427]	0	940	848.87	5784	3889	1896	14952927	14954837	0.005093	1362	70.2786	1362	70.2786	69	3.56037	Plus	Minus	7428	gag/pol polyprotein	F:nucleic acid binding; F:aspartic-type endopeptidase activity; F:RNA-DNA hybrid ribonuclease activity; P:proteolysis; P:DNA integration; P:RNA phosphodiester bond hydrolysis, endonucleolytic	EC:3.1.30; EC:3.4.23; EC:3.1.26; EC:3.1.26.4	Acting on ester bonds; Acting on peptide bonds (peptidases); Acting on ester bonds; Ribonuclease H	-	-	-	-	-	-	-	-	-	-	-	-	-	-	-	-	-	-	*	6.1e-08	-	-	-	-
Fsp-Ps 2.1_LOD1.5 Interval	TRINITY_DN6744_c0_g1_i13	not available	len=7428 path=[0:0-657 4:658-681 6:682-3291 7:3292-3694 9:3695-4724 10:4725-4748 11:4749-4840 13:4841-4917 14:4918-5042 15:5043-6543 20:6544-6569 22:6570-6636 23:6637-7427]	0	938	847.066	1424	803	622	10012806	10013427	0.001667	561	90.1929	561	90.1929	0	0	Plus	Minus	7428	gag/pol polyprotein	F:nucleic acid binding; F:aspartic-type endopeptidase activity; F:RNA-DNA hybrid ribonuclease activity; P:proteolysis; P:DNA integration; P:RNA phosphodiester bond hydrolysis, endonucleolytic	EC:3.1.30; EC:3.4.23; EC:3.1.26; EC:3.1.26.4	Acting on ester bonds; Acting on peptide bonds (peptidases); Acting on ester bonds; Ribonuclease H	-	-	-	-	-	-	-	-	-	-	-	-	-	-	-	-	-	-	*	6.1e-08	-	-	-	-
Fsp-Ps 2.1_LOD1.5 Interval	TRINITY_DN6744_c0_g1_i13	not available	len=7428 path=[0:0-657 4:658-681 6:682-3291 7:3292-3694 9:3695-4724 10:4725-4748 11:4749-4840 13:4841-4917 14:4918-5042 15:5043-6543 20:6544-6569 22:6570-6636 23:6637-7427]	0	936	845.263	4696	7077	2382	19356203	19358589	0.006405	1648	68.5524	1648	68.5524	39	1.6223	Plus	Plus	7428	gag/pol polyprotein	F:nucleic acid binding; F:aspartic-type endopeptidase activity; F:RNA-DNA hybrid ribonuclease activity; P:proteolysis; P:DNA integration; P:RNA phosphodiester bond hydrolysis, endonucleolytic	EC:3.1.30; EC:3.4.23; EC:3.1.26; EC:3.1.26.4	Acting on ester bonds; Acting on peptide bonds (peptidases); Acting on ester bonds; Ribonuclease H	-	-	-	-	-	-	-	-	-	-	-	-	-	-	-	-	-	-	*	6.1e-08	-	-	-	-
Fsp-Ps 2.1_LOD1.5 Interval	TRINITY_DN6744_c0_g1_i13	not available	len=7428 path=[0:0-657 4:658-681 6:682-3291 7:3292-3694 9:3695-4724 10:4725-4748 11:4749-4840 13:4841-4917 14:4918-5042 15:5043-6543 20:6544-6569 22:6570-6636 23:6637-7427]	0	932	841.656	3895	5499	1605	250319	251931	0.004316	1165	71.9136	1165	71.9136	22	1.35802	Plus	Plus	7428	gag/pol polyprotein	F:nucleic acid binding; F:aspartic-type endopeptidase activity; F:RNA-DNA hybrid ribonuclease activity; P:proteolysis; P:DNA integration; P:RNA phosphodiester bond hydrolysis, endonucleolytic	EC:3.1.30; EC:3.4.23; EC:3.1.26; EC:3.1.26.4	Acting on ester bonds; Acting on peptide bonds (peptidases); Acting on ester bonds; Ribonuclease H	-	-	-	-	-	-	-	-	-	-	-	-	-	-	-	-	-	-	*	6.1e-08	-	-	-	-
Fsp-Ps 2.1_LOD1.5 Interval	TRINITY_DN6744_c0_g1_i13	not available	len=7428 path=[0:0-657 4:658-681 6:682-3291 7:3292-3694 9:3695-4724 10:4725-4748 11:4749-4840 13:4841-4917 14:4918-5042 15:5043-6543 20:6544-6569 22:6570-6636 23:6637-7427]	0	932	841.656	7081	4949	2133	23648632	23650765	0.00573	1500	69.6056	1500	69.6056	43	1.99536	Plus	Minus	7428	gag/pol polyprotein	F:nucleic acid binding; F:aspartic-type endopeptidase activity; F:RNA-DNA hybrid ribonuclease activity; P:proteolysis; P:DNA integration; P:RNA phosphodiester bond hydrolysis, endonucleolytic	EC:3.1.30; EC:3.4.23; EC:3.1.26; EC:3.1.26.4	Acting on ester bonds; Acting on peptide bonds (peptidases); Acting on ester bonds; Ribonuclease H	-	-	-	-	-	-	-	-	-	-	-	-	-	-	-	-	-	-	*	6.1e-08	-	-	-	-
Fsp-Ps 2.1_LOD1.5 Interval	TRINITY_DN6744_c0_g1_i13	not available	len=7428 path=[0:0-657 4:658-681 6:682-3291 7:3292-3694 9:3695-4724 10:4725-4748 11:4749-4840 13:4841-4917 14:4918-5042 15:5043-6543 20:6544-6569 22:6570-6636 23:6637-7427]	0	928	838.049	3590	2955	636	27716194	27716835	0.001705	573	89.1135	573	89.1135	8	1.24417	Plus	Minus	7428	gag/pol polyprotein	F:nucleic acid binding; F:aspartic-type endopeptidase activity; F:RNA-DNA hybrid ribonuclease activity; P:proteolysis; P:DNA integration; P:RNA phosphodiester bond hydrolysis, endonucleolytic	EC:3.1.30; EC:3.4.23; EC:3.1.26; EC:3.1.26.4	Acting on ester bonds; Acting on peptide bonds (peptidases); Acting on ester bonds; Ribonuclease H	-	-	-	-	-	-	-	-	-	-	-	-	-	-	-	-	-	-	*	6.1e-08	-	-	-	-
Fsp-Ps 2.1_LOD1.5 Interval	TRINITY_DN6744_c0_g1_i13	not available	len=7428 path=[0:0-657 4:658-681 6:682-3291 7:3292-3694 9:3695-4724 10:4725-4748 11:4749-4840 13:4841-4917 14:4918-5042 15:5043-6543 20:6544-6569 22:6570-6636 23:6637-7427]	0	928	838.049	3895	6288	2394	23896791	23899188	0.006437	1654	68.3754	1654	68.3754	46	1.90161	Plus	Plus	7428	gag/pol polyprotein	F:nucleic acid binding; F:aspartic-type endopeptidase activity; F:RNA-DNA hybrid ribonuclease activity; P:proteolysis; P:DNA integration; P:RNA phosphodiester bond hydrolysis, endonucleolytic	EC:3.1.30; EC:3.4.23; EC:3.1.26; EC:3.1.26.4	Acting on ester bonds; Acting on peptide bonds (peptidases); Acting on ester bonds; Ribonuclease H	-	-	-	-	-	-	-	-	-	-	-	-	-	-	-	-	-	-	*	6.1e-08	-	-	-	-
Fsp-Ps 2.1_LOD1.5 Interval	TRINITY_DN6744_c0_g1_i13	not available	len=7428 path=[0:0-657 4:658-681 6:682-3291 7:3292-3694 9:3695-4724 10:4725-4748 11:4749-4840 13:4841-4917 14:4918-5042 15:5043-6543 20:6544-6569 22:6570-6636 23:6637-7427]	0	926	836.246	3629	5316	1688	8494875	8496563	0.004539	1209	71.2854	1209	71.2854	15	0.884434	Plus	Plus	7428	gag/pol polyprotein	F:nucleic acid binding; F:aspartic-type endopeptidase activity; F:RNA-DNA hybrid ribonuclease activity; P:proteolysis; P:DNA integration; P:RNA phosphodiester bond hydrolysis, endonucleolytic	EC:3.1.30; EC:3.4.23; EC:3.1.26; EC:3.1.26.4	Acting on ester bonds; Acting on peptide bonds (peptidases); Acting on ester bonds; Ribonuclease H	-	-	-	-	-	-	-	-	-	-	-	-	-	-	-	-	-	-	*	6.1e-08	-	-	-	-
Fsp-Ps 2.1_LOD1.5 Interval	TRINITY_DN6744_c0_g1_i13	not available	len=7428 path=[0:0-657 4:658-681 6:682-3291 7:3292-3694 9:3695-4724 10:4725-4748 11:4749-4840 13:4841-4917 14:4918-5042 15:5043-6543 20:6544-6569 22:6570-6636 23:6637-7427]	0	924	834.443	6242	3817	2426	13049391	13051821	0.006518	1678	68.2391	1678	68.2391	61	2.48068	Plus	Minus	7428	gag/pol polyprotein	F:nucleic acid binding; F:aspartic-type endopeptidase activity; F:RNA-DNA hybrid ribonuclease activity; P:proteolysis; P:DNA integration; P:RNA phosphodiester bond hydrolysis, endonucleolytic	EC:3.1.30; EC:3.4.23; EC:3.1.26; EC:3.1.26.4	Acting on ester bonds; Acting on peptide bonds (peptidases); Acting on ester bonds; Ribonuclease H	-	-	-	-	-	-	-	-	-	-	-	-	-	-	-	-	-	-	*	6.1e-08	-	-	-	-
Fsp-Ps 2.1_LOD1.5 Interval	TRINITY_DN6744_c0_g1_i13	not available	len=7428 path=[0:0-657 4:658-681 6:682-3291 7:3292-3694 9:3695-4724 10:4725-4748 11:4749-4840 13:4841-4917 14:4918-5042 15:5043-6543 20:6544-6569 22:6570-6636 23:6637-7427]	0	918	829.033	4905	7081	2177	30372257	30374434	0.005854	1514	68.9122	1514	68.9122	39	1.77515	Plus	Plus	7428	gag/pol polyprotein	F:nucleic acid binding; F:aspartic-type endopeptidase activity; F:RNA-DNA hybrid ribonuclease activity; P:proteolysis; P:DNA integration; P:RNA phosphodiester bond hydrolysis, endonucleolytic	EC:3.1.30; EC:3.4.23; EC:3.1.26; EC:3.1.26.4	Acting on ester bonds; Acting on peptide bonds (peptidases); Acting on ester bonds; Ribonuclease H	-	-	-	-	-	-	-	-	-	-	-	-	-	-	-	-	-	-	*	6.1e-08	-	-	-	-
Fsp-Ps 2.1_LOD1.5 Interval	TRINITY_DN6744_c0_g1_i13	not available	len=7428 path=[0:0-657 4:658-681 6:682-3291 7:3292-3694 9:3695-4724 10:4725-4748 11:4749-4840 13:4841-4917 14:4918-5042 15:5043-6543 20:6544-6569 22:6570-6636 23:6637-7427]	0	908	820.016	1764	1143	622	9998991	9999612	0.001667	555	89.2283	555	89.2283	0	0	Plus	Minus	7428	gag/pol polyprotein	F:nucleic acid binding; F:aspartic-type endopeptidase activity; F:RNA-DNA hybrid ribonuclease activity; P:proteolysis; P:DNA integration; P:RNA phosphodiester bond hydrolysis, endonucleolytic	EC:3.1.30; EC:3.4.23; EC:3.1.26; EC:3.1.26.4	Acting on ester bonds; Acting on peptide bonds (peptidases); Acting on ester bonds; Ribonuclease H	-	-	-	-	-	-	-	-	-	-	-	-	-	-	-	-	-	-	*	6.1e-08	-	-	-	-
Fsp-Ps 2.1_LOD1.5 Interval	TRINITY_DN6744_c0_g1_i13	not available	len=7428 path=[0:0-657 4:658-681 6:682-3291 7:3292-3694 9:3695-4724 10:4725-4748 11:4749-4840 13:4841-4917 14:4918-5042 15:5043-6543 20:6544-6569 22:6570-6636 23:6637-7427]	0	908	820.016	3860	5614	1755	30483507	30485269	0.004719	1248	70.5882	1248	70.5882	18	1.0181	Plus	Plus	7428	gag/pol polyprotein	F:nucleic acid binding; F:aspartic-type endopeptidase activity; F:RNA-DNA hybrid ribonuclease activity; P:proteolysis; P:DNA integration; P:RNA phosphodiester bond hydrolysis, endonucleolytic	EC:3.1.30; EC:3.4.23; EC:3.1.26; EC:3.1.26.4	Acting on ester bonds; Acting on peptide bonds (peptidases); Acting on ester bonds; Ribonuclease H	-	-	-	-	-	-	-	-	-	-	-	-	-	-	-	-	-	-	*	6.1e-08	-	-	-	-
Fsp-Ps 2.1_LOD1.5 Interval	TRINITY_DN6744_c0_g1_i13	not available	len=7428 path=[0:0-657 4:658-681 6:682-3291 7:3292-3694 9:3695-4724 10:4725-4748 11:4749-4840 13:4841-4917 14:4918-5042 15:5043-6543 20:6544-6569 22:6570-6636 23:6637-7427]	0	908	820.016	6243	3895	2349	19033013	19035364	0.006311	1624	68.3502	1624	68.3502	51	2.14646	Plus	Minus	7428	gag/pol polyprotein	F:nucleic acid binding; F:aspartic-type endopeptidase activity; F:RNA-DNA hybrid ribonuclease activity; P:proteolysis; P:DNA integration; P:RNA phosphodiester bond hydrolysis, endonucleolytic	EC:3.1.30; EC:3.4.23; EC:3.1.26; EC:3.1.26.4	Acting on ester bonds; Acting on peptide bonds (peptidases); Acting on ester bonds; Ribonuclease H	-	-	-	-	-	-	-	-	-	-	-	-	-	-	-	-	-	-	*	6.1e-08	-	-	-	-
Fsp-Ps 2.1_LOD1.5 Interval	TRINITY_DN6744_c0_g1_i13	not available	len=7428 path=[0:0-657 4:658-681 6:682-3291 7:3292-3694 9:3695-4724 10:4725-4748 11:4749-4840 13:4841-4917 14:4918-5042 15:5043-6543 20:6544-6569 22:6570-6636 23:6637-7427]	0	906	818.212	4831	7077	2247	23858219	23860466	0.006042	1571	68.7828	1571	68.7828	73	3.19615	Plus	Plus	7428	gag/pol polyprotein	F:nucleic acid binding; F:aspartic-type endopeptidase activity; F:RNA-DNA hybrid ribonuclease activity; P:proteolysis; P:DNA integration; P:RNA phosphodiester bond hydrolysis, endonucleolytic	EC:3.1.30; EC:3.4.23; EC:3.1.26; EC:3.1.26.4	Acting on ester bonds; Acting on peptide bonds (peptidases); Acting on ester bonds; Ribonuclease H	-	-	-	-	-	-	-	-	-	-	-	-	-	-	-	-	-	-	*	6.1e-08	-	-	-	-
Fsp-Ps 2.1_LOD1.5 Interval	TRINITY_DN6744_c0_g1_i13	not available	len=7428 path=[0:0-657 4:658-681 6:682-3291 7:3292-3694 9:3695-4724 10:4725-4748 11:4749-4840 13:4841-4917 14:4918-5042 15:5043-6543 20:6544-6569 22:6570-6636 23:6637-7427]	0	900	812.802	6180	4264	1917	17051325	17053261	0.005149	1374	70.102	1374	70.102	66	3.36735	Plus	Minus	7428	gag/pol polyprotein	F:nucleic acid binding; F:aspartic-type endopeptidase activity; F:RNA-DNA hybrid ribonuclease activity; P:proteolysis; P:DNA integration; P:RNA phosphodiester bond hydrolysis, endonucleolytic	EC:3.1.30; EC:3.4.23; EC:3.1.26; EC:3.1.26.4	Acting on ester bonds; Acting on peptide bonds (peptidases); Acting on ester bonds; Ribonuclease H	-	-	-	-	-	-	-	-	-	-	-	-	-	-	-	-	-	-	*	6.1e-08	-	-	-	-
Fsp-Ps 2.1_LOD1.5 Interval	TRINITY_DN6744_c0_g1_i13	not available	len=7428 path=[0:0-657 4:658-681 6:682-3291 7:3292-3694 9:3695-4724 10:4725-4748 11:4749-4840 13:4841-4917 14:4918-5042 15:5043-6543 20:6544-6569 22:6570-6636 23:6637-7427]	0	896	809.196	6118	3862	2257	30836319	30838579	0.006064	1566	68.3544	1566	68.3544	64	2.79354	Plus	Minus	7428	gag/pol polyprotein	F:nucleic acid binding; F:aspartic-type endopeptidase activity; F:RNA-DNA hybrid ribonuclease activity; P:proteolysis; P:DNA integration; P:RNA phosphodiester bond hydrolysis, endonucleolytic	EC:3.1.30; EC:3.4.23; EC:3.1.26; EC:3.1.26.4	Acting on ester bonds; Acting on peptide bonds (peptidases); Acting on ester bonds; Ribonuclease H	-	-	-	-	-	-	-	-	-	-	-	-	-	-	-	-	-	-	*	6.1e-08	-	-	-	-
Fsp-Ps 2.1_LOD1.5 Interval	TRINITY_DN6744_c0_g1_i13	not available	len=7428 path=[0:0-657 4:658-681 6:682-3291 7:3292-3694 9:3695-4724 10:4725-4748 11:4749-4840 13:4841-4917 14:4918-5042 15:5043-6543 20:6544-6569 22:6570-6636 23:6637-7427]	0	896	809.196	7077	4955	2123	29970574	29972702	0.005703	1491	69.4457	1491	69.4457	42	1.95622	Plus	Minus	7428	gag/pol polyprotein	F:nucleic acid binding; F:aspartic-type endopeptidase activity; F:RNA-DNA hybrid ribonuclease activity; P:proteolysis; P:DNA integration; P:RNA phosphodiester bond hydrolysis, endonucleolytic	EC:3.1.30; EC:3.4.23; EC:3.1.26; EC:3.1.26.4	Acting on ester bonds; Acting on peptide bonds (peptidases); Acting on ester bonds; Ribonuclease H	-	-	-	-	-	-	-	-	-	-	-	-	-	-	-	-	-	-	*	6.1e-08	-	-	-	-
Fsp-Ps 2.1_LOD1.5 Interval	TRINITY_DN6744_c0_g1_i13	not available	len=7428 path=[0:0-657 4:658-681 6:682-3291 7:3292-3694 9:3695-4724 10:4725-4748 11:4749-4840 13:4841-4917 14:4918-5042 15:5043-6543 20:6544-6569 22:6570-6636 23:6637-7427]	0	896	809.196	5048	7077	2030	32049660	32051688	0.005459	1433	69.7663	1433	69.7663	49	2.38559	Plus	Plus	7428	gag/pol polyprotein	F:nucleic acid binding; F:aspartic-type endopeptidase activity; F:RNA-DNA hybrid ribonuclease activity; P:proteolysis; P:DNA integration; P:RNA phosphodiester bond hydrolysis, endonucleolytic	EC:3.1.30; EC:3.4.23; EC:3.1.26; EC:3.1.26.4	Acting on ester bonds; Acting on peptide bonds (peptidases); Acting on ester bonds; Ribonuclease H	-	-	-	-	-	-	-	-	-	-	-	-	-	-	-	-	-	-	*	6.1e-08	-	-	-	-
Fsp-Ps 2.1_LOD1.5 Interval	TRINITY_DN6744_c0_g1_i13	not available	len=7428 path=[0:0-657 4:658-681 6:682-3291 7:3292-3694 9:3695-4724 10:4725-4748 11:4749-4840 13:4841-4917 14:4918-5042 15:5043-6543 20:6544-6569 22:6570-6636 23:6637-7427]	0	894	807.392	3243	3823	581	29784374	29784949	0.001562	533	91.2671	533	91.2671	11	1.88356	Plus	Plus	7428	gag/pol polyprotein	F:nucleic acid binding; F:aspartic-type endopeptidase activity; F:RNA-DNA hybrid ribonuclease activity; P:proteolysis; P:DNA integration; P:RNA phosphodiester bond hydrolysis, endonucleolytic	EC:3.1.30; EC:3.4.23; EC:3.1.26; EC:3.1.26.4	Acting on ester bonds; Acting on peptide bonds (peptidases); Acting on ester bonds; Ribonuclease H	-	-	-	-	-	-	-	-	-	-	-	-	-	-	-	-	-	-	*	6.1e-08	-	-	-	-
Fsp-Ps 2.1_LOD1.5 Interval	TRINITY_DN6744_c0_g1_i13	not available	len=7428 path=[0:0-657 4:658-681 6:682-3291 7:3292-3694 9:3695-4724 10:4725-4748 11:4749-4840 13:4841-4917 14:4918-5042 15:5043-6543 20:6544-6569 22:6570-6636 23:6637-7427]	0	894	807.392	3862	5619	1758	27768369	27770134	0.004727	1249	70.4853	1249	70.4853	20	1.12867	Plus	Plus	7428	gag/pol polyprotein	F:nucleic acid binding; F:aspartic-type endopeptidase activity; F:RNA-DNA hybrid ribonuclease activity; P:proteolysis; P:DNA integration; P:RNA phosphodiester bond hydrolysis, endonucleolytic	EC:3.1.30; EC:3.4.23; EC:3.1.26; EC:3.1.26.4	Acting on ester bonds; Acting on peptide bonds (peptidases); Acting on ester bonds; Ribonuclease H	-	-	-	-	-	-	-	-	-	-	-	-	-	-	-	-	-	-	*	6.1e-08	-	-	-	-
Fsp-Ps 2.1_LOD1.5 Interval	TRINITY_DN6744_c0_g1_i13	not available	len=7428 path=[0:0-657 4:658-681 6:682-3291 7:3292-3694 9:3695-4724 10:4725-4748 11:4749-4840 13:4841-4917 14:4918-5042 15:5043-6543 20:6544-6569 22:6570-6636 23:6637-7427]	0	888	801.982	3862	5709	1848	8413764	8415619	0.004969	1306	69.9518	1306	69.9518	30	1.60686	Plus	Plus	7428	gag/pol polyprotein	F:nucleic acid binding; F:aspartic-type endopeptidase activity; F:RNA-DNA hybrid ribonuclease activity; P:proteolysis; P:DNA integration; P:RNA phosphodiester bond hydrolysis, endonucleolytic	EC:3.1.30; EC:3.4.23; EC:3.1.26; EC:3.1.26.4	Acting on ester bonds; Acting on peptide bonds (peptidases); Acting on ester bonds; Ribonuclease H	-	-	-	-	-	-	-	-	-	-	-	-	-	-	-	-	-	-	*	6.1e-08	-	-	-	-
Fsp-Ps 2.1_LOD1.5 Interval	TRINITY_DN6744_c0_g1_i13	not available	len=7428 path=[0:0-657 4:658-681 6:682-3291 7:3292-3694 9:3695-4724 10:4725-4748 11:4749-4840 13:4841-4917 14:4918-5042 15:5043-6543 20:6544-6569 22:6570-6636 23:6637-7427]	0	878	792.965	1257	219	1039	33717607	33718600	0.002788	844	79.3979	844	79.3979	93	8.74882	Plus	Minus	7428	gag/pol polyprotein	F:nucleic acid binding; F:aspartic-type endopeptidase activity; F:RNA-DNA hybrid ribonuclease activity; P:proteolysis; P:DNA integration; P:RNA phosphodiester bond hydrolysis, endonucleolytic	EC:3.1.30; EC:3.4.23; EC:3.1.26; EC:3.1.26.4	Acting on ester bonds; Acting on peptide bonds (peptidases); Acting on ester bonds; Ribonuclease H	-	-	-	-	-	-	-	-	-	-	-	-	-	-	-	-	-	-	*	6.1e-08	-	-	-	-
Fsp-Ps 2.1_LOD1.5 Interval	TRINITY_DN6744_c0_g1_i13	not available	len=7428 path=[0:0-657 4:658-681 6:682-3291 7:3292-3694 9:3695-4724 10:4725-4748 11:4749-4840 13:4841-4917 14:4918-5042 15:5043-6543 20:6544-6569 22:6570-6636 23:6637-7427]	0	876	791.162	3741	5598	1858	1573415	1575281	0.004996	1315	70.0213	1315	70.0213	31	1.65069	Plus	Plus	7428	gag/pol polyprotein	F:nucleic acid binding; F:aspartic-type endopeptidase activity; F:RNA-DNA hybrid ribonuclease activity; P:proteolysis; P:DNA integration; P:RNA phosphodiester bond hydrolysis, endonucleolytic	EC:3.1.30; EC:3.4.23; EC:3.1.26; EC:3.1.26.4	Acting on ester bonds; Acting on peptide bonds (peptidases); Acting on ester bonds; Ribonuclease H	-	-	-	-	-	-	-	-	-	-	-	-	-	-	-	-	-	-	*	6.1e-08	-	-	-	-
Fsp-Ps 2.1_LOD1.5 Interval	TRINITY_DN6744_c0_g1_i13	not available	len=7428 path=[0:0-657 4:658-681 6:682-3291 7:3292-3694 9:3695-4724 10:4725-4748 11:4749-4840 13:4841-4917 14:4918-5042 15:5043-6543 20:6544-6569 22:6570-6636 23:6637-7427]	0	876	791.162	3816	5709	1894	25056955	25058853	0.005093	1343	70.0939	1343	70.0939	39	2.03549	Plus	Plus	7428	gag/pol polyprotein	F:nucleic acid binding; F:aspartic-type endopeptidase activity; F:RNA-DNA hybrid ribonuclease activity; P:proteolysis; P:DNA integration; P:RNA phosphodiester bond hydrolysis, endonucleolytic	EC:3.1.30; EC:3.4.23; EC:3.1.26; EC:3.1.26.4	Acting on ester bonds; Acting on peptide bonds (peptidases); Acting on ester bonds; Ribonuclease H	-	-	-	-	-	-	-	-	-	-	-	-	-	-	-	-	-	-	*	6.1e-08	-	-	-	-
Fsp-Ps 2.1_LOD1.5 Interval	TRINITY_DN6744_c0_g1_i13	not available	len=7428 path=[0:0-657 4:658-681 6:682-3291 7:3292-3694 9:3695-4724 10:4725-4748 11:4749-4840 13:4841-4917 14:4918-5042 15:5043-6543 20:6544-6569 22:6570-6636 23:6637-7427]	0	872	787.555	870	178	693	10013429	10014104	0.001858	591	84.6705	591	84.6705	27	3.86819	Plus	Minus	7428	gag/pol polyprotein	F:nucleic acid binding; F:aspartic-type endopeptidase activity; F:RNA-DNA hybrid ribonuclease activity; P:proteolysis; P:DNA integration; P:RNA phosphodiester bond hydrolysis, endonucleolytic	EC:3.1.30; EC:3.4.23; EC:3.1.26; EC:3.1.26.4	Acting on ester bonds; Acting on peptide bonds (peptidases); Acting on ester bonds; Ribonuclease H	-	-	-	-	-	-	-	-	-	-	-	-	-	-	-	-	-	-	*	6.1e-08	-	-	-	-
Fsp-Ps 2.1_LOD1.5 Interval	TRINITY_DN6744_c0_g1_i13	not available	len=7428 path=[0:0-657 4:658-681 6:682-3291 7:3292-3694 9:3695-4724 10:4725-4748 11:4749-4840 13:4841-4917 14:4918-5042 15:5043-6543 20:6544-6569 22:6570-6636 23:6637-7427]	0	870	785.752	3862	6126	2265	11594707	11596976	0.00609	1556	68.0963	1556	68.0963	35	1.53173	Plus	Plus	7428	gag/pol polyprotein	F:nucleic acid binding; F:aspartic-type endopeptidase activity; F:RNA-DNA hybrid ribonuclease activity; P:proteolysis; P:DNA integration; P:RNA phosphodiester bond hydrolysis, endonucleolytic	EC:3.1.30; EC:3.4.23; EC:3.1.26; EC:3.1.26.4	Acting on ester bonds; Acting on peptide bonds (peptidases); Acting on ester bonds; Ribonuclease H	-	-	-	-	-	-	-	-	-	-	-	-	-	-	-	-	-	-	*	6.1e-08	-	-	-	-
Fsp-Ps 2.1_LOD1.5 Interval	TRINITY_DN6744_c0_g1_i13	not available	len=7428 path=[0:0-657 4:658-681 6:682-3291 7:3292-3694 9:3695-4724 10:4725-4748 11:4749-4840 13:4841-4917 14:4918-5042 15:5043-6543 20:6544-6569 22:6570-6636 23:6637-7427]	0	868	783.948	5592	3741	1852	19795378	19797236	0.004975	1308	69.9465	1308	69.9465	29	1.5508	Plus	Minus	7428	gag/pol polyprotein	F:nucleic acid binding; F:aspartic-type endopeptidase activity; F:RNA-DNA hybrid ribonuclease activity; P:proteolysis; P:DNA integration; P:RNA phosphodiester bond hydrolysis, endonucleolytic	EC:3.1.30; EC:3.4.23; EC:3.1.26; EC:3.1.26.4	Acting on ester bonds; Acting on peptide bonds (peptidases); Acting on ester bonds; Ribonuclease H	-	-	-	-	-	-	-	-	-	-	-	-	-	-	-	-	-	-	*	6.1e-08	-	-	-	-
Fsp-Ps 2.1_LOD1.5 Interval	TRINITY_DN6744_c0_g1_i13	not available	len=7428 path=[0:0-657 4:658-681 6:682-3291 7:3292-3694 9:3695-4724 10:4725-4748 11:4749-4840 13:4841-4917 14:4918-5042 15:5043-6543 20:6544-6569 22:6570-6636 23:6637-7427]	0	868	783.948	5619	3862	1758	35941790	35943555	0.004722	1243	70.1467	1243	70.1467	20	1.12867	Plus	Minus	7428	gag/pol polyprotein	F:nucleic acid binding; F:aspartic-type endopeptidase activity; F:RNA-DNA hybrid ribonuclease activity; P:proteolysis; P:DNA integration; P:RNA phosphodiester bond hydrolysis, endonucleolytic	EC:3.1.30; EC:3.4.23; EC:3.1.26; EC:3.1.26.4	Acting on ester bonds; Acting on peptide bonds (peptidases); Acting on ester bonds; Ribonuclease H	-	-	-	-	-	-	-	-	-	-	-	-	-	-	-	-	-	-	*	6.1e-08	-	-	-	-
Fsp-Ps 2.1_LOD1.5 Interval	TRINITY_DN6744_c0_g1_i13	not available	len=7428 path=[0:0-657 4:658-681 6:682-3291 7:3292-3694 9:3695-4724 10:4725-4748 11:4749-4840 13:4841-4917 14:4918-5042 15:5043-6543 20:6544-6569 22:6570-6636 23:6637-7427]	0	868	783.948	5280	3862	1419	7928406	7929826	0.00381	1034	72.5105	1034	72.5105	12	0.841515	Plus	Minus	7428	gag/pol polyprotein	F:nucleic acid binding; F:aspartic-type endopeptidase activity; F:RNA-DNA hybrid ribonuclease activity; P:proteolysis; P:DNA integration; P:RNA phosphodiester bond hydrolysis, endonucleolytic	EC:3.1.30; EC:3.4.23; EC:3.1.26; EC:3.1.26.4	Acting on ester bonds; Acting on peptide bonds (peptidases); Acting on ester bonds; Ribonuclease H	-	-	-	-	-	-	-	-	-	-	-	-	-	-	-	-	-	-	*	6.1e-08	-	-	-	-
Fsp-Ps 2.1_LOD1.5 Interval	TRINITY_DN6744_c0_g1_i13	not available	len=7428 path=[0:0-657 4:658-681 6:682-3291 7:3292-3694 9:3695-4724 10:4725-4748 11:4749-4840 13:4841-4917 14:4918-5042 15:5043-6543 20:6544-6569 22:6570-6636 23:6637-7427]	0	868	783.948	6243	4033	2211	13002818	13005032	0.00594	1529	68.4116	1529	68.4116	44	1.96868	Plus	Minus	7428	gag/pol polyprotein	F:nucleic acid binding; F:aspartic-type endopeptidase activity; F:RNA-DNA hybrid ribonuclease activity; P:proteolysis; P:DNA integration; P:RNA phosphodiester bond hydrolysis, endonucleolytic	EC:3.1.30; EC:3.4.23; EC:3.1.26; EC:3.1.26.4	Acting on ester bonds; Acting on peptide bonds (peptidases); Acting on ester bonds; Ribonuclease H	-	-	-	-	-	-	-	-	-	-	-	-	-	-	-	-	-	-	*	6.1e-08	-	-	-	-
Fsp-Ps 2.1_LOD1.5 Interval	TRINITY_DN6744_c0_g1_i13	not available	len=7428 path=[0:0-657 4:658-681 6:682-3291 7:3292-3694 9:3695-4724 10:4725-4748 11:4749-4840 13:4841-4917 14:4918-5042 15:5043-6543 20:6544-6569 22:6570-6636 23:6637-7427]	0	864	780.342	6233	3862	2372	11275020	11277370	0.006373	1626	67.8065	1626	67.8065	73	3.0442	Plus	Minus	7428	gag/pol polyprotein	F:nucleic acid binding; F:aspartic-type endopeptidase activity; F:RNA-DNA hybrid ribonuclease activity; P:proteolysis; P:DNA integration; P:RNA phosphodiester bond hydrolysis, endonucleolytic	EC:3.1.30; EC:3.4.23; EC:3.1.26; EC:3.1.26.4	Acting on ester bonds; Acting on peptide bonds (peptidases); Acting on ester bonds; Ribonuclease H	-	-	-	-	-	-	-	-	-	-	-	-	-	-	-	-	-	-	*	6.1e-08	-	-	-	-
Fsp-Ps 2.1_LOD1.5 Interval	TRINITY_DN6744_c0_g1_i13	not available	len=7428 path=[0:0-657 4:658-681 6:682-3291 7:3292-3694 9:3695-4724 10:4725-4748 11:4749-4840 13:4841-4917 14:4918-5042 15:5043-6543 20:6544-6569 22:6570-6636 23:6637-7427]	0	864	780.342	3862	5592	1731	3966239	3967977	0.004655	1229	70.3895	1229	70.3895	22	1.26002	Plus	Plus	7428	gag/pol polyprotein	F:nucleic acid binding; F:aspartic-type endopeptidase activity; F:RNA-DNA hybrid ribonuclease activity; P:proteolysis; P:DNA integration; P:RNA phosphodiester bond hydrolysis, endonucleolytic	EC:3.1.30; EC:3.4.23; EC:3.1.26; EC:3.1.26.4	Acting on ester bonds; Acting on peptide bonds (peptidases); Acting on ester bonds; Ribonuclease H	-	-	-	-	-	-	-	-	-	-	-	-	-	-	-	-	-	-	*	6.1e-08	-	-	-	-
Fsp-Ps 2.1_LOD1.5 Interval	TRINITY_DN6744_c0_g1_i13	not available	len=7428 path=[0:0-657 4:658-681 6:682-3291 7:3292-3694 9:3695-4724 10:4725-4748 11:4749-4840 13:4841-4917 14:4918-5042 15:5043-6543 20:6544-6569 22:6570-6636 23:6637-7427]	0	862	778.538	6215	7313	1099	19751320	19752468	0.002955	940	79.7286	940	79.7286	110	9.32994	Plus	Plus	7428	gag/pol polyprotein	F:nucleic acid binding; F:aspartic-type endopeptidase activity; F:RNA-DNA hybrid ribonuclease activity; P:proteolysis; P:DNA integration; P:RNA phosphodiester bond hydrolysis, endonucleolytic	EC:3.1.30; EC:3.4.23; EC:3.1.26; EC:3.1.26.4	Acting on ester bonds; Acting on peptide bonds (peptidases); Acting on ester bonds; Ribonuclease H	-	-	-	-	-	-	-	-	-	-	-	-	-	-	-	-	-	-	*	6.1e-08	-	-	-	-
Fsp-Ps 2.1_LOD1.5 Interval	TRINITY_DN6744_c0_g1_i13	not available	len=7428 path=[0:0-657 4:658-681 6:682-3291 7:3292-3694 9:3695-4724 10:4725-4748 11:4749-4840 13:4841-4917 14:4918-5042 15:5043-6543 20:6544-6569 22:6570-6636 23:6637-7427]	0	860	776.735	7307	6311	997	17738853	17739841	0.002676	784	78.0876	784	78.0876	22	2.19124	Plus	Minus	7428	gag/pol polyprotein	F:nucleic acid binding; F:aspartic-type endopeptidase activity; F:RNA-DNA hybrid ribonuclease activity; P:proteolysis; P:DNA integration; P:RNA phosphodiester bond hydrolysis, endonucleolytic	EC:3.1.30; EC:3.4.23; EC:3.1.26; EC:3.1.26.4	Acting on ester bonds; Acting on peptide bonds (peptidases); Acting on ester bonds; Ribonuclease H	-	-	-	-	-	-	-	-	-	-	-	-	-	-	-	-	-	-	*	6.1e-08	-	-	-	-
Fsp-Ps 2.1_LOD1.5 Interval	TRINITY_DN6744_c0_g1_i13	not available	len=7428 path=[0:0-657 4:658-681 6:682-3291 7:3292-3694 9:3695-4724 10:4725-4748 11:4749-4840 13:4841-4917 14:4918-5042 15:5043-6543 20:6544-6569 22:6570-6636 23:6637-7427]	0	856	773.128	3862	5581	1720	12521417	12523144	0.004625	1228	70.5747	1228	70.5747	32	1.83908	Plus	Plus	7428	gag/pol polyprotein	F:nucleic acid binding; F:aspartic-type endopeptidase activity; F:RNA-DNA hybrid ribonuclease activity; P:proteolysis; P:DNA integration; P:RNA phosphodiester bond hydrolysis, endonucleolytic	EC:3.1.30; EC:3.4.23; EC:3.1.26; EC:3.1.26.4	Acting on ester bonds; Acting on peptide bonds (peptidases); Acting on ester bonds; Ribonuclease H	-	-	-	-	-	-	-	-	-	-	-	-	-	-	-	-	-	-	*	6.1e-08	-	-	-	-
Fsp-Ps 2.1_LOD1.5 Interval	TRINITY_DN6744_c0_g1_i13	not available	len=7428 path=[0:0-657 4:658-681 6:682-3291 7:3292-3694 9:3695-4724 10:4725-4748 11:4749-4840 13:4841-4917 14:4918-5042 15:5043-6543 20:6544-6569 22:6570-6636 23:6637-7427]	0	856	773.128	4329	5898	1570	24749380	24750948	0.004222	1120	71.1111	1120	71.1111	11	0.698413	Plus	Plus	7428	gag/pol polyprotein	F:nucleic acid binding; F:aspartic-type endopeptidase activity; F:RNA-DNA hybrid ribonuclease activity; P:proteolysis; P:DNA integration; P:RNA phosphodiester bond hydrolysis, endonucleolytic	EC:3.1.30; EC:3.4.23; EC:3.1.26; EC:3.1.26.4	Acting on ester bonds; Acting on peptide bonds (peptidases); Acting on ester bonds; Ribonuclease H	-	-	-	-	-	-	-	-	-	-	-	-	-	-	-	-	-	-	*	6.1e-08	-	-	-	-
Fsp-Ps 2.1_LOD1.5 Interval	TRINITY_DN6744_c0_g1_i13	not available	len=7428 path=[0:0-657 4:658-681 6:682-3291 7:3292-3694 9:3695-4724 10:4725-4748 11:4749-4840 13:4841-4917 14:4918-5042 15:5043-6543 20:6544-6569 22:6570-6636 23:6637-7427]	0	856	773.128	6670	7316	647	18293228	18293888	0.00174	608	89.4118	608	89.4118	52	7.64706	Plus	Plus	7428	gag/pol polyprotein	F:nucleic acid binding; F:aspartic-type endopeptidase activity; F:RNA-DNA hybrid ribonuclease activity; P:proteolysis; P:DNA integration; P:RNA phosphodiester bond hydrolysis, endonucleolytic	EC:3.1.30; EC:3.4.23; EC:3.1.26; EC:3.1.26.4	Acting on ester bonds; Acting on peptide bonds (peptidases); Acting on ester bonds; Ribonuclease H	-	-	-	-	-	-	-	-	-	-	-	-	-	-	-	-	-	-	*	6.1e-08	-	-	-	-
Fsp-Ps 2.1_LOD1.5 Interval	TRINITY_DN6744_c0_g1_i13	not available	len=7428 path=[0:0-657 4:658-681 6:682-3291 7:3292-3694 9:3695-4724 10:4725-4748 11:4749-4840 13:4841-4917 14:4918-5042 15:5043-6543 20:6544-6569 22:6570-6636 23:6637-7427]	0	856	773.128	6670	7316	647	18296175	18296835	0.00174	608	89.4118	608	89.4118	52	7.64706	Plus	Plus	7428	gag/pol polyprotein	F:nucleic acid binding; F:aspartic-type endopeptidase activity; F:RNA-DNA hybrid ribonuclease activity; P:proteolysis; P:DNA integration; P:RNA phosphodiester bond hydrolysis, endonucleolytic	EC:3.1.30; EC:3.4.23; EC:3.1.26; EC:3.1.26.4	Acting on ester bonds; Acting on peptide bonds (peptidases); Acting on ester bonds; Ribonuclease H	-	-	-	-	-	-	-	-	-	-	-	-	-	-	-	-	-	-	*	6.1e-08	-	-	-	-
Fsp-Ps 2.1_LOD1.5 Interval	TRINITY_DN6744_c0_g1_i13	not available	len=7428 path=[0:0-657 4:658-681 6:682-3291 7:3292-3694 9:3695-4724 10:4725-4748 11:4749-4840 13:4841-4917 14:4918-5042 15:5043-6543 20:6544-6569 22:6570-6636 23:6637-7427]	0	852	769.521	3814	5590	1777	24559815	24561598	0.004778	1253	69.9609	1253	69.9609	21	1.17253	Plus	Plus	7428	gag/pol polyprotein	F:nucleic acid binding; F:aspartic-type endopeptidase activity; F:RNA-DNA hybrid ribonuclease activity; P:proteolysis; P:DNA integration; P:RNA phosphodiester bond hydrolysis, endonucleolytic	EC:3.1.30; EC:3.4.23; EC:3.1.26; EC:3.1.26.4	Acting on ester bonds; Acting on peptide bonds (peptidases); Acting on ester bonds; Ribonuclease H	-	-	-	-	-	-	-	-	-	-	-	-	-	-	-	-	-	-	*	6.1e-08	-	-	-	-
Fsp-Ps 2.1_LOD1.5 Interval	TRINITY_DN6744_c0_g1_i13	not available	len=7428 path=[0:0-657 4:658-681 6:682-3291 7:3292-3694 9:3695-4724 10:4725-4748 11:4749-4840 13:4841-4917 14:4918-5042 15:5043-6543 20:6544-6569 22:6570-6636 23:6637-7427]	0	852	769.521	3874	5751	1878	25311158	25313049	0.00505	1317	69.3888	1317	69.3888	26	1.36986	Plus	Plus	7428	gag/pol polyprotein	F:nucleic acid binding; F:aspartic-type endopeptidase activity; F:RNA-DNA hybrid ribonuclease activity; P:proteolysis; P:DNA integration; P:RNA phosphodiester bond hydrolysis, endonucleolytic	EC:3.1.30; EC:3.4.23; EC:3.1.26; EC:3.1.26.4	Acting on ester bonds; Acting on peptide bonds (peptidases); Acting on ester bonds; Ribonuclease H	-	-	-	-	-	-	-	-	-	-	-	-	-	-	-	-	-	-	*	6.1e-08	-	-	-	-
Fsp-Ps 2.1_LOD1.5 Interval	TRINITY_DN6744_c0_g1_i13	not available	len=7428 path=[0:0-657 4:658-681 6:682-3291 7:3292-3694 9:3695-4724 10:4725-4748 11:4749-4840 13:4841-4917 14:4918-5042 15:5043-6543 20:6544-6569 22:6570-6636 23:6637-7427]	0	848	765.915	3889	5282	1394	31893830	31895225	0.003748	1015	72.4483	1015	72.4483	12	0.856531	Plus	Plus	7428	gag/pol polyprotein	F:nucleic acid binding; F:aspartic-type endopeptidase activity; F:RNA-DNA hybrid ribonuclease activity; P:proteolysis; P:DNA integration; P:RNA phosphodiester bond hydrolysis, endonucleolytic	EC:3.1.30; EC:3.4.23; EC:3.1.26; EC:3.1.26.4	Acting on ester bonds; Acting on peptide bonds (peptidases); Acting on ester bonds; Ribonuclease H	-	-	-	-	-	-	-	-	-	-	-	-	-	-	-	-	-	-	*	6.1e-08	-	-	-	-
Fsp-Ps 2.1_LOD1.5 Interval	TRINITY_DN6744_c0_g1_i13	not available	len=7428 path=[0:0-657 4:658-681 6:682-3291 7:3292-3694 9:3695-4724 10:4725-4748 11:4749-4840 13:4841-4917 14:4918-5042 15:5043-6543 20:6544-6569 22:6570-6636 23:6637-7427]	0	846	764.111	4078	6175	2098	20175370	20177459	0.005641	1450	68.7204	1450	68.7204	32	1.51659	Plus	Plus	7428	gag/pol polyprotein	F:nucleic acid binding; F:aspartic-type endopeptidase activity; F:RNA-DNA hybrid ribonuclease activity; P:proteolysis; P:DNA integration; P:RNA phosphodiester bond hydrolysis, endonucleolytic	EC:3.1.30; EC:3.4.23; EC:3.1.26; EC:3.1.26.4	Acting on ester bonds; Acting on peptide bonds (peptidases); Acting on ester bonds; Ribonuclease H	-	-	-	-	-	-	-	-	-	-	-	-	-	-	-	-	-	-	*	6.1e-08	-	-	-	-
Fsp-Ps 2.1_LOD1.5 Interval	TRINITY_DN6744_c0_g1_i13	not available	len=7428 path=[0:0-657 4:658-681 6:682-3291 7:3292-3694 9:3695-4724 10:4725-4748 11:4749-4840 13:4841-4917 14:4918-5042 15:5043-6543 20:6544-6569 22:6570-6636 23:6637-7427]	0	842	760.505	7077	4949	2129	14889252	14891372	0.005719	1479	68.6948	1479	68.6948	56	2.60102	Plus	Minus	7428	gag/pol polyprotein	F:nucleic acid binding; F:aspartic-type endopeptidase activity; F:RNA-DNA hybrid ribonuclease activity; P:proteolysis; P:DNA integration; P:RNA phosphodiester bond hydrolysis, endonucleolytic	EC:3.1.30; EC:3.4.23; EC:3.1.26; EC:3.1.26.4	Acting on ester bonds; Acting on peptide bonds (peptidases); Acting on ester bonds; Ribonuclease H	-	-	-	-	-	-	-	-	-	-	-	-	-	-	-	-	-	-	*	6.1e-08	-	-	-	-
Fsp-Ps 2.1_LOD1.5 Interval	TRINITY_DN6744_c0_g1_i13	not available	len=7428 path=[0:0-657 4:658-681 6:682-3291 7:3292-3694 9:3695-4724 10:4725-4748 11:4749-4840 13:4841-4917 14:4918-5042 15:5043-6543 20:6544-6569 22:6570-6636 23:6637-7427]	0	840	758.701	5619	3741	1879	35699125	35701010	0.005047	1314	69.3404	1314	69.3404	25	1.31926	Plus	Minus	7428	gag/pol polyprotein	F:nucleic acid binding; F:aspartic-type endopeptidase activity; F:RNA-DNA hybrid ribonuclease activity; P:proteolysis; P:DNA integration; P:RNA phosphodiester bond hydrolysis, endonucleolytic	EC:3.1.30; EC:3.4.23; EC:3.1.26; EC:3.1.26.4	Acting on ester bonds; Acting on peptide bonds (peptidases); Acting on ester bonds; Ribonuclease H	-	-	-	-	-	-	-	-	-	-	-	-	-	-	-	-	-	-	*	6.1e-08	-	-	-	-
Fsp-Ps 2.1_LOD1.5 Interval	TRINITY_DN6744_c0_g1_i13	not available	len=7428 path=[0:0-657 4:658-681 6:682-3291 7:3292-3694 9:3695-4724 10:4725-4748 11:4749-4840 13:4841-4917 14:4918-5042 15:5043-6543 20:6544-6569 22:6570-6636 23:6637-7427]	0	840	758.701	3862	5614	1753	11426751	11428510	0.004714	1241	70.0734	1241	70.0734	29	1.63749	Plus	Plus	7428	gag/pol polyprotein	F:nucleic acid binding; F:aspartic-type endopeptidase activity; F:RNA-DNA hybrid ribonuclease activity; P:proteolysis; P:DNA integration; P:RNA phosphodiester bond hydrolysis, endonucleolytic	EC:3.1.30; EC:3.4.23; EC:3.1.26; EC:3.1.26.4	Acting on ester bonds; Acting on peptide bonds (peptidases); Acting on ester bonds; Ribonuclease H	-	-	-	-	-	-	-	-	-	-	-	-	-	-	-	-	-	-	*	6.1e-08	-	-	-	-
Fsp-Ps 2.1_LOD1.5 Interval	TRINITY_DN6744_c0_g1_i13	not available	len=7428 path=[0:0-657 4:658-681 6:682-3291 7:3292-3694 9:3695-4724 10:4725-4748 11:4749-4840 13:4841-4917 14:4918-5042 15:5043-6543 20:6544-6569 22:6570-6636 23:6637-7427]	0	840	758.701	7315	6799	517	5393757	5394263	0.001385	482	92.6923	482	92.6923	16	3.07692	Plus	Minus	7428	gag/pol polyprotein	F:nucleic acid binding; F:aspartic-type endopeptidase activity; F:RNA-DNA hybrid ribonuclease activity; P:proteolysis; P:DNA integration; P:RNA phosphodiester bond hydrolysis, endonucleolytic	EC:3.1.30; EC:3.4.23; EC:3.1.26; EC:3.1.26.4	Acting on ester bonds; Acting on peptide bonds (peptidases); Acting on ester bonds; Ribonuclease H	-	-	-	-	-	-	-	-	-	-	-	-	-	-	-	-	-	-	*	6.1e-08	-	-	-	-
Fsp-Ps 2.1_LOD1.5 Interval	TRINITY_DN6744_c0_g1_i13	not available	len=7428 path=[0:0-657 4:658-681 6:682-3291 7:3292-3694 9:3695-4724 10:4725-4748 11:4749-4840 13:4841-4917 14:4918-5042 15:5043-6543 20:6544-6569 22:6570-6636 23:6637-7427]	0	836	755.094	5491	3862	1630	17184601	17186247	0.004378	1170	70.6095	1170	70.6095	37	2.23295	Plus	Minus	7428	gag/pol polyprotein	F:nucleic acid binding; F:aspartic-type endopeptidase activity; F:RNA-DNA hybrid ribonuclease activity; P:proteolysis; P:DNA integration; P:RNA phosphodiester bond hydrolysis, endonucleolytic	EC:3.1.30; EC:3.4.23; EC:3.1.26; EC:3.1.26.4	Acting on ester bonds; Acting on peptide bonds (peptidases); Acting on ester bonds; Ribonuclease H	-	-	-	-	-	-	-	-	-	-	-	-	-	-	-	-	-	-	*	6.1e-08	-	-	-	-
Fsp-Ps 2.1_LOD1.5 Interval	TRINITY_DN6744_c0_g1_i13	not available	len=7428 path=[0:0-657 4:658-681 6:682-3291 7:3292-3694 9:3695-4724 10:4725-4748 11:4749-4840 13:4841-4917 14:4918-5042 15:5043-6543 20:6544-6569 22:6570-6636 23:6637-7427]	0	834	753.291	3895	5595	1701	31920803	31922512	0.004574	1209	70.2907	1209	70.2907	29	1.68605	Plus	Plus	7428	gag/pol polyprotein	F:nucleic acid binding; F:aspartic-type endopeptidase activity; F:RNA-DNA hybrid ribonuclease activity; P:proteolysis; P:DNA integration; P:RNA phosphodiester bond hydrolysis, endonucleolytic	EC:3.1.30; EC:3.4.23; EC:3.1.26; EC:3.1.26.4	Acting on ester bonds; Acting on peptide bonds (peptidases); Acting on ester bonds; Ribonuclease H	-	-	-	-	-	-	-	-	-	-	-	-	-	-	-	-	-	-	*	6.1e-08	-	-	-	-
Fsp-Ps 2.1_LOD1.5 Interval	TRINITY_DN6744_c0_g1_i13	not available	len=7428 path=[0:0-657 4:658-681 6:682-3291 7:3292-3694 9:3695-4724 10:4725-4748 11:4749-4840 13:4841-4917 14:4918-5042 15:5043-6543 20:6544-6569 22:6570-6636 23:6637-7427]	0	834	753.291	3899	5598	1700	33174465	33176170	0.004571	1204	70.2041	1204	70.2041	24	1.39942	Plus	Plus	7428	gag/pol polyprotein	F:nucleic acid binding; F:aspartic-type endopeptidase activity; F:RNA-DNA hybrid ribonuclease activity; P:proteolysis; P:DNA integration; P:RNA phosphodiester bond hydrolysis, endonucleolytic	EC:3.1.30; EC:3.4.23; EC:3.1.26; EC:3.1.26.4	Acting on ester bonds; Acting on peptide bonds (peptidases); Acting on ester bonds; Ribonuclease H	-	-	-	-	-	-	-	-	-	-	-	-	-	-	-	-	-	-	*	6.1e-08	-	-	-	-
Fsp-Ps 2.1_LOD1.5 Interval	TRINITY_DN6744_c0_g1_i13	not available	len=7428 path=[0:0-657 4:658-681 6:682-3291 7:3292-3694 9:3695-4724 10:4725-4748 11:4749-4840 13:4841-4917 14:4918-5042 15:5043-6543 20:6544-6569 22:6570-6636 23:6637-7427]	0	832	751.488	23	1241	1219	3815010	3816231	0.003278	986	76.6123	986	76.6123	133	10.3341	Plus	Plus	7428	gag/pol polyprotein	F:nucleic acid binding; F:aspartic-type endopeptidase activity; F:RNA-DNA hybrid ribonuclease activity; P:proteolysis; P:DNA integration; P:RNA phosphodiester bond hydrolysis, endonucleolytic	EC:3.1.30; EC:3.4.23; EC:3.1.26; EC:3.1.26.4	Acting on ester bonds; Acting on peptide bonds (peptidases); Acting on ester bonds; Ribonuclease H	-	-	-	-	-	-	-	-	-	-	-	-	-	-	-	-	-	-	*	6.1e-08	-	-	-	-
Fsp-Ps 2.1_LOD1.5 Interval	TRINITY_DN6744_c0_g1_i13	not available	len=7428 path=[0:0-657 4:658-681 6:682-3291 7:3292-3694 9:3695-4724 10:4725-4748 11:4749-4840 13:4841-4917 14:4918-5042 15:5043-6543 20:6544-6569 22:6570-6636 23:6637-7427]	0	832	751.488	7315	6845	471	282514	282983	0.001261	451	95.5508	451	95.5508	3	0.635593	Plus	Minus	7428	gag/pol polyprotein	F:nucleic acid binding; F:aspartic-type endopeptidase activity; F:RNA-DNA hybrid ribonuclease activity; P:proteolysis; P:DNA integration; P:RNA phosphodiester bond hydrolysis, endonucleolytic	EC:3.1.30; EC:3.4.23; EC:3.1.26; EC:3.1.26.4	Acting on ester bonds; Acting on peptide bonds (peptidases); Acting on ester bonds; Ribonuclease H	-	-	-	-	-	-	-	-	-	-	-	-	-	-	-	-	-	-	*	6.1e-08	-	-	-	-
Fsp-Ps 2.1_LOD1.5 Interval	TRINITY_DN6744_c0_g1_i13	not available	len=7428 path=[0:0-657 4:658-681 6:682-3291 7:3292-3694 9:3695-4724 10:4725-4748 11:4749-4840 13:4841-4917 14:4918-5042 15:5043-6543 20:6544-6569 22:6570-6636 23:6637-7427]	0	830	749.684	3872	6180	2309	27406167	27408447	0.006209	1584	67.7212	1584	67.7212	88	3.76229	Plus	Plus	7428	gag/pol polyprotein	F:nucleic acid binding; F:aspartic-type endopeptidase activity; F:RNA-DNA hybrid ribonuclease activity; P:proteolysis; P:DNA integration; P:RNA phosphodiester bond hydrolysis, endonucleolytic	EC:3.1.30; EC:3.4.23; EC:3.1.26; EC:3.1.26.4	Acting on ester bonds; Acting on peptide bonds (peptidases); Acting on ester bonds; Ribonuclease H	-	-	-	-	-	-	-	-	-	-	-	-	-	-	-	-	-	-	*	6.1e-08	-	-	-	-
Fsp-Ps 2.1_LOD1.5 Interval	TRINITY_DN6744_c0_g1_i13	not available	len=7428 path=[0:0-657 4:658-681 6:682-3291 7:3292-3694 9:3695-4724 10:4725-4748 11:4749-4840 13:4841-4917 14:4918-5042 15:5043-6543 20:6544-6569 22:6570-6636 23:6637-7427]	0	830	749.684	5619	3895	1725	16201543	16203275	0.004633	1219	70.0172	1219	70.0172	24	1.37852	Plus	Minus	7428	gag/pol polyprotein	F:nucleic acid binding; F:aspartic-type endopeptidase activity; F:RNA-DNA hybrid ribonuclease activity; P:proteolysis; P:DNA integration; P:RNA phosphodiester bond hydrolysis, endonucleolytic	EC:3.1.30; EC:3.4.23; EC:3.1.26; EC:3.1.26.4	Acting on ester bonds; Acting on peptide bonds (peptidases); Acting on ester bonds; Ribonuclease H	-	-	-	-	-	-	-	-	-	-	-	-	-	-	-	-	-	-	*	6.1e-08	-	-	-	-
Fsp-Ps 2.1_LOD1.5 Interval	TRINITY_DN6744_c0_g1_i13	not available	len=7428 path=[0:0-657 4:658-681 6:682-3291 7:3292-3694 9:3695-4724 10:4725-4748 11:4749-4840 13:4841-4917 14:4918-5042 15:5043-6543 20:6544-6569 22:6570-6636 23:6637-7427]	0	830	749.684	5619	4005	1615	18622847	18624468	0.004337	1157	70.8512	1157	70.8512	29	1.77587	Plus	Minus	7428	gag/pol polyprotein	F:nucleic acid binding; F:aspartic-type endopeptidase activity; F:RNA-DNA hybrid ribonuclease activity; P:proteolysis; P:DNA integration; P:RNA phosphodiester bond hydrolysis, endonucleolytic	EC:3.1.30; EC:3.4.23; EC:3.1.26; EC:3.1.26.4	Acting on ester bonds; Acting on peptide bonds (peptidases); Acting on ester bonds; Ribonuclease H	-	-	-	-	-	-	-	-	-	-	-	-	-	-	-	-	-	-	*	6.1e-08	-	-	-	-
Fsp-Ps 2.1_LOD1.5 Interval	TRINITY_DN6744_c0_g1_i13	not available	len=7428 path=[0:0-657 4:658-681 6:682-3291 7:3292-3694 9:3695-4724 10:4725-4748 11:4749-4840 13:4841-4917 14:4918-5042 15:5043-6543 20:6544-6569 22:6570-6636 23:6637-7427]	0	830	749.684	6515	4280	2236	17272839	17275073	0.006007	1539	68.1275	1539	68.1275	47	2.08057	Plus	Minus	7428	gag/pol polyprotein	F:nucleic acid binding; F:aspartic-type endopeptidase activity; F:RNA-DNA hybrid ribonuclease activity; P:proteolysis; P:DNA integration; P:RNA phosphodiester bond hydrolysis, endonucleolytic	EC:3.1.30; EC:3.4.23; EC:3.1.26; EC:3.1.26.4	Acting on ester bonds; Acting on peptide bonds (peptidases); Acting on ester bonds; Ribonuclease H	-	-	-	-	-	-	-	-	-	-	-	-	-	-	-	-	-	-	*	6.1e-08	-	-	-	-
Fsp-Ps 2.1_LOD1.5 Interval	TRINITY_DN6744_c0_g1_i13	not available	len=7428 path=[0:0-657 4:658-681 6:682-3291 7:3292-3694 9:3695-4724 10:4725-4748 11:4749-4840 13:4841-4917 14:4918-5042 15:5043-6543 20:6544-6569 22:6570-6636 23:6637-7427]	0	828	747.881	3881	5590	1710	31343975	31345691	0.004598	1208	70.0696	1208	70.0696	21	1.2181	Plus	Plus	7428	gag/pol polyprotein	F:nucleic acid binding; F:aspartic-type endopeptidase activity; F:RNA-DNA hybrid ribonuclease activity; P:proteolysis; P:DNA integration; P:RNA phosphodiester bond hydrolysis, endonucleolytic	EC:3.1.30; EC:3.4.23; EC:3.1.26; EC:3.1.26.4	Acting on ester bonds; Acting on peptide bonds (peptidases); Acting on ester bonds; Ribonuclease H	-	-	-	-	-	-	-	-	-	-	-	-	-	-	-	-	-	-	*	6.1e-08	-	-	-	-
Fsp-Ps 2.1_LOD1.5 Interval	TRINITY_DN6744_c0_g1_i13	not available	len=7428 path=[0:0-657 4:658-681 6:682-3291 7:3292-3694 9:3695-4724 10:4725-4748 11:4749-4840 13:4841-4917 14:4918-5042 15:5043-6543 20:6544-6569 22:6570-6636 23:6637-7427]	0	828	747.881	6680	6047	634	3445338	3445971	0.001699	546	86.1199	546	86.1199	0	0	Plus	Minus	7428	gag/pol polyprotein	F:nucleic acid binding; F:aspartic-type endopeptidase activity; F:RNA-DNA hybrid ribonuclease activity; P:proteolysis; P:DNA integration; P:RNA phosphodiester bond hydrolysis, endonucleolytic	EC:3.1.30; EC:3.4.23; EC:3.1.26; EC:3.1.26.4	Acting on ester bonds; Acting on peptide bonds (peptidases); Acting on ester bonds; Ribonuclease H	-	-	-	-	-	-	-	-	-	-	-	-	-	-	-	-	-	-	*	6.1e-08	-	-	-	-
Fsp-Ps 2.1_LOD1.5 Interval	TRINITY_DN6744_c0_g1_i13	not available	len=7428 path=[0:0-657 4:658-681 6:682-3291 7:3292-3694 9:3695-4724 10:4725-4748 11:4749-4840 13:4841-4917 14:4918-5042 15:5043-6543 20:6544-6569 22:6570-6636 23:6637-7427]	0	826	746.078	3816	5497	1682	20777743	20779432	0.004523	1193	70.1352	1193	70.1352	30	1.76367	Plus	Plus	7428	gag/pol polyprotein	F:nucleic acid binding; F:aspartic-type endopeptidase activity; F:RNA-DNA hybrid ribonuclease activity; P:proteolysis; P:DNA integration; P:RNA phosphodiester bond hydrolysis, endonucleolytic	EC:3.1.30; EC:3.4.23; EC:3.1.26; EC:3.1.26.4	Acting on ester bonds; Acting on peptide bonds (peptidases); Acting on ester bonds; Ribonuclease H	-	-	-	-	-	-	-	-	-	-	-	-	-	-	-	-	-	-	*	6.1e-08	-	-	-	-
Fsp-Ps 2.1_LOD1.5 Interval	TRINITY_DN6744_c0_g1_i13	not available	len=7428 path=[0:0-657 4:658-681 6:682-3291 7:3292-3694 9:3695-4724 10:4725-4748 11:4749-4840 13:4841-4917 14:4918-5042 15:5043-6543 20:6544-6569 22:6570-6636 23:6637-7427]	0	824	744.274	5619	3859	1761	31276755	31278511	0.00473	1257	70.5387	1257	70.5387	46	2.58137	Plus	Minus	7428	gag/pol polyprotein	F:nucleic acid binding; F:aspartic-type endopeptidase activity; F:RNA-DNA hybrid ribonuclease activity; P:proteolysis; P:DNA integration; P:RNA phosphodiester bond hydrolysis, endonucleolytic	EC:3.1.30; EC:3.4.23; EC:3.1.26; EC:3.1.26.4	Acting on ester bonds; Acting on peptide bonds (peptidases); Acting on ester bonds; Ribonuclease H	-	-	-	-	-	-	-	-	-	-	-	-	-	-	-	-	-	-	*	6.1e-08	-	-	-	-
Fsp-Ps 2.1_LOD1.5 Interval	TRINITY_DN6744_c0_g1_i13	not available	len=7428 path=[0:0-657 4:658-681 6:682-3291 7:3292-3694 9:3695-4724 10:4725-4748 11:4749-4840 13:4841-4917 14:4918-5042 15:5043-6543 20:6544-6569 22:6570-6636 23:6637-7427]	0	824	744.274	3862	5709	1848	18242237	18244094	0.004969	1296	69.3419	1296	69.3419	32	1.71215	Plus	Plus	7428	gag/pol polyprotein	F:nucleic acid binding; F:aspartic-type endopeptidase activity; F:RNA-DNA hybrid ribonuclease activity; P:proteolysis; P:DNA integration; P:RNA phosphodiester bond hydrolysis, endonucleolytic	EC:3.1.30; EC:3.4.23; EC:3.1.26; EC:3.1.26.4	Acting on ester bonds; Acting on peptide bonds (peptidases); Acting on ester bonds; Ribonuclease H	-	-	-	-	-	-	-	-	-	-	-	-	-	-	-	-	-	-	*	6.1e-08	-	-	-	-
Fsp-Ps 2.1_LOD1.5 Interval	TRINITY_DN6744_c0_g1_i13	not available	len=7428 path=[0:0-657 4:658-681 6:682-3291 7:3292-3694 9:3695-4724 10:4725-4748 11:4749-4840 13:4841-4917 14:4918-5042 15:5043-6543 20:6544-6569 22:6570-6636 23:6637-7427]	0	824	744.274	3862	5619	1758	20347312	20349077	0.004727	1241	69.8761	1241	69.8761	28	1.57658	Plus	Plus	7428	gag/pol polyprotein	F:nucleic acid binding; F:aspartic-type endopeptidase activity; F:RNA-DNA hybrid ribonuclease activity; P:proteolysis; P:DNA integration; P:RNA phosphodiester bond hydrolysis, endonucleolytic	EC:3.1.30; EC:3.4.23; EC:3.1.26; EC:3.1.26.4	Acting on ester bonds; Acting on peptide bonds (peptidases); Acting on ester bonds; Ribonuclease H	-	-	-	-	-	-	-	-	-	-	-	-	-	-	-	-	-	-	*	6.1e-08	-	-	-	-
Fsp-Ps 2.1_LOD1.5 Interval	TRINITY_DN6744_c0_g1_i13	not available	len=7428 path=[0:0-657 4:658-681 6:682-3291 7:3292-3694 9:3695-4724 10:4725-4748 11:4749-4840 13:4841-4917 14:4918-5042 15:5043-6543 20:6544-6569 22:6570-6636 23:6637-7427]	0	824	744.274	6300	3895	2406	31933101	31935511	0.006464	1636	67.3528	1636	67.3528	41	1.68794	Plus	Minus	7428	gag/pol polyprotein	F:nucleic acid binding; F:aspartic-type endopeptidase activity; F:RNA-DNA hybrid ribonuclease activity; P:proteolysis; P:DNA integration; P:RNA phosphodiester bond hydrolysis, endonucleolytic	EC:3.1.30; EC:3.4.23; EC:3.1.26; EC:3.1.26.4	Acting on ester bonds; Acting on peptide bonds (peptidases); Acting on ester bonds; Ribonuclease H	-	-	-	-	-	-	-	-	-	-	-	-	-	-	-	-	-	-	*	6.1e-08	-	-	-	-
Fsp-Ps 2.1_LOD1.5 Interval	TRINITY_DN6744_c0_g1_i13	not available	len=7428 path=[0:0-657 4:658-681 6:682-3291 7:3292-3694 9:3695-4724 10:4725-4748 11:4749-4840 13:4841-4917 14:4918-5042 15:5043-6543 20:6544-6569 22:6570-6636 23:6637-7427]	0	822	742.471	3621	4983	1363	21218288	21219650	0.003665	987	72.2019	987	72.2019	8	0.585223	Plus	Plus	7428	gag/pol polyprotein	F:nucleic acid binding; F:aspartic-type endopeptidase activity; F:RNA-DNA hybrid ribonuclease activity; P:proteolysis; P:DNA integration; P:RNA phosphodiester bond hydrolysis, endonucleolytic	EC:3.1.30; EC:3.4.23; EC:3.1.26; EC:3.1.26.4	Acting on ester bonds; Acting on peptide bonds (peptidases); Acting on ester bonds; Ribonuclease H	-	-	-	-	-	-	-	-	-	-	-	-	-	-	-	-	-	-	*	6.1e-08	-	-	-	-
Fsp-Ps 2.1_LOD1.5 Interval	TRINITY_DN6744_c0_g1_i13	not available	len=7428 path=[0:0-657 4:658-681 6:682-3291 7:3292-3694 9:3695-4724 10:4725-4748 11:4749-4840 13:4841-4917 14:4918-5042 15:5043-6543 20:6544-6569 22:6570-6636 23:6637-7427]	0	820	740.668	5496	3862	1635	11244271	11245907	0.004391	1159	70.3277	1159	70.3277	24	1.45631	Plus	Minus	7428	gag/pol polyprotein	F:nucleic acid binding; F:aspartic-type endopeptidase activity; F:RNA-DNA hybrid ribonuclease activity; P:proteolysis; P:DNA integration; P:RNA phosphodiester bond hydrolysis, endonucleolytic	EC:3.1.30; EC:3.4.23; EC:3.1.26; EC:3.1.26.4	Acting on ester bonds; Acting on peptide bonds (peptidases); Acting on ester bonds; Ribonuclease H	-	-	-	-	-	-	-	-	-	-	-	-	-	-	-	-	-	-	*	6.1e-08	-	-	-	-
Fsp-Ps 2.1_LOD1.5 Interval	TRINITY_DN6744_c0_g1_i13	not available	len=7428 path=[0:0-657 4:658-681 6:682-3291 7:3292-3694 9:3695-4724 10:4725-4748 11:4749-4840 13:4841-4917 14:4918-5042 15:5043-6543 20:6544-6569 22:6570-6636 23:6637-7427]	0	816	737.061	5576	3862	1715	16922632	16924342	0.004606	1212	69.9769	1212	69.9769	38	2.194	Plus	Minus	7428	gag/pol polyprotein	F:nucleic acid binding; F:aspartic-type endopeptidase activity; F:RNA-DNA hybrid ribonuclease activity; P:proteolysis; P:DNA integration; P:RNA phosphodiester bond hydrolysis, endonucleolytic	EC:3.1.30; EC:3.4.23; EC:3.1.26; EC:3.1.26.4	Acting on ester bonds; Acting on peptide bonds (peptidases); Acting on ester bonds; Ribonuclease H	-	-	-	-	-	-	-	-	-	-	-	-	-	-	-	-	-	-	*	6.1e-08	-	-	-	-
Fsp-Ps 2.1_LOD1.5 Interval	TRINITY_DN6744_c0_g1_i13	not available	len=7428 path=[0:0-657 4:658-681 6:682-3291 7:3292-3694 9:3695-4724 10:4725-4748 11:4749-4840 13:4841-4917 14:4918-5042 15:5043-6543 20:6544-6569 22:6570-6636 23:6637-7427]	0	816	737.061	3862	5364	1503	29601937	29603447	0.004042	1076	71.0231	1076	71.0231	16	1.05611	Plus	Plus	7428	gag/pol polyprotein	F:nucleic acid binding; F:aspartic-type endopeptidase activity; F:RNA-DNA hybrid ribonuclease activity; P:proteolysis; P:DNA integration; P:RNA phosphodiester bond hydrolysis, endonucleolytic	EC:3.1.30; EC:3.4.23; EC:3.1.26; EC:3.1.26.4	Acting on ester bonds; Acting on peptide bonds (peptidases); Acting on ester bonds; Ribonuclease H	-	-	-	-	-	-	-	-	-	-	-	-	-	-	-	-	-	-	*	6.1e-08	-	-	-	-
Fsp-Ps 2.1_LOD1.5 Interval	TRINITY_DN6744_c0_g1_i13	not available	len=7428 path=[0:0-657 4:658-681 6:682-3291 7:3292-3694 9:3695-4724 10:4725-4748 11:4749-4840 13:4841-4917 14:4918-5042 15:5043-6543 20:6544-6569 22:6570-6636 23:6637-7427]	0	816	737.061	7289	5933	1357	26972825	26974181	0.003644	993	72.4818	993	72.4818	26	1.89781	Plus	Minus	7428	gag/pol polyprotein	F:nucleic acid binding; F:aspartic-type endopeptidase activity; F:RNA-DNA hybrid ribonuclease activity; P:proteolysis; P:DNA integration; P:RNA phosphodiester bond hydrolysis, endonucleolytic	EC:3.1.30; EC:3.4.23; EC:3.1.26; EC:3.1.26.4	Acting on ester bonds; Acting on peptide bonds (peptidases); Acting on ester bonds; Ribonuclease H	-	-	-	-	-	-	-	-	-	-	-	-	-	-	-	-	-	-	*	6.1e-08	-	-	-	-
Fsp-Ps 2.1_LOD1.5 Interval	TRINITY_DN6744_c0_g1_i13	not available	len=7428 path=[0:0-657 4:658-681 6:682-3291 7:3292-3694 9:3695-4724 10:4725-4748 11:4749-4840 13:4841-4917 14:4918-5042 15:5043-6543 20:6544-6569 22:6570-6636 23:6637-7427]	0	816	737.061	6616	7073	458	32090320	32090777	0.001232	438	95.6332	438	95.6332	0	0	Plus	Plus	7428	gag/pol polyprotein	F:nucleic acid binding; F:aspartic-type endopeptidase activity; F:RNA-DNA hybrid ribonuclease activity; P:proteolysis; P:DNA integration; P:RNA phosphodiester bond hydrolysis, endonucleolytic	EC:3.1.30; EC:3.4.23; EC:3.1.26; EC:3.1.26.4	Acting on ester bonds; Acting on peptide bonds (peptidases); Acting on ester bonds; Ribonuclease H	-	-	-	-	-	-	-	-	-	-	-	-	-	-	-	-	-	-	*	6.1e-08	-	-	-	-
Fsp-Ps 2.1_LOD1.5 Interval	TRINITY_DN6744_c0_g1_i13	not available	len=7428 path=[0:0-657 4:658-681 6:682-3291 7:3292-3694 9:3695-4724 10:4725-4748 11:4749-4840 13:4841-4917 14:4918-5042 15:5043-6543 20:6544-6569 22:6570-6636 23:6637-7427]	0	814	735.257	3741	6073	2333	694000	696338	0.006273	1599	67.6682	1599	67.6682	54	2.28523	Plus	Plus	7428	gag/pol polyprotein	F:nucleic acid binding; F:aspartic-type endopeptidase activity; F:RNA-DNA hybrid ribonuclease activity; P:proteolysis; P:DNA integration; P:RNA phosphodiester bond hydrolysis, endonucleolytic	EC:3.1.30; EC:3.4.23; EC:3.1.26; EC:3.1.26.4	Acting on ester bonds; Acting on peptide bonds (peptidases); Acting on ester bonds; Ribonuclease H	-	-	-	-	-	-	-	-	-	-	-	-	-	-	-	-	-	-	*	6.1e-08	-	-	-	-
Fsp-Ps 2.1_LOD1.5 Interval	TRINITY_DN6744_c0_g1_i13	not available	len=7428 path=[0:0-657 4:658-681 6:682-3291 7:3292-3694 9:3695-4724 10:4725-4748 11:4749-4840 13:4841-4917 14:4918-5042 15:5043-6543 20:6544-6569 22:6570-6636 23:6637-7427]	0	814	735.257	3890	6241	2352	22856614	22858972	0.006324	1605	67.4653	1605	67.4653	47	1.97562	Plus	Plus	7428	gag/pol polyprotein	F:nucleic acid binding; F:aspartic-type endopeptidase activity; F:RNA-DNA hybrid ribonuclease activity; P:proteolysis; P:DNA integration; P:RNA phosphodiester bond hydrolysis, endonucleolytic	EC:3.1.30; EC:3.4.23; EC:3.1.26; EC:3.1.26.4	Acting on ester bonds; Acting on peptide bonds (peptidases); Acting on ester bonds; Ribonuclease H	-	-	-	-	-	-	-	-	-	-	-	-	-	-	-	-	-	-	*	6.1e-08	-	-	-	-
Fsp-Ps 2.1_LOD1.5 Interval	TRINITY_DN6744_c0_g1_i13	not available	len=7428 path=[0:0-657 4:658-681 6:682-3291 7:3292-3694 9:3695-4724 10:4725-4748 11:4749-4840 13:4841-4917 14:4918-5042 15:5043-6543 20:6544-6569 22:6570-6636 23:6637-7427]	0	812	733.454	5709	3916	1794	20559538	20561330	0.004819	1254	69.2435	1254	69.2435	35	1.93263	Plus	Minus	7428	gag/pol polyprotein	F:nucleic acid binding; F:aspartic-type endopeptidase activity; F:RNA-DNA hybrid ribonuclease activity; P:proteolysis; P:DNA integration; P:RNA phosphodiester bond hydrolysis, endonucleolytic	EC:3.1.30; EC:3.4.23; EC:3.1.26; EC:3.1.26.4	Acting on ester bonds; Acting on peptide bonds (peptidases); Acting on ester bonds; Ribonuclease H	-	-	-	-	-	-	-	-	-	-	-	-	-	-	-	-	-	-	*	6.1e-08	-	-	-	-
Fsp-Ps 2.1_LOD1.5 Interval	TRINITY_DN6744_c0_g1_i13	not available	len=7428 path=[0:0-657 4:658-681 6:682-3291 7:3292-3694 9:3695-4724 10:4725-4748 11:4749-4840 13:4841-4917 14:4918-5042 15:5043-6543 20:6544-6569 22:6570-6636 23:6637-7427]	0	812	733.454	7079	5027	2053	23715798	23717830	0.005515	1429	68.6359	1429	68.6359	78	3.7464	Plus	Minus	7428	gag/pol polyprotein	F:nucleic acid binding; F:aspartic-type endopeptidase activity; F:RNA-DNA hybrid ribonuclease activity; P:proteolysis; P:DNA integration; P:RNA phosphodiester bond hydrolysis, endonucleolytic	EC:3.1.30; EC:3.4.23; EC:3.1.26; EC:3.1.26.4	Acting on ester bonds; Acting on peptide bonds (peptidases); Acting on ester bonds; Ribonuclease H	-	-	-	-	-	-	-	-	-	-	-	-	-	-	-	-	-	-	*	6.1e-08	-	-	-	-
Fsp-Ps 2.1_LOD1.5 Interval	TRINITY_DN6744_c0_g1_i13	not available	len=7428 path=[0:0-657 4:658-681 6:682-3291 7:3292-3694 9:3695-4724 10:4725-4748 11:4749-4840 13:4841-4917 14:4918-5042 15:5043-6543 20:6544-6569 22:6570-6636 23:6637-7427]	0	812	733.454	6721	5345	1377	20632217	20633593	0.003697	1007	72.4982	1007	72.4982	24	1.72786	Plus	Minus	7428	gag/pol polyprotein	F:nucleic acid binding; F:aspartic-type endopeptidase activity; F:RNA-DNA hybrid ribonuclease activity; P:proteolysis; P:DNA integration; P:RNA phosphodiester bond hydrolysis, endonucleolytic	EC:3.1.30; EC:3.4.23; EC:3.1.26; EC:3.1.26.4	Acting on ester bonds; Acting on peptide bonds (peptidases); Acting on ester bonds; Ribonuclease H	-	-	-	-	-	-	-	-	-	-	-	-	-	-	-	-	-	-	*	6.1e-08	-	-	-	-
Fsp-Ps 2.1_LOD1.5 Interval	TRINITY_DN6744_c0_g1_i13	not available	len=7428 path=[0:0-657 4:658-681 6:682-3291 7:3292-3694 9:3695-4724 10:4725-4748 11:4749-4840 13:4841-4917 14:4918-5042 15:5043-6543 20:6544-6569 22:6570-6636 23:6637-7427]	0	810	731.651	5364	3816	1549	30109201	30110760	0.00416	1108	70.7535	1108	70.7535	23	1.46871	Plus	Minus	7428	gag/pol polyprotein	F:nucleic acid binding; F:aspartic-type endopeptidase activity; F:RNA-DNA hybrid ribonuclease activity; P:proteolysis; P:DNA integration; P:RNA phosphodiester bond hydrolysis, endonucleolytic	EC:3.1.30; EC:3.4.23; EC:3.1.26; EC:3.1.26.4	Acting on ester bonds; Acting on peptide bonds (peptidases); Acting on ester bonds; Ribonuclease H	-	-	-	-	-	-	-	-	-	-	-	-	-	-	-	-	-	-	*	6.1e-08	-	-	-	-
Fsp-Ps 2.1_LOD1.5 Interval	TRINITY_DN6744_c0_g1_i13	not available	len=7428 path=[0:0-657 4:658-681 6:682-3291 7:3292-3694 9:3695-4724 10:4725-4748 11:4749-4840 13:4841-4917 14:4918-5042 15:5043-6543 20:6544-6569 22:6570-6636 23:6637-7427]	0	810	731.651	5592	3895	1698	19320752	19322452	0.00456	1192	69.7076	1192	69.7076	21	1.22807	Plus	Minus	7428	gag/pol polyprotein	F:nucleic acid binding; F:aspartic-type endopeptidase activity; F:RNA-DNA hybrid ribonuclease activity; P:proteolysis; P:DNA integration; P:RNA phosphodiester bond hydrolysis, endonucleolytic	EC:3.1.30; EC:3.4.23; EC:3.1.26; EC:3.1.26.4	Acting on ester bonds; Acting on peptide bonds (peptidases); Acting on ester bonds; Ribonuclease H	-	-	-	-	-	-	-	-	-	-	-	-	-	-	-	-	-	-	*	6.1e-08	-	-	-	-
Fsp-Ps 2.1_LOD1.5 Interval	TRINITY_DN6744_c0_g1_i13	not available	len=7428 path=[0:0-657 4:658-681 6:682-3291 7:3292-3694 9:3695-4724 10:4725-4748 11:4749-4840 13:4841-4917 14:4918-5042 15:5043-6543 20:6544-6569 22:6570-6636 23:6637-7427]	0	810	731.651	5144	7077	1934	30257769	30259704	0.0052	1353	68.89	1353	68.89	58	2.95316	Plus	Plus	7428	gag/pol polyprotein	F:nucleic acid binding; F:aspartic-type endopeptidase activity; F:RNA-DNA hybrid ribonuclease activity; P:proteolysis; P:DNA integration; P:RNA phosphodiester bond hydrolysis, endonucleolytic	EC:3.1.30; EC:3.4.23; EC:3.1.26; EC:3.1.26.4	Acting on ester bonds; Acting on peptide bonds (peptidases); Acting on ester bonds; Ribonuclease H	-	-	-	-	-	-	-	-	-	-	-	-	-	-	-	-	-	-	*	6.1e-08	-	-	-	-
Fsp-Ps 2.1_LOD1.5 Interval	TRINITY_DN6744_c0_g1_i13	not available	len=7428 path=[0:0-657 4:658-681 6:682-3291 7:3292-3694 9:3695-4724 10:4725-4748 11:4749-4840 13:4841-4917 14:4918-5042 15:5043-6543 20:6544-6569 22:6570-6636 23:6637-7427]	0	806	728.044	3889	5407	1519	19777586	19779112	0.004085	1088	70.972	1088	70.972	20	1.30463	Plus	Plus	7428	gag/pol polyprotein	F:nucleic acid binding; F:aspartic-type endopeptidase activity; F:RNA-DNA hybrid ribonuclease activity; P:proteolysis; P:DNA integration; P:RNA phosphodiester bond hydrolysis, endonucleolytic	EC:3.1.30; EC:3.4.23; EC:3.1.26; EC:3.1.26.4	Acting on ester bonds; Acting on peptide bonds (peptidases); Acting on ester bonds; Ribonuclease H	-	-	-	-	-	-	-	-	-	-	-	-	-	-	-	-	-	-	*	6.1e-08	-	-	-	-
Fsp-Ps 2.1_LOD1.5 Interval	TRINITY_DN6744_c0_g1_i13	not available	len=7428 path=[0:0-657 4:658-681 6:682-3291 7:3292-3694 9:3695-4724 10:4725-4748 11:4749-4840 13:4841-4917 14:4918-5042 15:5043-6543 20:6544-6569 22:6570-6636 23:6637-7427]	0	804	726.241	3862	5709	1848	19255398	19257253	0.004969	1296	69.2308	1296	69.2308	40	2.13675	Plus	Plus	7428	gag/pol polyprotein	F:nucleic acid binding; F:aspartic-type endopeptidase activity; F:RNA-DNA hybrid ribonuclease activity; P:proteolysis; P:DNA integration; P:RNA phosphodiester bond hydrolysis, endonucleolytic	EC:3.1.30; EC:3.4.23; EC:3.1.26; EC:3.1.26.4	Acting on ester bonds; Acting on peptide bonds (peptidases); Acting on ester bonds; Ribonuclease H	-	-	-	-	-	-	-	-	-	-	-	-	-	-	-	-	-	-	*	6.1e-08	-	-	-	-
Fsp-Ps 2.1_LOD1.5 Interval	TRINITY_DN6744_c0_g1_i13	not available	len=7428 path=[0:0-657 4:658-681 6:682-3291 7:3292-3694 9:3695-4724 10:4725-4748 11:4749-4840 13:4841-4917 14:4918-5042 15:5043-6543 20:6544-6569 22:6570-6636 23:6637-7427]	0	804	726.241	3862	5280	1419	19480631	19482051	0.003816	1019	71.5088	1019	71.5088	10	0.701754	Plus	Plus	7428	gag/pol polyprotein	F:nucleic acid binding; F:aspartic-type endopeptidase activity; F:RNA-DNA hybrid ribonuclease activity; P:proteolysis; P:DNA integration; P:RNA phosphodiester bond hydrolysis, endonucleolytic	EC:3.1.30; EC:3.4.23; EC:3.1.26; EC:3.1.26.4	Acting on ester bonds; Acting on peptide bonds (peptidases); Acting on ester bonds; Ribonuclease H	-	-	-	-	-	-	-	-	-	-	-	-	-	-	-	-	-	-	*	6.1e-08	-	-	-	-
Fsp-Ps 2.1_LOD1.5 Interval	TRINITY_DN6744_c0_g1_i13	not available	len=7428 path=[0:0-657 4:658-681 6:682-3291 7:3292-3694 9:3695-4724 10:4725-4748 11:4749-4840 13:4841-4917 14:4918-5042 15:5043-6543 20:6544-6569 22:6570-6636 23:6637-7427]	0	804	726.241	5143	7077	1935	12556058	12557993	0.005203	1356	69.0428	1356	69.0428	57	2.90224	Plus	Plus	7428	gag/pol polyprotein	F:nucleic acid binding; F:aspartic-type endopeptidase activity; F:RNA-DNA hybrid ribonuclease activity; P:proteolysis; P:DNA integration; P:RNA phosphodiester bond hydrolysis, endonucleolytic	EC:3.1.30; EC:3.4.23; EC:3.1.26; EC:3.1.26.4	Acting on ester bonds; Acting on peptide bonds (peptidases); Acting on ester bonds; Ribonuclease H	-	-	-	-	-	-	-	-	-	-	-	-	-	-	-	-	-	-	*	6.1e-08	-	-	-	-
Fsp-Ps 2.1_LOD1.5 Interval	TRINITY_DN6744_c0_g1_i13	not available	len=7428 path=[0:0-657 4:658-681 6:682-3291 7:3292-3694 9:3695-4724 10:4725-4748 11:4749-4840 13:4841-4917 14:4918-5042 15:5043-6543 20:6544-6569 22:6570-6636 23:6637-7427]	0	804	726.241	6023	6747	725	18291302	18292026	0.001949	596	82.2069	596	82.2069	0	0	Plus	Plus	7428	gag/pol polyprotein	F:nucleic acid binding; F:aspartic-type endopeptidase activity; F:RNA-DNA hybrid ribonuclease activity; P:proteolysis; P:DNA integration; P:RNA phosphodiester bond hydrolysis, endonucleolytic	EC:3.1.30; EC:3.4.23; EC:3.1.26; EC:3.1.26.4	Acting on ester bonds; Acting on peptide bonds (peptidases); Acting on ester bonds; Ribonuclease H	-	-	-	-	-	-	-	-	-	-	-	-	-	-	-	-	-	-	*	6.1e-08	-	-	-	-
Fsp-Ps 2.1_LOD1.5 Interval	TRINITY_DN6744_c0_g1_i13	not available	len=7428 path=[0:0-657 4:658-681 6:682-3291 7:3292-3694 9:3695-4724 10:4725-4748 11:4749-4840 13:4841-4917 14:4918-5042 15:5043-6543 20:6544-6569 22:6570-6636 23:6637-7427]	0	802	724.437	3880	5598	1719	18844564	18846279	0.004622	1209	69.7634	1209	69.7634	31	1.78881	Plus	Plus	7428	gag/pol polyprotein	F:nucleic acid binding; F:aspartic-type endopeptidase activity; F:RNA-DNA hybrid ribonuclease activity; P:proteolysis; P:DNA integration; P:RNA phosphodiester bond hydrolysis, endonucleolytic	EC:3.1.30; EC:3.4.23; EC:3.1.26; EC:3.1.26.4	Acting on ester bonds; Acting on peptide bonds (peptidases); Acting on ester bonds; Ribonuclease H	-	-	-	-	-	-	-	-	-	-	-	-	-	-	-	-	-	-	*	6.1e-08	-	-	-	-
Fsp-Ps 2.1_LOD1.5 Interval	TRINITY_DN6744_c0_g1_i13	not available	len=7428 path=[0:0-657 4:658-681 6:682-3291 7:3292-3694 9:3695-4724 10:4725-4748 11:4749-4840 13:4841-4917 14:4918-5042 15:5043-6543 20:6544-6569 22:6570-6636 23:6637-7427]	0	802	724.437	6141	7291	1151	20745645	20746834	0.003095	951	77.5693	951	77.5693	111	9.05383	Plus	Plus	7428	gag/pol polyprotein	F:nucleic acid binding; F:aspartic-type endopeptidase activity; F:RNA-DNA hybrid ribonuclease activity; P:proteolysis; P:DNA integration; P:RNA phosphodiester bond hydrolysis, endonucleolytic	EC:3.1.30; EC:3.4.23; EC:3.1.26; EC:3.1.26.4	Acting on ester bonds; Acting on peptide bonds (peptidases); Acting on ester bonds; Ribonuclease H	-	-	-	-	-	-	-	-	-	-	-	-	-	-	-	-	-	-	*	6.1e-08	-	-	-	-
Fsp-Ps 2.1_LOD1.5 Interval	TRINITY_DN6744_c0_g1_i13	not available	len=7428 path=[0:0-657 4:658-681 6:682-3291 7:3292-3694 9:3695-4724 10:4725-4748 11:4749-4840 13:4841-4917 14:4918-5042 15:5043-6543 20:6544-6569 22:6570-6636 23:6637-7427]	0	800	722.634	5619	3895	1725	19741506	19743238	0.004633	1206	69.4301	1206	69.4301	16	0.921128	Plus	Minus	7428	gag/pol polyprotein	F:nucleic acid binding; F:aspartic-type endopeptidase activity; F:RNA-DNA hybrid ribonuclease activity; P:proteolysis; P:DNA integration; P:RNA phosphodiester bond hydrolysis, endonucleolytic	EC:3.1.30; EC:3.4.23; EC:3.1.26; EC:3.1.26.4	Acting on ester bonds; Acting on peptide bonds (peptidases); Acting on ester bonds; Ribonuclease H	-	-	-	-	-	-	-	-	-	-	-	-	-	-	-	-	-	-	*	6.1e-08	-	-	-	-
Fsp-Ps 2.1_LOD1.5 Interval	TRINITY_DN6744_c0_g1_i13	not available	len=7428 path=[0:0-657 4:658-681 6:682-3291 7:3292-3694 9:3695-4724 10:4725-4748 11:4749-4840 13:4841-4917 14:4918-5042 15:5043-6543 20:6544-6569 22:6570-6636 23:6637-7427]	0	800	722.634	6633	7313	681	656980	657662	0.001831	580	83.9363	580	83.9363	18	2.60492	Plus	Plus	7428	gag/pol polyprotein	F:nucleic acid binding; F:aspartic-type endopeptidase activity; F:RNA-DNA hybrid ribonuclease activity; P:proteolysis; P:DNA integration; P:RNA phosphodiester bond hydrolysis, endonucleolytic	EC:3.1.30; EC:3.4.23; EC:3.1.26; EC:3.1.26.4	Acting on ester bonds; Acting on peptide bonds (peptidases); Acting on ester bonds; Ribonuclease H	-	-	-	-	-	-	-	-	-	-	-	-	-	-	-	-	-	-	*	6.1e-08	-	-	-	-
Fsp-Ps 2.1_LOD1.5 Interval	TRINITY_DN6744_c0_g1_i13	not available	len=7428 path=[0:0-657 4:658-681 6:682-3291 7:3292-3694 9:3695-4724 10:4725-4748 11:4749-4840 13:4841-4917 14:4918-5042 15:5043-6543 20:6544-6569 22:6570-6636 23:6637-7427]	0	798	720.83	3741	5417	1677	31778747	31780427	0.004509	1186	70.0118	1186	70.0118	30	1.77096	Plus	Plus	7428	gag/pol polyprotein	F:nucleic acid binding; F:aspartic-type endopeptidase activity; F:RNA-DNA hybrid ribonuclease activity; P:proteolysis; P:DNA integration; P:RNA phosphodiester bond hydrolysis, endonucleolytic	EC:3.1.30; EC:3.4.23; EC:3.1.26; EC:3.1.26.4	Acting on ester bonds; Acting on peptide bonds (peptidases); Acting on ester bonds; Ribonuclease H	-	-	-	-	-	-	-	-	-	-	-	-	-	-	-	-	-	-	*	6.1e-08	-	-	-	-
Fsp-Ps 2.1_LOD1.5 Interval	TRINITY_DN6744_c0_g1_i13	not available	len=7428 path=[0:0-657 4:658-681 6:682-3291 7:3292-3694 9:3695-4724 10:4725-4748 11:4749-4840 13:4841-4917 14:4918-5042 15:5043-6543 20:6544-6569 22:6570-6636 23:6637-7427]	0	798	720.83	5619	3862	1758	14119136	14120867	0.004722	1229	69.2005	1229	69.2005	62	3.49099	Plus	Minus	7428	gag/pol polyprotein	F:nucleic acid binding; F:aspartic-type endopeptidase activity; F:RNA-DNA hybrid ribonuclease activity; P:proteolysis; P:DNA integration; P:RNA phosphodiester bond hydrolysis, endonucleolytic	EC:3.1.30; EC:3.4.23; EC:3.1.26; EC:3.1.26.4	Acting on ester bonds; Acting on peptide bonds (peptidases); Acting on ester bonds; Ribonuclease H	-	-	-	-	-	-	-	-	-	-	-	-	-	-	-	-	-	-	*	6.1e-08	-	-	-	-
Fsp-Ps 2.1_LOD1.5 Interval	TRINITY_DN6744_c0_g1_i13	not available	len=7428 path=[0:0-657 4:658-681 6:682-3291 7:3292-3694 9:3695-4724 10:4725-4748 11:4749-4840 13:4841-4917 14:4918-5042 15:5043-6543 20:6544-6569 22:6570-6636 23:6637-7427]	0	798	720.83	5709	4096	1614	24815861	24817482	0.004335	1147	70.1529	1147	70.1529	34	2.07951	Plus	Minus	7428	gag/pol polyprotein	F:nucleic acid binding; F:aspartic-type endopeptidase activity; F:RNA-DNA hybrid ribonuclease activity; P:proteolysis; P:DNA integration; P:RNA phosphodiester bond hydrolysis, endonucleolytic	EC:3.1.30; EC:3.4.23; EC:3.1.26; EC:3.1.26.4	Acting on ester bonds; Acting on peptide bonds (peptidases); Acting on ester bonds; Ribonuclease H	-	-	-	-	-	-	-	-	-	-	-	-	-	-	-	-	-	-	*	6.1e-08	-	-	-	-
Fsp-Ps 2.1_LOD1.5 Interval	TRINITY_DN6744_c0_g1_i13	not available	len=7428 path=[0:0-657 4:658-681 6:682-3291 7:3292-3694 9:3695-4724 10:4725-4748 11:4749-4840 13:4841-4917 14:4918-5042 15:5043-6543 20:6544-6569 22:6570-6636 23:6637-7427]	0	798	720.83	6011	7075	1065	9662827	9663891	0.002864	803	75.2577	803	75.2577	4	0.374883	Plus	Plus	7428	gag/pol polyprotein	F:nucleic acid binding; F:aspartic-type endopeptidase activity; F:RNA-DNA hybrid ribonuclease activity; P:proteolysis; P:DNA integration; P:RNA phosphodiester bond hydrolysis, endonucleolytic	EC:3.1.30; EC:3.4.23; EC:3.1.26; EC:3.1.26.4	Acting on ester bonds; Acting on peptide bonds (peptidases); Acting on ester bonds; Ribonuclease H	-	-	-	-	-	-	-	-	-	-	-	-	-	-	-	-	-	-	*	6.1e-08	-	-	-	-
Fsp-Ps 2.1_LOD1.5 Interval	TRINITY_DN6744_c0_g1_i13	not available	len=7428 path=[0:0-657 4:658-681 6:682-3291 7:3292-3694 9:3695-4724 10:4725-4748 11:4749-4840 13:4841-4917 14:4918-5042 15:5043-6543 20:6544-6569 22:6570-6636 23:6637-7427]	0	794	717.224	3655	4877	1223	11524341	11525563	0.003289	895	73.1209	895	73.1209	2	0.163399	Plus	Plus	7428	gag/pol polyprotein	F:nucleic acid binding; F:aspartic-type endopeptidase activity; F:RNA-DNA hybrid ribonuclease activity; P:proteolysis; P:DNA integration; P:RNA phosphodiester bond hydrolysis, endonucleolytic	EC:3.1.30; EC:3.4.23; EC:3.1.26; EC:3.1.26.4	Acting on ester bonds; Acting on peptide bonds (peptidases); Acting on ester bonds; Ribonuclease H	-	-	-	-	-	-	-	-	-	-	-	-	-	-	-	-	-	-	*	6.1e-08	-	-	-	-
Fsp-Ps 2.1_LOD1.5 Interval	TRINITY_DN6744_c0_g1_i13	not available	len=7428 path=[0:0-657 4:658-681 6:682-3291 7:3292-3694 9:3695-4724 10:4725-4748 11:4749-4840 13:4841-4917 14:4918-5042 15:5043-6543 20:6544-6569 22:6570-6636 23:6637-7427]	0	794	717.224	3862	5496	1635	12754324	12755968	0.004396	1158	70.1393	1158	70.1393	22	1.33253	Plus	Plus	7428	gag/pol polyprotein	F:nucleic acid binding; F:aspartic-type endopeptidase activity; F:RNA-DNA hybrid ribonuclease activity; P:proteolysis; P:DNA integration; P:RNA phosphodiester bond hydrolysis, endonucleolytic	EC:3.1.30; EC:3.4.23; EC:3.1.26; EC:3.1.26.4	Acting on ester bonds; Acting on peptide bonds (peptidases); Acting on ester bonds; Ribonuclease H	-	-	-	-	-	-	-	-	-	-	-	-	-	-	-	-	-	-	*	6.1e-08	-	-	-	-
Fsp-Ps 2.1_LOD1.5 Interval	TRINITY_DN6744_c0_g1_i13	not available	len=7428 path=[0:0-657 4:658-681 6:682-3291 7:3292-3694 9:3695-4724 10:4725-4748 11:4749-4840 13:4841-4917 14:4918-5042 15:5043-6543 20:6544-6569 22:6570-6636 23:6637-7427]	0	794	717.224	3895	5589	1695	26557631	26559333	0.004558	1195	69.7607	1195	69.7607	28	1.63456	Plus	Plus	7428	gag/pol polyprotein	F:nucleic acid binding; F:aspartic-type endopeptidase activity; F:RNA-DNA hybrid ribonuclease activity; P:proteolysis; P:DNA integration; P:RNA phosphodiester bond hydrolysis, endonucleolytic	EC:3.1.30; EC:3.4.23; EC:3.1.26; EC:3.1.26.4	Acting on ester bonds; Acting on peptide bonds (peptidases); Acting on ester bonds; Ribonuclease H	-	-	-	-	-	-	-	-	-	-	-	-	-	-	-	-	-	-	*	6.1e-08	-	-	-	-
Fsp-Ps 2.1_LOD1.5 Interval	TRINITY_DN6744_c0_g1_i13	not available	len=7428 path=[0:0-657 4:658-681 6:682-3291 7:3292-3694 9:3695-4724 10:4725-4748 11:4749-4840 13:4841-4917 14:4918-5042 15:5043-6543 20:6544-6569 22:6570-6636 23:6637-7427]	0	794	717.224	7077	5297	1781	16886245	16888033	0.004784	1250	69.4059	1250	69.4059	32	1.77679	Plus	Minus	7428	gag/pol polyprotein	F:nucleic acid binding; F:aspartic-type endopeptidase activity; F:RNA-DNA hybrid ribonuclease activity; P:proteolysis; P:DNA integration; P:RNA phosphodiester bond hydrolysis, endonucleolytic	EC:3.1.30; EC:3.4.23; EC:3.1.26; EC:3.1.26.4	Acting on ester bonds; Acting on peptide bonds (peptidases); Acting on ester bonds; Ribonuclease H	-	-	-	-	-	-	-	-	-	-	-	-	-	-	-	-	-	-	*	6.1e-08	-	-	-	-
Fsp-Ps 2.1_LOD1.5 Interval	TRINITY_DN6744_c0_g1_i13	not available	len=7428 path=[0:0-657 4:658-681 6:682-3291 7:3292-3694 9:3695-4724 10:4725-4748 11:4749-4840 13:4841-4917 14:4918-5042 15:5043-6543 20:6544-6569 22:6570-6636 23:6637-7427]	0	794	717.224	7294	5981	1314	9868405	9869732	0.003528	966	72.1973	966	72.1973	34	2.54111	Plus	Minus	7428	gag/pol polyprotein	F:nucleic acid binding; F:aspartic-type endopeptidase activity; F:RNA-DNA hybrid ribonuclease activity; P:proteolysis; P:DNA integration; P:RNA phosphodiester bond hydrolysis, endonucleolytic	EC:3.1.30; EC:3.4.23; EC:3.1.26; EC:3.1.26.4	Acting on ester bonds; Acting on peptide bonds (peptidases); Acting on ester bonds; Ribonuclease H	-	-	-	-	-	-	-	-	-	-	-	-	-	-	-	-	-	-	*	6.1e-08	-	-	-	-
Fsp-Ps 2.1_LOD1.5 Interval	TRINITY_DN6744_c0_g1_i13	not available	len=7428 path=[0:0-657 4:658-681 6:682-3291 7:3292-3694 9:3695-4724 10:4725-4748 11:4749-4840 13:4841-4917 14:4918-5042 15:5043-6543 20:6544-6569 22:6570-6636 23:6637-7427]	0	792	715.42	3862	5735	1874	22638072	22639936	0.005039	1303	68.8325	1303	68.8325	47	2.48283	Plus	Plus	7428	gag/pol polyprotein	F:nucleic acid binding; F:aspartic-type endopeptidase activity; F:RNA-DNA hybrid ribonuclease activity; P:proteolysis; P:DNA integration; P:RNA phosphodiester bond hydrolysis, endonucleolytic	EC:3.1.30; EC:3.4.23; EC:3.1.26; EC:3.1.26.4	Acting on ester bonds; Acting on peptide bonds (peptidases); Acting on ester bonds; Ribonuclease H	-	-	-	-	-	-	-	-	-	-	-	-	-	-	-	-	-	-	*	6.1e-08	-	-	-	-
Fsp-Ps 2.1_LOD1.5 Interval	TRINITY_DN6744_c0_g1_i13	not available	len=7428 path=[0:0-657 4:658-681 6:682-3291 7:3292-3694 9:3695-4724 10:4725-4748 11:4749-4840 13:4841-4917 14:4918-5042 15:5043-6543 20:6544-6569 22:6570-6636 23:6637-7427]	0	792	715.42	7077	4796	2282	20945125	20947411	0.006131	1566	67.5291	1566	67.5291	69	2.97542	Plus	Minus	7428	gag/pol polyprotein	F:nucleic acid binding; F:aspartic-type endopeptidase activity; F:RNA-DNA hybrid ribonuclease activity; P:proteolysis; P:DNA integration; P:RNA phosphodiester bond hydrolysis, endonucleolytic	EC:3.1.30; EC:3.4.23; EC:3.1.26; EC:3.1.26.4	Acting on ester bonds; Acting on peptide bonds (peptidases); Acting on ester bonds; Ribonuclease H	-	-	-	-	-	-	-	-	-	-	-	-	-	-	-	-	-	-	*	6.1e-08	-	-	-	-
Fsp-Ps 2.1_LOD1.5 Interval	TRINITY_DN6744_c0_g1_i13	not available	len=7428 path=[0:0-657 4:658-681 6:682-3291 7:3292-3694 9:3695-4724 10:4725-4748 11:4749-4840 13:4841-4917 14:4918-5042 15:5043-6543 20:6544-6569 22:6570-6636 23:6637-7427]	0	790	713.617	5297	6951	1655	17572878	17574529	0.00445	1172	70.0957	1172	70.0957	37	2.21292	Plus	Plus	7428	gag/pol polyprotein	F:nucleic acid binding; F:aspartic-type endopeptidase activity; F:RNA-DNA hybrid ribonuclease activity; P:proteolysis; P:DNA integration; P:RNA phosphodiester bond hydrolysis, endonucleolytic	EC:3.1.30; EC:3.4.23; EC:3.1.26; EC:3.1.26.4	Acting on ester bonds; Acting on peptide bonds (peptidases); Acting on ester bonds; Ribonuclease H	-	-	-	-	-	-	-	-	-	-	-	-	-	-	-	-	-	-	*	6.1e-08	-	-	-	-
Fsp-Ps 2.1_LOD1.5 Interval	TRINITY_DN6744_c0_g1_i13	not available	len=7428 path=[0:0-657 4:658-681 6:682-3291 7:3292-3694 9:3695-4724 10:4725-4748 11:4749-4840 13:4841-4917 14:4918-5042 15:5043-6543 20:6544-6569 22:6570-6636 23:6637-7427]	0	786	710.01	3895	5619	1725	31301297	31303028	0.004638	1211	69.5178	1211	69.5178	27	1.54994	Plus	Plus	7428	gag/pol polyprotein	F:nucleic acid binding; F:aspartic-type endopeptidase activity; F:RNA-DNA hybrid ribonuclease activity; P:proteolysis; P:DNA integration; P:RNA phosphodiester bond hydrolysis, endonucleolytic	EC:3.1.30; EC:3.4.23; EC:3.1.26; EC:3.1.26.4	Acting on ester bonds; Acting on peptide bonds (peptidases); Acting on ester bonds; Ribonuclease H	-	-	-	-	-	-	-	-	-	-	-	-	-	-	-	-	-	-	*	6.1e-08	-	-	-	-
Fsp-Ps 2.1_LOD1.5 Interval	TRINITY_DN6744_c0_g1_i13	not available	len=7428 path=[0:0-657 4:658-681 6:682-3291 7:3292-3694 9:3695-4724 10:4725-4748 11:4749-4840 13:4841-4917 14:4918-5042 15:5043-6543 20:6544-6569 22:6570-6636 23:6637-7427]	0	784	708.207	5619	3741	1879	16563961	16565847	0.005047	1302	68.7434	1302	68.7434	22	1.16156	Plus	Minus	7428	gag/pol polyprotein	F:nucleic acid binding; F:aspartic-type endopeptidase activity; F:RNA-DNA hybrid ribonuclease activity; P:proteolysis; P:DNA integration; P:RNA phosphodiester bond hydrolysis, endonucleolytic	EC:3.1.30; EC:3.4.23; EC:3.1.26; EC:3.1.26.4	Acting on ester bonds; Acting on peptide bonds (peptidases); Acting on ester bonds; Ribonuclease H	-	-	-	-	-	-	-	-	-	-	-	-	-	-	-	-	-	-	*	6.1e-08	-	-	-	-
Fsp-Ps 2.1_LOD1.5 Interval	TRINITY_DN6744_c0_g1_i13	not available	len=7428 path=[0:0-657 4:658-681 6:682-3291 7:3292-3694 9:3695-4724 10:4725-4748 11:4749-4840 13:4841-4917 14:4918-5042 15:5043-6543 20:6544-6569 22:6570-6636 23:6637-7427]	0	784	708.207	3895	5619	1725	25329542	25331274	0.004638	1212	69.5752	1212	69.5752	26	1.49254	Plus	Plus	7428	gag/pol polyprotein	F:nucleic acid binding; F:aspartic-type endopeptidase activity; F:RNA-DNA hybrid ribonuclease activity; P:proteolysis; P:DNA integration; P:RNA phosphodiester bond hydrolysis, endonucleolytic	EC:3.1.30; EC:3.4.23; EC:3.1.26; EC:3.1.26.4	Acting on ester bonds; Acting on peptide bonds (peptidases); Acting on ester bonds; Ribonuclease H	-	-	-	-	-	-	-	-	-	-	-	-	-	-	-	-	-	-	*	6.1e-08	-	-	-	-
Fsp-Ps 2.1_LOD1.5 Interval	TRINITY_DN6744_c0_g1_i13	not available	len=7428 path=[0:0-657 4:658-681 6:682-3291 7:3292-3694 9:3695-4724 10:4725-4748 11:4749-4840 13:4841-4917 14:4918-5042 15:5043-6543 20:6544-6569 22:6570-6636 23:6637-7427]	0	782	706.404	3862	5179	1318	30808876	30810195	0.003544	956	72.1509	956	72.1509	12	0.90566	Plus	Plus	7428	gag/pol polyprotein	F:nucleic acid binding; F:aspartic-type endopeptidase activity; F:RNA-DNA hybrid ribonuclease activity; P:proteolysis; P:DNA integration; P:RNA phosphodiester bond hydrolysis, endonucleolytic	EC:3.1.30; EC:3.4.23; EC:3.1.26; EC:3.1.26.4	Acting on ester bonds; Acting on peptide bonds (peptidases); Acting on ester bonds; Ribonuclease H	-	-	-	-	-	-	-	-	-	-	-	-	-	-	-	-	-	-	*	6.1e-08	-	-	-	-
Fsp-Ps 2.1_LOD1.5 Interval	TRINITY_DN6744_c0_g1_i13	not available	len=7428 path=[0:0-657 4:658-681 6:682-3291 7:3292-3694 9:3695-4724 10:4725-4748 11:4749-4840 13:4841-4917 14:4918-5042 15:5043-6543 20:6544-6569 22:6570-6636 23:6637-7427]	0	782	706.404	5586	3895	1692	22000166	22001865	0.004544	1187	69.578	1187	69.578	20	1.17233	Plus	Minus	7428	gag/pol polyprotein	F:nucleic acid binding; F:aspartic-type endopeptidase activity; F:RNA-DNA hybrid ribonuclease activity; P:proteolysis; P:DNA integration; P:RNA phosphodiester bond hydrolysis, endonucleolytic	EC:3.1.30; EC:3.4.23; EC:3.1.26; EC:3.1.26.4	Acting on ester bonds; Acting on peptide bonds (peptidases); Acting on ester bonds; Ribonuclease H	-	-	-	-	-	-	-	-	-	-	-	-	-	-	-	-	-	-	*	6.1e-08	-	-	-	-
Fsp-Ps 2.1_LOD1.5 Interval	TRINITY_DN6744_c0_g1_i13	not available	len=7428 path=[0:0-657 4:658-681 6:682-3291 7:3292-3694 9:3695-4724 10:4725-4748 11:4749-4840 13:4841-4917 14:4918-5042 15:5043-6543 20:6544-6569 22:6570-6636 23:6637-7427]	0	780	704.6	3854	5169	1316	32048339	32049657	0.003539	956	72.2054	956	72.2054	13	0.981873	Plus	Plus	7428	gag/pol polyprotein	F:nucleic acid binding; F:aspartic-type endopeptidase activity; F:RNA-DNA hybrid ribonuclease activity; P:proteolysis; P:DNA integration; P:RNA phosphodiester bond hydrolysis, endonucleolytic	EC:3.1.30; EC:3.4.23; EC:3.1.26; EC:3.1.26.4	Acting on ester bonds; Acting on peptide bonds (peptidases); Acting on ester bonds; Ribonuclease H	-	-	-	-	-	-	-	-	-	-	-	-	-	-	-	-	-	-	*	6.1e-08	-	-	-	-
Fsp-Ps 2.1_LOD1.5 Interval	TRINITY_DN6744_c0_g1_i13	not available	len=7428 path=[0:0-657 4:658-681 6:682-3291 7:3292-3694 9:3695-4724 10:4725-4748 11:4749-4840 13:4841-4917 14:4918-5042 15:5043-6543 20:6544-6569 22:6570-6636 23:6637-7427]	0	780	704.6	5479	3880	1600	26332218	26333818	0.004297	1133	70.1983	1133	70.1983	27	1.67286	Plus	Minus	7428	gag/pol polyprotein	F:nucleic acid binding; F:aspartic-type endopeptidase activity; F:RNA-DNA hybrid ribonuclease activity; P:proteolysis; P:DNA integration; P:RNA phosphodiester bond hydrolysis, endonucleolytic	EC:3.1.30; EC:3.4.23; EC:3.1.26; EC:3.1.26.4	Acting on ester bonds; Acting on peptide bonds (peptidases); Acting on ester bonds; Ribonuclease H	-	-	-	-	-	-	-	-	-	-	-	-	-	-	-	-	-	-	*	6.1e-08	-	-	-	-
Fsp-Ps 2.1_LOD1.5 Interval	TRINITY_DN6744_c0_g1_i13	not available	len=7428 path=[0:0-657 4:658-681 6:682-3291 7:3292-3694 9:3695-4724 10:4725-4748 11:4749-4840 13:4841-4917 14:4918-5042 15:5043-6543 20:6544-6569 22:6570-6636 23:6637-7427]	0	780	704.6	6684	4772	1913	31136473	31138387	0.005139	1332	68.9441	1332	68.9441	36	1.86335	Plus	Minus	7428	gag/pol polyprotein	F:nucleic acid binding; F:aspartic-type endopeptidase activity; F:RNA-DNA hybrid ribonuclease activity; P:proteolysis; P:DNA integration; P:RNA phosphodiester bond hydrolysis, endonucleolytic	EC:3.1.30; EC:3.4.23; EC:3.1.26; EC:3.1.26.4	Acting on ester bonds; Acting on peptide bonds (peptidases); Acting on ester bonds; Ribonuclease H	-	-	-	-	-	-	-	-	-	-	-	-	-	-	-	-	-	-	*	6.1e-08	-	-	-	-
Fsp-Ps 2.1_LOD1.5 Interval	TRINITY_DN6744_c0_g1_i13	not available	len=7428 path=[0:0-657 4:658-681 6:682-3291 7:3292-3694 9:3695-4724 10:4725-4748 11:4749-4840 13:4841-4917 14:4918-5042 15:5043-6543 20:6544-6569 22:6570-6636 23:6637-7427]	0	780	704.6	6829	7428	600	780632	781236	0.001613	524	85.9016	524	85.9016	15	2.45902	Plus	Plus	7428	gag/pol polyprotein	F:nucleic acid binding; F:aspartic-type endopeptidase activity; F:RNA-DNA hybrid ribonuclease activity; P:proteolysis; P:DNA integration; P:RNA phosphodiester bond hydrolysis, endonucleolytic	EC:3.1.30; EC:3.4.23; EC:3.1.26; EC:3.1.26.4	Acting on ester bonds; Acting on peptide bonds (peptidases); Acting on ester bonds; Ribonuclease H	-	-	-	-	-	-	-	-	-	-	-	-	-	-	-	-	-	-	*	6.1e-08	-	-	-	-
Fsp-Ps 2.1_LOD1.5 Interval	TRINITY_DN6744_c0_g1_i13	not available	len=7428 path=[0:0-657 4:658-681 6:682-3291 7:3292-3694 9:3695-4724 10:4725-4748 11:4749-4840 13:4841-4917 14:4918-5042 15:5043-6543 20:6544-6569 22:6570-6636 23:6637-7427]	0	780	704.6	7428	6829	600	16496096	16496700	0.001608	524	85.9016	524	85.9016	15	2.45902	Plus	Minus	7428	gag/pol polyprotein	F:nucleic acid binding; F:aspartic-type endopeptidase activity; F:RNA-DNA hybrid ribonuclease activity; P:proteolysis; P:DNA integration; P:RNA phosphodiester bond hydrolysis, endonucleolytic	EC:3.1.30; EC:3.4.23; EC:3.1.26; EC:3.1.26.4	Acting on ester bonds; Acting on peptide bonds (peptidases); Acting on ester bonds; Ribonuclease H	-	-	-	-	-	-	-	-	-	-	-	-	-	-	-	-	-	-	*	6.1e-08	-	-	-	-
Fsp-Ps 2.1_LOD1.5 Interval	TRINITY_DN6744_c0_g1_i13	not available	len=7428 path=[0:0-657 4:658-681 6:682-3291 7:3292-3694 9:3695-4724 10:4725-4748 11:4749-4840 13:4841-4917 14:4918-5042 15:5043-6543 20:6544-6569 22:6570-6636 23:6637-7427]	0	778	702.797	170	844	675	7708640	7709370	0.001815	589	80.5746	589	80.5746	56	7.66074	Plus	Plus	7428	gag/pol polyprotein	F:nucleic acid binding; F:aspartic-type endopeptidase activity; F:RNA-DNA hybrid ribonuclease activity; P:proteolysis; P:DNA integration; P:RNA phosphodiester bond hydrolysis, endonucleolytic	EC:3.1.30; EC:3.4.23; EC:3.1.26; EC:3.1.26.4	Acting on ester bonds; Acting on peptide bonds (peptidases); Acting on ester bonds; Ribonuclease H	-	-	-	-	-	-	-	-	-	-	-	-	-	-	-	-	-	-	*	6.1e-08	-	-	-	-
Fsp-Ps 2.1_LOD1.5 Interval	TRINITY_DN6744_c0_g1_i13	not available	len=7428 path=[0:0-657 4:658-681 6:682-3291 7:3292-3694 9:3695-4724 10:4725-4748 11:4749-4840 13:4841-4917 14:4918-5042 15:5043-6543 20:6544-6569 22:6570-6636 23:6637-7427]	0	778	702.797	618	1194	577	18715008	18715584	0.001552	502	87.0017	502	87.0017	0	0	Plus	Plus	7428	gag/pol polyprotein	F:nucleic acid binding; F:aspartic-type endopeptidase activity; F:RNA-DNA hybrid ribonuclease activity; P:proteolysis; P:DNA integration; P:RNA phosphodiester bond hydrolysis, endonucleolytic	EC:3.1.30; EC:3.4.23; EC:3.1.26; EC:3.1.26.4	Acting on ester bonds; Acting on peptide bonds (peptidases); Acting on ester bonds; Ribonuclease H	-	-	-	-	-	-	-	-	-	-	-	-	-	-	-	-	-	-	*	6.1e-08	-	-	-	-
Fsp-Ps 2.1_LOD1.5 Interval	TRINITY_DN6744_c0_g1_i13	not available	len=7428 path=[0:0-657 4:658-681 6:682-3291 7:3292-3694 9:3695-4724 10:4725-4748 11:4749-4840 13:4841-4917 14:4918-5042 15:5043-6543 20:6544-6569 22:6570-6636 23:6637-7427]	0	778	702.797	7077	5144	1934	20431041	20432971	0.005195	1351	68.8583	1351	68.8583	59	3.00714	Plus	Minus	7428	gag/pol polyprotein	F:nucleic acid binding; F:aspartic-type endopeptidase activity; F:RNA-DNA hybrid ribonuclease activity; P:proteolysis; P:DNA integration; P:RNA phosphodiester bond hydrolysis, endonucleolytic	EC:3.1.30; EC:3.4.23; EC:3.1.26; EC:3.1.26.4	Acting on ester bonds; Acting on peptide bonds (peptidases); Acting on ester bonds; Ribonuclease H	-	-	-	-	-	-	-	-	-	-	-	-	-	-	-	-	-	-	*	6.1e-08	-	-	-	-
Fsp-Ps 2.1_LOD1.5 Interval	TRINITY_DN6744_c0_g1_i13	not available	len=7428 path=[0:0-657 4:658-681 6:682-3291 7:3292-3694 9:3695-4724 10:4725-4748 11:4749-4840 13:4841-4917 14:4918-5042 15:5043-6543 20:6544-6569 22:6570-6636 23:6637-7427]	0	778	702.797	7428	6829	600	16646129	16646734	0.001608	524	85.761	524	85.761	16	2.61866	Plus	Minus	7428	gag/pol polyprotein	F:nucleic acid binding; F:aspartic-type endopeptidase activity; F:RNA-DNA hybrid ribonuclease activity; P:proteolysis; P:DNA integration; P:RNA phosphodiester bond hydrolysis, endonucleolytic	EC:3.1.30; EC:3.4.23; EC:3.1.26; EC:3.1.26.4	Acting on ester bonds; Acting on peptide bonds (peptidases); Acting on ester bonds; Ribonuclease H	-	-	-	-	-	-	-	-	-	-	-	-	-	-	-	-	-	-	*	6.1e-08	-	-	-	-
Fsp-Ps 2.1_LOD1.5 Interval	TRINITY_DN6744_c0_g1_i13	not available	len=7428 path=[0:0-657 4:658-681 6:682-3291 7:3292-3694 9:3695-4724 10:4725-4748 11:4749-4840 13:4841-4917 14:4918-5042 15:5043-6543 20:6544-6569 22:6570-6636 23:6637-7427]	0	776	700.993	5054	7079	2026	21056182	21058212	0.005448	1413	68.5257	1413	68.5257	67	3.24927	Plus	Plus	7428	gag/pol polyprotein	F:nucleic acid binding; F:aspartic-type endopeptidase activity; F:RNA-DNA hybrid ribonuclease activity; P:proteolysis; P:DNA integration; P:RNA phosphodiester bond hydrolysis, endonucleolytic	EC:3.1.30; EC:3.4.23; EC:3.1.26; EC:3.1.26.4	Acting on ester bonds; Acting on peptide bonds (peptidases); Acting on ester bonds; Ribonuclease H	-	-	-	-	-	-	-	-	-	-	-	-	-	-	-	-	-	-	*	6.1e-08	-	-	-	-
Fsp-Ps 2.1_LOD1.5 Interval	TRINITY_DN6744_c0_g1_i13	not available	len=7428 path=[0:0-657 4:658-681 6:682-3291 7:3292-3694 9:3695-4724 10:4725-4748 11:4749-4840 13:4841-4917 14:4918-5042 15:5043-6543 20:6544-6569 22:6570-6636 23:6637-7427]	0	776	700.993	6829	7428	600	19126704	19127307	0.001613	523	85.8785	523	85.8785	14	2.29885	Plus	Plus	7428	gag/pol polyprotein	F:nucleic acid binding; F:aspartic-type endopeptidase activity; F:RNA-DNA hybrid ribonuclease activity; P:proteolysis; P:DNA integration; P:RNA phosphodiester bond hydrolysis, endonucleolytic	EC:3.1.30; EC:3.4.23; EC:3.1.26; EC:3.1.26.4	Acting on ester bonds; Acting on peptide bonds (peptidases); Acting on ester bonds; Ribonuclease H	-	-	-	-	-	-	-	-	-	-	-	-	-	-	-	-	-	-	*	6.1e-08	-	-	-	-
Fsp-Ps 2.1_LOD1.5 Interval	TRINITY_DN6744_c0_g1_i13	not available	len=7428 path=[0:0-657 4:658-681 6:682-3291 7:3292-3694 9:3695-4724 10:4725-4748 11:4749-4840 13:4841-4917 14:4918-5042 15:5043-6543 20:6544-6569 22:6570-6636 23:6637-7427]	0	774	699.19	6528	4531	1998	20605258	20607259	0.005367	1384	68.3457	1384	68.3457	50	2.46914	Plus	Minus	7428	gag/pol polyprotein	F:nucleic acid binding; F:aspartic-type endopeptidase activity; F:RNA-DNA hybrid ribonuclease activity; P:proteolysis; P:DNA integration; P:RNA phosphodiester bond hydrolysis, endonucleolytic	EC:3.1.30; EC:3.4.23; EC:3.1.26; EC:3.1.26.4	Acting on ester bonds; Acting on peptide bonds (peptidases); Acting on ester bonds; Ribonuclease H	-	-	-	-	-	-	-	-	-	-	-	-	-	-	-	-	-	-	*	6.1e-08	-	-	-	-
Fsp-Ps 2.1_LOD1.5 Interval	TRINITY_DN6744_c0_g1_i13	not available	len=7428 path=[0:0-657 4:658-681 6:682-3291 7:3292-3694 9:3695-4724 10:4725-4748 11:4749-4840 13:4841-4917 14:4918-5042 15:5043-6543 20:6544-6569 22:6570-6636 23:6637-7427]	0	774	699.19	5816	6928	1113	32295751	32296860	0.002993	827	74.0376	827	74.0376	11	0.984781	Plus	Plus	7428	gag/pol polyprotein	F:nucleic acid binding; F:aspartic-type endopeptidase activity; F:RNA-DNA hybrid ribonuclease activity; P:proteolysis; P:DNA integration; P:RNA phosphodiester bond hydrolysis, endonucleolytic	EC:3.1.30; EC:3.4.23; EC:3.1.26; EC:3.1.26.4	Acting on ester bonds; Acting on peptide bonds (peptidases); Acting on ester bonds; Ribonuclease H	-	-	-	-	-	-	-	-	-	-	-	-	-	-	-	-	-	-	*	6.1e-08	-	-	-	-
Fsp-Ps 2.1_LOD1.5 Interval	TRINITY_DN6744_c0_g1_i13	not available	len=7428 path=[0:0-657 4:658-681 6:682-3291 7:3292-3694 9:3695-4724 10:4725-4748 11:4749-4840 13:4841-4917 14:4918-5042 15:5043-6543 20:6544-6569 22:6570-6636 23:6637-7427]	0	774	699.19	6829	7428	600	21945920	21946524	0.001613	523	85.7377	523	85.7377	15	2.45902	Plus	Plus	7428	gag/pol polyprotein	F:nucleic acid binding; F:aspartic-type endopeptidase activity; F:RNA-DNA hybrid ribonuclease activity; P:proteolysis; P:DNA integration; P:RNA phosphodiester bond hydrolysis, endonucleolytic	EC:3.1.30; EC:3.4.23; EC:3.1.26; EC:3.1.26.4	Acting on ester bonds; Acting on peptide bonds (peptidases); Acting on ester bonds; Ribonuclease H	-	-	-	-	-	-	-	-	-	-	-	-	-	-	-	-	-	-	*	6.1e-08	-	-	-	-
Fsp-Ps 2.1_LOD1.5 Interval	TRINITY_DN6744_c0_g1_i13	not available	len=7428 path=[0:0-657 4:658-681 6:682-3291 7:3292-3694 9:3695-4724 10:4725-4748 11:4749-4840 13:4841-4917 14:4918-5042 15:5043-6543 20:6544-6569 22:6570-6636 23:6637-7427]	0	772	697.387	5464	4340	1125	7090042	7091172	0.00302	841	74.0317	841	74.0317	16	1.40845	Plus	Minus	7428	gag/pol polyprotein	F:nucleic acid binding; F:aspartic-type endopeptidase activity; F:RNA-DNA hybrid ribonuclease activity; P:proteolysis; P:DNA integration; P:RNA phosphodiester bond hydrolysis, endonucleolytic	EC:3.1.30; EC:3.4.23; EC:3.1.26; EC:3.1.26.4	Acting on ester bonds; Acting on peptide bonds (peptidases); Acting on ester bonds; Ribonuclease H	-	-	-	-	-	-	-	-	-	-	-	-	-	-	-	-	-	-	*	6.1e-08	-	-	-	-
Fsp-Ps 2.1_LOD1.5 Interval	TRINITY_DN6744_c0_g1_i13	not available	len=7428 path=[0:0-657 4:658-681 6:682-3291 7:3292-3694 9:3695-4724 10:4725-4748 11:4749-4840 13:4841-4917 14:4918-5042 15:5043-6543 20:6544-6569 22:6570-6636 23:6637-7427]	0	772	697.387	6453	4399	2055	27891971	27894030	0.00552	1417	68.0596	1417	68.0596	49	2.35351	Plus	Minus	7428	gag/pol polyprotein	F:nucleic acid binding; F:aspartic-type endopeptidase activity; F:RNA-DNA hybrid ribonuclease activity; P:proteolysis; P:DNA integration; P:RNA phosphodiester bond hydrolysis, endonucleolytic	EC:3.1.30; EC:3.4.23; EC:3.1.26; EC:3.1.26.4	Acting on ester bonds; Acting on peptide bonds (peptidases); Acting on ester bonds; Ribonuclease H	-	-	-	-	-	-	-	-	-	-	-	-	-	-	-	-	-	-	*	6.1e-08	-	-	-	-
Fsp-Ps 2.1_LOD1.5 Interval	TRINITY_DN6744_c0_g1_i13	not available	len=7428 path=[0:0-657 4:658-681 6:682-3291 7:3292-3694 9:3695-4724 10:4725-4748 11:4749-4840 13:4841-4917 14:4918-5042 15:5043-6543 20:6544-6569 22:6570-6636 23:6637-7427]	0	770	695.583	3895	5619	1725	7867972	7869704	0.004638	1206	69.2705	1206	69.2705	24	1.37852	Plus	Plus	7428	gag/pol polyprotein	F:nucleic acid binding; F:aspartic-type endopeptidase activity; F:RNA-DNA hybrid ribonuclease activity; P:proteolysis; P:DNA integration; P:RNA phosphodiester bond hydrolysis, endonucleolytic	EC:3.1.30; EC:3.4.23; EC:3.1.26; EC:3.1.26.4	Acting on ester bonds; Acting on peptide bonds (peptidases); Acting on ester bonds; Ribonuclease H	-	-	-	-	-	-	-	-	-	-	-	-	-	-	-	-	-	-	*	6.1e-08	-	-	-	-
Fsp-Ps 2.1_LOD1.5 Interval	TRINITY_DN6744_c0_g1_i13	not available	len=7428 path=[0:0-657 4:658-681 6:682-3291 7:3292-3694 9:3695-4724 10:4725-4748 11:4749-4840 13:4841-4917 14:4918-5042 15:5043-6543 20:6544-6569 22:6570-6636 23:6637-7427]	0	770	695.583	3895	5592	1698	8451193	8452898	0.004566	1186	69.3162	1186	69.3162	18	1.05202	Plus	Plus	7428	gag/pol polyprotein	F:nucleic acid binding; F:aspartic-type endopeptidase activity; F:RNA-DNA hybrid ribonuclease activity; P:proteolysis; P:DNA integration; P:RNA phosphodiester bond hydrolysis, endonucleolytic	EC:3.1.30; EC:3.4.23; EC:3.1.26; EC:3.1.26.4	Acting on ester bonds; Acting on peptide bonds (peptidases); Acting on ester bonds; Ribonuclease H	-	-	-	-	-	-	-	-	-	-	-	-	-	-	-	-	-	-	*	6.1e-08	-	-	-	-
Fsp-Ps 2.1_LOD1.5 Interval	TRINITY_DN6744_c0_g1_i13	not available	len=7428 path=[0:0-657 4:658-681 6:682-3291 7:3292-3694 9:3695-4724 10:4725-4748 11:4749-4840 13:4841-4917 14:4918-5042 15:5043-6543 20:6544-6569 22:6570-6636 23:6637-7427]	0	766	691.977	5318	7077	1760	19779149	19780909	0.004733	1244	69.6139	1244	69.6139	53	2.96586	Plus	Plus	7428	gag/pol polyprotein	F:nucleic acid binding; F:aspartic-type endopeptidase activity; F:RNA-DNA hybrid ribonuclease activity; P:proteolysis; P:DNA integration; P:RNA phosphodiester bond hydrolysis, endonucleolytic	EC:3.1.30; EC:3.4.23; EC:3.1.26; EC:3.1.26.4	Acting on ester bonds; Acting on peptide bonds (peptidases); Acting on ester bonds; Ribonuclease H	-	-	-	-	-	-	-	-	-	-	-	-	-	-	-	-	-	-	*	6.1e-08	-	-	-	-
Fsp-Ps 2.1_LOD1.5 Interval	TRINITY_DN6744_c0_g1_i13	not available	len=7428 path=[0:0-657 4:658-681 6:682-3291 7:3292-3694 9:3695-4724 10:4725-4748 11:4749-4840 13:4841-4917 14:4918-5042 15:5043-6543 20:6544-6569 22:6570-6636 23:6637-7427]	0	766	691.977	7428	6829	600	18082247	18082855	0.001608	523	85.1792	523	85.1792	19	3.09446	Plus	Minus	7428	gag/pol polyprotein	F:nucleic acid binding; F:aspartic-type endopeptidase activity; F:RNA-DNA hybrid ribonuclease activity; P:proteolysis; P:DNA integration; P:RNA phosphodiester bond hydrolysis, endonucleolytic	EC:3.1.30; EC:3.4.23; EC:3.1.26; EC:3.1.26.4	Acting on ester bonds; Acting on peptide bonds (peptidases); Acting on ester bonds; Ribonuclease H	-	-	-	-	-	-	-	-	-	-	-	-	-	-	-	-	-	-	*	6.1e-08	-	-	-	-
Fsp-Ps 2.1_LOD1.5 Interval	TRINITY_DN6744_c0_g1_i13	not available	len=7428 path=[0:0-657 4:658-681 6:682-3291 7:3292-3694 9:3695-4724 10:4725-4748 11:4749-4840 13:4841-4917 14:4918-5042 15:5043-6543 20:6544-6569 22:6570-6636 23:6637-7427]	0	764	690.173	4117	6225	2109	22137171	22139284	0.005671	1451	67.8989	1451	67.8989	51	2.38652	Plus	Plus	7428	gag/pol polyprotein	F:nucleic acid binding; F:aspartic-type endopeptidase activity; F:RNA-DNA hybrid ribonuclease activity; P:proteolysis; P:DNA integration; P:RNA phosphodiester bond hydrolysis, endonucleolytic	EC:3.1.30; EC:3.4.23; EC:3.1.26; EC:3.1.26.4	Acting on ester bonds; Acting on peptide bonds (peptidases); Acting on ester bonds; Ribonuclease H	-	-	-	-	-	-	-	-	-	-	-	-	-	-	-	-	-	-	*	6.1e-08	-	-	-	-
Fsp-Ps 2.1_LOD1.5 Interval	TRINITY_DN6744_c0_g1_i13	not available	len=7428 path=[0:0-657 4:658-681 6:682-3291 7:3292-3694 9:3695-4724 10:4725-4748 11:4749-4840 13:4841-4917 14:4918-5042 15:5043-6543 20:6544-6569 22:6570-6636 23:6637-7427]	0	762	688.37	4531	6651	2121	12348337	12350464	0.005703	1451	67.5512	1451	67.5512	47	2.18808	Plus	Plus	7428	gag/pol polyprotein	F:nucleic acid binding; F:aspartic-type endopeptidase activity; F:RNA-DNA hybrid ribonuclease activity; P:proteolysis; P:DNA integration; P:RNA phosphodiester bond hydrolysis, endonucleolytic	EC:3.1.30; EC:3.4.23; EC:3.1.26; EC:3.1.26.4	Acting on ester bonds; Acting on peptide bonds (peptidases); Acting on ester bonds; Ribonuclease H	-	-	-	-	-	-	-	-	-	-	-	-	-	-	-	-	-	-	*	6.1e-08	-	-	-	-
Fsp-Ps 2.1_LOD1.5 Interval	TRINITY_DN6744_c0_g1_i13	not available	len=7428 path=[0:0-657 4:658-681 6:682-3291 7:3292-3694 9:3695-4724 10:4725-4748 11:4749-4840 13:4841-4917 14:4918-5042 15:5043-6543 20:6544-6569 22:6570-6636 23:6637-7427]	0	760	686.566	5709	4126	1584	20328148	20329739	0.004254	1119	69.9812	1119	69.9812	22	1.37586	Plus	Minus	7428	gag/pol polyprotein	F:nucleic acid binding; F:aspartic-type endopeptidase activity; F:RNA-DNA hybrid ribonuclease activity; P:proteolysis; P:DNA integration; P:RNA phosphodiester bond hydrolysis, endonucleolytic	EC:3.1.30; EC:3.4.23; EC:3.1.26; EC:3.1.26.4	Acting on ester bonds; Acting on peptide bonds (peptidases); Acting on ester bonds; Ribonuclease H	-	-	-	-	-	-	-	-	-	-	-	-	-	-	-	-	-	-	*	6.1e-08	-	-	-	-
Fsp-Ps 2.1_LOD1.5 Interval	TRINITY_DN6744_c0_g1_i13	not available	len=7428 path=[0:0-657 4:658-681 6:682-3291 7:3292-3694 9:3695-4724 10:4725-4748 11:4749-4840 13:4841-4917 14:4918-5042 15:5043-6543 20:6544-6569 22:6570-6636 23:6637-7427]	0	760	686.566	7081	4813	2269	20837840	20840045	0.006096	1534	66.841	1534	66.841	115	5.01089	Plus	Minus	7428	gag/pol polyprotein	F:nucleic acid binding; F:aspartic-type endopeptidase activity; F:RNA-DNA hybrid ribonuclease activity; P:proteolysis; P:DNA integration; P:RNA phosphodiester bond hydrolysis, endonucleolytic	EC:3.1.30; EC:3.4.23; EC:3.1.26; EC:3.1.26.4	Acting on ester bonds; Acting on peptide bonds (peptidases); Acting on ester bonds; Ribonuclease H	-	-	-	-	-	-	-	-	-	-	-	-	-	-	-	-	-	-	*	6.1e-08	-	-	-	-
Fsp-Ps 2.1_LOD1.5 Interval	TRINITY_DN6744_c0_g1_i13	not available	len=7428 path=[0:0-657 4:658-681 6:682-3291 7:3292-3694 9:3695-4724 10:4725-4748 11:4749-4840 13:4841-4917 14:4918-5042 15:5043-6543 20:6544-6569 22:6570-6636 23:6637-7427]	0	756	682.96	219	850	632	20041768	20042385	0.001699	534	83.0482	534	83.0482	36	5.59876	Plus	Plus	7428	gag/pol polyprotein	F:nucleic acid binding; F:aspartic-type endopeptidase activity; F:RNA-DNA hybrid ribonuclease activity; P:proteolysis; P:DNA integration; P:RNA phosphodiester bond hydrolysis, endonucleolytic	EC:3.1.30; EC:3.4.23; EC:3.1.26; EC:3.1.26.4	Acting on ester bonds; Acting on peptide bonds (peptidases); Acting on ester bonds; Ribonuclease H	-	-	-	-	-	-	-	-	-	-	-	-	-	-	-	-	-	-	*	6.1e-08	-	-	-	-
Fsp-Ps 2.1_LOD1.5 Interval	TRINITY_DN6744_c0_g1_i13	not available	len=7428 path=[0:0-657 4:658-681 6:682-3291 7:3292-3694 9:3695-4724 10:4725-4748 11:4749-4840 13:4841-4917 14:4918-5042 15:5043-6543 20:6544-6569 22:6570-6636 23:6637-7427]	0	756	682.96	3862	5114	1253	31122685	31123918	0.003369	911	72.187	911	72.187	37	2.93185	Plus	Plus	7428	gag/pol polyprotein	F:nucleic acid binding; F:aspartic-type endopeptidase activity; F:RNA-DNA hybrid ribonuclease activity; P:proteolysis; P:DNA integration; P:RNA phosphodiester bond hydrolysis, endonucleolytic	EC:3.1.30; EC:3.4.23; EC:3.1.26; EC:3.1.26.4	Acting on ester bonds; Acting on peptide bonds (peptidases); Acting on ester bonds; Ribonuclease H	-	-	-	-	-	-	-	-	-	-	-	-	-	-	-	-	-	-	*	6.1e-08	-	-	-	-
Fsp-Ps 2.1_LOD1.5 Interval	TRINITY_DN6744_c0_g1_i13	not available	len=7428 path=[0:0-657 4:658-681 6:682-3291 7:3292-3694 9:3695-4724 10:4725-4748 11:4749-4840 13:4841-4917 14:4918-5042 15:5043-6543 20:6544-6569 22:6570-6636 23:6637-7427]	0	756	682.96	3895	5619	1725	25453847	25455573	0.004638	1205	69.2131	1205	69.2131	30	1.72315	Plus	Plus	7428	gag/pol polyprotein	F:nucleic acid binding; F:aspartic-type endopeptidase activity; F:RNA-DNA hybrid ribonuclease activity; P:proteolysis; P:DNA integration; P:RNA phosphodiester bond hydrolysis, endonucleolytic	EC:3.1.30; EC:3.4.23; EC:3.1.26; EC:3.1.26.4	Acting on ester bonds; Acting on peptide bonds (peptidases); Acting on ester bonds; Ribonuclease H	-	-	-	-	-	-	-	-	-	-	-	-	-	-	-	-	-	-	*	6.1e-08	-	-	-	-
Fsp-Ps 2.1_LOD1.5 Interval	TRINITY_DN6744_c0_g1_i13	not available	len=7428 path=[0:0-657 4:658-681 6:682-3291 7:3292-3694 9:3695-4724 10:4725-4748 11:4749-4840 13:4841-4917 14:4918-5042 15:5043-6543 20:6544-6569 22:6570-6636 23:6637-7427]	0	756	682.96	4060	5494	1435	799266	800707	0.003859	1025	70.8362	1025	70.8362	17	1.17484	Plus	Plus	7428	gag/pol polyprotein	F:nucleic acid binding; F:aspartic-type endopeptidase activity; F:RNA-DNA hybrid ribonuclease activity; P:proteolysis; P:DNA integration; P:RNA phosphodiester bond hydrolysis, endonucleolytic	EC:3.1.30; EC:3.4.23; EC:3.1.26; EC:3.1.26.4	Acting on ester bonds; Acting on peptide bonds (peptidases); Acting on ester bonds; Ribonuclease H	-	-	-	-	-	-	-	-	-	-	-	-	-	-	-	-	-	-	*	6.1e-08	-	-	-	-
Fsp-Ps 2.1_LOD1.5 Interval	TRINITY_DN6744_c0_g1_i13	not available	len=7428 path=[0:0-657 4:658-681 6:682-3291 7:3292-3694 9:3695-4724 10:4725-4748 11:4749-4840 13:4841-4917 14:4918-5042 15:5043-6543 20:6544-6569 22:6570-6636 23:6637-7427]	0	752	679.353	5619	3895	1725	35885325	35887057	0.004633	1203	69.1379	1203	69.1379	22	1.26437	Plus	Minus	7428	gag/pol polyprotein	F:nucleic acid binding; F:aspartic-type endopeptidase activity; F:RNA-DNA hybrid ribonuclease activity; P:proteolysis; P:DNA integration; P:RNA phosphodiester bond hydrolysis, endonucleolytic	EC:3.1.30; EC:3.4.23; EC:3.1.26; EC:3.1.26.4	Acting on ester bonds; Acting on peptide bonds (peptidases); Acting on ester bonds; Ribonuclease H	-	-	-	-	-	-	-	-	-	-	-	-	-	-	-	-	-	-	*	6.1e-08	-	-	-	-
Fsp-Ps 2.1_LOD1.5 Interval	TRINITY_DN6744_c0_g1_i13	not available	len=7428 path=[0:0-657 4:658-681 6:682-3291 7:3292-3694 9:3695-4724 10:4725-4748 11:4749-4840 13:4841-4917 14:4918-5042 15:5043-6543 20:6544-6569 22:6570-6636 23:6637-7427]	0	746	673.943	3823	3243	581	17201086	17201644	0.001557	518	88.6986	518	88.6986	28	4.79452	Plus	Minus	7428	gag/pol polyprotein	F:nucleic acid binding; F:aspartic-type endopeptidase activity; F:RNA-DNA hybrid ribonuclease activity; P:proteolysis; P:DNA integration; P:RNA phosphodiester bond hydrolysis, endonucleolytic	EC:3.1.30; EC:3.4.23; EC:3.1.26; EC:3.1.26.4	Acting on ester bonds; Acting on peptide bonds (peptidases); Acting on ester bonds; Ribonuclease H	-	-	-	-	-	-	-	-	-	-	-	-	-	-	-	-	-	-	*	6.1e-08	-	-	-	-
Fsp-Ps 2.1_LOD1.5 Interval	TRINITY_DN6744_c0_g1_i13	not available	len=7428 path=[0:0-657 4:658-681 6:682-3291 7:3292-3694 9:3695-4724 10:4725-4748 11:4749-4840 13:4841-4917 14:4918-5042 15:5043-6543 20:6544-6569 22:6570-6636 23:6637-7427]	0	746	673.943	6829	7428	600	22065033	22065636	0.001613	517	84.7541	517	84.7541	16	2.62295	Plus	Plus	7428	gag/pol polyprotein	F:nucleic acid binding; F:aspartic-type endopeptidase activity; F:RNA-DNA hybrid ribonuclease activity; P:proteolysis; P:DNA integration; P:RNA phosphodiester bond hydrolysis, endonucleolytic	EC:3.1.30; EC:3.4.23; EC:3.1.26; EC:3.1.26.4	Acting on ester bonds; Acting on peptide bonds (peptidases); Acting on ester bonds; Ribonuclease H	-	-	-	-	-	-	-	-	-	-	-	-	-	-	-	-	-	-	*	6.1e-08	-	-	-	-
Fsp-Ps 2.1_LOD1.5 Interval	TRINITY_DN6744_c0_g1_i13	not available	len=7428 path=[0:0-657 4:658-681 6:682-3291 7:3292-3694 9:3695-4724 10:4725-4748 11:4749-4840 13:4841-4917 14:4918-5042 15:5043-6543 20:6544-6569 22:6570-6636 23:6637-7427]	0	744	672.139	7077	5815	1263	26803624	26804886	0.003391	925	72.606	925	72.606	22	1.72684	Plus	Minus	7428	gag/pol polyprotein	F:nucleic acid binding; F:aspartic-type endopeptidase activity; F:RNA-DNA hybrid ribonuclease activity; P:proteolysis; P:DNA integration; P:RNA phosphodiester bond hydrolysis, endonucleolytic	EC:3.1.30; EC:3.4.23; EC:3.1.26; EC:3.1.26.4	Acting on ester bonds; Acting on peptide bonds (peptidases); Acting on ester bonds; Ribonuclease H	-	-	-	-	-	-	-	-	-	-	-	-	-	-	-	-	-	-	*	6.1e-08	-	-	-	-
Fsp-Ps 2.1_LOD1.5 Interval	TRINITY_DN6744_c0_g1_i13	not available	len=7428 path=[0:0-657 4:658-681 6:682-3291 7:3292-3694 9:3695-4724 10:4725-4748 11:4749-4840 13:4841-4917 14:4918-5042 15:5043-6543 20:6544-6569 22:6570-6636 23:6637-7427]	0	742	670.336	7081	5144	1938	32068066	32070006	0.005206	1339	68.3861	1339	68.3861	37	1.88968	Plus	Minus	7428	gag/pol polyprotein	F:nucleic acid binding; F:aspartic-type endopeptidase activity; F:RNA-DNA hybrid ribonuclease activity; P:proteolysis; P:DNA integration; P:RNA phosphodiester bond hydrolysis, endonucleolytic	EC:3.1.30; EC:3.4.23; EC:3.1.26; EC:3.1.26.4	Acting on ester bonds; Acting on peptide bonds (peptidases); Acting on ester bonds; Ribonuclease H	-	-	-	-	-	-	-	-	-	-	-	-	-	-	-	-	-	-	*	6.1e-08	-	-	-	-
Fsp-Ps 2.1_LOD1.5 Interval	TRINITY_DN6744_c0_g1_i13	not available	len=7428 path=[0:0-657 4:658-681 6:682-3291 7:3292-3694 9:3695-4724 10:4725-4748 11:4749-4840 13:4841-4917 14:4918-5042 15:5043-6543 20:6544-6569 22:6570-6636 23:6637-7427]	0	742	670.336	7077	6021	1057	20123539	20124595	0.002837	792	74.5061	792	74.5061	12	1.12888	Plus	Minus	7428	gag/pol polyprotein	F:nucleic acid binding; F:aspartic-type endopeptidase activity; F:RNA-DNA hybrid ribonuclease activity; P:proteolysis; P:DNA integration; P:RNA phosphodiester bond hydrolysis, endonucleolytic	EC:3.1.30; EC:3.4.23; EC:3.1.26; EC:3.1.26.4	Acting on ester bonds; Acting on peptide bonds (peptidases); Acting on ester bonds; Ribonuclease H	-	-	-	-	-	-	-	-	-	-	-	-	-	-	-	-	-	-	*	6.1e-08	-	-	-	-
Fsp-Ps 2.1_LOD1.5 Interval	TRINITY_DN6744_c0_g1_i13	not available	len=7428 path=[0:0-657 4:658-681 6:682-3291 7:3292-3694 9:3695-4724 10:4725-4748 11:4749-4840 13:4841-4917 14:4918-5042 15:5043-6543 20:6544-6569 22:6570-6636 23:6637-7427]	0	738	666.729	5220	7077	1858	5668079	5669939	0.004996	1283	68.5363	1283	68.5363	25	1.33547	Plus	Plus	7428	gag/pol polyprotein	F:nucleic acid binding; F:aspartic-type endopeptidase activity; F:RNA-DNA hybrid ribonuclease activity; P:proteolysis; P:DNA integration; P:RNA phosphodiester bond hydrolysis, endonucleolytic	EC:3.1.30; EC:3.4.23; EC:3.1.26; EC:3.1.26.4	Acting on ester bonds; Acting on peptide bonds (peptidases); Acting on ester bonds; Ribonuclease H	-	-	-	-	-	-	-	-	-	-	-	-	-	-	-	-	-	-	*	6.1e-08	-	-	-	-
Fsp-Ps 2.1_LOD1.5 Interval	TRINITY_DN6744_c0_g1_i13	not available	len=7428 path=[0:0-657 4:658-681 6:682-3291 7:3292-3694 9:3695-4724 10:4725-4748 11:4749-4840 13:4841-4917 14:4918-5042 15:5043-6543 20:6544-6569 22:6570-6636 23:6637-7427]	0	736	664.926	3862	5280	1419	31149510	31150930	0.003816	1011	70.7983	1011	70.7983	16	1.12045	Plus	Plus	7428	gag/pol polyprotein	F:nucleic acid binding; F:aspartic-type endopeptidase activity; F:RNA-DNA hybrid ribonuclease activity; P:proteolysis; P:DNA integration; P:RNA phosphodiester bond hydrolysis, endonucleolytic	EC:3.1.30; EC:3.4.23; EC:3.1.26; EC:3.1.26.4	Acting on ester bonds; Acting on peptide bonds (peptidases); Acting on ester bonds; Ribonuclease H	-	-	-	-	-	-	-	-	-	-	-	-	-	-	-	-	-	-	*	6.1e-08	-	-	-	-
Fsp-Ps 2.1_LOD1.5 Interval	TRINITY_DN6744_c0_g1_i13	not available	len=7428 path=[0:0-657 4:658-681 6:682-3291 7:3292-3694 9:3695-4724 10:4725-4748 11:4749-4840 13:4841-4917 14:4918-5042 15:5043-6543 20:6544-6569 22:6570-6636 23:6637-7427]	0	736	664.926	5429	7081	1653	251962	253607	0.004445	1166	69.8622	1166	69.8622	39	2.33673	Plus	Plus	7428	gag/pol polyprotein	F:nucleic acid binding; F:aspartic-type endopeptidase activity; F:RNA-DNA hybrid ribonuclease activity; P:proteolysis; P:DNA integration; P:RNA phosphodiester bond hydrolysis, endonucleolytic	EC:3.1.30; EC:3.4.23; EC:3.1.26; EC:3.1.26.4	Acting on ester bonds; Acting on peptide bonds (peptidases); Acting on ester bonds; Ribonuclease H	-	-	-	-	-	-	-	-	-	-	-	-	-	-	-	-	-	-	*	6.1e-08	-	-	-	-
Fsp-Ps 2.1_LOD1.5 Interval	TRINITY_DN6744_c0_g1_i13	not available	len=7428 path=[0:0-657 4:658-681 6:682-3291 7:3292-3694 9:3695-4724 10:4725-4748 11:4749-4840 13:4841-4917 14:4918-5042 15:5043-6543 20:6544-6569 22:6570-6636 23:6637-7427]	0	734	663.123	3823	3244	580	396435	396982	0.001554	493	84.7079	493	84.7079	36	6.18557	Plus	Minus	7428	gag/pol polyprotein	F:nucleic acid binding; F:aspartic-type endopeptidase activity; F:RNA-DNA hybrid ribonuclease activity; P:proteolysis; P:DNA integration; P:RNA phosphodiester bond hydrolysis, endonucleolytic	EC:3.1.30; EC:3.4.23; EC:3.1.26; EC:3.1.26.4	Acting on ester bonds; Acting on peptide bonds (peptidases); Acting on ester bonds; Ribonuclease H	-	-	-	-	-	-	-	-	-	-	-	-	-	-	-	-	-	-	*	6.1e-08	-	-	-	-
Fsp-Ps 2.1_LOD1.5 Interval	TRINITY_DN6744_c0_g1_i13	not available	len=7428 path=[0:0-657 4:658-681 6:682-3291 7:3292-3694 9:3695-4724 10:4725-4748 11:4749-4840 13:4841-4917 14:4918-5042 15:5043-6543 20:6544-6569 22:6570-6636 23:6637-7427]	0	734	663.123	5619	3794	1826	22275221	22277061	0.004905	1270	68.3531	1270	68.3531	49	2.63724	Plus	Minus	7428	gag/pol polyprotein	F:nucleic acid binding; F:aspartic-type endopeptidase activity; F:RNA-DNA hybrid ribonuclease activity; P:proteolysis; P:DNA integration; P:RNA phosphodiester bond hydrolysis, endonucleolytic	EC:3.1.30; EC:3.4.23; EC:3.1.26; EC:3.1.26.4	Acting on ester bonds; Acting on peptide bonds (peptidases); Acting on ester bonds; Ribonuclease H	-	-	-	-	-	-	-	-	-	-	-	-	-	-	-	-	-	-	*	6.1e-08	-	-	-	-
Fsp-Ps 2.1_LOD1.5 Interval	TRINITY_DN6744_c0_g1_i13	not available	len=7428 path=[0:0-657 4:658-681 6:682-3291 7:3292-3694 9:3695-4724 10:4725-4748 11:4749-4840 13:4841-4917 14:4918-5042 15:5043-6543 20:6544-6569 22:6570-6636 23:6637-7427]	0	734	663.123	4044	5496	1453	12841382	12842807	0.003907	1029	70.1431	1029	70.1431	55	3.74915	Plus	Plus	7428	gag/pol polyprotein	F:nucleic acid binding; F:aspartic-type endopeptidase activity; F:RNA-DNA hybrid ribonuclease activity; P:proteolysis; P:DNA integration; P:RNA phosphodiester bond hydrolysis, endonucleolytic	EC:3.1.30; EC:3.4.23; EC:3.1.26; EC:3.1.26.4	Acting on ester bonds; Acting on peptide bonds (peptidases); Acting on ester bonds; Ribonuclease H	-	-	-	-	-	-	-	-	-	-	-	-	-	-	-	-	-	-	*	6.1e-08	-	-	-	-
Fsp-Ps 2.1_LOD1.5 Interval	TRINITY_DN6744_c0_g1_i13	not available	len=7428 path=[0:0-657 4:658-681 6:682-3291 7:3292-3694 9:3695-4724 10:4725-4748 11:4749-4840 13:4841-4917 14:4918-5042 15:5043-6543 20:6544-6569 22:6570-6636 23:6637-7427]	0	734	663.123	4650	6312	1663	27474786	27476447	0.004472	1159	69.3597	1159	69.3597	17	1.01735	Plus	Plus	7428	gag/pol polyprotein	F:nucleic acid binding; F:aspartic-type endopeptidase activity; F:RNA-DNA hybrid ribonuclease activity; P:proteolysis; P:DNA integration; P:RNA phosphodiester bond hydrolysis, endonucleolytic	EC:3.1.30; EC:3.4.23; EC:3.1.26; EC:3.1.26.4	Acting on ester bonds; Acting on peptide bonds (peptidases); Acting on ester bonds; Ribonuclease H	-	-	-	-	-	-	-	-	-	-	-	-	-	-	-	-	-	-	*	6.1e-08	-	-	-	-
Fsp-Ps 2.1_LOD1.5 Interval	TRINITY_DN6744_c0_g1_i13	not available	len=7428 path=[0:0-657 4:658-681 6:682-3291 7:3292-3694 9:3695-4724 10:4725-4748 11:4749-4840 13:4841-4917 14:4918-5042 15:5043-6543 20:6544-6569 22:6570-6636 23:6637-7427]	0	730	659.516	5586	4078	1509	1318193	1319668	0.004052	1059	69.901	1059	69.901	45	2.9703	Plus	Minus	7428	gag/pol polyprotein	F:nucleic acid binding; F:aspartic-type endopeptidase activity; F:RNA-DNA hybrid ribonuclease activity; P:proteolysis; P:DNA integration; P:RNA phosphodiester bond hydrolysis, endonucleolytic	EC:3.1.30; EC:3.4.23; EC:3.1.26; EC:3.1.26.4	Acting on ester bonds; Acting on peptide bonds (peptidases); Acting on ester bonds; Ribonuclease H	-	-	-	-	-	-	-	-	-	-	-	-	-	-	-	-	-	-	*	6.1e-08	-	-	-	-
Fsp-Ps 2.1_LOD1.5 Interval	TRINITY_DN6744_c0_g1_i13	not available	len=7428 path=[0:0-657 4:658-681 6:682-3291 7:3292-3694 9:3695-4724 10:4725-4748 11:4749-4840 13:4841-4917 14:4918-5042 15:5043-6543 20:6544-6569 22:6570-6636 23:6637-7427]	0	730	659.516	6740	7428	689	8023794	8024485	0.001853	571	81.8052	571	81.8052	15	2.149	Plus	Plus	7428	gag/pol polyprotein	F:nucleic acid binding; F:aspartic-type endopeptidase activity; F:RNA-DNA hybrid ribonuclease activity; P:proteolysis; P:DNA integration; P:RNA phosphodiester bond hydrolysis, endonucleolytic	EC:3.1.30; EC:3.4.23; EC:3.1.26; EC:3.1.26.4	Acting on ester bonds; Acting on peptide bonds (peptidases); Acting on ester bonds; Ribonuclease H	-	-	-	-	-	-	-	-	-	-	-	-	-	-	-	-	-	-	*	6.1e-08	-	-	-	-
Fsp-Ps 2.1_LOD1.5 Interval	TRINITY_DN6744_c0_g1_i13	not available	len=7428 path=[0:0-657 4:658-681 6:682-3291 7:3292-3694 9:3695-4724 10:4725-4748 11:4749-4840 13:4841-4917 14:4918-5042 15:5043-6543 20:6544-6569 22:6570-6636 23:6637-7427]	0	728	657.713	7077	5186	1892	17796151	17798045	0.005082	1308	68.4817	1308	68.4817	33	1.72775	Plus	Minus	7428	gag/pol polyprotein	F:nucleic acid binding; F:aspartic-type endopeptidase activity; F:RNA-DNA hybrid ribonuclease activity; P:proteolysis; P:DNA integration; P:RNA phosphodiester bond hydrolysis, endonucleolytic	EC:3.1.30; EC:3.4.23; EC:3.1.26; EC:3.1.26.4	Acting on ester bonds; Acting on peptide bonds (peptidases); Acting on ester bonds; Ribonuclease H	-	-	-	-	-	-	-	-	-	-	-	-	-	-	-	-	-	-	*	6.1e-08	-	-	-	-
Fsp-Ps 2.1_LOD1.5 Interval	TRINITY_DN6744_c0_g1_i13	not available	len=7428 path=[0:0-657 4:658-681 6:682-3291 7:3292-3694 9:3695-4724 10:4725-4748 11:4749-4840 13:4841-4917 14:4918-5042 15:5043-6543 20:6544-6569 22:6570-6636 23:6637-7427]	0	726	655.909	3895	5619	1725	6191917	6193649	0.004638	1196	68.7356	1196	68.7356	22	1.26437	Plus	Plus	7428	gag/pol polyprotein	F:nucleic acid binding; F:aspartic-type endopeptidase activity; F:RNA-DNA hybrid ribonuclease activity; P:proteolysis; P:DNA integration; P:RNA phosphodiester bond hydrolysis, endonucleolytic	EC:3.1.30; EC:3.4.23; EC:3.1.26; EC:3.1.26.4	Acting on ester bonds; Acting on peptide bonds (peptidases); Acting on ester bonds; Ribonuclease H	-	-	-	-	-	-	-	-	-	-	-	-	-	-	-	-	-	-	*	6.1e-08	-	-	-	-
Fsp-Ps 2.1_LOD1.5 Interval	TRINITY_DN6744_c0_g1_i13	not available	len=7428 path=[0:0-657 4:658-681 6:682-3291 7:3292-3694 9:3695-4724 10:4725-4748 11:4749-4840 13:4841-4917 14:4918-5042 15:5043-6543 20:6544-6569 22:6570-6636 23:6637-7427]	0	726	655.909	7081	5894	1188	11174816	11176000	0.003189	872	72.9707	872	72.9707	17	1.42259	Plus	Minus	7428	gag/pol polyprotein	F:nucleic acid binding; F:aspartic-type endopeptidase activity; F:RNA-DNA hybrid ribonuclease activity; P:proteolysis; P:DNA integration; P:RNA phosphodiester bond hydrolysis, endonucleolytic	EC:3.1.30; EC:3.4.23; EC:3.1.26; EC:3.1.26.4	Acting on ester bonds; Acting on peptide bonds (peptidases); Acting on ester bonds; Ribonuclease H	-	-	-	-	-	-	-	-	-	-	-	-	-	-	-	-	-	-	*	6.1e-08	-	-	-	-
Fsp-Ps 2.1_LOD1.5 Interval	TRINITY_DN6744_c0_g1_i13	not available	len=7428 path=[0:0-657 4:658-681 6:682-3291 7:3292-3694 9:3695-4724 10:4725-4748 11:4749-4840 13:4841-4917 14:4918-5042 15:5043-6543 20:6544-6569 22:6570-6636 23:6637-7427]	0	726	655.909	6734	7428	695	12831510	12832212	0.001869	572	81.0198	572	81.0198	14	1.983	Plus	Plus	7428	gag/pol polyprotein	F:nucleic acid binding; F:aspartic-type endopeptidase activity; F:RNA-DNA hybrid ribonuclease activity; P:proteolysis; P:DNA integration; P:RNA phosphodiester bond hydrolysis, endonucleolytic	EC:3.1.30; EC:3.4.23; EC:3.1.26; EC:3.1.26.4	Acting on ester bonds; Acting on peptide bonds (peptidases); Acting on ester bonds; Ribonuclease H	-	-	-	-	-	-	-	-	-	-	-	-	-	-	-	-	-	-	*	6.1e-08	-	-	-	-
Fsp-Ps 2.1_LOD1.5 Interval	TRINITY_DN6744_c0_g1_i13	not available	len=7428 path=[0:0-657 4:658-681 6:682-3291 7:3292-3694 9:3695-4724 10:4725-4748 11:4749-4840 13:4841-4917 14:4918-5042 15:5043-6543 20:6544-6569 22:6570-6636 23:6637-7427]	0	724	654.106	4276	5287	1012	8281055	8282068	0.002721	754	74.359	754	74.359	2	0.197239	Plus	Plus	7428	gag/pol polyprotein	F:nucleic acid binding; F:aspartic-type endopeptidase activity; F:RNA-DNA hybrid ribonuclease activity; P:proteolysis; P:DNA integration; P:RNA phosphodiester bond hydrolysis, endonucleolytic	EC:3.1.30; EC:3.4.23; EC:3.1.26; EC:3.1.26.4	Acting on ester bonds; Acting on peptide bonds (peptidases); Acting on ester bonds; Ribonuclease H	-	-	-	-	-	-	-	-	-	-	-	-	-	-	-	-	-	-	*	6.1e-08	-	-	-	-
Fsp-Ps 2.1_LOD1.5 Interval	TRINITY_DN6744_c0_g1_i13	not available	len=7428 path=[0:0-657 4:658-681 6:682-3291 7:3292-3694 9:3695-4724 10:4725-4748 11:4749-4840 13:4841-4917 14:4918-5042 15:5043-6543 20:6544-6569 22:6570-6636 23:6637-7427]	0	724	654.106	5971	7290	1320	22640272	22641578	0.003549	956	71.3966	956	71.3966	51	3.80881	Plus	Plus	7428	gag/pol polyprotein	F:nucleic acid binding; F:aspartic-type endopeptidase activity; F:RNA-DNA hybrid ribonuclease activity; P:proteolysis; P:DNA integration; P:RNA phosphodiester bond hydrolysis, endonucleolytic	EC:3.1.30; EC:3.4.23; EC:3.1.26; EC:3.1.26.4	Acting on ester bonds; Acting on peptide bonds (peptidases); Acting on ester bonds; Ribonuclease H	-	-	-	-	-	-	-	-	-	-	-	-	-	-	-	-	-	-	*	6.1e-08	-	-	-	-
Fsp-Ps 2.1_LOD1.5 Interval	TRINITY_DN6744_c0_g1_i13	not available	len=7428 path=[0:0-657 4:658-681 6:682-3291 7:3292-3694 9:3695-4724 10:4725-4748 11:4749-4840 13:4841-4917 14:4918-5042 15:5043-6543 20:6544-6569 22:6570-6636 23:6637-7427]	0	722	652.302	7081	5920	1162	21345068	21346229	0.003119	852	72.8828	852	72.8828	14	1.1976	Plus	Minus	7428	gag/pol polyprotein	F:nucleic acid binding; F:aspartic-type endopeptidase activity; F:RNA-DNA hybrid ribonuclease activity; P:proteolysis; P:DNA integration; P:RNA phosphodiester bond hydrolysis, endonucleolytic	EC:3.1.30; EC:3.4.23; EC:3.1.26; EC:3.1.26.4	Acting on ester bonds; Acting on peptide bonds (peptidases); Acting on ester bonds; Ribonuclease H	-	-	-	-	-	-	-	-	-	-	-	-	-	-	-	-	-	-	*	6.1e-08	-	-	-	-
Fsp-Ps 2.1_LOD1.5 Interval	TRINITY_DN6744_c0_g1_i13	not available	len=7428 path=[0:0-657 4:658-681 6:682-3291 7:3292-3694 9:3695-4724 10:4725-4748 11:4749-4840 13:4841-4917 14:4918-5042 15:5043-6543 20:6544-6569 22:6570-6636 23:6637-7427]	0	722	652.302	7428	6829	600	27244704	27245311	0.001608	516	84.0391	516	84.0391	20	3.25733	Plus	Minus	7428	gag/pol polyprotein	F:nucleic acid binding; F:aspartic-type endopeptidase activity; F:RNA-DNA hybrid ribonuclease activity; P:proteolysis; P:DNA integration; P:RNA phosphodiester bond hydrolysis, endonucleolytic	EC:3.1.30; EC:3.4.23; EC:3.1.26; EC:3.1.26.4	Acting on ester bonds; Acting on peptide bonds (peptidases); Acting on ester bonds; Ribonuclease H	-	-	-	-	-	-	-	-	-	-	-	-	-	-	-	-	-	-	*	6.1e-08	-	-	-	-
Fsp-Ps 2.1_LOD1.5 Interval	TRINITY_DN6744_c0_g1_i13	not available	len=7428 path=[0:0-657 4:658-681 6:682-3291 7:3292-3694 9:3695-4724 10:4725-4748 11:4749-4840 13:4841-4917 14:4918-5042 15:5043-6543 20:6544-6569 22:6570-6636 23:6637-7427]	0	722	652.302	6829	7428	600	17060165	17060764	0.001613	518	84.6405	518	84.6405	24	3.92157	Plus	Plus	7428	gag/pol polyprotein	F:nucleic acid binding; F:aspartic-type endopeptidase activity; F:RNA-DNA hybrid ribonuclease activity; P:proteolysis; P:DNA integration; P:RNA phosphodiester bond hydrolysis, endonucleolytic	EC:3.1.30; EC:3.4.23; EC:3.1.26; EC:3.1.26.4	Acting on ester bonds; Acting on peptide bonds (peptidases); Acting on ester bonds; Ribonuclease H	-	-	-	-	-	-	-	-	-	-	-	-	-	-	-	-	-	-	*	6.1e-08	-	-	-	-
Fsp-Ps 2.1_LOD1.5 Interval	TRINITY_DN6744_c0_g1_i13	not available	len=7428 path=[0:0-657 4:658-681 6:682-3291 7:3292-3694 9:3695-4724 10:4725-4748 11:4749-4840 13:4841-4917 14:4918-5042 15:5043-6543 20:6544-6569 22:6570-6636 23:6637-7427]	1.526e-180	720	650.499	5619	3895	1725	11548494	11550225	0.004633	1200	68.8468	1200	68.8468	29	1.6638	Plus	Minus	7428	gag/pol polyprotein	F:nucleic acid binding; F:aspartic-type endopeptidase activity; F:RNA-DNA hybrid ribonuclease activity; P:proteolysis; P:DNA integration; P:RNA phosphodiester bond hydrolysis, endonucleolytic	EC:3.1.30; EC:3.4.23; EC:3.1.26; EC:3.1.26.4	Acting on ester bonds; Acting on peptide bonds (peptidases); Acting on ester bonds; Ribonuclease H	-	-	-	-	-	-	-	-	-	-	-	-	-	-	-	-	-	-	*	6.1e-08	-	-	-	-
Fsp-Ps 2.1_LOD1.5 Interval	TRINITY_DN6744_c0_g1_i13	not available	len=7428 path=[0:0-657 4:658-681 6:682-3291 7:3292-3694 9:3695-4724 10:4725-4748 11:4749-4840 13:4841-4917 14:4918-5042 15:5043-6543 20:6544-6569 22:6570-6636 23:6637-7427]	1.526e-180	720	650.499	5064	7076	2013	30810204	30812218	0.005413	1382	67.8782	1382	67.8782	44	2.1611	Plus	Plus	7428	gag/pol polyprotein	F:nucleic acid binding; F:aspartic-type endopeptidase activity; F:RNA-DNA hybrid ribonuclease activity; P:proteolysis; P:DNA integration; P:RNA phosphodiester bond hydrolysis, endonucleolytic	EC:3.1.30; EC:3.4.23; EC:3.1.26; EC:3.1.26.4	Acting on ester bonds; Acting on peptide bonds (peptidases); Acting on ester bonds; Ribonuclease H	-	-	-	-	-	-	-	-	-	-	-	-	-	-	-	-	-	-	*	6.1e-08	-	-	-	-
Fsp-Ps 2.1_LOD1.5 Interval	TRINITY_DN6744_c0_g1_i13	not available	len=7428 path=[0:0-657 4:658-681 6:682-3291 7:3292-3694 9:3695-4724 10:4725-4748 11:4749-4840 13:4841-4917 14:4918-5042 15:5043-6543 20:6544-6569 22:6570-6636 23:6637-7427]	1.526e-180	720	650.499	5981	7077	1097	25059245	25060341	0.00295	811	73.6603	811	73.6603	8	0.726612	Plus	Plus	7428	gag/pol polyprotein	F:nucleic acid binding; F:aspartic-type endopeptidase activity; F:RNA-DNA hybrid ribonuclease activity; P:proteolysis; P:DNA integration; P:RNA phosphodiester bond hydrolysis, endonucleolytic	EC:3.1.30; EC:3.4.23; EC:3.1.26; EC:3.1.26.4	Acting on ester bonds; Acting on peptide bonds (peptidases); Acting on ester bonds; Ribonuclease H	-	-	-	-	-	-	-	-	-	-	-	-	-	-	-	-	-	-	*	6.1e-08	-	-	-	-
Fsp-Ps 2.1_LOD1.5 Interval	TRINITY_DN6744_c0_g1_i13	not available	len=7428 path=[0:0-657 4:658-681 6:682-3291 7:3292-3694 9:3695-4724 10:4725-4748 11:4749-4840 13:4841-4917 14:4918-5042 15:5043-6543 20:6544-6569 22:6570-6636 23:6637-7427]	1.526e-180	720	650.499	6035	7077	1043	31924171	31925213	0.002805	780	74.3565	780	74.3565	12	1.14395	Plus	Plus	7428	gag/pol polyprotein	F:nucleic acid binding; F:aspartic-type endopeptidase activity; F:RNA-DNA hybrid ribonuclease activity; P:proteolysis; P:DNA integration; P:RNA phosphodiester bond hydrolysis, endonucleolytic	EC:3.1.30; EC:3.4.23; EC:3.1.26; EC:3.1.26.4	Acting on ester bonds; Acting on peptide bonds (peptidases); Acting on ester bonds; Ribonuclease H	-	-	-	-	-	-	-	-	-	-	-	-	-	-	-	-	-	-	*	6.1e-08	-	-	-	-
Fsp-Ps 2.1_LOD1.5 Interval	TRINITY_DN6744_c0_g1_i13	not available	len=7428 path=[0:0-657 4:658-681 6:682-3291 7:3292-3694 9:3695-4724 10:4725-4748 11:4749-4840 13:4841-4917 14:4918-5042 15:5043-6543 20:6544-6569 22:6570-6636 23:6637-7427]	5.327e-180	718	648.696	3862	5152	1291	21054892	21056184	0.003471	927	71.4176	927	71.4176	12	0.924499	Plus	Plus	7428	gag/pol polyprotein	F:nucleic acid binding; F:aspartic-type endopeptidase activity; F:RNA-DNA hybrid ribonuclease activity; P:proteolysis; P:DNA integration; P:RNA phosphodiester bond hydrolysis, endonucleolytic	EC:3.1.30; EC:3.4.23; EC:3.1.26; EC:3.1.26.4	Acting on ester bonds; Acting on peptide bonds (peptidases); Acting on ester bonds; Ribonuclease H	-	-	-	-	-	-	-	-	-	-	-	-	-	-	-	-	-	-	*	6.1e-08	-	-	-	-
Fsp-Ps 2.1_LOD1.5 Interval	TRINITY_DN6744_c0_g1_i13	not available	len=7428 path=[0:0-657 4:658-681 6:682-3291 7:3292-3694 9:3695-4724 10:4725-4748 11:4749-4840 13:4841-4917 14:4918-5042 15:5043-6543 20:6544-6569 22:6570-6636 23:6637-7427]	5.327e-180	718	648.696	5592	4041	1552	6514005	6515563	0.004168	1088	69.5208	1088	69.5208	19	1.21406	Plus	Minus	7428	gag/pol polyprotein	F:nucleic acid binding; F:aspartic-type endopeptidase activity; F:RNA-DNA hybrid ribonuclease activity; P:proteolysis; P:DNA integration; P:RNA phosphodiester bond hydrolysis, endonucleolytic	EC:3.1.30; EC:3.4.23; EC:3.1.26; EC:3.1.26.4	Acting on ester bonds; Acting on peptide bonds (peptidases); Acting on ester bonds; Ribonuclease H	-	-	-	-	-	-	-	-	-	-	-	-	-	-	-	-	-	-	*	6.1e-08	-	-	-	-
Fsp-Ps 2.1_LOD1.5 Interval	TRINITY_DN6744_c0_g1_i13	not available	len=7428 path=[0:0-657 4:658-681 6:682-3291 7:3292-3694 9:3695-4724 10:4725-4748 11:4749-4840 13:4841-4917 14:4918-5042 15:5043-6543 20:6544-6569 22:6570-6636 23:6637-7427]	5.327e-180	718	648.696	7428	6740	689	12847632	12848321	0.001847	564	80.9182	564	80.9182	15	2.15208	Plus	Minus	7428	gag/pol polyprotein	F:nucleic acid binding; F:aspartic-type endopeptidase activity; F:RNA-DNA hybrid ribonuclease activity; P:proteolysis; P:DNA integration; P:RNA phosphodiester bond hydrolysis, endonucleolytic	EC:3.1.30; EC:3.4.23; EC:3.1.26; EC:3.1.26.4	Acting on ester bonds; Acting on peptide bonds (peptidases); Acting on ester bonds; Ribonuclease H	-	-	-	-	-	-	-	-	-	-	-	-	-	-	-	-	-	-	*	6.1e-08	-	-	-	-
Fsp-Ps 2.1_LOD1.5 Interval	TRINITY_DN6744_c0_g1_i13	not available	len=7428 path=[0:0-657 4:658-681 6:682-3291 7:3292-3694 9:3695-4724 10:4725-4748 11:4749-4840 13:4841-4917 14:4918-5042 15:5043-6543 20:6544-6569 22:6570-6636 23:6637-7427]	1.859e-179	716	646.892	5496	3872	1625	23562299	23563930	0.004364	1137	69.0765	1137	69.0765	35	2.12637	Plus	Minus	7428	gag/pol polyprotein	F:nucleic acid binding; F:aspartic-type endopeptidase activity; F:RNA-DNA hybrid ribonuclease activity; P:proteolysis; P:DNA integration; P:RNA phosphodiester bond hydrolysis, endonucleolytic	EC:3.1.30; EC:3.4.23; EC:3.1.26; EC:3.1.26.4	Acting on ester bonds; Acting on peptide bonds (peptidases); Acting on ester bonds; Ribonuclease H	-	-	-	-	-	-	-	-	-	-	-	-	-	-	-	-	-	-	*	6.1e-08	-	-	-	-
Fsp-Ps 2.1_LOD1.5 Interval	TRINITY_DN6744_c0_g1_i13	not available	len=7428 path=[0:0-657 4:658-681 6:682-3291 7:3292-3694 9:3695-4724 10:4725-4748 11:4749-4840 13:4841-4917 14:4918-5042 15:5043-6543 20:6544-6569 22:6570-6636 23:6637-7427]	1.859e-179	716	646.892	5619	3895	1725	18185822	18187553	0.004633	1199	68.8685	1199	68.8685	25	1.43596	Plus	Minus	7428	gag/pol polyprotein	F:nucleic acid binding; F:aspartic-type endopeptidase activity; F:RNA-DNA hybrid ribonuclease activity; P:proteolysis; P:DNA integration; P:RNA phosphodiester bond hydrolysis, endonucleolytic	EC:3.1.30; EC:3.4.23; EC:3.1.26; EC:3.1.26.4	Acting on ester bonds; Acting on peptide bonds (peptidases); Acting on ester bonds; Ribonuclease H	-	-	-	-	-	-	-	-	-	-	-	-	-	-	-	-	-	-	*	6.1e-08	-	-	-	-
Fsp-Ps 2.1_LOD1.5 Interval	TRINITY_DN6744_c0_g1_i13	not available	len=7428 path=[0:0-657 4:658-681 6:682-3291 7:3292-3694 9:3695-4724 10:4725-4748 11:4749-4840 13:4841-4917 14:4918-5042 15:5043-6543 20:6544-6569 22:6570-6636 23:6637-7427]	1.859e-179	716	646.892	5121	3895	1227	26810725	26811952	0.003294	889	72.0421	889	72.0421	13	1.05348	Plus	Minus	7428	gag/pol polyprotein	F:nucleic acid binding; F:aspartic-type endopeptidase activity; F:RNA-DNA hybrid ribonuclease activity; P:proteolysis; P:DNA integration; P:RNA phosphodiester bond hydrolysis, endonucleolytic	EC:3.1.30; EC:3.4.23; EC:3.1.26; EC:3.1.26.4	Acting on ester bonds; Acting on peptide bonds (peptidases); Acting on ester bonds; Ribonuclease H	-	-	-	-	-	-	-	-	-	-	-	-	-	-	-	-	-	-	*	6.1e-08	-	-	-	-
Fsp-Ps 2.1_LOD1.5 Interval	TRINITY_DN6744_c0_g1_i13	not available	len=7428 path=[0:0-657 4:658-681 6:682-3291 7:3292-3694 9:3695-4724 10:4725-4748 11:4749-4840 13:4841-4917 14:4918-5042 15:5043-6543 20:6544-6569 22:6570-6636 23:6637-7427]	1.859e-179	716	646.892	4180	5619	1440	9638707	9640154	0.003872	1020	70.2963	1020	70.2963	14	0.964852	Plus	Plus	7428	gag/pol polyprotein	F:nucleic acid binding; F:aspartic-type endopeptidase activity; F:RNA-DNA hybrid ribonuclease activity; P:proteolysis; P:DNA integration; P:RNA phosphodiester bond hydrolysis, endonucleolytic	EC:3.1.30; EC:3.4.23; EC:3.1.26; EC:3.1.26.4	Acting on ester bonds; Acting on peptide bonds (peptidases); Acting on ester bonds; Ribonuclease H	-	-	-	-	-	-	-	-	-	-	-	-	-	-	-	-	-	-	*	6.1e-08	-	-	-	-
Fsp-Ps 2.1_LOD1.5 Interval	TRINITY_DN6744_c0_g1_i13	not available	len=7428 path=[0:0-657 4:658-681 6:682-3291 7:3292-3694 9:3695-4724 10:4725-4748 11:4749-4840 13:4841-4917 14:4918-5042 15:5043-6543 20:6544-6569 22:6570-6636 23:6637-7427]	2.265e-178	712	643.286	3655	4715	1061	32293510	32294572	0.002853	783	73.5902	783	73.5902	4	0.37594	Plus	Plus	7428	gag/pol polyprotein	F:nucleic acid binding; F:aspartic-type endopeptidase activity; F:RNA-DNA hybrid ribonuclease activity; P:proteolysis; P:DNA integration; P:RNA phosphodiester bond hydrolysis, endonucleolytic	EC:3.1.30; EC:3.4.23; EC:3.1.26; EC:3.1.26.4	Acting on ester bonds; Acting on peptide bonds (peptidases); Acting on ester bonds; Ribonuclease H	-	-	-	-	-	-	-	-	-	-	-	-	-	-	-	-	-	-	*	6.1e-08	-	-	-	-
Fsp-Ps 2.1_LOD1.5 Interval	TRINITY_DN6744_c0_g1_i13	not available	len=7428 path=[0:0-657 4:658-681 6:682-3291 7:3292-3694 9:3695-4724 10:4725-4748 11:4749-4840 13:4841-4917 14:4918-5042 15:5043-6543 20:6544-6569 22:6570-6636 23:6637-7427]	2.265e-178	712	643.286	3913	5205	1293	30256447	30257741	0.003477	927	71.3077	927	71.3077	12	0.923077	Plus	Plus	7428	gag/pol polyprotein	F:nucleic acid binding; F:aspartic-type endopeptidase activity; F:RNA-DNA hybrid ribonuclease activity; P:proteolysis; P:DNA integration; P:RNA phosphodiester bond hydrolysis, endonucleolytic	EC:3.1.30; EC:3.4.23; EC:3.1.26; EC:3.1.26.4	Acting on ester bonds; Acting on peptide bonds (peptidases); Acting on ester bonds; Ribonuclease H	-	-	-	-	-	-	-	-	-	-	-	-	-	-	-	-	-	-	*	6.1e-08	-	-	-	-
Fsp-Ps 2.1_LOD1.5 Interval	TRINITY_DN6744_c0_g1_i13	not available	len=7428 path=[0:0-657 4:658-681 6:682-3291 7:3292-3694 9:3695-4724 10:4725-4748 11:4749-4840 13:4841-4917 14:4918-5042 15:5043-6543 20:6544-6569 22:6570-6636 23:6637-7427]	2.265e-178	712	643.286	5297	7077	1781	21410609	21412377	0.004789	1239	68.7569	1239	68.7569	54	2.99667	Plus	Plus	7428	gag/pol polyprotein	F:nucleic acid binding; F:aspartic-type endopeptidase activity; F:RNA-DNA hybrid ribonuclease activity; P:proteolysis; P:DNA integration; P:RNA phosphodiester bond hydrolysis, endonucleolytic	EC:3.1.30; EC:3.4.23; EC:3.1.26; EC:3.1.26.4	Acting on ester bonds; Acting on peptide bonds (peptidases); Acting on ester bonds; Ribonuclease H	-	-	-	-	-	-	-	-	-	-	-	-	-	-	-	-	-	-	*	6.1e-08	-	-	-	-
Fsp-Ps 2.1_LOD1.5 Interval	TRINITY_DN6744_c0_g1_i13	not available	len=7428 path=[0:0-657 4:658-681 6:682-3291 7:3292-3694 9:3695-4724 10:4725-4748 11:4749-4840 13:4841-4917 14:4918-5042 15:5043-6543 20:6544-6569 22:6570-6636 23:6637-7427]	7.906e-178	710	641.482	3872	5028	1157	8882693	8883852	0.003111	848	72.665	848	72.665	17	1.45673	Plus	Plus	7428	gag/pol polyprotein	F:nucleic acid binding; F:aspartic-type endopeptidase activity; F:RNA-DNA hybrid ribonuclease activity; P:proteolysis; P:DNA integration; P:RNA phosphodiester bond hydrolysis, endonucleolytic	EC:3.1.30; EC:3.4.23; EC:3.1.26; EC:3.1.26.4	Acting on ester bonds; Acting on peptide bonds (peptidases); Acting on ester bonds; Ribonuclease H	-	-	-	-	-	-	-	-	-	-	-	-	-	-	-	-	-	-	*	6.1e-08	-	-	-	-
Fsp-Ps 2.1_LOD1.5 Interval	TRINITY_DN6744_c0_g1_i13	not available	len=7428 path=[0:0-657 4:658-681 6:682-3291 7:3292-3694 9:3695-4724 10:4725-4748 11:4749-4840 13:4841-4917 14:4918-5042 15:5043-6543 20:6544-6569 22:6570-6636 23:6637-7427]	7.906e-178	710	641.482	6602	7014	413	14848559	14848971	0.001111	390	94.431	390	94.431	0	0	Plus	Plus	7428	gag/pol polyprotein	F:nucleic acid binding; F:aspartic-type endopeptidase activity; F:RNA-DNA hybrid ribonuclease activity; P:proteolysis; P:DNA integration; P:RNA phosphodiester bond hydrolysis, endonucleolytic	EC:3.1.30; EC:3.4.23; EC:3.1.26; EC:3.1.26.4	Acting on ester bonds; Acting on peptide bonds (peptidases); Acting on ester bonds; Ribonuclease H	-	-	-	-	-	-	-	-	-	-	-	-	-	-	-	-	-	-	*	6.1e-08	-	-	-	-
Fsp-Ps 2.1_LOD1.5 Interval	TRINITY_DN6744_c0_g1_i13	not available	len=7428 path=[0:0-657 4:658-681 6:682-3291 7:3292-3694 9:3695-4724 10:4725-4748 11:4749-4840 13:4841-4917 14:4918-5042 15:5043-6543 20:6544-6569 22:6570-6636 23:6637-7427]	2.76e-177	708	639.679	5614	3862	1753	22761804	22763574	0.004708	1229	68.7745	1229	68.7745	50	2.79799	Plus	Minus	7428	gag/pol polyprotein	F:nucleic acid binding; F:aspartic-type endopeptidase activity; F:RNA-DNA hybrid ribonuclease activity; P:proteolysis; P:DNA integration; P:RNA phosphodiester bond hydrolysis, endonucleolytic	EC:3.1.30; EC:3.4.23; EC:3.1.26; EC:3.1.26.4	Acting on ester bonds; Acting on peptide bonds (peptidases); Acting on ester bonds; Ribonuclease H	-	-	-	-	-	-	-	-	-	-	-	-	-	-	-	-	-	-	*	6.1e-08	-	-	-	-
Fsp-Ps 2.1_LOD1.5 Interval	TRINITY_DN6744_c0_g1_i13	not available	len=7428 path=[0:0-657 4:658-681 6:682-3291 7:3292-3694 9:3695-4724 10:4725-4748 11:4749-4840 13:4841-4917 14:4918-5042 15:5043-6543 20:6544-6569 22:6570-6636 23:6637-7427]	9.632e-177	706	637.875	6165	4262	1904	16269042	16270949	0.005114	1313	68.1724	1313	68.1724	40	2.07684	Plus	Minus	7428	gag/pol polyprotein	F:nucleic acid binding; F:aspartic-type endopeptidase activity; F:RNA-DNA hybrid ribonuclease activity; P:proteolysis; P:DNA integration; P:RNA phosphodiester bond hydrolysis, endonucleolytic	EC:3.1.30; EC:3.4.23; EC:3.1.26; EC:3.1.26.4	Acting on ester bonds; Acting on peptide bonds (peptidases); Acting on ester bonds; Ribonuclease H	-	-	-	-	-	-	-	-	-	-	-	-	-	-	-	-	-	-	*	6.1e-08	-	-	-	-
Fsp-Ps 2.1_LOD1.5 Interval	TRINITY_DN6744_c0_g1_i13	not available	len=7428 path=[0:0-657 4:658-681 6:682-3291 7:3292-3694 9:3695-4724 10:4725-4748 11:4749-4840 13:4841-4917 14:4918-5042 15:5043-6543 20:6544-6569 22:6570-6636 23:6637-7427]	9.632e-177	706	637.875	5456	7077	1622	12523147	12524765	0.004361	1136	69.3529	1136	69.3529	35	2.13675	Plus	Plus	7428	gag/pol polyprotein	F:nucleic acid binding; F:aspartic-type endopeptidase activity; F:RNA-DNA hybrid ribonuclease activity; P:proteolysis; P:DNA integration; P:RNA phosphodiester bond hydrolysis, endonucleolytic	EC:3.1.30; EC:3.4.23; EC:3.1.26; EC:3.1.26.4	Acting on ester bonds; Acting on peptide bonds (peptidases); Acting on ester bonds; Ribonuclease H	-	-	-	-	-	-	-	-	-	-	-	-	-	-	-	-	-	-	*	6.1e-08	-	-	-	-
Fsp-Ps 2.1_LOD1.5 Interval	TRINITY_DN6744_c0_g1_i13	not available	len=7428 path=[0:0-657 4:658-681 6:682-3291 7:3292-3694 9:3695-4724 10:4725-4748 11:4749-4840 13:4841-4917 14:4918-5042 15:5043-6543 20:6544-6569 22:6570-6636 23:6637-7427]	9.632e-177	706	637.875	6883	7428	546	31080302	31080852	0.001468	477	85.7914	477	85.7914	15	2.69784	Plus	Plus	7428	gag/pol polyprotein	F:nucleic acid binding; F:aspartic-type endopeptidase activity; F:RNA-DNA hybrid ribonuclease activity; P:proteolysis; P:DNA integration; P:RNA phosphodiester bond hydrolysis, endonucleolytic	EC:3.1.30; EC:3.4.23; EC:3.1.26; EC:3.1.26.4	Acting on ester bonds; Acting on peptide bonds (peptidases); Acting on ester bonds; Ribonuclease H	-	-	-	-	-	-	-	-	-	-	-	-	-	-	-	-	-	-	*	6.1e-08	-	-	-	-
Fsp-Ps 2.1_LOD1.5 Interval	TRINITY_DN6744_c0_g1_i13	not available	len=7428 path=[0:0-657 4:658-681 6:682-3291 7:3292-3694 9:3695-4724 10:4725-4748 11:4749-4840 13:4841-4917 14:4918-5042 15:5043-6543 20:6544-6569 22:6570-6636 23:6637-7427]	3.362e-176	704	636.072	5121	3862	1260	23717836	23719099	0.003383	911	71.6758	911	71.6758	18	1.41621	Plus	Minus	7428	gag/pol polyprotein	F:nucleic acid binding; F:aspartic-type endopeptidase activity; F:RNA-DNA hybrid ribonuclease activity; P:proteolysis; P:DNA integration; P:RNA phosphodiester bond hydrolysis, endonucleolytic	EC:3.1.30; EC:3.4.23; EC:3.1.26; EC:3.1.26.4	Acting on ester bonds; Acting on peptide bonds (peptidases); Acting on ester bonds; Ribonuclease H	-	-	-	-	-	-	-	-	-	-	-	-	-	-	-	-	-	-	*	6.1e-08	-	-	-	-
Fsp-Ps 2.1_LOD1.5 Interval	TRINITY_DN6744_c0_g1_i13	not available	len=7428 path=[0:0-657 4:658-681 6:682-3291 7:3292-3694 9:3695-4724 10:4725-4748 11:4749-4840 13:4841-4917 14:4918-5042 15:5043-6543 20:6544-6569 22:6570-6636 23:6637-7427]	1.173e-175	702	634.269	3895	5598	1704	25438594	25440305	0.004582	1183	68.6992	1183	68.6992	28	1.62602	Plus	Plus	7428	gag/pol polyprotein	F:nucleic acid binding; F:aspartic-type endopeptidase activity; F:RNA-DNA hybrid ribonuclease activity; P:proteolysis; P:DNA integration; P:RNA phosphodiester bond hydrolysis, endonucleolytic	EC:3.1.30; EC:3.4.23; EC:3.1.26; EC:3.1.26.4	Acting on ester bonds; Acting on peptide bonds (peptidases); Acting on ester bonds; Ribonuclease H	-	-	-	-	-	-	-	-	-	-	-	-	-	-	-	-	-	-	*	6.1e-08	-	-	-	-
Fsp-Ps 2.1_LOD1.5 Interval	TRINITY_DN6744_c0_g1_i13	not available	len=7428 path=[0:0-657 4:658-681 6:682-3291 7:3292-3694 9:3695-4724 10:4725-4748 11:4749-4840 13:4841-4917 14:4918-5042 15:5043-6543 20:6544-6569 22:6570-6636 23:6637-7427]	1.173e-175	702	634.269	4005	6216	2212	27358203	27360417	0.005948	1526	67.6418	1526	67.6418	85	3.76773	Plus	Plus	7428	gag/pol polyprotein	F:nucleic acid binding; F:aspartic-type endopeptidase activity; F:RNA-DNA hybrid ribonuclease activity; P:proteolysis; P:DNA integration; P:RNA phosphodiester bond hydrolysis, endonucleolytic	EC:3.1.30; EC:3.4.23; EC:3.1.26; EC:3.1.26.4	Acting on ester bonds; Acting on peptide bonds (peptidases); Acting on ester bonds; Ribonuclease H	-	-	-	-	-	-	-	-	-	-	-	-	-	-	-	-	-	-	*	6.1e-08	-	-	-	-
Fsp-Ps 2.1_LOD1.5 Interval	TRINITY_DN6744_c0_g1_i13	not available	len=7428 path=[0:0-657 4:658-681 6:682-3291 7:3292-3694 9:3695-4724 10:4725-4748 11:4749-4840 13:4841-4917 14:4918-5042 15:5043-6543 20:6544-6569 22:6570-6636 23:6637-7427]	1.173e-175	702	634.269	6428	7305	878	27014684	27015563	0.002361	688	76.5295	688	76.5295	40	4.44939	Plus	Plus	7428	gag/pol polyprotein	F:nucleic acid binding; F:aspartic-type endopeptidase activity; F:RNA-DNA hybrid ribonuclease activity; P:proteolysis; P:DNA integration; P:RNA phosphodiester bond hydrolysis, endonucleolytic	EC:3.1.30; EC:3.4.23; EC:3.1.26; EC:3.1.26.4	Acting on ester bonds; Acting on peptide bonds (peptidases); Acting on ester bonds; Ribonuclease H	-	-	-	-	-	-	-	-	-	-	-	-	-	-	-	-	-	-	*	6.1e-08	-	-	-	-
Fsp-Ps 2.1_LOD1.5 Interval	TRINITY_DN6744_c0_g1_i13	not available	len=7428 path=[0:0-657 4:658-681 6:682-3291 7:3292-3694 9:3695-4724 10:4725-4748 11:4749-4840 13:4841-4917 14:4918-5042 15:5043-6543 20:6544-6569 22:6570-6636 23:6637-7427]	4.096e-175	700	632.465	3895	5619	1725	5206748	5208479	0.004638	1196	68.6567	1196	68.6567	27	1.54994	Plus	Plus	7428	gag/pol polyprotein	F:nucleic acid binding; F:aspartic-type endopeptidase activity; F:RNA-DNA hybrid ribonuclease activity; P:proteolysis; P:DNA integration; P:RNA phosphodiester bond hydrolysis, endonucleolytic	EC:3.1.30; EC:3.4.23; EC:3.1.26; EC:3.1.26.4	Acting on ester bonds; Acting on peptide bonds (peptidases); Acting on ester bonds; Ribonuclease H	-	-	-	-	-	-	-	-	-	-	-	-	-	-	-	-	-	-	*	6.1e-08	-	-	-	-
Fsp-Ps 2.1_LOD1.5 Interval	TRINITY_DN6744_c0_g1_i13	not available	len=7428 path=[0:0-657 4:658-681 6:682-3291 7:3292-3694 9:3695-4724 10:4725-4748 11:4749-4840 13:4841-4917 14:4918-5042 15:5043-6543 20:6544-6569 22:6570-6636 23:6637-7427]	4.096e-175	700	632.465	5617	3895	1723	3065889	3067619	0.004628	1203	68.7429	1203	68.7429	46	2.62857	Plus	Minus	7428	gag/pol polyprotein	F:nucleic acid binding; F:aspartic-type endopeptidase activity; F:RNA-DNA hybrid ribonuclease activity; P:proteolysis; P:DNA integration; P:RNA phosphodiester bond hydrolysis, endonucleolytic	EC:3.1.30; EC:3.4.23; EC:3.1.26; EC:3.1.26.4	Acting on ester bonds; Acting on peptide bonds (peptidases); Acting on ester bonds; Ribonuclease H	-	-	-	-	-	-	-	-	-	-	-	-	-	-	-	-	-	-	*	6.1e-08	-	-	-	-
Fsp-Ps 2.1_LOD1.5 Interval	TRINITY_DN6744_c0_g1_i13	not available	len=7428 path=[0:0-657 4:658-681 6:682-3291 7:3292-3694 9:3695-4724 10:4725-4748 11:4749-4840 13:4841-4917 14:4918-5042 15:5043-6543 20:6544-6569 22:6570-6636 23:6637-7427]	4.096e-175	700	632.465	5100	3895	1206	1593970	1595179	0.003238	873	71.911	873	71.911	12	0.988468	Plus	Minus	7428	gag/pol polyprotein	F:nucleic acid binding; F:aspartic-type endopeptidase activity; F:RNA-DNA hybrid ribonuclease activity; P:proteolysis; P:DNA integration; P:RNA phosphodiester bond hydrolysis, endonucleolytic	EC:3.1.30; EC:3.4.23; EC:3.1.26; EC:3.1.26.4	Acting on ester bonds; Acting on peptide bonds (peptidases); Acting on ester bonds; Ribonuclease H	-	-	-	-	-	-	-	-	-	-	-	-	-	-	-	-	-	-	*	6.1e-08	-	-	-	-
Fsp-Ps 2.1_LOD1.5 Interval	TRINITY_DN6744_c0_g1_i13	not available	len=7428 path=[0:0-657 4:658-681 6:682-3291 7:3292-3694 9:3695-4724 10:4725-4748 11:4749-4840 13:4841-4917 14:4918-5042 15:5043-6543 20:6544-6569 22:6570-6636 23:6637-7427]	4.096e-175	700	632.465	5429	7079	1651	800750	802397	0.004439	1160	69.4195	1160	69.4195	43	2.57331	Plus	Plus	7428	gag/pol polyprotein	F:nucleic acid binding; F:aspartic-type endopeptidase activity; F:RNA-DNA hybrid ribonuclease activity; P:proteolysis; P:DNA integration; P:RNA phosphodiester bond hydrolysis, endonucleolytic	EC:3.1.30; EC:3.4.23; EC:3.1.26; EC:3.1.26.4	Acting on ester bonds; Acting on peptide bonds (peptidases); Acting on ester bonds; Ribonuclease H	-	-	-	-	-	-	-	-	-	-	-	-	-	-	-	-	-	-	*	6.1e-08	-	-	-	-
Fsp-Ps 2.1_LOD1.5 Interval	TRINITY_DN6744_c0_g1_i13	not available	len=7428 path=[0:0-657 4:658-681 6:682-3291 7:3292-3694 9:3695-4724 10:4725-4748 11:4749-4840 13:4841-4917 14:4918-5042 15:5043-6543 20:6544-6569 22:6570-6636 23:6637-7427]	4.096e-175	700	632.465	6023	7294	1272	33948732	33949987	0.00342	923	71.7729	923	71.7729	44	3.42146	Plus	Plus	7428	gag/pol polyprotein	F:nucleic acid binding; F:aspartic-type endopeptidase activity; F:RNA-DNA hybrid ribonuclease activity; P:proteolysis; P:DNA integration; P:RNA phosphodiester bond hydrolysis, endonucleolytic	EC:3.1.30; EC:3.4.23; EC:3.1.26; EC:3.1.26.4	Acting on ester bonds; Acting on peptide bonds (peptidases); Acting on ester bonds; Ribonuclease H	-	-	-	-	-	-	-	-	-	-	-	-	-	-	-	-	-	-	*	6.1e-08	-	-	-	-
Fsp-Ps 2.1_LOD1.5 Interval	TRINITY_DN6744_c0_g1_i13	not available	len=7428 path=[0:0-657 4:658-681 6:682-3291 7:3292-3694 9:3695-4724 10:4725-4748 11:4749-4840 13:4841-4917 14:4918-5042 15:5043-6543 20:6544-6569 22:6570-6636 23:6637-7427]	1.43e-174	698	630.662	3877	5118	1242	719136	720380	0.00334	893	71.4972	893	71.4972	11	0.880705	Plus	Plus	7428	gag/pol polyprotein	F:nucleic acid binding; F:aspartic-type endopeptidase activity; F:RNA-DNA hybrid ribonuclease activity; P:proteolysis; P:DNA integration; P:RNA phosphodiester bond hydrolysis, endonucleolytic	EC:3.1.30; EC:3.4.23; EC:3.1.26; EC:3.1.26.4	Acting on ester bonds; Acting on peptide bonds (peptidases); Acting on ester bonds; Ribonuclease H	-	-	-	-	-	-	-	-	-	-	-	-	-	-	-	-	-	-	*	6.1e-08	-	-	-	-
Fsp-Ps 2.1_LOD1.5 Interval	TRINITY_DN6744_c0_g1_i13	not available	len=7428 path=[0:0-657 4:658-681 6:682-3291 7:3292-3694 9:3695-4724 10:4725-4748 11:4749-4840 13:4841-4917 14:4918-5042 15:5043-6543 20:6544-6569 22:6570-6636 23:6637-7427]	4.99e-174	696	628.859	3862	5589	1728	6002532	6004262	0.004647	1198	68.6533	1198	68.6533	31	1.7765	Plus	Plus	7428	gag/pol polyprotein	F:nucleic acid binding; F:aspartic-type endopeptidase activity; F:RNA-DNA hybrid ribonuclease activity; P:proteolysis; P:DNA integration; P:RNA phosphodiester bond hydrolysis, endonucleolytic	EC:3.1.30; EC:3.4.23; EC:3.1.26; EC:3.1.26.4	Acting on ester bonds; Acting on peptide bonds (peptidases); Acting on ester bonds; Ribonuclease H	-	-	-	-	-	-	-	-	-	-	-	-	-	-	-	-	-	-	*	6.1e-08	-	-	-	-
Fsp-Ps 2.1_LOD1.5 Interval	TRINITY_DN6744_c0_g1_i13	not available	len=7428 path=[0:0-657 4:658-681 6:682-3291 7:3292-3694 9:3695-4724 10:4725-4748 11:4749-4840 13:4841-4917 14:4918-5042 15:5043-6543 20:6544-6569 22:6570-6636 23:6637-7427]	4.99e-174	696	628.859	5619	3888	1732	5256418	5258159	0.004652	1197	68.4391	1197	68.4391	24	1.37221	Plus	Minus	7428	gag/pol polyprotein	F:nucleic acid binding; F:aspartic-type endopeptidase activity; F:RNA-DNA hybrid ribonuclease activity; P:proteolysis; P:DNA integration; P:RNA phosphodiester bond hydrolysis, endonucleolytic	EC:3.1.30; EC:3.4.23; EC:3.1.26; EC:3.1.26.4	Acting on ester bonds; Acting on peptide bonds (peptidases); Acting on ester bonds; Ribonuclease H	-	-	-	-	-	-	-	-	-	-	-	-	-	-	-	-	-	-	*	6.1e-08	-	-	-	-
Fsp-Ps 2.1_LOD1.5 Interval	TRINITY_DN6744_c0_g1_i13	not available	len=7428 path=[0:0-657 4:658-681 6:682-3291 7:3292-3694 9:3695-4724 10:4725-4748 11:4749-4840 13:4841-4917 14:4918-5042 15:5043-6543 20:6544-6569 22:6570-6636 23:6637-7427]	1.742e-173	694	627.055	5280	4033	1248	9543276	9544507	0.00335	894	71.2351	894	71.2351	30	2.39044	Plus	Minus	7428	gag/pol polyprotein	F:nucleic acid binding; F:aspartic-type endopeptidase activity; F:RNA-DNA hybrid ribonuclease activity; P:proteolysis; P:DNA integration; P:RNA phosphodiester bond hydrolysis, endonucleolytic	EC:3.1.30; EC:3.4.23; EC:3.1.26; EC:3.1.26.4	Acting on ester bonds; Acting on peptide bonds (peptidases); Acting on ester bonds; Ribonuclease H	-	-	-	-	-	-	-	-	-	-	-	-	-	-	-	-	-	-	*	6.1e-08	-	-	-	-
Fsp-Ps 2.1_LOD1.5 Interval	TRINITY_DN6744_c0_g1_i13	not available	len=7428 path=[0:0-657 4:658-681 6:682-3291 7:3292-3694 9:3695-4724 10:4725-4748 11:4749-4840 13:4841-4917 14:4918-5042 15:5043-6543 20:6544-6569 22:6570-6636 23:6637-7427]	1.742e-173	694	627.055	7305	6535	771	30749559	30750333	0.002068	614	78.3163	614	78.3163	22	2.80612	Plus	Minus	7428	gag/pol polyprotein	F:nucleic acid binding; F:aspartic-type endopeptidase activity; F:RNA-DNA hybrid ribonuclease activity; P:proteolysis; P:DNA integration; P:RNA phosphodiester bond hydrolysis, endonucleolytic	EC:3.1.30; EC:3.4.23; EC:3.1.26; EC:3.1.26.4	Acting on ester bonds; Acting on peptide bonds (peptidases); Acting on ester bonds; Ribonuclease H	-	-	-	-	-	-	-	-	-	-	-	-	-	-	-	-	-	-	*	6.1e-08	-	-	-	-
Fsp-Ps 2.1_LOD1.5 Interval	TRINITY_DN6744_c0_g1_i13	not available	len=7428 path=[0:0-657 4:658-681 6:682-3291 7:3292-3694 9:3695-4724 10:4725-4748 11:4749-4840 13:4841-4917 14:4918-5042 15:5043-6543 20:6544-6569 22:6570-6636 23:6637-7427]	6.079e-173	692	625.252	6067	7077	1011	704499	705508	0.002719	758	74.5329	758	74.5329	13	1.27827	Plus	Plus	7428	gag/pol polyprotein	F:nucleic acid binding; F:aspartic-type endopeptidase activity; F:RNA-DNA hybrid ribonuclease activity; P:proteolysis; P:DNA integration; P:RNA phosphodiester bond hydrolysis, endonucleolytic	EC:3.1.30; EC:3.4.23; EC:3.1.26; EC:3.1.26.4	Acting on ester bonds; Acting on peptide bonds (peptidases); Acting on ester bonds; Ribonuclease H	-	-	-	-	-	-	-	-	-	-	-	-	-	-	-	-	-	-	*	6.1e-08	-	-	-	-
Fsp-Ps 2.1_LOD1.5 Interval	TRINITY_DN6744_c0_g1_i13	not available	len=7428 path=[0:0-657 4:658-681 6:682-3291 7:3292-3694 9:3695-4724 10:4725-4748 11:4749-4840 13:4841-4917 14:4918-5042 15:5043-6543 20:6544-6569 22:6570-6636 23:6637-7427]	6.079e-173	692	625.252	6911	7428	518	21523080	21523599	0.001393	455	86.6667	455	86.6667	12	2.28571	Plus	Plus	7428	gag/pol polyprotein	F:nucleic acid binding; F:aspartic-type endopeptidase activity; F:RNA-DNA hybrid ribonuclease activity; P:proteolysis; P:DNA integration; P:RNA phosphodiester bond hydrolysis, endonucleolytic	EC:3.1.30; EC:3.4.23; EC:3.1.26; EC:3.1.26.4	Acting on ester bonds; Acting on peptide bonds (peptidases); Acting on ester bonds; Ribonuclease H	-	-	-	-	-	-	-	-	-	-	-	-	-	-	-	-	-	-	*	6.1e-08	-	-	-	-
Fsp-Ps 2.1_LOD1.5 Interval	TRINITY_DN6744_c0_g1_i13	not available	len=7428 path=[0:0-657 4:658-681 6:682-3291 7:3292-3694 9:3695-4724 10:4725-4748 11:4749-4840 13:4841-4917 14:4918-5042 15:5043-6543 20:6544-6569 22:6570-6636 23:6637-7427]	2.122e-172	690	623.449	5971	7077	1107	9468454	9469561	0.002977	808	72.7928	808	72.7928	5	0.45045	Plus	Plus	7428	gag/pol polyprotein	F:nucleic acid binding; F:aspartic-type endopeptidase activity; F:RNA-DNA hybrid ribonuclease activity; P:proteolysis; P:DNA integration; P:RNA phosphodiester bond hydrolysis, endonucleolytic	EC:3.1.30; EC:3.4.23; EC:3.1.26; EC:3.1.26.4	Acting on ester bonds; Acting on peptide bonds (peptidases); Acting on ester bonds; Ribonuclease H	-	-	-	-	-	-	-	-	-	-	-	-	-	-	-	-	-	-	*	6.1e-08	-	-	-	-
Fsp-Ps 2.1_LOD1.5 Interval	TRINITY_DN6744_c0_g1_i13	not available	len=7428 path=[0:0-657 4:658-681 6:682-3291 7:3292-3694 9:3695-4724 10:4725-4748 11:4749-4840 13:4841-4917 14:4918-5042 15:5043-6543 20:6544-6569 22:6570-6636 23:6637-7427]	7.405e-172	688	621.645	5368	3779	1590	16888063	16889654	0.00427	1122	69.6894	1122	69.6894	38	2.36025	Plus	Minus	7428	gag/pol polyprotein	F:nucleic acid binding; F:aspartic-type endopeptidase activity; F:RNA-DNA hybrid ribonuclease activity; P:proteolysis; P:DNA integration; P:RNA phosphodiester bond hydrolysis, endonucleolytic	EC:3.1.30; EC:3.4.23; EC:3.1.26; EC:3.1.26.4	Acting on ester bonds; Acting on peptide bonds (peptidases); Acting on ester bonds; Ribonuclease H	-	-	-	-	-	-	-	-	-	-	-	-	-	-	-	-	-	-	*	6.1e-08	-	-	-	-
Fsp-Ps 2.1_LOD1.5 Interval	TRINITY_DN6744_c0_g1_i13	not available	len=7428 path=[0:0-657 4:658-681 6:682-3291 7:3292-3694 9:3695-4724 10:4725-4748 11:4749-4840 13:4841-4917 14:4918-5042 15:5043-6543 20:6544-6569 22:6570-6636 23:6637-7427]	2.585e-171	686	619.842	3895	5586	1692	9526616	9528314	0.00455	1169	68.4827	1169	68.4827	23	1.34739	Plus	Plus	7428	gag/pol polyprotein	F:nucleic acid binding; F:aspartic-type endopeptidase activity; F:RNA-DNA hybrid ribonuclease activity; P:proteolysis; P:DNA integration; P:RNA phosphodiester bond hydrolysis, endonucleolytic	EC:3.1.30; EC:3.4.23; EC:3.1.26; EC:3.1.26.4	Acting on ester bonds; Acting on peptide bonds (peptidases); Acting on ester bonds; Ribonuclease H	-	-	-	-	-	-	-	-	-	-	-	-	-	-	-	-	-	-	*	6.1e-08	-	-	-	-
Fsp-Ps 2.1_LOD1.5 Interval	TRINITY_DN6744_c0_g1_i13	not available	len=7428 path=[0:0-657 4:658-681 6:682-3291 7:3292-3694 9:3695-4724 10:4725-4748 11:4749-4840 13:4841-4917 14:4918-5042 15:5043-6543 20:6544-6569 22:6570-6636 23:6637-7427]	2.585e-171	686	619.842	7077	5222	1856	9541381	9543239	0.004985	1279	67.8875	1279	67.8875	53	2.81316	Plus	Minus	7428	gag/pol polyprotein	F:nucleic acid binding; F:aspartic-type endopeptidase activity; F:RNA-DNA hybrid ribonuclease activity; P:proteolysis; P:DNA integration; P:RNA phosphodiester bond hydrolysis, endonucleolytic	EC:3.1.30; EC:3.4.23; EC:3.1.26; EC:3.1.26.4	Acting on ester bonds; Acting on peptide bonds (peptidases); Acting on ester bonds; Ribonuclease H	-	-	-	-	-	-	-	-	-	-	-	-	-	-	-	-	-	-	*	6.1e-08	-	-	-	-
Fsp-Ps 2.1_LOD1.5 Interval	TRINITY_DN6744_c0_g1_i13	not available	len=7428 path=[0:0-657 4:658-681 6:682-3291 7:3292-3694 9:3695-4724 10:4725-4748 11:4749-4840 13:4841-4917 14:4918-5042 15:5043-6543 20:6544-6569 22:6570-6636 23:6637-7427]	2.585e-171	686	619.842	6035	7077	1043	16409864	16410906	0.002805	772	73.7345	772	73.7345	8	0.764088	Plus	Plus	7428	gag/pol polyprotein	F:nucleic acid binding; F:aspartic-type endopeptidase activity; F:RNA-DNA hybrid ribonuclease activity; P:proteolysis; P:DNA integration; P:RNA phosphodiester bond hydrolysis, endonucleolytic	EC:3.1.30; EC:3.4.23; EC:3.1.26; EC:3.1.26.4	Acting on ester bonds; Acting on peptide bonds (peptidases); Acting on ester bonds; Ribonuclease H	-	-	-	-	-	-	-	-	-	-	-	-	-	-	-	-	-	-	*	6.1e-08	-	-	-	-
Fsp-Ps 2.1_LOD1.5 Interval	TRINITY_DN6744_c0_g1_i13	not available	len=7428 path=[0:0-657 4:658-681 6:682-3291 7:3292-3694 9:3695-4724 10:4725-4748 11:4749-4840 13:4841-4917 14:4918-5042 15:5043-6543 20:6544-6569 22:6570-6636 23:6637-7427]	9.021e-171	684	618.038	5619	4212	1408	31173076	31174488	0.003781	996	70.1408	996	70.1408	19	1.33803	Plus	Minus	7428	gag/pol polyprotein	F:nucleic acid binding; F:aspartic-type endopeptidase activity; F:RNA-DNA hybrid ribonuclease activity; P:proteolysis; P:DNA integration; P:RNA phosphodiester bond hydrolysis, endonucleolytic	EC:3.1.30; EC:3.4.23; EC:3.1.26; EC:3.1.26.4	Acting on ester bonds; Acting on peptide bonds (peptidases); Acting on ester bonds; Ribonuclease H	-	-	-	-	-	-	-	-	-	-	-	-	-	-	-	-	-	-	*	6.1e-08	-	-	-	-
Fsp-Ps 2.1_LOD1.5 Interval	TRINITY_DN6744_c0_g1_i13	not available	len=7428 path=[0:0-657 4:658-681 6:682-3291 7:3292-3694 9:3695-4724 10:4725-4748 11:4749-4840 13:4841-4917 14:4918-5042 15:5043-6543 20:6544-6569 22:6570-6636 23:6637-7427]	9.021e-171	684	618.038	5748	4604	1145	3045273	3046419	0.003073	828	72.1254	828	72.1254	4	0.348432	Plus	Minus	7428	gag/pol polyprotein	F:nucleic acid binding; F:aspartic-type endopeptidase activity; F:RNA-DNA hybrid ribonuclease activity; P:proteolysis; P:DNA integration; P:RNA phosphodiester bond hydrolysis, endonucleolytic	EC:3.1.30; EC:3.4.23; EC:3.1.26; EC:3.1.26.4	Acting on ester bonds; Acting on peptide bonds (peptidases); Acting on ester bonds; Ribonuclease H	-	-	-	-	-	-	-	-	-	-	-	-	-	-	-	-	-	-	*	6.1e-08	-	-	-	-
Fsp-Ps 2.1_LOD1.5 Interval	TRINITY_DN6744_c0_g1_i13	not available	len=7428 path=[0:0-657 4:658-681 6:682-3291 7:3292-3694 9:3695-4724 10:4725-4748 11:4749-4840 13:4841-4917 14:4918-5042 15:5043-6543 20:6544-6569 22:6570-6636 23:6637-7427]	3.149e-170	682	616.235	6023	7077	1055	8416029	8417082	0.002837	779	73.56	779	73.56	9	0.849858	Plus	Plus	7428	gag/pol polyprotein	F:nucleic acid binding; F:aspartic-type endopeptidase activity; F:RNA-DNA hybrid ribonuclease activity; P:proteolysis; P:DNA integration; P:RNA phosphodiester bond hydrolysis, endonucleolytic	EC:3.1.30; EC:3.4.23; EC:3.1.26; EC:3.1.26.4	Acting on ester bonds; Acting on peptide bonds (peptidases); Acting on ester bonds; Ribonuclease H	-	-	-	-	-	-	-	-	-	-	-	-	-	-	-	-	-	-	*	6.1e-08	-	-	-	-
Fsp-Ps 2.1_LOD1.5 Interval	TRINITY_DN6744_c0_g1_i13	not available	len=7428 path=[0:0-657 4:658-681 6:682-3291 7:3292-3694 9:3695-4724 10:4725-4748 11:4749-4840 13:4841-4917 14:4918-5042 15:5043-6543 20:6544-6569 22:6570-6636 23:6637-7427]	1.099e-169	680	614.432	5586	3895	1692	9558607	9560306	0.004544	1164	68.35	1164	68.35	14	0.822079	Plus	Minus	7428	gag/pol polyprotein	F:nucleic acid binding; F:aspartic-type endopeptidase activity; F:RNA-DNA hybrid ribonuclease activity; P:proteolysis; P:DNA integration; P:RNA phosphodiester bond hydrolysis, endonucleolytic	EC:3.1.30; EC:3.4.23; EC:3.1.26; EC:3.1.26.4	Acting on ester bonds; Acting on peptide bonds (peptidases); Acting on ester bonds; Ribonuclease H	-	-	-	-	-	-	-	-	-	-	-	-	-	-	-	-	-	-	*	6.1e-08	-	-	-	-
Fsp-Ps 2.1_LOD1.5 Interval	TRINITY_DN6744_c0_g1_i13	not available	len=7428 path=[0:0-657 4:658-681 6:682-3291 7:3292-3694 9:3695-4724 10:4725-4748 11:4749-4840 13:4841-4917 14:4918-5042 15:5043-6543 20:6544-6569 22:6570-6636 23:6637-7427]	1.099e-169	680	614.432	5318	7077	1760	20654285	20656041	0.004733	1222	68.7676	1222	68.7676	37	2.08216	Plus	Plus	7428	gag/pol polyprotein	F:nucleic acid binding; F:aspartic-type endopeptidase activity; F:RNA-DNA hybrid ribonuclease activity; P:proteolysis; P:DNA integration; P:RNA phosphodiester bond hydrolysis, endonucleolytic	EC:3.1.30; EC:3.4.23; EC:3.1.26; EC:3.1.26.4	Acting on ester bonds; Acting on peptide bonds (peptidases); Acting on ester bonds; Ribonuclease H	-	-	-	-	-	-	-	-	-	-	-	-	-	-	-	-	-	-	*	6.1e-08	-	-	-	-
Fsp-Ps 2.1_LOD1.5 Interval	TRINITY_DN6744_c0_g1_i13	not available	len=7428 path=[0:0-657 4:658-681 6:682-3291 7:3292-3694 9:3695-4724 10:4725-4748 11:4749-4840 13:4841-4917 14:4918-5042 15:5043-6543 20:6544-6569 22:6570-6636 23:6637-7427]	1.099e-169	680	614.432	7079	6023	1057	24034683	24035738	0.002837	780	73.5156	780	73.5156	9	0.848256	Plus	Minus	7428	gag/pol polyprotein	F:nucleic acid binding; F:aspartic-type endopeptidase activity; F:RNA-DNA hybrid ribonuclease activity; P:proteolysis; P:DNA integration; P:RNA phosphodiester bond hydrolysis, endonucleolytic	EC:3.1.30; EC:3.4.23; EC:3.1.26; EC:3.1.26.4	Acting on ester bonds; Acting on peptide bonds (peptidases); Acting on ester bonds; Ribonuclease H	-	-	-	-	-	-	-	-	-	-	-	-	-	-	-	-	-	-	*	6.1e-08	-	-	-	-
Fsp-Ps 2.1_LOD1.5 Interval	TRINITY_DN6744_c0_g1_i13	not available	len=7428 path=[0:0-657 4:658-681 6:682-3291 7:3292-3694 9:3695-4724 10:4725-4748 11:4749-4840 13:4841-4917 14:4918-5042 15:5043-6543 20:6544-6569 22:6570-6636 23:6637-7427]	1.339e-168	676	610.825	7079	5463	1617	1316576	1318190	0.004343	1133	69.2543	1133	69.2543	40	2.44499	Plus	Minus	7428	gag/pol polyprotein	F:nucleic acid binding; F:aspartic-type endopeptidase activity; F:RNA-DNA hybrid ribonuclease activity; P:proteolysis; P:DNA integration; P:RNA phosphodiester bond hydrolysis, endonucleolytic	EC:3.1.30; EC:3.4.23; EC:3.1.26; EC:3.1.26.4	Acting on ester bonds; Acting on peptide bonds (peptidases); Acting on ester bonds; Ribonuclease H	-	-	-	-	-	-	-	-	-	-	-	-	-	-	-	-	-	-	*	6.1e-08	-	-	-	-
Fsp-Ps 2.1_LOD1.5 Interval	TRINITY_DN6744_c0_g1_i13	not available	len=7428 path=[0:0-657 4:658-681 6:682-3291 7:3292-3694 9:3695-4724 10:4725-4748 11:4749-4840 13:4841-4917 14:4918-5042 15:5043-6543 20:6544-6569 22:6570-6636 23:6637-7427]	1.339e-168	676	610.825	5973	7077	1105	22330803	22331907	0.002971	805	72.6534	805	72.6534	6	0.541516	Plus	Plus	7428	gag/pol polyprotein	F:nucleic acid binding; F:aspartic-type endopeptidase activity; F:RNA-DNA hybrid ribonuclease activity; P:proteolysis; P:DNA integration; P:RNA phosphodiester bond hydrolysis, endonucleolytic	EC:3.1.30; EC:3.4.23; EC:3.1.26; EC:3.1.26.4	Acting on ester bonds; Acting on peptide bonds (peptidases); Acting on ester bonds; Ribonuclease H	-	-	-	-	-	-	-	-	-	-	-	-	-	-	-	-	-	-	*	6.1e-08	-	-	-	-
Fsp-Ps 2.1_LOD1.5 Interval	TRINITY_DN6744_c0_g1_i13	not available	len=7428 path=[0:0-657 4:658-681 6:682-3291 7:3292-3694 9:3695-4724 10:4725-4748 11:4749-4840 13:4841-4917 14:4918-5042 15:5043-6543 20:6544-6569 22:6570-6636 23:6637-7427]	1.339e-168	676	610.825	7077	6023	1055	27432745	27433799	0.002831	777	73.3711	777	73.3711	8	0.75543	Plus	Minus	7428	gag/pol polyprotein	F:nucleic acid binding; F:aspartic-type endopeptidase activity; F:RNA-DNA hybrid ribonuclease activity; P:proteolysis; P:DNA integration; P:RNA phosphodiester bond hydrolysis, endonucleolytic	EC:3.1.30; EC:3.4.23; EC:3.1.26; EC:3.1.26.4	Acting on ester bonds; Acting on peptide bonds (peptidases); Acting on ester bonds; Ribonuclease H	-	-	-	-	-	-	-	-	-	-	-	-	-	-	-	-	-	-	*	6.1e-08	-	-	-	-
Fsp-Ps 2.1_LOD1.5 Interval	TRINITY_DN6744_c0_g1_i13	not available	len=7428 path=[0:0-657 4:658-681 6:682-3291 7:3292-3694 9:3695-4724 10:4725-4748 11:4749-4840 13:4841-4917 14:4918-5042 15:5043-6543 20:6544-6569 22:6570-6636 23:6637-7427]	1.339e-168	676	610.825	7077	6023	1055	14117574	14118628	0.002831	777	73.3711	777	73.3711	8	0.75543	Plus	Minus	7428	gag/pol polyprotein	F:nucleic acid binding; F:aspartic-type endopeptidase activity; F:RNA-DNA hybrid ribonuclease activity; P:proteolysis; P:DNA integration; P:RNA phosphodiester bond hydrolysis, endonucleolytic	EC:3.1.30; EC:3.4.23; EC:3.1.26; EC:3.1.26.4	Acting on ester bonds; Acting on peptide bonds (peptidases); Acting on ester bonds; Ribonuclease H	-	-	-	-	-	-	-	-	-	-	-	-	-	-	-	-	-	-	*	6.1e-08	-	-	-	-
Fsp-Ps 2.1_LOD1.5 Interval	TRINITY_DN6744_c0_g1_i13	not available	len=7428 path=[0:0-657 4:658-681 6:682-3291 7:3292-3694 9:3695-4724 10:4725-4748 11:4749-4840 13:4841-4917 14:4918-5042 15:5043-6543 20:6544-6569 22:6570-6636 23:6637-7427]	1.631e-167	672	607.218	5240	7079	1840	19482120	19483961	0.004948	1273	68.2208	1273	68.2208	50	2.67953	Plus	Plus	7428	gag/pol polyprotein	F:nucleic acid binding; F:aspartic-type endopeptidase activity; F:RNA-DNA hybrid ribonuclease activity; P:proteolysis; P:DNA integration; P:RNA phosphodiester bond hydrolysis, endonucleolytic	EC:3.1.30; EC:3.4.23; EC:3.1.26; EC:3.1.26.4	Acting on ester bonds; Acting on peptide bonds (peptidases); Acting on ester bonds; Ribonuclease H	-	-	-	-	-	-	-	-	-	-	-	-	-	-	-	-	-	-	*	6.1e-08	-	-	-	-
Fsp-Ps 2.1_LOD1.5 Interval	TRINITY_DN6744_c0_g1_i13	not available	len=7428 path=[0:0-657 4:658-681 6:682-3291 7:3292-3694 9:3695-4724 10:4725-4748 11:4749-4840 13:4841-4917 14:4918-5042 15:5043-6543 20:6544-6569 22:6570-6636 23:6637-7427]	1.631e-167	672	607.218	5971	7077	1107	6101563	6102666	0.002977	813	72.8495	813	72.8495	21	1.88172	Plus	Plus	7428	gag/pol polyprotein	F:nucleic acid binding; F:aspartic-type endopeptidase activity; F:RNA-DNA hybrid ribonuclease activity; P:proteolysis; P:DNA integration; P:RNA phosphodiester bond hydrolysis, endonucleolytic	EC:3.1.30; EC:3.4.23; EC:3.1.26; EC:3.1.26.4	Acting on ester bonds; Acting on peptide bonds (peptidases); Acting on ester bonds; Ribonuclease H	-	-	-	-	-	-	-	-	-	-	-	-	-	-	-	-	-	-	*	6.1e-08	-	-	-	-
Fsp-Ps 2.1_LOD1.5 Interval	TRINITY_DN6744_c0_g1_i13	not available	len=7428 path=[0:0-657 4:658-681 6:682-3291 7:3292-3694 9:3695-4724 10:4725-4748 11:4749-4840 13:4841-4917 14:4918-5042 15:5043-6543 20:6544-6569 22:6570-6636 23:6637-7427]	5.693e-167	670	605.415	4105	5025	921	12649164	12650092	0.002477	694	74.704	694	74.704	8	0.861141	Plus	Plus	7428	gag/pol polyprotein	F:nucleic acid binding; F:aspartic-type endopeptidase activity; F:RNA-DNA hybrid ribonuclease activity; P:proteolysis; P:DNA integration; P:RNA phosphodiester bond hydrolysis, endonucleolytic	EC:3.1.30; EC:3.4.23; EC:3.1.26; EC:3.1.26.4	Acting on ester bonds; Acting on peptide bonds (peptidases); Acting on ester bonds; Ribonuclease H	-	-	-	-	-	-	-	-	-	-	-	-	-	-	-	-	-	-	*	6.1e-08	-	-	-	-
Fsp-Ps 2.1_LOD1.5 Interval	TRINITY_DN6744_c0_g1_i13	not available	len=7428 path=[0:0-657 4:658-681 6:682-3291 7:3292-3694 9:3695-4724 10:4725-4748 11:4749-4840 13:4841-4917 14:4918-5042 15:5043-6543 20:6544-6569 22:6570-6636 23:6637-7427]	5.693e-167	670	605.415	5619	4168	1452	30126219	30127678	0.003899	1018	69.583	1018	69.583	14	0.956938	Plus	Minus	7428	gag/pol polyprotein	F:nucleic acid binding; F:aspartic-type endopeptidase activity; F:RNA-DNA hybrid ribonuclease activity; P:proteolysis; P:DNA integration; P:RNA phosphodiester bond hydrolysis, endonucleolytic	EC:3.1.30; EC:3.4.23; EC:3.1.26; EC:3.1.26.4	Acting on ester bonds; Acting on peptide bonds (peptidases); Acting on ester bonds; Ribonuclease H	-	-	-	-	-	-	-	-	-	-	-	-	-	-	-	-	-	-	*	6.1e-08	-	-	-	-
Fsp-Ps 2.1_LOD1.5 Interval	TRINITY_DN6744_c0_g1_i13	not available	len=7428 path=[0:0-657 4:658-681 6:682-3291 7:3292-3694 9:3695-4724 10:4725-4748 11:4749-4840 13:4841-4917 14:4918-5042 15:5043-6543 20:6544-6569 22:6570-6636 23:6637-7427]	5.693e-167	670	605.415	6118	4276	1843	27433826	27435673	0.00495	1273	67.9296	1273	67.9296	57	3.04162	Plus	Minus	7428	gag/pol polyprotein	F:nucleic acid binding; F:aspartic-type endopeptidase activity; F:RNA-DNA hybrid ribonuclease activity; P:proteolysis; P:DNA integration; P:RNA phosphodiester bond hydrolysis, endonucleolytic	EC:3.1.30; EC:3.4.23; EC:3.1.26; EC:3.1.26.4	Acting on ester bonds; Acting on peptide bonds (peptidases); Acting on ester bonds; Ribonuclease H	-	-	-	-	-	-	-	-	-	-	-	-	-	-	-	-	-	-	*	6.1e-08	-	-	-	-
Fsp-Ps 2.1_LOD1.5 Interval	TRINITY_DN6744_c0_g1_i13	not available	len=7428 path=[0:0-657 4:658-681 6:682-3291 7:3292-3694 9:3695-4724 10:4725-4748 11:4749-4840 13:4841-4917 14:4918-5042 15:5043-6543 20:6544-6569 22:6570-6636 23:6637-7427]	5.693e-167	670	605.415	6642	4802	1841	19685586	19687429	0.004945	1272	68.0214	1272	68.0214	55	2.94118	Plus	Minus	7428	gag/pol polyprotein	F:nucleic acid binding; F:aspartic-type endopeptidase activity; F:RNA-DNA hybrid ribonuclease activity; P:proteolysis; P:DNA integration; P:RNA phosphodiester bond hydrolysis, endonucleolytic	EC:3.1.30; EC:3.4.23; EC:3.1.26; EC:3.1.26.4	Acting on ester bonds; Acting on peptide bonds (peptidases); Acting on ester bonds; Ribonuclease H	-	-	-	-	-	-	-	-	-	-	-	-	-	-	-	-	-	-	*	6.1e-08	-	-	-	-
Fsp-Ps 2.1_LOD1.5 Interval	TRINITY_DN6744_c0_g1_i13	not available	len=7428 path=[0:0-657 4:658-681 6:682-3291 7:3292-3694 9:3695-4724 10:4725-4748 11:4749-4840 13:4841-4917 14:4918-5042 15:5043-6543 20:6544-6569 22:6570-6636 23:6637-7427]	5.693e-167	670	605.415	7077	5429	1649	23560607	23562251	0.004429	1150	68.8211	1150	68.8211	48	2.87253	Plus	Minus	7428	gag/pol polyprotein	F:nucleic acid binding; F:aspartic-type endopeptidase activity; F:RNA-DNA hybrid ribonuclease activity; P:proteolysis; P:DNA integration; P:RNA phosphodiester bond hydrolysis, endonucleolytic	EC:3.1.30; EC:3.4.23; EC:3.1.26; EC:3.1.26.4	Acting on ester bonds; Acting on peptide bonds (peptidases); Acting on ester bonds; Ribonuclease H	-	-	-	-	-	-	-	-	-	-	-	-	-	-	-	-	-	-	*	6.1e-08	-	-	-	-
Fsp-Ps 2.1_LOD1.5 Interval	TRINITY_DN6744_c0_g1_i13	not available	len=7428 path=[0:0-657 4:658-681 6:682-3291 7:3292-3694 9:3695-4724 10:4725-4748 11:4749-4840 13:4841-4917 14:4918-5042 15:5043-6543 20:6544-6569 22:6570-6636 23:6637-7427]	5.693e-167	670	605.415	5945	7294	1350	8496590	8497951	0.00363	961	69.9927	961	69.9927	34	2.47633	Plus	Plus	7428	gag/pol polyprotein	F:nucleic acid binding; F:aspartic-type endopeptidase activity; F:RNA-DNA hybrid ribonuclease activity; P:proteolysis; P:DNA integration; P:RNA phosphodiester bond hydrolysis, endonucleolytic	EC:3.1.30; EC:3.4.23; EC:3.1.26; EC:3.1.26.4	Acting on ester bonds; Acting on peptide bonds (peptidases); Acting on ester bonds; Ribonuclease H	-	-	-	-	-	-	-	-	-	-	-	-	-	-	-	-	-	-	*	6.1e-08	-	-	-	-
Fsp-Ps 2.1_LOD1.5 Interval	TRINITY_DN6744_c0_g1_i13	not available	len=7428 path=[0:0-657 4:658-681 6:682-3291 7:3292-3694 9:3695-4724 10:4725-4748 11:4749-4840 13:4841-4917 14:4918-5042 15:5043-6543 20:6544-6569 22:6570-6636 23:6637-7427]	5.693e-167	670	605.415	6015	7293	1279	20816291	20817589	0.003439	927	70.4407	927	70.4407	54	4.10334	Plus	Plus	7428	gag/pol polyprotein	F:nucleic acid binding; F:aspartic-type endopeptidase activity; F:RNA-DNA hybrid ribonuclease activity; P:proteolysis; P:DNA integration; P:RNA phosphodiester bond hydrolysis, endonucleolytic	EC:3.1.30; EC:3.4.23; EC:3.1.26; EC:3.1.26.4	Acting on ester bonds; Acting on peptide bonds (peptidases); Acting on ester bonds; Ribonuclease H	-	-	-	-	-	-	-	-	-	-	-	-	-	-	-	-	-	-	*	6.1e-08	-	-	-	-
Fsp-Ps 2.1_LOD1.5 Interval	TRINITY_DN6744_c0_g1_i13	not available	len=7428 path=[0:0-657 4:658-681 6:682-3291 7:3292-3694 9:3695-4724 10:4725-4748 11:4749-4840 13:4841-4917 14:4918-5042 15:5043-6543 20:6544-6569 22:6570-6636 23:6637-7427]	1.987e-166	668	603.611	7077	5948	1130	9610460	9611579	0.003033	822	72.3592	822	72.3592	22	1.93662	Plus	Minus	7428	gag/pol polyprotein	F:nucleic acid binding; F:aspartic-type endopeptidase activity; F:RNA-DNA hybrid ribonuclease activity; P:proteolysis; P:DNA integration; P:RNA phosphodiester bond hydrolysis, endonucleolytic	EC:3.1.30; EC:3.4.23; EC:3.1.26; EC:3.1.26.4	Acting on ester bonds; Acting on peptide bonds (peptidases); Acting on ester bonds; Ribonuclease H	-	-	-	-	-	-	-	-	-	-	-	-	-	-	-	-	-	-	*	6.1e-08	-	-	-	-
Fsp-Ps 2.1_LOD1.5 Interval	TRINITY_DN6744_c0_g1_i13	not available	len=7428 path=[0:0-657 4:658-681 6:682-3291 7:3292-3694 9:3695-4724 10:4725-4748 11:4749-4840 13:4841-4917 14:4918-5042 15:5043-6543 20:6544-6569 22:6570-6636 23:6637-7427]	6.936e-166	666	601.808	5115	3819	1297	26465713	26467004	0.003482	939	71.4612	939	71.4612	39	2.96804	Plus	Minus	7428	gag/pol polyprotein	F:nucleic acid binding; F:aspartic-type endopeptidase activity; F:RNA-DNA hybrid ribonuclease activity; P:proteolysis; P:DNA integration; P:RNA phosphodiester bond hydrolysis, endonucleolytic	EC:3.1.30; EC:3.4.23; EC:3.1.26; EC:3.1.26.4	Acting on ester bonds; Acting on peptide bonds (peptidases); Acting on ester bonds; Ribonuclease H	-	-	-	-	-	-	-	-	-	-	-	-	-	-	-	-	-	-	*	6.1e-08	-	-	-	-
Fsp-Ps 2.1_LOD1.5 Interval	TRINITY_DN6744_c0_g1_i13	not available	len=7428 path=[0:0-657 4:658-681 6:682-3291 7:3292-3694 9:3695-4724 10:4725-4748 11:4749-4840 13:4841-4917 14:4918-5042 15:5043-6543 20:6544-6569 22:6570-6636 23:6637-7427]	6.936e-166	666	601.808	7078	5973	1106	30124647	30125752	0.002969	808	72.7273	808	72.7273	10	0.90009	Plus	Minus	7428	gag/pol polyprotein	F:nucleic acid binding; F:aspartic-type endopeptidase activity; F:RNA-DNA hybrid ribonuclease activity; P:proteolysis; P:DNA integration; P:RNA phosphodiester bond hydrolysis, endonucleolytic	EC:3.1.30; EC:3.4.23; EC:3.1.26; EC:3.1.26.4	Acting on ester bonds; Acting on peptide bonds (peptidases); Acting on ester bonds; Ribonuclease H	-	-	-	-	-	-	-	-	-	-	-	-	-	-	-	-	-	-	*	6.1e-08	-	-	-	-
Fsp-Ps 2.1_LOD1.5 Interval	TRINITY_DN6744_c0_g1_i13	not available	len=7428 path=[0:0-657 4:658-681 6:682-3291 7:3292-3694 9:3695-4724 10:4725-4748 11:4749-4840 13:4841-4917 14:4918-5042 15:5043-6543 20:6544-6569 22:6570-6636 23:6637-7427]	2.421e-165	664	600.005	5132	4663	470	17200633	17201095	0.001258	423	89.6186	423	89.6186	11	2.33051	Plus	Minus	7428	gag/pol polyprotein	F:nucleic acid binding; F:aspartic-type endopeptidase activity; F:RNA-DNA hybrid ribonuclease activity; P:proteolysis; P:DNA integration; P:RNA phosphodiester bond hydrolysis, endonucleolytic	EC:3.1.30; EC:3.4.23; EC:3.1.26; EC:3.1.26.4	Acting on ester bonds; Acting on peptide bonds (peptidases); Acting on ester bonds; Ribonuclease H	-	-	-	-	-	-	-	-	-	-	-	-	-	-	-	-	-	-	*	6.1e-08	-	-	-	-
Fsp-Ps 2.1_LOD1.5 Interval	TRINITY_DN6744_c0_g1_i13	not available	len=7428 path=[0:0-657 4:658-681 6:682-3291 7:3292-3694 9:3695-4724 10:4725-4748 11:4749-4840 13:4841-4917 14:4918-5042 15:5043-6543 20:6544-6569 22:6570-6636 23:6637-7427]	2.421e-165	664	600.005	7077	5985	1093	31371651	31372743	0.002934	798	72.6115	798	72.6115	12	1.0919	Plus	Minus	7428	gag/pol polyprotein	F:nucleic acid binding; F:aspartic-type endopeptidase activity; F:RNA-DNA hybrid ribonuclease activity; P:proteolysis; P:DNA integration; P:RNA phosphodiester bond hydrolysis, endonucleolytic	EC:3.1.30; EC:3.4.23; EC:3.1.26; EC:3.1.26.4	Acting on ester bonds; Acting on peptide bonds (peptidases); Acting on ester bonds; Ribonuclease H	-	-	-	-	-	-	-	-	-	-	-	-	-	-	-	-	-	-	*	6.1e-08	-	-	-	-
Fsp-Ps 2.1_LOD1.5 Interval	TRINITY_DN6744_c0_g1_i13	not available	len=7428 path=[0:0-657 4:658-681 6:682-3291 7:3292-3694 9:3695-4724 10:4725-4748 11:4749-4840 13:4841-4917 14:4918-5042 15:5043-6543 20:6544-6569 22:6570-6636 23:6637-7427]	8.449e-165	662	598.201	5996	7076	1081	12926332	12927411	0.002907	792	72.8611	792	72.8611	13	1.19595	Plus	Plus	7428	gag/pol polyprotein	F:nucleic acid binding; F:aspartic-type endopeptidase activity; F:RNA-DNA hybrid ribonuclease activity; P:proteolysis; P:DNA integration; P:RNA phosphodiester bond hydrolysis, endonucleolytic	EC:3.1.30; EC:3.4.23; EC:3.1.26; EC:3.1.26.4	Acting on ester bonds; Acting on peptide bonds (peptidases); Acting on ester bonds; Ribonuclease H	-	-	-	-	-	-	-	-	-	-	-	-	-	-	-	-	-	-	*	6.1e-08	-	-	-	-
Fsp-Ps 2.1_LOD1.5 Interval	TRINITY_DN6744_c0_g1_i13	not available	len=7428 path=[0:0-657 4:658-681 6:682-3291 7:3292-3694 9:3695-4724 10:4725-4748 11:4749-4840 13:4841-4917 14:4918-5042 15:5043-6543 20:6544-6569 22:6570-6636 23:6637-7427]	2.949e-164	660	596.398	7079	5973	1107	19628198	19629309	0.002971	809	72.491	809	72.491	13	1.16487	Plus	Minus	7428	gag/pol polyprotein	F:nucleic acid binding; F:aspartic-type endopeptidase activity; F:RNA-DNA hybrid ribonuclease activity; P:proteolysis; P:DNA integration; P:RNA phosphodiester bond hydrolysis, endonucleolytic	EC:3.1.30; EC:3.4.23; EC:3.1.26; EC:3.1.26.4	Acting on ester bonds; Acting on peptide bonds (peptidases); Acting on ester bonds; Ribonuclease H	-	-	-	-	-	-	-	-	-	-	-	-	-	-	-	-	-	-	*	6.1e-08	-	-	-	-
Fsp-Ps 2.1_LOD1.5 Interval	TRINITY_DN6744_c0_g1_i13	not available	len=7428 path=[0:0-657 4:658-681 6:682-3291 7:3292-3694 9:3695-4724 10:4725-4748 11:4749-4840 13:4841-4917 14:4918-5042 15:5043-6543 20:6544-6569 22:6570-6636 23:6637-7427]	2.949e-164	660	596.398	7427	6769	659	22382861	22383531	0.001767	545	80.7407	545	80.7407	20	2.96296	Plus	Minus	7428	gag/pol polyprotein	F:nucleic acid binding; F:aspartic-type endopeptidase activity; F:RNA-DNA hybrid ribonuclease activity; P:proteolysis; P:DNA integration; P:RNA phosphodiester bond hydrolysis, endonucleolytic	EC:3.1.30; EC:3.4.23; EC:3.1.26; EC:3.1.26.4	Acting on ester bonds; Acting on peptide bonds (peptidases); Acting on ester bonds; Ribonuclease H	-	-	-	-	-	-	-	-	-	-	-	-	-	-	-	-	-	-	*	6.1e-08	-	-	-	-
Fsp-Ps 2.1_LOD1.5 Interval	TRINITY_DN6744_c0_g1_i13	not available	len=7428 path=[0:0-657 4:658-681 6:682-3291 7:3292-3694 9:3695-4724 10:4725-4748 11:4749-4840 13:4841-4917 14:4918-5042 15:5043-6543 20:6544-6569 22:6570-6636 23:6637-7427]	1.029e-163	658	594.595	4719	3640	1080	22150535	22151614	0.002899	782	72.3404	782	72.3404	2	0.185014	Plus	Minus	7428	gag/pol polyprotein	F:nucleic acid binding; F:aspartic-type endopeptidase activity; F:RNA-DNA hybrid ribonuclease activity; P:proteolysis; P:DNA integration; P:RNA phosphodiester bond hydrolysis, endonucleolytic	EC:3.1.30; EC:3.4.23; EC:3.1.26; EC:3.1.26.4	Acting on ester bonds; Acting on peptide bonds (peptidases); Acting on ester bonds; Ribonuclease H	-	-	-	-	-	-	-	-	-	-	-	-	-	-	-	-	-	-	*	6.1e-08	-	-	-	-
Fsp-Ps 2.1_LOD1.5 Interval	TRINITY_DN6744_c0_g1_i13	not available	len=7428 path=[0:0-657 4:658-681 6:682-3291 7:3292-3694 9:3695-4724 10:4725-4748 11:4749-4840 13:4841-4917 14:4918-5042 15:5043-6543 20:6544-6569 22:6570-6636 23:6637-7427]	1.029e-163	658	594.595	7077	5973	1105	24814384	24815485	0.002966	804	72.4977	804	72.4977	11	0.991885	Plus	Minus	7428	gag/pol polyprotein	F:nucleic acid binding; F:aspartic-type endopeptidase activity; F:RNA-DNA hybrid ribonuclease activity; P:proteolysis; P:DNA integration; P:RNA phosphodiester bond hydrolysis, endonucleolytic	EC:3.1.30; EC:3.4.23; EC:3.1.26; EC:3.1.26.4	Acting on ester bonds; Acting on peptide bonds (peptidases); Acting on ester bonds; Ribonuclease H	-	-	-	-	-	-	-	-	-	-	-	-	-	-	-	-	-	-	*	6.1e-08	-	-	-	-
Fsp-Ps 2.1_LOD1.5 Interval	TRINITY_DN6744_c0_g1_i13	not available	len=7428 path=[0:0-657 4:658-681 6:682-3291 7:3292-3694 9:3695-4724 10:4725-4748 11:4749-4840 13:4841-4917 14:4918-5042 15:5043-6543 20:6544-6569 22:6570-6636 23:6637-7427]	3.593e-163	656	592.791	7079	5429	1651	26330527	26332172	0.004434	1146	68.7463	1146	68.7463	37	2.21956	Plus	Minus	7428	gag/pol polyprotein	F:nucleic acid binding; F:aspartic-type endopeptidase activity; F:RNA-DNA hybrid ribonuclease activity; P:proteolysis; P:DNA integration; P:RNA phosphodiester bond hydrolysis, endonucleolytic	EC:3.1.30; EC:3.4.23; EC:3.1.26; EC:3.1.26.4	Acting on ester bonds; Acting on peptide bonds (peptidases); Acting on ester bonds; Ribonuclease H	-	-	-	-	-	-	-	-	-	-	-	-	-	-	-	-	-	-	*	6.1e-08	-	-	-	-
Fsp-Ps 2.1_LOD1.5 Interval	TRINITY_DN6744_c0_g1_i13	not available	len=7428 path=[0:0-657 4:658-681 6:682-3291 7:3292-3694 9:3695-4724 10:4725-4748 11:4749-4840 13:4841-4917 14:4918-5042 15:5043-6543 20:6544-6569 22:6570-6636 23:6637-7427]	3.593e-163	656	592.791	7044	5921	1124	3042642	3043764	0.003017	811	72.0249	811	72.0249	5	0.44405	Plus	Minus	7428	gag/pol polyprotein	F:nucleic acid binding; F:aspartic-type endopeptidase activity; F:RNA-DNA hybrid ribonuclease activity; P:proteolysis; P:DNA integration; P:RNA phosphodiester bond hydrolysis, endonucleolytic	EC:3.1.30; EC:3.4.23; EC:3.1.26; EC:3.1.26.4	Acting on ester bonds; Acting on peptide bonds (peptidases); Acting on ester bonds; Ribonuclease H	-	-	-	-	-	-	-	-	-	-	-	-	-	-	-	-	-	-	*	6.1e-08	-	-	-	-
Fsp-Ps 2.1_LOD1.5 Interval	TRINITY_DN6744_c0_g1_i13	not available	len=7428 path=[0:0-657 4:658-681 6:682-3291 7:3292-3694 9:3695-4724 10:4725-4748 11:4749-4840 13:4841-4917 14:4918-5042 15:5043-6543 20:6544-6569 22:6570-6636 23:6637-7427]	3.593e-163	656	592.791	7077	6023	1055	18507338	18508392	0.002831	777	73.095	777	73.095	16	1.50517	Plus	Minus	7428	gag/pol polyprotein	F:nucleic acid binding; F:aspartic-type endopeptidase activity; F:RNA-DNA hybrid ribonuclease activity; P:proteolysis; P:DNA integration; P:RNA phosphodiester bond hydrolysis, endonucleolytic	EC:3.1.30; EC:3.4.23; EC:3.1.26; EC:3.1.26.4	Acting on ester bonds; Acting on peptide bonds (peptidases); Acting on ester bonds; Ribonuclease H	-	-	-	-	-	-	-	-	-	-	-	-	-	-	-	-	-	-	*	6.1e-08	-	-	-	-
Fsp-Ps 2.1_LOD1.5 Interval	TRINITY_DN6744_c0_g1_i13	not available	len=7428 path=[0:0-657 4:658-681 6:682-3291 7:3292-3694 9:3695-4724 10:4725-4748 11:4749-4840 13:4841-4917 14:4918-5042 15:5043-6543 20:6544-6569 22:6570-6636 23:6637-7427]	3.593e-163	656	592.791	6908	7315	408	14848970	14849380	0.001097	382	92.2705	382	92.2705	9	2.17391	Plus	Plus	7428	gag/pol polyprotein	F:nucleic acid binding; F:aspartic-type endopeptidase activity; F:RNA-DNA hybrid ribonuclease activity; P:proteolysis; P:DNA integration; P:RNA phosphodiester bond hydrolysis, endonucleolytic	EC:3.1.30; EC:3.4.23; EC:3.1.26; EC:3.1.26.4	Acting on ester bonds; Acting on peptide bonds (peptidases); Acting on ester bonds; Ribonuclease H	-	-	-	-	-	-	-	-	-	-	-	-	-	-	-	-	-	-	*	6.1e-08	-	-	-	-
[truncated: 68,821 more rows]
