# Supplementary material for: Identification of Root Rot Resistance QTLs in Pea Using Fusarium solani f. sp. pisi-Responsive Differentially Expressed Genes
Source: Front Genet. 2021 Aug 5;12:629267. doi: 10.3389/fgene.2021.629267 (PMC8375389; doi:10.3389/fgene.2021.629267)
Supplement: Supplementary file 13 [file Table_13.xlsx]

## Sheet: Fsp-Ps 3.1_LOD1.5 Interval BLAS
Table S13. BLAST analysis output of transcriptome data aligned against the BW-Fsp-Ps3.1 sequence. Annotations and differential expression analysis results are shown for each BLAST hit.
																										Results of differential expression analysis
																										Control vs Inoculated												Tolerant vs Susceptible
																										Tolerant						Susceptible						Control						Inoculated
BLAST Analysis Results																					Functional annotation and Go terms					0 hr vs 0 hr		6 hr vs 6 hr		12 hr vs 12 hr		0 hr vs 0 hr		6 hr vs 6 hr		12 hr vs 12 hr		0 hr vs 0 hr		6 hr vs 6 hr		12 hr vs 12 hr		0 hr vs 0 hr		6 hr vs 6 hr		12 hr vs 12 hr
Query sequence	Hit	Id	Description	E-value	Score	Bit score	HSP start	HSP end	HSP length	Query start	Query end	Overlap	Identity	%Identity	Positive	%Positive	Gaps	%Gaps	Query frame/strand	HSP frame/strand	Contig Length	Description	GO Names	Enzyme Codes	Enzyme Names	FC	FDR p-value	FC	FDR p-value	FC	FDR p-value	FC	FDR p-value	FC	FDR p-value	FC	FDR p-value	FC	FDR p-value	FC	FDR p-value	FC	FDR p-value	FC	FDR p-value	FC	FDR p-value	FC	FDR p-value
Fsp-Ps 3.1_LOD1.5 Interval	TRINITY_DN5924_c0_g2_i6	not available	len=11654 path=[2:0-258 3:259-453 4:454-513 6:514-772 8:773-806 9:807-1926 10:1927-2002 11:2003-2129 12:2130-2275 14:2276-2305 15:2306-2490 17:2491-2540 20:2541-2546 21:2547-2597 22:2598-2670 24:2671-9304 26:9305-9553 28:9554-9745 29:9746-9762 30:9763-11467 32:11468-11653]	0	18848	16996.2	1	9790	9790	13508894	13518701	0.0142141	9654	98.4299	9654	98.4299	18	0.183524	Plus	Plus	11654	gag-pol polyprotein	F:nucleic acid binding; F:RNA-DNA hybrid ribonuclease activity; P:DNA integration; P:RNA phosphodiester bond hydrolysis, endonucleolytic	EC:3.1.30; EC:3.1.26; EC:3.1.26.4	Acting on ester bonds; Acting on ester bonds; Ribonuclease H	-	-	-	-	-	-	-	-	-	-	-	-	-	-	-	-	-	-	-	-	-	-	-	-
Fsp-Ps 3.1_LOD1.5 Interval	TRINITY_DN5924_c0_g2_i6	not available	len=11654 path=[2:0-258 3:259-453 4:454-513 6:514-772 8:773-806 9:807-1926 10:1927-2002 11:2003-2129 12:2130-2275 14:2276-2305 15:2306-2490 17:2491-2540 20:2541-2546 21:2547-2597 22:2598-2670 24:2671-9304 26:9305-9553 28:9554-9745 29:9746-9762 30:9763-11467 32:11468-11653]	0	1020	921.004	9190	9790	601	13508342	13508943	0.000873	566	94.0199	566	94.0199	1	0.166113	Plus	Plus	11654	gag-pol polyprotein	F:nucleic acid binding; F:RNA-DNA hybrid ribonuclease activity; P:DNA integration; P:RNA phosphodiester bond hydrolysis, endonucleolytic	EC:3.1.30; EC:3.1.26; EC:3.1.26.4	Acting on ester bonds; Acting on ester bonds; Ribonuclease H	-	-	-	-	-	-	-	-	-	-	-	-	-	-	-	-	-	-	-	-	-	-	-	-
Fsp-Ps 3.1_LOD1.5 Interval	TRINITY_DN5924_c0_g2_i6	not available	len=11654 path=[2:0-258 3:259-453 4:454-513 6:514-772 8:773-806 9:807-1926 10:1927-2002 11:2003-2129 12:2130-2275 14:2276-2305 15:2306-2490 17:2491-2540 20:2541-2546 21:2547-2597 22:2598-2670 24:2671-9304 26:9305-9553 28:9554-9745 29:9746-9762 30:9763-11467 32:11468-11653]	3.04e-15	112	102.275	6400	6105	296	13299444	13299739	0.000427	200	67.5676	200	67.5676	0	0	Plus	Minus	11654	gag-pol polyprotein	F:nucleic acid binding; F:RNA-DNA hybrid ribonuclease activity; P:DNA integration; P:RNA phosphodiester bond hydrolysis, endonucleolytic	EC:3.1.30; EC:3.1.26; EC:3.1.26.4	Acting on ester bonds; Acting on ester bonds; Ribonuclease H	-	-	-	-	-	-	-	-	-	-	-	-	-	-	-	-	-	-	-	-	-	-	-	-
Fsp-Ps 3.1_LOD1.5 Interval	TRINITY_DN5924_c0_g2_i6	not available	len=11654 path=[2:0-258 3:259-453 4:454-513 6:514-772 8:773-806 9:807-1926 10:1927-2002 11:2003-2129 12:2130-2275 14:2276-2305 15:2306-2490 17:2491-2540 20:2541-2546 21:2547-2597 22:2598-2670 24:2671-9304 26:9305-9553 28:9554-9745 29:9746-9762 30:9763-11467 32:11468-11653]	1.06e-14	110	100.472	6366	6102	265	14053495	14053759	0.000382	181	68.3019	181	68.3019	0	0	Plus	Minus	11654	gag-pol polyprotein	F:nucleic acid binding; F:RNA-DNA hybrid ribonuclease activity; P:DNA integration; P:RNA phosphodiester bond hydrolysis, endonucleolytic	EC:3.1.30; EC:3.1.26; EC:3.1.26.4	Acting on ester bonds; Acting on ester bonds; Ribonuclease H	-	-	-	-	-	-	-	-	-	-	-	-	-	-	-	-	-	-	-	-	-	-	-	-
Fsp-Ps 3.1_LOD1.5 Interval	TRINITY_DN5924_c0_g2_i6	not available	len=11654 path=[2:0-258 3:259-453 4:454-513 6:514-772 8:773-806 9:807-1926 10:1927-2002 11:2003-2129 12:2130-2275 14:2276-2305 15:2306-2490 17:2491-2540 20:2541-2546 21:2547-2597 22:2598-2670 24:2671-9304 26:9305-9553 28:9554-9745 29:9746-9762 30:9763-11467 32:11468-11653]	4.52e-13	104	95.0615	6366	6102	265	13330829	13331093	0.000382	180	67.9245	180	67.9245	0	0	Plus	Minus	11654	gag-pol polyprotein	F:nucleic acid binding; F:RNA-DNA hybrid ribonuclease activity; P:DNA integration; P:RNA phosphodiester bond hydrolysis, endonucleolytic	EC:3.1.30; EC:3.1.26; EC:3.1.26.4	Acting on ester bonds; Acting on ester bonds; Ribonuclease H	-	-	-	-	-	-	-	-	-	-	-	-	-	-	-	-	-	-	-	-	-	-	-	-
Fsp-Ps 3.1_LOD1.5 Interval	TRINITY_DN5924_c0_g2_i6	not available	len=11654 path=[2:0-258 3:259-453 4:454-513 6:514-772 8:773-806 9:807-1926 10:1927-2002 11:2003-2129 12:2130-2275 14:2276-2305 15:2306-2490 17:2491-2540 20:2541-2546 21:2547-2597 22:2598-2670 24:2671-9304 26:9305-9553 28:9554-9745 29:9746-9762 30:9763-11467 32:11468-11653]	5.5e-12	100	91.4547	6393	6104	290	13948817	13949106	0.000418	194	66.8966	194	66.8966	0	0	Plus	Minus	11654	gag-pol polyprotein	F:nucleic acid binding; F:RNA-DNA hybrid ribonuclease activity; P:DNA integration; P:RNA phosphodiester bond hydrolysis, endonucleolytic	EC:3.1.30; EC:3.1.26; EC:3.1.26.4	Acting on ester bonds; Acting on ester bonds; Ribonuclease H	-	-	-	-	-	-	-	-	-	-	-	-	-	-	-	-	-	-	-	-	-	-	-	-
Fsp-Ps 3.1_LOD1.5 Interval	TRINITY_DN5924_c0_g2_i6	not available	len=11654 path=[2:0-258 3:259-453 4:454-513 6:514-772 8:773-806 9:807-1926 10:1927-2002 11:2003-2129 12:2130-2275 14:2276-2305 15:2306-2490 17:2491-2540 20:2541-2546 21:2547-2597 22:2598-2670 24:2671-9304 26:9305-9553 28:9554-9745 29:9746-9762 30:9763-11467 32:11468-11653]	5.5e-12	100	91.4547	6105	6374	270	13908321	13908590	0.000392	182	67.4074	182	67.4074	0	0	Plus	Plus	11654	gag-pol polyprotein	F:nucleic acid binding; F:RNA-DNA hybrid ribonuclease activity; P:DNA integration; P:RNA phosphodiester bond hydrolysis, endonucleolytic	EC:3.1.30; EC:3.1.26; EC:3.1.26.4	Acting on ester bonds; Acting on ester bonds; Ribonuclease H	-	-	-	-	-	-	-	-	-	-	-	-	-	-	-	-	-	-	-	-	-	-	-	-
Fsp-Ps 3.1_LOD1.5 Interval	TRINITY_DN5924_c0_g2_i6	not available	len=11654 path=[2:0-258 3:259-453 4:454-513 6:514-772 8:773-806 9:807-1926 10:1927-2002 11:2003-2129 12:2130-2275 14:2276-2305 15:2306-2490 17:2491-2540 20:2541-2546 21:2547-2597 22:2598-2670 24:2671-9304 26:9305-9553 28:9554-9745 29:9746-9762 30:9763-11467 32:11468-11653]	1.48e-06	80	73.4211	6374	6104	271	13282383	13282653	0.000391	181	66.5441	181	66.5441	2	0.735294	Plus	Minus	11654	gag-pol polyprotein	F:nucleic acid binding; F:RNA-DNA hybrid ribonuclease activity; P:DNA integration; P:RNA phosphodiester bond hydrolysis, endonucleolytic	EC:3.1.30; EC:3.1.26; EC:3.1.26.4	Acting on ester bonds; Acting on ester bonds; Ribonuclease H	-	-	-	-	-	-	-	-	-	-	-	-	-	-	-	-	-	-	-	-	-	-	-	-
Fsp-Ps 3.1_LOD1.5 Interval	TRINITY_DN5924_c0_g2_i6	not available	len=11654 path=[2:0-258 3:259-453 4:454-513 6:514-772 8:773-806 9:807-1926 10:1927-2002 11:2003-2129 12:2130-2275 14:2276-2305 15:2306-2490 17:2491-2540 20:2541-2546 21:2547-2597 22:2598-2670 24:2671-9304 26:9305-9553 28:9554-9745 29:9746-9762 30:9763-11467 32:11468-11653]	0.000765	70	64.4042	1	50	50	13518652	13518701	7.26e-05	44	88	44	88	0	0	Plus	Plus	11654	gag-pol polyprotein	F:nucleic acid binding; F:RNA-DNA hybrid ribonuclease activity; P:DNA integration; P:RNA phosphodiester bond hydrolysis, endonucleolytic	EC:3.1.30; EC:3.1.26; EC:3.1.26.4	Acting on ester bonds; Acting on ester bonds; Ribonuclease H	-	-	-	-	-	-	-	-	-	-	-	-	-	-	-	-	-	-	-	-	-	-	-	-
Fsp-Ps 3.1_LOD1.5 Interval	TRINITY_DN5924_c0_g2_i6	not available	len=11654 path=[2:0-258 3:259-453 4:454-513 6:514-772 8:773-806 9:807-1926 10:1927-2002 11:2003-2129 12:2130-2275 14:2276-2305 15:2306-2490 17:2491-2540 20:2541-2546 21:2547-2597 22:2598-2670 24:2671-9304 26:9305-9553 28:9554-9745 29:9746-9762 30:9763-11467 32:11468-11653]	0.0325108	64	58.9941	7122	7171	50	13221750	13221799	7.26e-05	43	86	43	86	0	0	Plus	Plus	11654	gag-pol polyprotein	F:nucleic acid binding; F:RNA-DNA hybrid ribonuclease activity; P:DNA integration; P:RNA phosphodiester bond hydrolysis, endonucleolytic	EC:3.1.30; EC:3.1.26; EC:3.1.26.4	Acting on ester bonds; Acting on ester bonds; Ribonuclease H	-	-	-	-	-	-	-	-	-	-	-	-	-	-	-	-	-	-	-	-	-	-	-	-
Fsp-Ps 3.1_LOD1.5 Interval	TRINITY_DN5924_c0_g2_i17	not available	len=11511 path=[2:0-258 3:259-453 4:454-513 6:514-772 8:773-806 9:807-1926 10:1927-2002 11:2003-2129 12:2130-2275 14:2276-2305 15:2306-2490 17:2491-2540 20:2541-2546 21:2547-2597 22:2598-2670 24:2671-9304 26:9305-9553 27:9554-9714 29:9715-9731 30:9732-11436 33:11437-11510]	0	18804	16956.6	1	9759	9759	13508894	13518701	0.0141691	9640	98.2871	9640	98.2871	49	0.499592	Plus	Plus	11511	gag-pol polyprotein	F:nucleic acid binding; F:RNA-DNA hybrid ribonuclease activity; P:DNA integration; P:RNA phosphodiester bond hydrolysis, endonucleolytic	EC:3.1.30; EC:3.1.26; EC:3.1.26.4	Acting on ester bonds; Acting on ester bonds; Ribonuclease H	-	-	-	-	-	-	-	-	-	-	-	-	-	-	-	-	-	-	-	-	-	-	-	-
Fsp-Ps 3.1_LOD1.5 Interval	TRINITY_DN5924_c0_g2_i17	not available	len=11511 path=[2:0-258 3:259-453 4:454-513 6:514-772 8:773-806 9:807-1926 10:1927-2002 11:2003-2129 12:2130-2275 14:2276-2305 15:2306-2490 17:2491-2540 20:2541-2546 21:2547-2597 22:2598-2670 24:2671-9304 26:9305-9553 27:9554-9714 29:9715-9731 30:9732-11436 33:11437-11510]	0	976	881.33	9190	9759	570	13508342	13508943	0.000828	552	91.6944	552	91.6944	32	5.31561	Plus	Plus	11511	gag-pol polyprotein	F:nucleic acid binding; F:RNA-DNA hybrid ribonuclease activity; P:DNA integration; P:RNA phosphodiester bond hydrolysis, endonucleolytic	EC:3.1.30; EC:3.1.26; EC:3.1.26.4	Acting on ester bonds; Acting on ester bonds; Ribonuclease H	-	-	-	-	-	-	-	-	-	-	-	-	-	-	-	-	-	-	-	-	-	-	-	-
Fsp-Ps 3.1_LOD1.5 Interval	TRINITY_DN5924_c0_g2_i17	not available	len=11511 path=[2:0-258 3:259-453 4:454-513 6:514-772 8:773-806 9:807-1926 10:1927-2002 11:2003-2129 12:2130-2275 14:2276-2305 15:2306-2490 17:2491-2540 20:2541-2546 21:2547-2597 22:2598-2670 24:2671-9304 26:9305-9553 27:9554-9714 29:9715-9731 30:9732-11436 33:11437-11510]	3.04e-15	112	102.275	6400	6105	296	13299444	13299739	0.000427	200	67.5676	200	67.5676	0	0	Plus	Minus	11511	gag-pol polyprotein	F:nucleic acid binding; F:RNA-DNA hybrid ribonuclease activity; P:DNA integration; P:RNA phosphodiester bond hydrolysis, endonucleolytic	EC:3.1.30; EC:3.1.26; EC:3.1.26.4	Acting on ester bonds; Acting on ester bonds; Ribonuclease H	-	-	-	-	-	-	-	-	-	-	-	-	-	-	-	-	-	-	-	-	-	-	-	-
Fsp-Ps 3.1_LOD1.5 Interval	TRINITY_DN5924_c0_g2_i17	not available	len=11511 path=[2:0-258 3:259-453 4:454-513 6:514-772 8:773-806 9:807-1926 10:1927-2002 11:2003-2129 12:2130-2275 14:2276-2305 15:2306-2490 17:2491-2540 20:2541-2546 21:2547-2597 22:2598-2670 24:2671-9304 26:9305-9553 27:9554-9714 29:9715-9731 30:9732-11436 33:11437-11510]	1.06e-14	110	100.472	6366	6102	265	14053495	14053759	0.000382	181	68.3019	181	68.3019	0	0	Plus	Minus	11511	gag-pol polyprotein	F:nucleic acid binding; F:RNA-DNA hybrid ribonuclease activity; P:DNA integration; P:RNA phosphodiester bond hydrolysis, endonucleolytic	EC:3.1.30; EC:3.1.26; EC:3.1.26.4	Acting on ester bonds; Acting on ester bonds; Ribonuclease H	-	-	-	-	-	-	-	-	-	-	-	-	-	-	-	-	-	-	-	-	-	-	-	-
Fsp-Ps 3.1_LOD1.5 Interval	TRINITY_DN5924_c0_g2_i17	not available	len=11511 path=[2:0-258 3:259-453 4:454-513 6:514-772 8:773-806 9:807-1926 10:1927-2002 11:2003-2129 12:2130-2275 14:2276-2305 15:2306-2490 17:2491-2540 20:2541-2546 21:2547-2597 22:2598-2670 24:2671-9304 26:9305-9553 27:9554-9714 29:9715-9731 30:9732-11436 33:11437-11510]	4.52e-13	104	95.0615	6366	6102	265	13330829	13331093	0.000382	180	67.9245	180	67.9245	0	0	Plus	Minus	11511	gag-pol polyprotein	F:nucleic acid binding; F:RNA-DNA hybrid ribonuclease activity; P:DNA integration; P:RNA phosphodiester bond hydrolysis, endonucleolytic	EC:3.1.30; EC:3.1.26; EC:3.1.26.4	Acting on ester bonds; Acting on ester bonds; Ribonuclease H	-	-	-	-	-	-	-	-	-	-	-	-	-	-	-	-	-	-	-	-	-	-	-	-
Fsp-Ps 3.1_LOD1.5 Interval	TRINITY_DN5924_c0_g2_i17	not available	len=11511 path=[2:0-258 3:259-453 4:454-513 6:514-772 8:773-806 9:807-1926 10:1927-2002 11:2003-2129 12:2130-2275 14:2276-2305 15:2306-2490 17:2491-2540 20:2541-2546 21:2547-2597 22:2598-2670 24:2671-9304 26:9305-9553 27:9554-9714 29:9715-9731 30:9732-11436 33:11437-11510]	5.5e-12	100	91.4547	6393	6104	290	13948817	13949106	0.000418	194	66.8966	194	66.8966	0	0	Plus	Minus	11511	gag-pol polyprotein	F:nucleic acid binding; F:RNA-DNA hybrid ribonuclease activity; P:DNA integration; P:RNA phosphodiester bond hydrolysis, endonucleolytic	EC:3.1.30; EC:3.1.26; EC:3.1.26.4	Acting on ester bonds; Acting on ester bonds; Ribonuclease H	-	-	-	-	-	-	-	-	-	-	-	-	-	-	-	-	-	-	-	-	-	-	-	-
Fsp-Ps 3.1_LOD1.5 Interval	TRINITY_DN5924_c0_g2_i17	not available	len=11511 path=[2:0-258 3:259-453 4:454-513 6:514-772 8:773-806 9:807-1926 10:1927-2002 11:2003-2129 12:2130-2275 14:2276-2305 15:2306-2490 17:2491-2540 20:2541-2546 21:2547-2597 22:2598-2670 24:2671-9304 26:9305-9553 27:9554-9714 29:9715-9731 30:9732-11436 33:11437-11510]	5.5e-12	100	91.4547	6105	6374	270	13908321	13908590	0.000392	182	67.4074	182	67.4074	0	0	Plus	Plus	11511	gag-pol polyprotein	F:nucleic acid binding; F:RNA-DNA hybrid ribonuclease activity; P:DNA integration; P:RNA phosphodiester bond hydrolysis, endonucleolytic	EC:3.1.30; EC:3.1.26; EC:3.1.26.4	Acting on ester bonds; Acting on ester bonds; Ribonuclease H	-	-	-	-	-	-	-	-	-	-	-	-	-	-	-	-	-	-	-	-	-	-	-	-
Fsp-Ps 3.1_LOD1.5 Interval	TRINITY_DN5924_c0_g2_i17	not available	len=11511 path=[2:0-258 3:259-453 4:454-513 6:514-772 8:773-806 9:807-1926 10:1927-2002 11:2003-2129 12:2130-2275 14:2276-2305 15:2306-2490 17:2491-2540 20:2541-2546 21:2547-2597 22:2598-2670 24:2671-9304 26:9305-9553 27:9554-9714 29:9715-9731 30:9732-11436 33:11437-11510]	1.48e-06	80	73.4211	6374	6104	271	13282383	13282653	0.000391	181	66.5441	181	66.5441	2	0.735294	Plus	Minus	11511	gag-pol polyprotein	F:nucleic acid binding; F:RNA-DNA hybrid ribonuclease activity; P:DNA integration; P:RNA phosphodiester bond hydrolysis, endonucleolytic	EC:3.1.30; EC:3.1.26; EC:3.1.26.4	Acting on ester bonds; Acting on ester bonds; Ribonuclease H	-	-	-	-	-	-	-	-	-	-	-	-	-	-	-	-	-	-	-	-	-	-	-	-
Fsp-Ps 3.1_LOD1.5 Interval	TRINITY_DN5924_c0_g2_i17	not available	len=11511 path=[2:0-258 3:259-453 4:454-513 6:514-772 8:773-806 9:807-1926 10:1927-2002 11:2003-2129 12:2130-2275 14:2276-2305 15:2306-2490 17:2491-2540 20:2541-2546 21:2547-2597 22:2598-2670 24:2671-9304 26:9305-9553 27:9554-9714 29:9715-9731 30:9732-11436 33:11437-11510]	0.000219	72	66.2076	11442	11510	69	13615376	13615444	0.0001	56	81.1594	56	81.1594	0	0	Plus	Plus	11511	gag-pol polyprotein	F:nucleic acid binding; F:RNA-DNA hybrid ribonuclease activity; P:DNA integration; P:RNA phosphodiester bond hydrolysis, endonucleolytic	EC:3.1.30; EC:3.1.26; EC:3.1.26.4	Acting on ester bonds; Acting on ester bonds; Ribonuclease H	-	-	-	-	-	-	-	-	-	-	-	-	-	-	-	-	-	-	-	-	-	-	-	-
Fsp-Ps 3.1_LOD1.5 Interval	TRINITY_DN5924_c0_g2_i17	not available	len=11511 path=[2:0-258 3:259-453 4:454-513 6:514-772 8:773-806 9:807-1926 10:1927-2002 11:2003-2129 12:2130-2275 14:2276-2305 15:2306-2490 17:2491-2540 20:2541-2546 21:2547-2597 22:2598-2670 24:2671-9304 26:9305-9553 27:9554-9714 29:9715-9731 30:9732-11436 33:11437-11510]	0.000765	70	64.4042	1	50	50	13518652	13518701	7.26e-05	44	88	44	88	0	0	Plus	Plus	11511	gag-pol polyprotein	F:nucleic acid binding; F:RNA-DNA hybrid ribonuclease activity; P:DNA integration; P:RNA phosphodiester bond hydrolysis, endonucleolytic	EC:3.1.30; EC:3.1.26; EC:3.1.26.4	Acting on ester bonds; Acting on ester bonds; Ribonuclease H	-	-	-	-	-	-	-	-	-	-	-	-	-	-	-	-	-	-	-	-	-	-	-	-
Fsp-Ps 3.1_LOD1.5 Interval	TRINITY_DN5924_c0_g2_i17	not available	len=11511 path=[2:0-258 3:259-453 4:454-513 6:514-772 8:773-806 9:807-1926 10:1927-2002 11:2003-2129 12:2130-2275 14:2276-2305 15:2306-2490 17:2491-2540 20:2541-2546 21:2547-2597 22:2598-2670 24:2671-9304 26:9305-9553 27:9554-9714 29:9715-9731 30:9732-11436 33:11437-11510]	0.0325108	64	58.9941	7122	7171	50	13221750	13221799	7.26e-05	43	86	43	86	0	0	Plus	Plus	11511	gag-pol polyprotein	F:nucleic acid binding; F:RNA-DNA hybrid ribonuclease activity; P:DNA integration; P:RNA phosphodiester bond hydrolysis, endonucleolytic	EC:3.1.30; EC:3.1.26; EC:3.1.26.4	Acting on ester bonds; Acting on ester bonds; Ribonuclease H	-	-	-	-	-	-	-	-	-	-	-	-	-	-	-	-	-	-	-	-	-	-	-	-
Fsp-Ps 3.1_LOD1.5 Interval	TRINITY_DN5924_c0_g2_i13	not available	len=11623 path=[2:0-258 3:259-453 4:454-513 6:514-772 8:773-806 9:807-1926 10:1927-2002 11:2003-2129 12:2130-2275 14:2276-2305 15:2306-2490 17:2491-2540 20:2541-2546 21:2547-2597 22:2598-2670 24:2671-9304 26:9305-9553 27:9554-9714 29:9715-9731 30:9732-11436 32:11437-11622]	0	18804	16956.6	1	9759	9759	13508894	13518701	0.0141691	9640	98.2871	9640	98.2871	49	0.499592	Plus	Plus	11623	gag-pol polyprotein	F:nucleic acid binding; F:RNA-DNA hybrid ribonuclease activity; P:DNA integration; P:RNA phosphodiester bond hydrolysis, endonucleolytic	EC:3.1.30; EC:3.1.26; EC:3.1.26.4	Acting on ester bonds; Acting on ester bonds; Ribonuclease H	-	-	-	-	-	-	-	-	-	-	-	-	-	-	-	-	-	-	-	-	-	-	-	-
Fsp-Ps 3.1_LOD1.5 Interval	TRINITY_DN5924_c0_g2_i13	not available	len=11623 path=[2:0-258 3:259-453 4:454-513 6:514-772 8:773-806 9:807-1926 10:1927-2002 11:2003-2129 12:2130-2275 14:2276-2305 15:2306-2490 17:2491-2540 20:2541-2546 21:2547-2597 22:2598-2670 24:2671-9304 26:9305-9553 27:9554-9714 29:9715-9731 30:9732-11436 32:11437-11622]	0	976	881.33	9190	9759	570	13508342	13508943	0.000828	552	91.6944	552	91.6944	32	5.31561	Plus	Plus	11623	gag-pol polyprotein	F:nucleic acid binding; F:RNA-DNA hybrid ribonuclease activity; P:DNA integration; P:RNA phosphodiester bond hydrolysis, endonucleolytic	EC:3.1.30; EC:3.1.26; EC:3.1.26.4	Acting on ester bonds; Acting on ester bonds; Ribonuclease H	-	-	-	-	-	-	-	-	-	-	-	-	-	-	-	-	-	-	-	-	-	-	-	-
Fsp-Ps 3.1_LOD1.5 Interval	TRINITY_DN5924_c0_g2_i13	not available	len=11623 path=[2:0-258 3:259-453 4:454-513 6:514-772 8:773-806 9:807-1926 10:1927-2002 11:2003-2129 12:2130-2275 14:2276-2305 15:2306-2490 17:2491-2540 20:2541-2546 21:2547-2597 22:2598-2670 24:2671-9304 26:9305-9553 27:9554-9714 29:9715-9731 30:9732-11436 32:11437-11622]	3.04e-15	112	102.275	6400	6105	296	13299444	13299739	0.000427	200	67.5676	200	67.5676	0	0	Plus	Minus	11623	gag-pol polyprotein	F:nucleic acid binding; F:RNA-DNA hybrid ribonuclease activity; P:DNA integration; P:RNA phosphodiester bond hydrolysis, endonucleolytic	EC:3.1.30; EC:3.1.26; EC:3.1.26.4	Acting on ester bonds; Acting on ester bonds; Ribonuclease H	-	-	-	-	-	-	-	-	-	-	-	-	-	-	-	-	-	-	-	-	-	-	-	-
Fsp-Ps 3.1_LOD1.5 Interval	TRINITY_DN5924_c0_g2_i13	not available	len=11623 path=[2:0-258 3:259-453 4:454-513 6:514-772 8:773-806 9:807-1926 10:1927-2002 11:2003-2129 12:2130-2275 14:2276-2305 15:2306-2490 17:2491-2540 20:2541-2546 21:2547-2597 22:2598-2670 24:2671-9304 26:9305-9553 27:9554-9714 29:9715-9731 30:9732-11436 32:11437-11622]	1.06e-14	110	100.472	6366	6102	265	14053495	14053759	0.000382	181	68.3019	181	68.3019	0	0	Plus	Minus	11623	gag-pol polyprotein	F:nucleic acid binding; F:RNA-DNA hybrid ribonuclease activity; P:DNA integration; P:RNA phosphodiester bond hydrolysis, endonucleolytic	EC:3.1.30; EC:3.1.26; EC:3.1.26.4	Acting on ester bonds; Acting on ester bonds; Ribonuclease H	-	-	-	-	-	-	-	-	-	-	-	-	-	-	-	-	-	-	-	-	-	-	-	-
Fsp-Ps 3.1_LOD1.5 Interval	TRINITY_DN5924_c0_g2_i13	not available	len=11623 path=[2:0-258 3:259-453 4:454-513 6:514-772 8:773-806 9:807-1926 10:1927-2002 11:2003-2129 12:2130-2275 14:2276-2305 15:2306-2490 17:2491-2540 20:2541-2546 21:2547-2597 22:2598-2670 24:2671-9304 26:9305-9553 27:9554-9714 29:9715-9731 30:9732-11436 32:11437-11622]	4.52e-13	104	95.0615	6366	6102	265	13330829	13331093	0.000382	180	67.9245	180	67.9245	0	0	Plus	Minus	11623	gag-pol polyprotein	F:nucleic acid binding; F:RNA-DNA hybrid ribonuclease activity; P:DNA integration; P:RNA phosphodiester bond hydrolysis, endonucleolytic	EC:3.1.30; EC:3.1.26; EC:3.1.26.4	Acting on ester bonds; Acting on ester bonds; Ribonuclease H	-	-	-	-	-	-	-	-	-	-	-	-	-	-	-	-	-	-	-	-	-	-	-	-
Fsp-Ps 3.1_LOD1.5 Interval	TRINITY_DN5924_c0_g2_i13	not available	len=11623 path=[2:0-258 3:259-453 4:454-513 6:514-772 8:773-806 9:807-1926 10:1927-2002 11:2003-2129 12:2130-2275 14:2276-2305 15:2306-2490 17:2491-2540 20:2541-2546 21:2547-2597 22:2598-2670 24:2671-9304 26:9305-9553 27:9554-9714 29:9715-9731 30:9732-11436 32:11437-11622]	5.5e-12	100	91.4547	6393	6104	290	13948817	13949106	0.000418	194	66.8966	194	66.8966	0	0	Plus	Minus	11623	gag-pol polyprotein	F:nucleic acid binding; F:RNA-DNA hybrid ribonuclease activity; P:DNA integration; P:RNA phosphodiester bond hydrolysis, endonucleolytic	EC:3.1.30; EC:3.1.26; EC:3.1.26.4	Acting on ester bonds; Acting on ester bonds; Ribonuclease H	-	-	-	-	-	-	-	-	-	-	-	-	-	-	-	-	-	-	-	-	-	-	-	-
Fsp-Ps 3.1_LOD1.5 Interval	TRINITY_DN5924_c0_g2_i13	not available	len=11623 path=[2:0-258 3:259-453 4:454-513 6:514-772 8:773-806 9:807-1926 10:1927-2002 11:2003-2129 12:2130-2275 14:2276-2305 15:2306-2490 17:2491-2540 20:2541-2546 21:2547-2597 22:2598-2670 24:2671-9304 26:9305-9553 27:9554-9714 29:9715-9731 30:9732-11436 32:11437-11622]	5.5e-12	100	91.4547	6105	6374	270	13908321	13908590	0.000392	182	67.4074	182	67.4074	0	0	Plus	Plus	11623	gag-pol polyprotein	F:nucleic acid binding; F:RNA-DNA hybrid ribonuclease activity; P:DNA integration; P:RNA phosphodiester bond hydrolysis, endonucleolytic	EC:3.1.30; EC:3.1.26; EC:3.1.26.4	Acting on ester bonds; Acting on ester bonds; Ribonuclease H	-	-	-	-	-	-	-	-	-	-	-	-	-	-	-	-	-	-	-	-	-	-	-	-
Fsp-Ps 3.1_LOD1.5 Interval	TRINITY_DN5924_c0_g2_i13	not available	len=11623 path=[2:0-258 3:259-453 4:454-513 6:514-772 8:773-806 9:807-1926 10:1927-2002 11:2003-2129 12:2130-2275 14:2276-2305 15:2306-2490 17:2491-2540 20:2541-2546 21:2547-2597 22:2598-2670 24:2671-9304 26:9305-9553 27:9554-9714 29:9715-9731 30:9732-11436 32:11437-11622]	1.48e-06	80	73.4211	6374	6104	271	13282383	13282653	0.000391	181	66.5441	181	66.5441	2	0.735294	Plus	Minus	11623	gag-pol polyprotein	F:nucleic acid binding; F:RNA-DNA hybrid ribonuclease activity; P:DNA integration; P:RNA phosphodiester bond hydrolysis, endonucleolytic	EC:3.1.30; EC:3.1.26; EC:3.1.26.4	Acting on ester bonds; Acting on ester bonds; Ribonuclease H	-	-	-	-	-	-	-	-	-	-	-	-	-	-	-	-	-	-	-	-	-	-	-	-
Fsp-Ps 3.1_LOD1.5 Interval	TRINITY_DN5924_c0_g2_i13	not available	len=11623 path=[2:0-258 3:259-453 4:454-513 6:514-772 8:773-806 9:807-1926 10:1927-2002 11:2003-2129 12:2130-2275 14:2276-2305 15:2306-2490 17:2491-2540 20:2541-2546 21:2547-2597 22:2598-2670 24:2671-9304 26:9305-9553 27:9554-9714 29:9715-9731 30:9732-11436 32:11437-11622]	0.000765	70	64.4042	1	50	50	13518652	13518701	7.26e-05	44	88	44	88	0	0	Plus	Plus	11623	gag-pol polyprotein	F:nucleic acid binding; F:RNA-DNA hybrid ribonuclease activity; P:DNA integration; P:RNA phosphodiester bond hydrolysis, endonucleolytic	EC:3.1.30; EC:3.1.26; EC:3.1.26.4	Acting on ester bonds; Acting on ester bonds; Ribonuclease H	-	-	-	-	-	-	-	-	-	-	-	-	-	-	-	-	-	-	-	-	-	-	-	-
Fsp-Ps 3.1_LOD1.5 Interval	TRINITY_DN5924_c0_g2_i13	not available	len=11623 path=[2:0-258 3:259-453 4:454-513 6:514-772 8:773-806 9:807-1926 10:1927-2002 11:2003-2129 12:2130-2275 14:2276-2305 15:2306-2490 17:2491-2540 20:2541-2546 21:2547-2597 22:2598-2670 24:2671-9304 26:9305-9553 27:9554-9714 29:9715-9731 30:9732-11436 32:11437-11622]	0.0325108	64	58.9941	7122	7171	50	13221750	13221799	7.26e-05	43	86	43	86	0	0	Plus	Plus	11623	gag-pol polyprotein	F:nucleic acid binding; F:RNA-DNA hybrid ribonuclease activity; P:DNA integration; P:RNA phosphodiester bond hydrolysis, endonucleolytic	EC:3.1.30; EC:3.1.26; EC:3.1.26.4	Acting on ester bonds; Acting on ester bonds; Ribonuclease H	-	-	-	-	-	-	-	-	-	-	-	-	-	-	-	-	-	-	-	-	-	-	-	-
Fsp-Ps 3.1_LOD1.5 Interval	TRINITY_DN5924_c0_g2_i9	not available	len=10019 path=[2:0-258 3:259-453 5:454-511 6:512-770 8:771-804 9:805-1924 10:1925-2000 11:2001-2127 12:2128-2273 14:2274-2303 15:2304-2488 17:2489-2538 20:2539-2544 21:2545-2595 22:2596-2668 24:2669-9302 26:9303-9551 28:9552-9743 29:9744-9760 31:9761-10018]	0	18766	16922.3	1	9788	9788	13508894	13518701	0.0142112	9638	98.2667	9638	98.2667	20	0.203915	Plus	Plus	10019	gag-pol polyprotein	F:nucleic acid binding; F:RNA-DNA hybrid ribonuclease activity; P:DNA integration; P:RNA phosphodiester bond hydrolysis, endonucleolytic	EC:3.1.30; EC:3.1.26; EC:3.1.26.4	Acting on ester bonds; Acting on ester bonds; Ribonuclease H	-	-	-	-	-	-	-	-	-	-	-	-	-	-	8.3	2.9e-08	*	9.53e-06	*	7.91e-09	-	-	*	0
Fsp-Ps 3.1_LOD1.5 Interval	TRINITY_DN5924_c0_g2_i9	not available	len=10019 path=[2:0-258 3:259-453 5:454-511 6:512-770 8:771-804 9:805-1924 10:1925-2000 11:2001-2127 12:2128-2273 14:2274-2303 15:2304-2488 17:2489-2538 20:2539-2544 21:2545-2595 22:2596-2668 24:2669-9302 26:9303-9551 28:9552-9743 29:9744-9760 31:9761-10018]	0	1380	1245.61	9188	10019	832	13508342	13509175	0.00121	778	93.2854	778	93.2854	2	0.239808	Plus	Plus	10019	gag-pol polyprotein	F:nucleic acid binding; F:RNA-DNA hybrid ribonuclease activity; P:DNA integration; P:RNA phosphodiester bond hydrolysis, endonucleolytic	EC:3.1.30; EC:3.1.26; EC:3.1.26.4	Acting on ester bonds; Acting on ester bonds; Ribonuclease H	-	-	-	-	-	-	-	-	-	-	-	-	-	-	8.3	2.9e-08	*	9.53e-06	*	7.91e-09	-	-	*	0
Fsp-Ps 3.1_LOD1.5 Interval	TRINITY_DN5924_c0_g2_i9	not available	len=10019 path=[2:0-258 3:259-453 5:454-511 6:512-770 8:771-804 9:805-1924 10:1925-2000 11:2001-2127 12:2128-2273 14:2274-2303 15:2304-2488 17:2489-2538 20:2539-2544 21:2545-2595 22:2596-2668 24:2669-9302 26:9303-9551 28:9552-9743 29:9744-9760 31:9761-10018]	3.04e-15	112	102.275	6398	6103	296	13299444	13299739	0.000427	200	67.5676	200	67.5676	0	0	Plus	Minus	10019	gag-pol polyprotein	F:nucleic acid binding; F:RNA-DNA hybrid ribonuclease activity; P:DNA integration; P:RNA phosphodiester bond hydrolysis, endonucleolytic	EC:3.1.30; EC:3.1.26; EC:3.1.26.4	Acting on ester bonds; Acting on ester bonds; Ribonuclease H	-	-	-	-	-	-	-	-	-	-	-	-	-	-	8.3	2.9e-08	*	9.53e-06	*	7.91e-09	-	-	*	0
Fsp-Ps 3.1_LOD1.5 Interval	TRINITY_DN5924_c0_g2_i9	not available	len=10019 path=[2:0-258 3:259-453 5:454-511 6:512-770 8:771-804 9:805-1924 10:1925-2000 11:2001-2127 12:2128-2273 14:2274-2303 15:2304-2488 17:2489-2538 20:2539-2544 21:2545-2595 22:2596-2668 24:2669-9302 26:9303-9551 28:9552-9743 29:9744-9760 31:9761-10018]	1.06e-14	110	100.472	6364	6100	265	14053495	14053759	0.000382	181	68.3019	181	68.3019	0	0	Plus	Minus	10019	gag-pol polyprotein	F:nucleic acid binding; F:RNA-DNA hybrid ribonuclease activity; P:DNA integration; P:RNA phosphodiester bond hydrolysis, endonucleolytic	EC:3.1.30; EC:3.1.26; EC:3.1.26.4	Acting on ester bonds; Acting on ester bonds; Ribonuclease H	-	-	-	-	-	-	-	-	-	-	-	-	-	-	8.3	2.9e-08	*	9.53e-06	*	7.91e-09	-	-	*	0
Fsp-Ps 3.1_LOD1.5 Interval	TRINITY_DN5924_c0_g2_i9	not available	len=10019 path=[2:0-258 3:259-453 5:454-511 6:512-770 8:771-804 9:805-1924 10:1925-2000 11:2001-2127 12:2128-2273 14:2274-2303 15:2304-2488 17:2489-2538 20:2539-2544 21:2545-2595 22:2596-2668 24:2669-9302 26:9303-9551 28:9552-9743 29:9744-9760 31:9761-10018]	4.52e-13	104	95.0615	6364	6100	265	13330829	13331093	0.000382	180	67.9245	180	67.9245	0	0	Plus	Minus	10019	gag-pol polyprotein	F:nucleic acid binding; F:RNA-DNA hybrid ribonuclease activity; P:DNA integration; P:RNA phosphodiester bond hydrolysis, endonucleolytic	EC:3.1.30; EC:3.1.26; EC:3.1.26.4	Acting on ester bonds; Acting on ester bonds; Ribonuclease H	-	-	-	-	-	-	-	-	-	-	-	-	-	-	8.3	2.9e-08	*	9.53e-06	*	7.91e-09	-	-	*	0
Fsp-Ps 3.1_LOD1.5 Interval	TRINITY_DN5924_c0_g2_i9	not available	len=10019 path=[2:0-258 3:259-453 5:454-511 6:512-770 8:771-804 9:805-1924 10:1925-2000 11:2001-2127 12:2128-2273 14:2274-2303 15:2304-2488 17:2489-2538 20:2539-2544 21:2545-2595 22:2596-2668 24:2669-9302 26:9303-9551 28:9552-9743 29:9744-9760 31:9761-10018]	5.5e-12	100	91.4547	6391	6102	290	13948817	13949106	0.000418	194	66.8966	194	66.8966	0	0	Plus	Minus	10019	gag-pol polyprotein	F:nucleic acid binding; F:RNA-DNA hybrid ribonuclease activity; P:DNA integration; P:RNA phosphodiester bond hydrolysis, endonucleolytic	EC:3.1.30; EC:3.1.26; EC:3.1.26.4	Acting on ester bonds; Acting on ester bonds; Ribonuclease H	-	-	-	-	-	-	-	-	-	-	-	-	-	-	8.3	2.9e-08	*	9.53e-06	*	7.91e-09	-	-	*	0
Fsp-Ps 3.1_LOD1.5 Interval	TRINITY_DN5924_c0_g2_i9	not available	len=10019 path=[2:0-258 3:259-453 5:454-511 6:512-770 8:771-804 9:805-1924 10:1925-2000 11:2001-2127 12:2128-2273 14:2274-2303 15:2304-2488 17:2489-2538 20:2539-2544 21:2545-2595 22:2596-2668 24:2669-9302 26:9303-9551 28:9552-9743 29:9744-9760 31:9761-10018]	5.5e-12	100	91.4547	6103	6372	270	13908321	13908590	0.000392	182	67.4074	182	67.4074	0	0	Plus	Plus	10019	gag-pol polyprotein	F:nucleic acid binding; F:RNA-DNA hybrid ribonuclease activity; P:DNA integration; P:RNA phosphodiester bond hydrolysis, endonucleolytic	EC:3.1.30; EC:3.1.26; EC:3.1.26.4	Acting on ester bonds; Acting on ester bonds; Ribonuclease H	-	-	-	-	-	-	-	-	-	-	-	-	-	-	8.3	2.9e-08	*	9.53e-06	*	7.91e-09	-	-	*	0
Fsp-Ps 3.1_LOD1.5 Interval	TRINITY_DN5924_c0_g2_i9	not available	len=10019 path=[2:0-258 3:259-453 5:454-511 6:512-770 8:771-804 9:805-1924 10:1925-2000 11:2001-2127 12:2128-2273 14:2274-2303 15:2304-2488 17:2489-2538 20:2539-2544 21:2545-2595 22:2596-2668 24:2669-9302 26:9303-9551 28:9552-9743 29:9744-9760 31:9761-10018]	1.48e-06	80	73.4211	6372	6102	271	13282383	13282653	0.000391	181	66.5441	181	66.5441	2	0.735294	Plus	Minus	10019	gag-pol polyprotein	F:nucleic acid binding; F:RNA-DNA hybrid ribonuclease activity; P:DNA integration; P:RNA phosphodiester bond hydrolysis, endonucleolytic	EC:3.1.30; EC:3.1.26; EC:3.1.26.4	Acting on ester bonds; Acting on ester bonds; Ribonuclease H	-	-	-	-	-	-	-	-	-	-	-	-	-	-	8.3	2.9e-08	*	9.53e-06	*	7.91e-09	-	-	*	0
Fsp-Ps 3.1_LOD1.5 Interval	TRINITY_DN5924_c0_g2_i9	not available	len=10019 path=[2:0-258 3:259-453 5:454-511 6:512-770 8:771-804 9:805-1924 10:1925-2000 11:2001-2127 12:2128-2273 14:2274-2303 15:2304-2488 17:2489-2538 20:2539-2544 21:2545-2595 22:2596-2668 24:2669-9302 26:9303-9551 28:9552-9743 29:9744-9760 31:9761-10018]	0.000765	70	64.4042	1	50	50	13518652	13518701	7.26e-05	44	88	44	88	0	0	Plus	Plus	10019	gag-pol polyprotein	F:nucleic acid binding; F:RNA-DNA hybrid ribonuclease activity; P:DNA integration; P:RNA phosphodiester bond hydrolysis, endonucleolytic	EC:3.1.30; EC:3.1.26; EC:3.1.26.4	Acting on ester bonds; Acting on ester bonds; Ribonuclease H	-	-	-	-	-	-	-	-	-	-	-	-	-	-	8.3	2.9e-08	*	9.53e-06	*	7.91e-09	-	-	*	0
Fsp-Ps 3.1_LOD1.5 Interval	TRINITY_DN5924_c0_g2_i9	not available	len=10019 path=[2:0-258 3:259-453 5:454-511 6:512-770 8:771-804 9:805-1924 10:1925-2000 11:2001-2127 12:2128-2273 14:2274-2303 15:2304-2488 17:2489-2538 20:2539-2544 21:2545-2595 22:2596-2668 24:2669-9302 26:9303-9551 28:9552-9743 29:9744-9760 31:9761-10018]	0.0325108	64	58.9941	7120	7169	50	13221750	13221799	7.26e-05	43	86	43	86	0	0	Plus	Plus	10019	gag-pol polyprotein	F:nucleic acid binding; F:RNA-DNA hybrid ribonuclease activity; P:DNA integration; P:RNA phosphodiester bond hydrolysis, endonucleolytic	EC:3.1.30; EC:3.1.26; EC:3.1.26.4	Acting on ester bonds; Acting on ester bonds; Ribonuclease H	-	-	-	-	-	-	-	-	-	-	-	-	-	-	8.3	2.9e-08	*	9.53e-06	*	7.91e-09	-	-	*	0
Fsp-Ps 3.1_LOD1.5 Interval	TRINITY_DN5924_c0_g2_i10	not available	len=11407 path=[0:0-199 3:200-394 5:395-452 6:453-711 8:712-745 9:746-1865 10:1866-1941 11:1942-2068 12:2069-2214 14:2215-2244 15:2245-2429 17:2430-2479 20:2480-2485 21:2486-2536 22:2537-2609 24:2610-9243 26:9244-9492 28:9493-9684 29:9685-9701 30:9702-11406]	0	18616	16787	1	9729	9729	13508952	13518701	0.0141256	9574	98.1949	9574	98.1949	21	0.215385	Plus	Plus	11407	gag-pol polyprotein	F:nucleic acid binding; F:RNA-DNA hybrid ribonuclease activity; P:DNA integration; P:RNA phosphodiester bond hydrolysis, endonucleolytic	EC:3.1.30; EC:3.1.26; EC:3.1.26.4	Acting on ester bonds; Acting on ester bonds; Ribonuclease H	-	-	-	-	-	-	-	-	-	-	-	-	-	-	-	-	-	-	-	-	*	2.43e-05	-	-
Fsp-Ps 3.1_LOD1.5 Interval	TRINITY_DN5924_c0_g2_i10	not available	len=11407 path=[0:0-199 3:200-394 5:395-452 6:453-711 8:712-745 9:746-1865 10:1866-1941 11:1942-2068 12:2069-2214 14:2215-2244 15:2245-2429 17:2430-2479 20:2480-2485 21:2486-2536 22:2537-2609 24:2610-9243 26:9244-9492 28:9493-9684 29:9685-9701 30:9702-11406]	0	1020	921.004	9129	9729	601	13508342	13508943	0.000873	566	94.0199	566	94.0199	1	0.166113	Plus	Plus	11407	gag-pol polyprotein	F:nucleic acid binding; F:RNA-DNA hybrid ribonuclease activity; P:DNA integration; P:RNA phosphodiester bond hydrolysis, endonucleolytic	EC:3.1.30; EC:3.1.26; EC:3.1.26.4	Acting on ester bonds; Acting on ester bonds; Ribonuclease H	-	-	-	-	-	-	-	-	-	-	-	-	-	-	-	-	-	-	-	-	*	2.43e-05	-	-
Fsp-Ps 3.1_LOD1.5 Interval	TRINITY_DN5924_c0_g2_i10	not available	len=11407 path=[0:0-199 3:200-394 5:395-452 6:453-711 8:712-745 9:746-1865 10:1866-1941 11:1942-2068 12:2069-2214 14:2215-2244 15:2245-2429 17:2430-2479 20:2480-2485 21:2486-2536 22:2537-2609 24:2610-9243 26:9244-9492 28:9493-9684 29:9685-9701 30:9702-11406]	3.04e-15	112	102.275	6339	6044	296	13299444	13299739	0.000427	200	67.5676	200	67.5676	0	0	Plus	Minus	11407	gag-pol polyprotein	F:nucleic acid binding; F:RNA-DNA hybrid ribonuclease activity; P:DNA integration; P:RNA phosphodiester bond hydrolysis, endonucleolytic	EC:3.1.30; EC:3.1.26; EC:3.1.26.4	Acting on ester bonds; Acting on ester bonds; Ribonuclease H	-	-	-	-	-	-	-	-	-	-	-	-	-	-	-	-	-	-	-	-	*	2.43e-05	-	-
Fsp-Ps 3.1_LOD1.5 Interval	TRINITY_DN5924_c0_g2_i10	not available	len=11407 path=[0:0-199 3:200-394 5:395-452 6:453-711 8:712-745 9:746-1865 10:1866-1941 11:1942-2068 12:2069-2214 14:2215-2244 15:2245-2429 17:2430-2479 20:2480-2485 21:2486-2536 22:2537-2609 24:2610-9243 26:9244-9492 28:9493-9684 29:9685-9701 30:9702-11406]	1.06e-14	110	100.472	6305	6041	265	14053495	14053759	0.000382	181	68.3019	181	68.3019	0	0	Plus	Minus	11407	gag-pol polyprotein	F:nucleic acid binding; F:RNA-DNA hybrid ribonuclease activity; P:DNA integration; P:RNA phosphodiester bond hydrolysis, endonucleolytic	EC:3.1.30; EC:3.1.26; EC:3.1.26.4	Acting on ester bonds; Acting on ester bonds; Ribonuclease H	-	-	-	-	-	-	-	-	-	-	-	-	-	-	-	-	-	-	-	-	*	2.43e-05	-	-
Fsp-Ps 3.1_LOD1.5 Interval	TRINITY_DN5924_c0_g2_i10	not available	len=11407 path=[0:0-199 3:200-394 5:395-452 6:453-711 8:712-745 9:746-1865 10:1866-1941 11:1942-2068 12:2069-2214 14:2215-2244 15:2245-2429 17:2430-2479 20:2480-2485 21:2486-2536 22:2537-2609 24:2610-9243 26:9244-9492 28:9493-9684 29:9685-9701 30:9702-11406]	4.52e-13	104	95.0615	6305	6041	265	13330829	13331093	0.000382	180	67.9245	180	67.9245	0	0	Plus	Minus	11407	gag-pol polyprotein	F:nucleic acid binding; F:RNA-DNA hybrid ribonuclease activity; P:DNA integration; P:RNA phosphodiester bond hydrolysis, endonucleolytic	EC:3.1.30; EC:3.1.26; EC:3.1.26.4	Acting on ester bonds; Acting on ester bonds; Ribonuclease H	-	-	-	-	-	-	-	-	-	-	-	-	-	-	-	-	-	-	-	-	*	2.43e-05	-	-
Fsp-Ps 3.1_LOD1.5 Interval	TRINITY_DN5924_c0_g2_i10	not available	len=11407 path=[0:0-199 3:200-394 5:395-452 6:453-711 8:712-745 9:746-1865 10:1866-1941 11:1942-2068 12:2069-2214 14:2215-2244 15:2245-2429 17:2430-2479 20:2480-2485 21:2486-2536 22:2537-2609 24:2610-9243 26:9244-9492 28:9493-9684 29:9685-9701 30:9702-11406]	5.5e-12	100	91.4547	6332	6043	290	13948817	13949106	0.000418	194	66.8966	194	66.8966	0	0	Plus	Minus	11407	gag-pol polyprotein	F:nucleic acid binding; F:RNA-DNA hybrid ribonuclease activity; P:DNA integration; P:RNA phosphodiester bond hydrolysis, endonucleolytic	EC:3.1.30; EC:3.1.26; EC:3.1.26.4	Acting on ester bonds; Acting on ester bonds; Ribonuclease H	-	-	-	-	-	-	-	-	-	-	-	-	-	-	-	-	-	-	-	-	*	2.43e-05	-	-
Fsp-Ps 3.1_LOD1.5 Interval	TRINITY_DN5924_c0_g2_i10	not available	len=11407 path=[0:0-199 3:200-394 5:395-452 6:453-711 8:712-745 9:746-1865 10:1866-1941 11:1942-2068 12:2069-2214 14:2215-2244 15:2245-2429 17:2430-2479 20:2480-2485 21:2486-2536 22:2537-2609 24:2610-9243 26:9244-9492 28:9493-9684 29:9685-9701 30:9702-11406]	5.5e-12	100	91.4547	6044	6313	270	13908321	13908590	0.000392	182	67.4074	182	67.4074	0	0	Plus	Plus	11407	gag-pol polyprotein	F:nucleic acid binding; F:RNA-DNA hybrid ribonuclease activity; P:DNA integration; P:RNA phosphodiester bond hydrolysis, endonucleolytic	EC:3.1.30; EC:3.1.26; EC:3.1.26.4	Acting on ester bonds; Acting on ester bonds; Ribonuclease H	-	-	-	-	-	-	-	-	-	-	-	-	-	-	-	-	-	-	-	-	*	2.43e-05	-	-
Fsp-Ps 3.1_LOD1.5 Interval	TRINITY_DN5924_c0_g2_i10	not available	len=11407 path=[0:0-199 3:200-394 5:395-452 6:453-711 8:712-745 9:746-1865 10:1866-1941 11:1942-2068 12:2069-2214 14:2215-2244 15:2245-2429 17:2430-2479 20:2480-2485 21:2486-2536 22:2537-2609 24:2610-9243 26:9244-9492 28:9493-9684 29:9685-9701 30:9702-11406]	1.48e-06	80	73.4211	6313	6043	271	13282383	13282653	0.000391	181	66.5441	181	66.5441	2	0.735294	Plus	Minus	11407	gag-pol polyprotein	F:nucleic acid binding; F:RNA-DNA hybrid ribonuclease activity; P:DNA integration; P:RNA phosphodiester bond hydrolysis, endonucleolytic	EC:3.1.30; EC:3.1.26; EC:3.1.26.4	Acting on ester bonds; Acting on ester bonds; Ribonuclease H	-	-	-	-	-	-	-	-	-	-	-	-	-	-	-	-	-	-	-	-	*	2.43e-05	-	-
Fsp-Ps 3.1_LOD1.5 Interval	TRINITY_DN5924_c0_g2_i10	not available	len=11407 path=[0:0-199 3:200-394 5:395-452 6:453-711 8:712-745 9:746-1865 10:1866-1941 11:1942-2068 12:2069-2214 14:2215-2244 15:2245-2429 17:2430-2479 20:2480-2485 21:2486-2536 22:2537-2609 24:2610-9243 26:9244-9492 28:9493-9684 29:9685-9701 30:9702-11406]	0.0325108	64	58.9941	7061	7110	50	13221750	13221799	7.26e-05	43	86	43	86	0	0	Plus	Plus	11407	gag-pol polyprotein	F:nucleic acid binding; F:RNA-DNA hybrid ribonuclease activity; P:DNA integration; P:RNA phosphodiester bond hydrolysis, endonucleolytic	EC:3.1.30; EC:3.1.26; EC:3.1.26.4	Acting on ester bonds; Acting on ester bonds; Ribonuclease H	-	-	-	-	-	-	-	-	-	-	-	-	-	-	-	-	-	-	-	-	*	2.43e-05	-	-
Fsp-Ps 3.1_LOD1.5 Interval	TRINITY_DN5924_c0_g2_i12	not available	len=9555 path=[2:0-258 3:259-453 4:454-513 6:514-772 7:773-806 9:807-1926 10:1927-2002 11:2003-2129 12:2130-2275 14:2276-2305 15:2306-2490 17:2491-2540 20:2541-2546 21:2547-2597 22:2598-2670 24:2671-9304 25:9305-9305 26:9306-9554]	0	18514	16695.1	1	9555	9555	13508894	13518465	0.0138729	9447	98.6838	9447	98.6838	19	0.198475	Plus	Plus	9555	gag-pol polyprotein	F:nucleic acid binding; F:RNA-DNA hybrid ribonuclease activity; P:DNA integration; P:RNA phosphodiester bond hydrolysis, endonucleolytic	EC:3.1.30; EC:3.1.26; EC:3.1.26.4	Acting on ester bonds; Acting on ester bonds; Ribonuclease H	-	-	-	-	-	-	-	-	-	-	-	-	-	-	-	-	-	-	-	-	-	-	-	-
Fsp-Ps 3.1_LOD1.5 Interval	TRINITY_DN5924_c0_g2_i12	not available	len=9555 path=[2:0-258 3:259-453 4:454-513 6:514-772 7:773-806 9:807-1926 10:1927-2002 11:2003-2129 12:2130-2275 14:2276-2305 15:2306-2490 17:2491-2540 20:2541-2546 21:2547-2597 22:2598-2670 24:2671-9304 25:9305-9305 26:9306-9554]	1.28e-165	666	601.808	9190	9555	366	13508342	13508707	0.000531	355	96.7302	355	96.7302	2	0.544959	Plus	Plus	9555	gag-pol polyprotein	F:nucleic acid binding; F:RNA-DNA hybrid ribonuclease activity; P:DNA integration; P:RNA phosphodiester bond hydrolysis, endonucleolytic	EC:3.1.30; EC:3.1.26; EC:3.1.26.4	Acting on ester bonds; Acting on ester bonds; Ribonuclease H	-	-	-	-	-	-	-	-	-	-	-	-	-	-	-	-	-	-	-	-	-	-	-	-
Fsp-Ps 3.1_LOD1.5 Interval	TRINITY_DN5924_c0_g2_i12	not available	len=9555 path=[2:0-258 3:259-453 4:454-513 6:514-772 7:773-806 9:807-1926 10:1927-2002 11:2003-2129 12:2130-2275 14:2276-2305 15:2306-2490 17:2491-2540 20:2541-2546 21:2547-2597 22:2598-2670 24:2671-9304 25:9305-9305 26:9306-9554]	3.04e-15	112	102.275	6400	6105	296	13299444	13299739	0.000427	200	67.5676	200	67.5676	0	0	Plus	Minus	9555	gag-pol polyprotein	F:nucleic acid binding; F:RNA-DNA hybrid ribonuclease activity; P:DNA integration; P:RNA phosphodiester bond hydrolysis, endonucleolytic	EC:3.1.30; EC:3.1.26; EC:3.1.26.4	Acting on ester bonds; Acting on ester bonds; Ribonuclease H	-	-	-	-	-	-	-	-	-	-	-	-	-	-	-	-	-	-	-	-	-	-	-	-
Fsp-Ps 3.1_LOD1.5 Interval	TRINITY_DN5924_c0_g2_i12	not available	len=9555 path=[2:0-258 3:259-453 4:454-513 6:514-772 7:773-806 9:807-1926 10:1927-2002 11:2003-2129 12:2130-2275 14:2276-2305 15:2306-2490 17:2491-2540 20:2541-2546 21:2547-2597 22:2598-2670 24:2671-9304 25:9305-9305 26:9306-9554]	1.06e-14	110	100.472	6366	6102	265	14053495	14053759	0.000382	181	68.3019	181	68.3019	0	0	Plus	Minus	9555	gag-pol polyprotein	F:nucleic acid binding; F:RNA-DNA hybrid ribonuclease activity; P:DNA integration; P:RNA phosphodiester bond hydrolysis, endonucleolytic	EC:3.1.30; EC:3.1.26; EC:3.1.26.4	Acting on ester bonds; Acting on ester bonds; Ribonuclease H	-	-	-	-	-	-	-	-	-	-	-	-	-	-	-	-	-	-	-	-	-	-	-	-
Fsp-Ps 3.1_LOD1.5 Interval	TRINITY_DN5924_c0_g2_i12	not available	len=9555 path=[2:0-258 3:259-453 4:454-513 6:514-772 7:773-806 9:807-1926 10:1927-2002 11:2003-2129 12:2130-2275 14:2276-2305 15:2306-2490 17:2491-2540 20:2541-2546 21:2547-2597 22:2598-2670 24:2671-9304 25:9305-9305 26:9306-9554]	4.52e-13	104	95.0615	6366	6102	265	13330829	13331093	0.000382	180	67.9245	180	67.9245	0	0	Plus	Minus	9555	gag-pol polyprotein	F:nucleic acid binding; F:RNA-DNA hybrid ribonuclease activity; P:DNA integration; P:RNA phosphodiester bond hydrolysis, endonucleolytic	EC:3.1.30; EC:3.1.26; EC:3.1.26.4	Acting on ester bonds; Acting on ester bonds; Ribonuclease H	-	-	-	-	-	-	-	-	-	-	-	-	-	-	-	-	-	-	-	-	-	-	-	-
Fsp-Ps 3.1_LOD1.5 Interval	TRINITY_DN5924_c0_g2_i12	not available	len=9555 path=[2:0-258 3:259-453 4:454-513 6:514-772 7:773-806 9:807-1926 10:1927-2002 11:2003-2129 12:2130-2275 14:2276-2305 15:2306-2490 17:2491-2540 20:2541-2546 21:2547-2597 22:2598-2670 24:2671-9304 25:9305-9305 26:9306-9554]	5.5e-12	100	91.4547	6393	6104	290	13948817	13949106	0.000418	194	66.8966	194	66.8966	0	0	Plus	Minus	9555	gag-pol polyprotein	F:nucleic acid binding; F:RNA-DNA hybrid ribonuclease activity; P:DNA integration; P:RNA phosphodiester bond hydrolysis, endonucleolytic	EC:3.1.30; EC:3.1.26; EC:3.1.26.4	Acting on ester bonds; Acting on ester bonds; Ribonuclease H	-	-	-	-	-	-	-	-	-	-	-	-	-	-	-	-	-	-	-	-	-	-	-	-
Fsp-Ps 3.1_LOD1.5 Interval	TRINITY_DN5924_c0_g2_i12	not available	len=9555 path=[2:0-258 3:259-453 4:454-513 6:514-772 7:773-806 9:807-1926 10:1927-2002 11:2003-2129 12:2130-2275 14:2276-2305 15:2306-2490 17:2491-2540 20:2541-2546 21:2547-2597 22:2598-2670 24:2671-9304 25:9305-9305 26:9306-9554]	5.5e-12	100	91.4547	6105	6374	270	13908321	13908590	0.000392	182	67.4074	182	67.4074	0	0	Plus	Plus	9555	gag-pol polyprotein	F:nucleic acid binding; F:RNA-DNA hybrid ribonuclease activity; P:DNA integration; P:RNA phosphodiester bond hydrolysis, endonucleolytic	EC:3.1.30; EC:3.1.26; EC:3.1.26.4	Acting on ester bonds; Acting on ester bonds; Ribonuclease H	-	-	-	-	-	-	-	-	-	-	-	-	-	-	-	-	-	-	-	-	-	-	-	-
Fsp-Ps 3.1_LOD1.5 Interval	TRINITY_DN5924_c0_g2_i12	not available	len=9555 path=[2:0-258 3:259-453 4:454-513 6:514-772 7:773-806 9:807-1926 10:1927-2002 11:2003-2129 12:2130-2275 14:2276-2305 15:2306-2490 17:2491-2540 20:2541-2546 21:2547-2597 22:2598-2670 24:2671-9304 25:9305-9305 26:9306-9554]	1.48e-06	80	73.4211	6374	6104	271	13282383	13282653	0.000391	181	66.5441	181	66.5441	2	0.735294	Plus	Minus	9555	gag-pol polyprotein	F:nucleic acid binding; F:RNA-DNA hybrid ribonuclease activity; P:DNA integration; P:RNA phosphodiester bond hydrolysis, endonucleolytic	EC:3.1.30; EC:3.1.26; EC:3.1.26.4	Acting on ester bonds; Acting on ester bonds; Ribonuclease H	-	-	-	-	-	-	-	-	-	-	-	-	-	-	-	-	-	-	-	-	-	-	-	-
Fsp-Ps 3.1_LOD1.5 Interval	TRINITY_DN5924_c0_g2_i12	not available	len=9555 path=[2:0-258 3:259-453 4:454-513 6:514-772 7:773-806 9:807-1926 10:1927-2002 11:2003-2129 12:2130-2275 14:2276-2305 15:2306-2490 17:2491-2540 20:2541-2546 21:2547-2597 22:2598-2670 24:2671-9304 25:9305-9305 26:9306-9554]	0.000765	70	64.4042	1	50	50	13518652	13518701	7.26e-05	44	88	44	88	0	0	Plus	Plus	9555	gag-pol polyprotein	F:nucleic acid binding; F:RNA-DNA hybrid ribonuclease activity; P:DNA integration; P:RNA phosphodiester bond hydrolysis, endonucleolytic	EC:3.1.30; EC:3.1.26; EC:3.1.26.4	Acting on ester bonds; Acting on ester bonds; Ribonuclease H	-	-	-	-	-	-	-	-	-	-	-	-	-	-	-	-	-	-	-	-	-	-	-	-
Fsp-Ps 3.1_LOD1.5 Interval	TRINITY_DN5924_c0_g2_i12	not available	len=9555 path=[2:0-258 3:259-453 4:454-513 6:514-772 7:773-806 9:807-1926 10:1927-2002 11:2003-2129 12:2130-2275 14:2276-2305 15:2306-2490 17:2491-2540 20:2541-2546 21:2547-2597 22:2598-2670 24:2671-9304 25:9305-9305 26:9306-9554]	0.0325108	64	58.9941	7122	7171	50	13221750	13221799	7.26e-05	43	86	43	86	0	0	Plus	Plus	9555	gag-pol polyprotein	F:nucleic acid binding; F:RNA-DNA hybrid ribonuclease activity; P:DNA integration; P:RNA phosphodiester bond hydrolysis, endonucleolytic	EC:3.1.30; EC:3.1.26; EC:3.1.26.4	Acting on ester bonds; Acting on ester bonds; Ribonuclease H	-	-	-	-	-	-	-	-	-	-	-	-	-	-	-	-	-	-	-	-	-	-	-	-
Fsp-Ps 3.1_LOD1.5 Interval	TRINITY_DN5924_c0_g2_i4	not available	len=9303 path=[2:0-258 3:259-453 5:454-511 6:512-770 8:771-804 9:805-1924 10:1925-2000 11:2001-2127 12:2128-2273 14:2274-2303 15:2304-2488 16:2489-2503 19:2504-2538 20:2539-2544 21:2545-2595 23:2596-2668 24:2669-9302]	0	18036	16264.1	1	9303	9303	13508894	13518216	0.0135071	9201	98.6914	9201	98.6914	20	0.214523	Plus	Plus	9303	gag-pol polyprotein	F:nucleic acid binding; F:RNA-DNA hybrid ribonuclease activity; P:DNA integration; P:RNA phosphodiester bond hydrolysis, endonucleolytic	EC:3.1.30; EC:3.1.26; EC:3.1.26.4	Acting on ester bonds; Acting on ester bonds; Ribonuclease H	-	-	-	-	-	-	-	-	-	-	-	-	-	-	-	-	7.56	0.00047	9.16	6.68e-05	-	-	22.81	0.00109
Fsp-Ps 3.1_LOD1.5 Interval	TRINITY_DN5924_c0_g2_i4	not available	len=9303 path=[2:0-258 3:259-453 5:454-511 6:512-770 8:771-804 9:805-1924 10:1925-2000 11:2001-2127 12:2128-2273 14:2274-2303 15:2304-2488 16:2489-2503 19:2504-2538 20:2539-2544 21:2545-2595 23:2596-2668 24:2669-9302]	3.25e-40	204	185.23	9188	9303	116	13508342	13508458	0.000168	112	95.7265	112	95.7265	1	0.854701	Plus	Plus	9303	gag-pol polyprotein	F:nucleic acid binding; F:RNA-DNA hybrid ribonuclease activity; P:DNA integration; P:RNA phosphodiester bond hydrolysis, endonucleolytic	EC:3.1.30; EC:3.1.26; EC:3.1.26.4	Acting on ester bonds; Acting on ester bonds; Ribonuclease H	-	-	-	-	-	-	-	-	-	-	-	-	-	-	-	-	7.56	0.00047	9.16	6.68e-05	-	-	22.81	0.00109
Fsp-Ps 3.1_LOD1.5 Interval	TRINITY_DN5924_c0_g2_i4	not available	len=9303 path=[2:0-258 3:259-453 5:454-511 6:512-770 8:771-804 9:805-1924 10:1925-2000 11:2001-2127 12:2128-2273 14:2274-2303 15:2304-2488 16:2489-2503 19:2504-2538 20:2539-2544 21:2545-2595 23:2596-2668 24:2669-9302]	3.04e-15	112	102.275	6398	6103	296	13299444	13299739	0.000427	200	67.5676	200	67.5676	0	0	Plus	Minus	9303	gag-pol polyprotein	F:nucleic acid binding; F:RNA-DNA hybrid ribonuclease activity; P:DNA integration; P:RNA phosphodiester bond hydrolysis, endonucleolytic	EC:3.1.30; EC:3.1.26; EC:3.1.26.4	Acting on ester bonds; Acting on ester bonds; Ribonuclease H	-	-	-	-	-	-	-	-	-	-	-	-	-	-	-	-	7.56	0.00047	9.16	6.68e-05	-	-	22.81	0.00109
Fsp-Ps 3.1_LOD1.5 Interval	TRINITY_DN5924_c0_g2_i4	not available	len=9303 path=[2:0-258 3:259-453 5:454-511 6:512-770 8:771-804 9:805-1924 10:1925-2000 11:2001-2127 12:2128-2273 14:2274-2303 15:2304-2488 16:2489-2503 19:2504-2538 20:2539-2544 21:2545-2595 23:2596-2668 24:2669-9302]	1.06e-14	110	100.472	6364	6100	265	14053495	14053759	0.000382	181	68.3019	181	68.3019	0	0	Plus	Minus	9303	gag-pol polyprotein	F:nucleic acid binding; F:RNA-DNA hybrid ribonuclease activity; P:DNA integration; P:RNA phosphodiester bond hydrolysis, endonucleolytic	EC:3.1.30; EC:3.1.26; EC:3.1.26.4	Acting on ester bonds; Acting on ester bonds; Ribonuclease H	-	-	-	-	-	-	-	-	-	-	-	-	-	-	-	-	7.56	0.00047	9.16	6.68e-05	-	-	22.81	0.00109
Fsp-Ps 3.1_LOD1.5 Interval	TRINITY_DN5924_c0_g2_i4	not available	len=9303 path=[2:0-258 3:259-453 5:454-511 6:512-770 8:771-804 9:805-1924 10:1925-2000 11:2001-2127 12:2128-2273 14:2274-2303 15:2304-2488 16:2489-2503 19:2504-2538 20:2539-2544 21:2545-2595 23:2596-2668 24:2669-9302]	4.52e-13	104	95.0615	6364	6100	265	13330829	13331093	0.000382	180	67.9245	180	67.9245	0	0	Plus	Minus	9303	gag-pol polyprotein	F:nucleic acid binding; F:RNA-DNA hybrid ribonuclease activity; P:DNA integration; P:RNA phosphodiester bond hydrolysis, endonucleolytic	EC:3.1.30; EC:3.1.26; EC:3.1.26.4	Acting on ester bonds; Acting on ester bonds; Ribonuclease H	-	-	-	-	-	-	-	-	-	-	-	-	-	-	-	-	7.56	0.00047	9.16	6.68e-05	-	-	22.81	0.00109
Fsp-Ps 3.1_LOD1.5 Interval	TRINITY_DN5924_c0_g2_i4	not available	len=9303 path=[2:0-258 3:259-453 5:454-511 6:512-770 8:771-804 9:805-1924 10:1925-2000 11:2001-2127 12:2128-2273 14:2274-2303 15:2304-2488 16:2489-2503 19:2504-2538 20:2539-2544 21:2545-2595 23:2596-2668 24:2669-9302]	5.5e-12	100	91.4547	6391	6102	290	13948817	13949106	0.000418	194	66.8966	194	66.8966	0	0	Plus	Minus	9303	gag-pol polyprotein	F:nucleic acid binding; F:RNA-DNA hybrid ribonuclease activity; P:DNA integration; P:RNA phosphodiester bond hydrolysis, endonucleolytic	EC:3.1.30; EC:3.1.26; EC:3.1.26.4	Acting on ester bonds; Acting on ester bonds; Ribonuclease H	-	-	-	-	-	-	-	-	-	-	-	-	-	-	-	-	7.56	0.00047	9.16	6.68e-05	-	-	22.81	0.00109
Fsp-Ps 3.1_LOD1.5 Interval	TRINITY_DN5924_c0_g2_i4	not available	len=9303 path=[2:0-258 3:259-453 5:454-511 6:512-770 8:771-804 9:805-1924 10:1925-2000 11:2001-2127 12:2128-2273 14:2274-2303 15:2304-2488 16:2489-2503 19:2504-2538 20:2539-2544 21:2545-2595 23:2596-2668 24:2669-9302]	5.5e-12	100	91.4547	6103	6372	270	13908321	13908590	0.000392	182	67.4074	182	67.4074	0	0	Plus	Plus	9303	gag-pol polyprotein	F:nucleic acid binding; F:RNA-DNA hybrid ribonuclease activity; P:DNA integration; P:RNA phosphodiester bond hydrolysis, endonucleolytic	EC:3.1.30; EC:3.1.26; EC:3.1.26.4	Acting on ester bonds; Acting on ester bonds; Ribonuclease H	-	-	-	-	-	-	-	-	-	-	-	-	-	-	-	-	7.56	0.00047	9.16	6.68e-05	-	-	22.81	0.00109
Fsp-Ps 3.1_LOD1.5 Interval	TRINITY_DN5924_c0_g2_i4	not available	len=9303 path=[2:0-258 3:259-453 5:454-511 6:512-770 8:771-804 9:805-1924 10:1925-2000 11:2001-2127 12:2128-2273 14:2274-2303 15:2304-2488 16:2489-2503 19:2504-2538 20:2539-2544 21:2545-2595 23:2596-2668 24:2669-9302]	1.48e-06	80	73.4211	6372	6102	271	13282383	13282653	0.000391	181	66.5441	181	66.5441	2	0.735294	Plus	Minus	9303	gag-pol polyprotein	F:nucleic acid binding; F:RNA-DNA hybrid ribonuclease activity; P:DNA integration; P:RNA phosphodiester bond hydrolysis, endonucleolytic	EC:3.1.30; EC:3.1.26; EC:3.1.26.4	Acting on ester bonds; Acting on ester bonds; Ribonuclease H	-	-	-	-	-	-	-	-	-	-	-	-	-	-	-	-	7.56	0.00047	9.16	6.68e-05	-	-	22.81	0.00109
Fsp-Ps 3.1_LOD1.5 Interval	TRINITY_DN5924_c0_g2_i4	not available	len=9303 path=[2:0-258 3:259-453 5:454-511 6:512-770 8:771-804 9:805-1924 10:1925-2000 11:2001-2127 12:2128-2273 14:2274-2303 15:2304-2488 16:2489-2503 19:2504-2538 20:2539-2544 21:2545-2595 23:2596-2668 24:2669-9302]	0.000765	70	64.4042	1	50	50	13518652	13518701	7.26e-05	44	88	44	88	0	0	Plus	Plus	9303	gag-pol polyprotein	F:nucleic acid binding; F:RNA-DNA hybrid ribonuclease activity; P:DNA integration; P:RNA phosphodiester bond hydrolysis, endonucleolytic	EC:3.1.30; EC:3.1.26; EC:3.1.26.4	Acting on ester bonds; Acting on ester bonds; Ribonuclease H	-	-	-	-	-	-	-	-	-	-	-	-	-	-	-	-	7.56	0.00047	9.16	6.68e-05	-	-	22.81	0.00109
Fsp-Ps 3.1_LOD1.5 Interval	TRINITY_DN5924_c0_g2_i4	not available	len=9303 path=[2:0-258 3:259-453 5:454-511 6:512-770 8:771-804 9:805-1924 10:1925-2000 11:2001-2127 12:2128-2273 14:2274-2303 15:2304-2488 16:2489-2503 19:2504-2538 20:2539-2544 21:2545-2595 23:2596-2668 24:2669-9302]	0.0325108	64	58.9941	7120	7169	50	13221750	13221799	7.26e-05	43	86	43	86	0	0	Plus	Plus	9303	gag-pol polyprotein	F:nucleic acid binding; F:RNA-DNA hybrid ribonuclease activity; P:DNA integration; P:RNA phosphodiester bond hydrolysis, endonucleolytic	EC:3.1.30; EC:3.1.26; EC:3.1.26.4	Acting on ester bonds; Acting on ester bonds; Ribonuclease H	-	-	-	-	-	-	-	-	-	-	-	-	-	-	-	-	7.56	0.00047	9.16	6.68e-05	-	-	22.81	0.00109
Fsp-Ps 3.1_LOD1.5 Interval	TRINITY_DN3789_c0_g2_i6	not available	len=8604 path=[2:0-1404 9:1405-1597 10:1598-3027 11:3028-6464 12:6465-6656 14:6657-7427 16:7428-8603]	0	16328	14724	1	8604	8604	53465049	53473639	0.0124922	8494	98.2874	8494	98.2874	89	1.02985	Plus	Plus	8604	cytochrome c oxidase subunit 1 (mitochondrion)	F:cytochrome-c oxidase activity; C:mitochondrial respiratory chain complex IV; P:mitochondrial electron transport, cytochrome c to oxygen; P:electron transport coupled proton transport; C:integral component of membrane; F:heme binding; F:metal ion binding	EC:1.9.3.1	Cytochrome-c oxidase	-	-	-	-	-127.18	0.00174	-	-	-	-	-	-	-	-	-	-	-	-	-	-	16.69	0.000768	121.06	0
Fsp-Ps 3.1_LOD1.5 Interval	TRINITY_DN3789_c0_g2_i6	not available	len=8604 path=[2:0-1404 9:1405-1597 10:1598-3027 11:3028-6464 12:6465-6656 14:6657-7427 16:7428-8603]	3.47e-08	86	78.8312	6615	6660	46	53474947	53474992	6.68e-05	45	97.8261	45	97.8261	0	0	Plus	Plus	8604	cytochrome c oxidase subunit 1 (mitochondrion)	F:cytochrome-c oxidase activity; C:mitochondrial respiratory chain complex IV; P:mitochondrial electron transport, cytochrome c to oxygen; P:electron transport coupled proton transport; C:integral component of membrane; F:heme binding; F:metal ion binding	EC:1.9.3.1	Cytochrome-c oxidase	-	-	-	-	-127.18	0.00174	-	-	-	-	-	-	-	-	-	-	-	-	-	-	16.69	0.000768	121.06	0
Fsp-Ps 3.1_LOD1.5 Interval	TRINITY_DN5924_c0_g2_i3	not available	len=9229 path=[2:0-258 3:259-453 4:454-513 6:514-772 8:773-806 9:807-1926 11:1927-2053 12:2054-2199 14:2200-2229 15:2230-2414 17:2415-2464 20:2465-2470 21:2471-2521 22:2522-2594 24:2595-9228]	0	14196	12801.6	1926	9229	7304	13510895	13518216	0.0106047	7232	98.7708	7232	98.7708	18	0.245834	Plus	Plus	9229	gag-pol polyprotein	F:nucleic acid binding; F:RNA-DNA hybrid ribonuclease activity; P:DNA integration; P:RNA phosphodiester bond hydrolysis, endonucleolytic	EC:3.1.30; EC:3.1.26; EC:3.1.26.4	Acting on ester bonds; Acting on ester bonds; Ribonuclease H	-	-	-	-	-	-	-	-	-	-	-	-	-	-	-	-	-	-	-	-	-	-	*	0.00643
Fsp-Ps 3.1_LOD1.5 Interval	TRINITY_DN5924_c0_g2_i3	not available	len=9229 path=[2:0-258 3:259-453 4:454-513 6:514-772 8:773-806 9:807-1926 11:1927-2053 12:2054-2199 14:2200-2229 15:2230-2414 17:2415-2464 20:2465-2470 21:2471-2521 22:2522-2594 24:2595-9228]	0	3694	3332.11	1	1927	1927	13508894	13510820	0.0028	1895	98.3394	1895	98.3394	0	0	Plus	Plus	9229	gag-pol polyprotein	F:nucleic acid binding; F:RNA-DNA hybrid ribonuclease activity; P:DNA integration; P:RNA phosphodiester bond hydrolysis, endonucleolytic	EC:3.1.30; EC:3.1.26; EC:3.1.26.4	Acting on ester bonds; Acting on ester bonds; Ribonuclease H	-	-	-	-	-	-	-	-	-	-	-	-	-	-	-	-	-	-	-	-	-	-	*	0.00643
Fsp-Ps 3.1_LOD1.5 Interval	TRINITY_DN5924_c0_g2_i3	not available	len=9229 path=[2:0-258 3:259-453 4:454-513 6:514-772 8:773-806 9:807-1926 11:1927-2053 12:2054-2199 14:2200-2229 15:2230-2414 17:2415-2464 20:2465-2470 21:2471-2521 22:2522-2594 24:2595-9228]	3.25e-40	204	185.23	9114	9229	116	13508342	13508458	0.000168	112	95.7265	112	95.7265	1	0.854701	Plus	Plus	9229	gag-pol polyprotein	F:nucleic acid binding; F:RNA-DNA hybrid ribonuclease activity; P:DNA integration; P:RNA phosphodiester bond hydrolysis, endonucleolytic	EC:3.1.30; EC:3.1.26; EC:3.1.26.4	Acting on ester bonds; Acting on ester bonds; Ribonuclease H	-	-	-	-	-	-	-	-	-	-	-	-	-	-	-	-	-	-	-	-	-	-	*	0.00643
Fsp-Ps 3.1_LOD1.5 Interval	TRINITY_DN5924_c0_g2_i3	not available	len=9229 path=[2:0-258 3:259-453 4:454-513 6:514-772 8:773-806 9:807-1926 11:1927-2053 12:2054-2199 14:2200-2229 15:2230-2414 17:2415-2464 20:2465-2470 21:2471-2521 22:2522-2594 24:2595-9228]	3.04e-15	112	102.275	6324	6029	296	13299444	13299739	0.000427	200	67.5676	200	67.5676	0	0	Plus	Minus	9229	gag-pol polyprotein	F:nucleic acid binding; F:RNA-DNA hybrid ribonuclease activity; P:DNA integration; P:RNA phosphodiester bond hydrolysis, endonucleolytic	EC:3.1.30; EC:3.1.26; EC:3.1.26.4	Acting on ester bonds; Acting on ester bonds; Ribonuclease H	-	-	-	-	-	-	-	-	-	-	-	-	-	-	-	-	-	-	-	-	-	-	*	0.00643
Fsp-Ps 3.1_LOD1.5 Interval	TRINITY_DN5924_c0_g2_i3	not available	len=9229 path=[2:0-258 3:259-453 4:454-513 6:514-772 8:773-806 9:807-1926 11:1927-2053 12:2054-2199 14:2200-2229 15:2230-2414 17:2415-2464 20:2465-2470 21:2471-2521 22:2522-2594 24:2595-9228]	1.06e-14	110	100.472	6290	6026	265	14053495	14053759	0.000382	181	68.3019	181	68.3019	0	0	Plus	Minus	9229	gag-pol polyprotein	F:nucleic acid binding; F:RNA-DNA hybrid ribonuclease activity; P:DNA integration; P:RNA phosphodiester bond hydrolysis, endonucleolytic	EC:3.1.30; EC:3.1.26; EC:3.1.26.4	Acting on ester bonds; Acting on ester bonds; Ribonuclease H	-	-	-	-	-	-	-	-	-	-	-	-	-	-	-	-	-	-	-	-	-	-	*	0.00643
Fsp-Ps 3.1_LOD1.5 Interval	TRINITY_DN5924_c0_g2_i3	not available	len=9229 path=[2:0-258 3:259-453 4:454-513 6:514-772 8:773-806 9:807-1926 11:1927-2053 12:2054-2199 14:2200-2229 15:2230-2414 17:2415-2464 20:2465-2470 21:2471-2521 22:2522-2594 24:2595-9228]	4.52e-13	104	95.0615	6290	6026	265	13330829	13331093	0.000382	180	67.9245	180	67.9245	0	0	Plus	Minus	9229	gag-pol polyprotein	F:nucleic acid binding; F:RNA-DNA hybrid ribonuclease activity; P:DNA integration; P:RNA phosphodiester bond hydrolysis, endonucleolytic	EC:3.1.30; EC:3.1.26; EC:3.1.26.4	Acting on ester bonds; Acting on ester bonds; Ribonuclease H	-	-	-	-	-	-	-	-	-	-	-	-	-	-	-	-	-	-	-	-	-	-	*	0.00643
Fsp-Ps 3.1_LOD1.5 Interval	TRINITY_DN5924_c0_g2_i3	not available	len=9229 path=[2:0-258 3:259-453 4:454-513 6:514-772 8:773-806 9:807-1926 11:1927-2053 12:2054-2199 14:2200-2229 15:2230-2414 17:2415-2464 20:2465-2470 21:2471-2521 22:2522-2594 24:2595-9228]	5.5e-12	100	91.4547	6317	6028	290	13948817	13949106	0.000418	194	66.8966	194	66.8966	0	0	Plus	Minus	9229	gag-pol polyprotein	F:nucleic acid binding; F:RNA-DNA hybrid ribonuclease activity; P:DNA integration; P:RNA phosphodiester bond hydrolysis, endonucleolytic	EC:3.1.30; EC:3.1.26; EC:3.1.26.4	Acting on ester bonds; Acting on ester bonds; Ribonuclease H	-	-	-	-	-	-	-	-	-	-	-	-	-	-	-	-	-	-	-	-	-	-	*	0.00643
Fsp-Ps 3.1_LOD1.5 Interval	TRINITY_DN5924_c0_g2_i3	not available	len=9229 path=[2:0-258 3:259-453 4:454-513 6:514-772 8:773-806 9:807-1926 11:1927-2053 12:2054-2199 14:2200-2229 15:2230-2414 17:2415-2464 20:2465-2470 21:2471-2521 22:2522-2594 24:2595-9228]	5.5e-12	100	91.4547	6029	6298	270	13908321	13908590	0.000392	182	67.4074	182	67.4074	0	0	Plus	Plus	9229	gag-pol polyprotein	F:nucleic acid binding; F:RNA-DNA hybrid ribonuclease activity; P:DNA integration; P:RNA phosphodiester bond hydrolysis, endonucleolytic	EC:3.1.30; EC:3.1.26; EC:3.1.26.4	Acting on ester bonds; Acting on ester bonds; Ribonuclease H	-	-	-	-	-	-	-	-	-	-	-	-	-	-	-	-	-	-	-	-	-	-	*	0.00643
Fsp-Ps 3.1_LOD1.5 Interval	TRINITY_DN5924_c0_g2_i3	not available	len=9229 path=[2:0-258 3:259-453 4:454-513 6:514-772 8:773-806 9:807-1926 11:1927-2053 12:2054-2199 14:2200-2229 15:2230-2414 17:2415-2464 20:2465-2470 21:2471-2521 22:2522-2594 24:2595-9228]	1.48e-06	80	73.4211	6298	6028	271	13282383	13282653	0.000391	181	66.5441	181	66.5441	2	0.735294	Plus	Minus	9229	gag-pol polyprotein	F:nucleic acid binding; F:RNA-DNA hybrid ribonuclease activity; P:DNA integration; P:RNA phosphodiester bond hydrolysis, endonucleolytic	EC:3.1.30; EC:3.1.26; EC:3.1.26.4	Acting on ester bonds; Acting on ester bonds; Ribonuclease H	-	-	-	-	-	-	-	-	-	-	-	-	-	-	-	-	-	-	-	-	-	-	*	0.00643
Fsp-Ps 3.1_LOD1.5 Interval	TRINITY_DN5924_c0_g2_i3	not available	len=9229 path=[2:0-258 3:259-453 4:454-513 6:514-772 8:773-806 9:807-1926 11:1927-2053 12:2054-2199 14:2200-2229 15:2230-2414 17:2415-2464 20:2465-2470 21:2471-2521 22:2522-2594 24:2595-9228]	0.000765	70	64.4042	1	50	50	13518652	13518701	7.26e-05	44	88	44	88	0	0	Plus	Plus	9229	gag-pol polyprotein	F:nucleic acid binding; F:RNA-DNA hybrid ribonuclease activity; P:DNA integration; P:RNA phosphodiester bond hydrolysis, endonucleolytic	EC:3.1.30; EC:3.1.26; EC:3.1.26.4	Acting on ester bonds; Acting on ester bonds; Ribonuclease H	-	-	-	-	-	-	-	-	-	-	-	-	-	-	-	-	-	-	-	-	-	-	*	0.00643
Fsp-Ps 3.1_LOD1.5 Interval	TRINITY_DN5924_c0_g2_i3	not available	len=9229 path=[2:0-258 3:259-453 4:454-513 6:514-772 8:773-806 9:807-1926 11:1927-2053 12:2054-2199 14:2200-2229 15:2230-2414 17:2415-2464 20:2465-2470 21:2471-2521 22:2522-2594 24:2595-9228]	0.0325108	64	58.9941	7046	7095	50	13221750	13221799	7.26e-05	43	86	43	86	0	0	Plus	Plus	9229	gag-pol polyprotein	F:nucleic acid binding; F:RNA-DNA hybrid ribonuclease activity; P:DNA integration; P:RNA phosphodiester bond hydrolysis, endonucleolytic	EC:3.1.30; EC:3.1.26; EC:3.1.26.4	Acting on ester bonds; Acting on ester bonds; Ribonuclease H	-	-	-	-	-	-	-	-	-	-	-	-	-	-	-	-	-	-	-	-	-	-	*	0.00643
Fsp-Ps 3.1_LOD1.5 Interval	TRINITY_DN3789_c0_g2_i19	not available	len=11097 path=[1:0-695 5:696-3838 6:3839-3883 8:3884-3897 9:3898-4090 10:4091-5520 11:5521-8957 12:8958-9149 14:9150-9920 16:9921-11096]	0	13548	12217.3	3899	11097	7199	53466464	53473639	0.0104523	7090	98.1043	7090	98.1043	79	1.09312	Plus	Plus	11097	MatR (mitochondrion)	F:RNA-directed DNA polymerase activity; C:mitochondrion; P:RNA-dependent DNA biosynthetic process; P:homing of group II introns; P:mitochondrial mRNA processing	EC:2.7.7.49	RNA-directed DNA polymerase	-	-	-	-	-	-	-	-	-	-	-	-	-	-	-	-	-	-	-	-	-	-	-	-
Fsp-Ps 3.1_LOD1.5 Interval	TRINITY_DN3789_c0_g2_i19	not available	len=11097 path=[1:0-695 5:696-3838 6:3839-3883 8:3884-3897 9:3898-4090 10:4091-5520 11:5521-8957 12:8958-9149 14:9150-9920 16:9921-11096]	3.47e-08	86	78.8312	9108	9153	46	53474947	53474992	6.68e-05	45	97.8261	45	97.8261	0	0	Plus	Plus	11097	MatR (mitochondrion)	F:RNA-directed DNA polymerase activity; C:mitochondrion; P:RNA-dependent DNA biosynthetic process; P:homing of group II introns; P:mitochondrial mRNA processing	EC:2.7.7.49	RNA-directed DNA polymerase	-	-	-	-	-	-	-	-	-	-	-	-	-	-	-	-	-	-	-	-	-	-	-	-
Fsp-Ps 3.1_LOD1.5 Interval	TRINITY_DN3789_c0_g2_i19	not available	len=11097 path=[1:0-695 5:696-3838 6:3839-3883 8:3884-3897 9:3898-4090 10:4091-5520 11:5521-8957 12:8958-9149 14:9150-9920 16:9921-11096]	0.000765	70	64.4042	2642	2600	43	53464201	53464243	5.95e-05	40	93.0233	40	93.0233	0	0	Plus	Minus	11097	MatR (mitochondrion)	F:RNA-directed DNA polymerase activity; C:mitochondrion; P:RNA-dependent DNA biosynthetic process; P:homing of group II introns; P:mitochondrial mRNA processing	EC:2.7.7.49	RNA-directed DNA polymerase	-	-	-	-	-	-	-	-	-	-	-	-	-	-	-	-	-	-	-	-	-	-	-	-
Fsp-Ps 3.1_LOD1.5 Interval	TRINITY_DN3789_c0_g2_i3	not available	len=12018 path=[2:0-1404 9:1405-1597 10:1598-3027 11:3028-6464 12:6465-6656 13:6657-7354 15:7355-7598 18:7599-7599 19:7600-8065 20:8066-9387 21:9388-9456 22:9457-10356 23:10357-12017]	0	12468	11243.5	1	6660	6660	53465049	53471686	0.00967	6549	97.907	6549	97.907	80	1.19599	Plus	Plus	12018	cytochrome c oxidase subunit 1 (mitochondrion)	F:cytochrome-c oxidase activity; C:mitochondrial respiratory chain complex IV; P:mitochondrial electron transport, cytochrome c to oxygen; P:electron transport coupled proton transport; C:integral component of membrane; F:heme binding; F:metal ion binding	EC:1.9.3.1	Cytochrome-c oxidase	-	-	-	-	-	-	-	-	-	-	-	-	-	-	-	-	-	-	-	-	-	-	-	-
Fsp-Ps 3.1_LOD1.5 Interval	TRINITY_DN3789_c0_g2_i3	not available	len=12018 path=[2:0-1404 9:1405-1597 10:1598-3027 11:3028-6464 12:6465-6656 13:6657-7354 15:7355-7598 18:7599-7599 19:7600-8065 20:8066-9387 21:9388-9456 22:9457-10356 23:10357-12017]	2.5e-35	186	169	6615	6717	103	53474947	53475049	0.00015	99	96.1165	99	96.1165	0	0	Plus	Plus	12018	cytochrome c oxidase subunit 1 (mitochondrion)	F:cytochrome-c oxidase activity; C:mitochondrial respiratory chain complex IV; P:mitochondrial electron transport, cytochrome c to oxygen; P:electron transport coupled proton transport; C:integral component of membrane; F:heme binding; F:metal ion binding	EC:1.9.3.1	Cytochrome-c oxidase	-	-	-	-	-	-	-	-	-	-	-	-	-	-	-	-	-	-	-	-	-	-	-	-
Fsp-Ps 3.1_LOD1.5 Interval	TRINITY_DN3789_c0_g2_i14	not available	len=11118 path=[2:0-1404 9:1405-1597 10:1598-3027 11:3028-6464 12:6465-6656 13:6657-7354 15:7355-7598 18:7599-7599 19:7600-8065 20:8066-9387 21:9388-9456 23:9457-11117]	0	12468	11243.5	1	6660	6660	53465049	53471686	0.00967	6549	97.907	6549	97.907	80	1.19599	Plus	Plus	11118	cytochrome c oxidase subunit 1 (mitochondrion)	F:cytochrome-c oxidase activity; C:mitochondrial respiratory chain complex IV; P:mitochondrial electron transport, cytochrome c to oxygen; P:electron transport coupled proton transport; C:integral component of membrane; F:heme binding; F:metal ion binding	EC:1.9.3.1	Cytochrome-c oxidase	-	-	-	-	-	-	-	-	-	-	-	-	-	-	-	-	-	-	-	-	-	-	-	-
Fsp-Ps 3.1_LOD1.5 Interval	TRINITY_DN3789_c0_g2_i14	not available	len=11118 path=[2:0-1404 9:1405-1597 10:1598-3027 11:3028-6464 12:6465-6656 13:6657-7354 15:7355-7598 18:7599-7599 19:7600-8065 20:8066-9387 21:9388-9456 23:9457-11117]	2.5e-35	186	169	6615	6717	103	53474947	53475049	0.00015	99	96.1165	99	96.1165	0	0	Plus	Plus	11118	cytochrome c oxidase subunit 1 (mitochondrion)	F:cytochrome-c oxidase activity; C:mitochondrial respiratory chain complex IV; P:mitochondrial electron transport, cytochrome c to oxygen; P:electron transport coupled proton transport; C:integral component of membrane; F:heme binding; F:metal ion binding	EC:1.9.3.1	Cytochrome-c oxidase	-	-	-	-	-	-	-	-	-	-	-	-	-	-	-	-	-	-	-	-	-	-	-	-
Fsp-Ps 3.1_LOD1.5 Interval	TRINITY_DN3789_c0_g2_i13	not available	len=13050 path=[2:0-1404 9:1405-1597 10:1598-3027 11:3028-6464 12:6465-6656 13:6657-7354 15:7355-7598 17:7599-8631 19:8632-9097 20:9098-10419 21:10420-10488 22:10489-11388 23:11389-13049]	0	12468	11243.5	1	6660	6660	53465049	53471686	0.00967	6549	97.907	6549	97.907	80	1.19599	Plus	Plus	13050	cytochrome c oxidase subunit 1 (mitochondrion)	F:cytochrome-c oxidase activity; C:mitochondrial respiratory chain complex IV; P:mitochondrial electron transport, cytochrome c to oxygen; P:electron transport coupled proton transport; C:integral component of membrane; F:heme binding; F:metal ion binding	EC:1.9.3.1	Cytochrome-c oxidase	-	-	-	-	-	-	-	-	-	-	-	-	-	-	-	-	-	-	-	-	26.45	2.02e-05	46.27	3.36e-07
Fsp-Ps 3.1_LOD1.5 Interval	TRINITY_DN3789_c0_g2_i13	not available	len=13050 path=[2:0-1404 9:1405-1597 10:1598-3027 11:3028-6464 12:6465-6656 13:6657-7354 15:7355-7598 17:7599-8631 19:8632-9097 20:9098-10419 21:10420-10488 22:10489-11388 23:11389-13049]	2.5e-35	186	169	6615	6717	103	53474947	53475049	0.00015	99	96.1165	99	96.1165	0	0	Plus	Plus	13050	cytochrome c oxidase subunit 1 (mitochondrion)	F:cytochrome-c oxidase activity; C:mitochondrial respiratory chain complex IV; P:mitochondrial electron transport, cytochrome c to oxygen; P:electron transport coupled proton transport; C:integral component of membrane; F:heme binding; F:metal ion binding	EC:1.9.3.1	Cytochrome-c oxidase	-	-	-	-	-	-	-	-	-	-	-	-	-	-	-	-	-	-	-	-	26.45	2.02e-05	46.27	3.36e-07
Fsp-Ps 3.1_LOD1.5 Interval	TRINITY_DN3789_c0_g2_i10	not available	len=12150 path=[2:0-1404 9:1405-1597 10:1598-3027 11:3028-6464 12:6465-6656 13:6657-7354 15:7355-7598 17:7599-8631 19:8632-9097 20:9098-10419 21:10420-10488 23:10489-12149]	0	12468	11243.5	1	6660	6660	53465049	53471686	0.00967	6549	97.907	6549	97.907	80	1.19599	Plus	Plus	12150	cytochrome c oxidase subunit 1 (mitochondrion)	F:cytochrome-c oxidase activity; C:mitochondrial respiratory chain complex IV; P:mitochondrial electron transport, cytochrome c to oxygen; P:electron transport coupled proton transport; C:integral component of membrane; F:heme binding; F:metal ion binding	EC:1.9.3.1	Cytochrome-c oxidase	-	-	-	-	-	-	-	-	-	-	-	-	-	-	13.34	1.29e-06	-	-	-	-	222.69	9.23e-12	-	-
Fsp-Ps 3.1_LOD1.5 Interval	TRINITY_DN3789_c0_g2_i10	not available	len=12150 path=[2:0-1404 9:1405-1597 10:1598-3027 11:3028-6464 12:6465-6656 13:6657-7354 15:7355-7598 17:7599-8631 19:8632-9097 20:9098-10419 21:10420-10488 23:10489-12149]	2.5e-35	186	169	6615	6717	103	53474947	53475049	0.00015	99	96.1165	99	96.1165	0	0	Plus	Plus	12150	cytochrome c oxidase subunit 1 (mitochondrion)	F:cytochrome-c oxidase activity; C:mitochondrial respiratory chain complex IV; P:mitochondrial electron transport, cytochrome c to oxygen; P:electron transport coupled proton transport; C:integral component of membrane; F:heme binding; F:metal ion binding	EC:1.9.3.1	Cytochrome-c oxidase	-	-	-	-	-	-	-	-	-	-	-	-	-	-	13.34	1.29e-06	-	-	-	-	222.69	9.23e-12	-	-
Fsp-Ps 3.1_LOD1.5 Interval	TRINITY_DN3789_c0_g2_i4	not available	len=7641 path=[2:0-1404 9:1405-1597 10:1598-3027 11:3028-6464 16:6465-7640]	0	12108	10918.9	1	6465	6465	53465049	53471489	0.00939	6356	97.9202	6356	97.9202	76	1.17085	Plus	Plus	7641	cytochrome c oxidase subunit 1 (mitochondrion)	F:cytochrome-c oxidase activity; C:mitochondrial respiratory chain complex IV; P:mitochondrial electron transport, cytochrome c to oxygen; P:electron transport coupled proton transport; C:integral component of membrane; F:heme binding; F:metal ion binding	EC:1.9.3.1	Cytochrome-c oxidase	-	-	-	-	-	-	-	-	-	-	-	-	-	-	-	-	-	-	-	-	-	-	-	-
Fsp-Ps 3.1_LOD1.5 Interval	TRINITY_DN3789_c0_g2_i4	not available	len=7641 path=[2:0-1404 9:1405-1597 10:1598-3027 11:3028-6464 16:6465-7640]	0	2342	2113.03	6466	7641	1176	53472464	53473639	0.00171	1174	99.8299	1174	99.8299	0	0	Plus	Plus	7641	cytochrome c oxidase subunit 1 (mitochondrion)	F:cytochrome-c oxidase activity; C:mitochondrial respiratory chain complex IV; P:mitochondrial electron transport, cytochrome c to oxygen; P:electron transport coupled proton transport; C:integral component of membrane; F:heme binding; F:metal ion binding	EC:1.9.3.1	Cytochrome-c oxidase	-	-	-	-	-	-	-	-	-	-	-	-	-	-	-	-	-	-	-	-	-	-	-	-
Fsp-Ps 3.1_LOD1.5 Interval	TRINITY_DN10679_c1_g1_i2	not available	len=5831 path=[0:0-31 3:32-1888 4:1889-5830]	0	11298	10188.5	5831	71	5761	49028641	49034422	0.00836	5727	99.0316	5727	99.0316	23	0.397717	Plus	Minus	5831	gag/pol polyprotein	F:nucleic acid binding; F:aspartic-type endopeptidase activity; F:RNA-DNA hybrid ribonuclease activity; P:proteolysis; P:DNA integration; P:RNA phosphodiester bond hydrolysis, endonucleolytic	0	0	-	-	-	-	-	-	-	-	-	-	-	-	-	-	*	1.75e-09	-	-	-	-	-	-	-	-
Fsp-Ps 3.1_LOD1.5 Interval	TRINITY_DN10679_c1_g1_i2	not available	len=5831 path=[0:0-31 3:32-1888 4:1889-5830]	0	3026	2729.78	71	2064	1994	66293307	66295219	0.0029	1864	93.1534	1864	93.1534	95	4.74763	Plus	Plus	5831	gag/pol polyprotein	F:nucleic acid binding; F:aspartic-type endopeptidase activity; F:RNA-DNA hybrid ribonuclease activity; P:proteolysis; P:DNA integration; P:RNA phosphodiester bond hydrolysis, endonucleolytic	0	0	-	-	-	-	-	-	-	-	-	-	-	-	-	-	*	1.75e-09	-	-	-	-	-	-	-	-
Fsp-Ps 3.1_LOD1.5 Interval	TRINITY_DN10679_c1_g1_i2	not available	len=5831 path=[0:0-31 3:32-1888 4:1889-5830]	0	1296	1169.87	5831	4772	1060	66287109	66288167	0.00154	974	88.1448	974	88.1448	91	8.23529	Plus	Minus	5831	gag/pol polyprotein	F:nucleic acid binding; F:aspartic-type endopeptidase activity; F:RNA-DNA hybrid ribonuclease activity; P:proteolysis; P:DNA integration; P:RNA phosphodiester bond hydrolysis, endonucleolytic	0	0	-	-	-	-	-	-	-	-	-	-	-	-	-	-	*	1.75e-09	-	-	-	-	-	-	-	-
Fsp-Ps 3.1_LOD1.5 Interval	TRINITY_DN10679_c1_g1_i2	not available	len=5831 path=[0:0-31 3:32-1888 4:1889-5830]	3.45e-160	646	583.774	72	2330	2259	65955616	65957804	0.00328	1594	68.8553	1594	68.8553	182	7.86177	Plus	Plus	5831	gag/pol polyprotein	F:nucleic acid binding; F:aspartic-type endopeptidase activity; F:RNA-DNA hybrid ribonuclease activity; P:proteolysis; P:DNA integration; P:RNA phosphodiester bond hydrolysis, endonucleolytic	0	0	-	-	-	-	-	-	-	-	-	-	-	-	-	-	*	1.75e-09	-	-	-	-	-	-	-	-
Fsp-Ps 3.1_LOD1.5 Interval	TRINITY_DN10679_c1_g1_i2	not available	len=5831 path=[0:0-31 3:32-1888 4:1889-5830]	3.46e-65	296	268.185	1	653	653	66228666	66229319	0.000948	487	71.4076	487	71.4076	57	8.35777	Plus	Plus	5831	gag/pol polyprotein	F:nucleic acid binding; F:aspartic-type endopeptidase activity; F:RNA-DNA hybrid ribonuclease activity; P:proteolysis; P:DNA integration; P:RNA phosphodiester bond hydrolysis, endonucleolytic	0	0	-	-	-	-	-	-	-	-	-	-	-	-	-	-	*	1.75e-09	-	-	-	-	-	-	-	-
Fsp-Ps 3.1_LOD1.5 Interval	TRINITY_DN10679_c1_g1_i2	not available	len=5831 path=[0:0-31 3:32-1888 4:1889-5830]	3.24e-59	274	248.348	2233	3149	917	66229421	66230335	0.00133	649	68.4599	649	68.4599	64	6.75105	Plus	Plus	5831	gag/pol polyprotein	F:nucleic acid binding; F:aspartic-type endopeptidase activity; F:RNA-DNA hybrid ribonuclease activity; P:proteolysis; P:DNA integration; P:RNA phosphodiester bond hydrolysis, endonucleolytic	0	0	-	-	-	-	-	-	-	-	-	-	-	-	-	-	*	1.75e-09	-	-	-	-	-	-	-	-
Fsp-Ps 3.1_LOD1.5 Interval	TRINITY_DN10679_c1_g1_i2	not available	len=5831 path=[0:0-31 3:32-1888 4:1889-5830]	1.13e-39	202	183.427	4374	5061	688	66704411	66705098	0.000999	463	66.523	463	66.523	16	2.29885	Plus	Plus	5831	gag/pol polyprotein	F:nucleic acid binding; F:aspartic-type endopeptidase activity; F:RNA-DNA hybrid ribonuclease activity; P:proteolysis; P:DNA integration; P:RNA phosphodiester bond hydrolysis, endonucleolytic	0	0	-	-	-	-	-	-	-	-	-	-	-	-	-	-	*	1.75e-09	-	-	-	-	-	-	-	-
Fsp-Ps 3.1_LOD1.5 Interval	TRINITY_DN10679_c1_g1_i2	not available	len=5831 path=[0:0-31 3:32-1888 4:1889-5830]	7.15e-36	188	170.803	4332	5061	730	65959624	65960317	0.00106	516	69.5418	516	69.5418	60	8.08625	Plus	Plus	5831	gag/pol polyprotein	F:nucleic acid binding; F:aspartic-type endopeptidase activity; F:RNA-DNA hybrid ribonuclease activity; P:proteolysis; P:DNA integration; P:RNA phosphodiester bond hydrolysis, endonucleolytic	0	0	-	-	-	-	-	-	-	-	-	-	-	-	-	-	*	1.75e-09	-	-	-	-	-	-	-	-
Fsp-Ps 3.1_LOD1.5 Interval	TRINITY_DN10679_c1_g1_i2	not available	len=5831 path=[0:0-31 3:32-1888 4:1889-5830]	2.85e-28	160	145.556	5356	5827	472	66230430	66230871	0.000685	338	69.6907	338	69.6907	56	11.5464	Plus	Plus	5831	gag/pol polyprotein	F:nucleic acid binding; F:aspartic-type endopeptidase activity; F:RNA-DNA hybrid ribonuclease activity; P:proteolysis; P:DNA integration; P:RNA phosphodiester bond hydrolysis, endonucleolytic	0	0	-	-	-	-	-	-	-	-	-	-	-	-	-	-	*	1.75e-09	-	-	-	-	-	-	-	-
Fsp-Ps 3.1_LOD1.5 Interval	TRINITY_DN10679_c1_g1_i2	not available	len=5831 path=[0:0-31 3:32-1888 4:1889-5830]	1.48e-25	150	136.539	5023	4542	482	48836452	48836933	0.000697	324	66.8041	324	66.8041	6	1.23711	Plus	Minus	5831	gag/pol polyprotein	F:nucleic acid binding; F:aspartic-type endopeptidase activity; F:RNA-DNA hybrid ribonuclease activity; P:proteolysis; P:DNA integration; P:RNA phosphodiester bond hydrolysis, endonucleolytic	0	0	-	-	-	-	-	-	-	-	-	-	-	-	-	-	*	1.75e-09	-	-	-	-	-	-	-	-
Fsp-Ps 3.1_LOD1.5 Interval	TRINITY_DN10679_c1_g1_i2	not available	len=5831 path=[0:0-31 3:32-1888 4:1889-5830]	1.13e-20	132	120.309	5023	4356	668	48659487	48660154	0.000967	433	64.5306	433	64.5306	6	0.894188	Plus	Minus	5831	gag/pol polyprotein	F:nucleic acid binding; F:aspartic-type endopeptidase activity; F:RNA-DNA hybrid ribonuclease activity; P:proteolysis; P:DNA integration; P:RNA phosphodiester bond hydrolysis, endonucleolytic	0	0	-	-	-	-	-	-	-	-	-	-	-	-	-	-	*	1.75e-09	-	-	-	-	-	-	-	-
Fsp-Ps 3.1_LOD1.5 Interval	TRINITY_DN10679_c1_g1_i2	not available	len=5831 path=[0:0-31 3:32-1888 4:1889-5830]	4.82e-19	126	114.899	4740	5054	315	49180360	49180674	0.000457	221	69.4969	221	69.4969	6	1.88679	Plus	Plus	5831	gag/pol polyprotein	F:nucleic acid binding; F:aspartic-type endopeptidase activity; F:RNA-DNA hybrid ribonuclease activity; P:proteolysis; P:DNA integration; P:RNA phosphodiester bond hydrolysis, endonucleolytic	0	0	-	-	-	-	-	-	-	-	-	-	-	-	-	-	*	1.75e-09	-	-	-	-	-	-	-	-
Fsp-Ps 3.1_LOD1.5 Interval	TRINITY_DN10679_c1_g1_i2	not available	len=5831 path=[0:0-31 3:32-1888 4:1889-5830]	7.16e-17	118	107.685	832	1555	724	66461270	66462005	0.00105	478	64.4205	478	64.4205	24	3.2345	Plus	Plus	5831	gag/pol polyprotein	F:nucleic acid binding; F:aspartic-type endopeptidase activity; F:RNA-DNA hybrid ribonuclease activity; P:proteolysis; P:DNA integration; P:RNA phosphodiester bond hydrolysis, endonucleolytic	0	0	-	-	-	-	-	-	-	-	-	-	-	-	-	-	*	1.75e-09	-	-	-	-	-	-	-	-
Fsp-Ps 3.1_LOD1.5 Interval	TRINITY_DN10679_c1_g1_i2	not available	len=5831 path=[0:0-31 3:32-1888 4:1889-5830]	5.5e-12	100	91.4547	4929	4737	193	66401118	66401310	0.000277	138	71.134	138	71.134	2	1.03093	Plus	Minus	5831	gag/pol polyprotein	F:nucleic acid binding; F:aspartic-type endopeptidase activity; F:RNA-DNA hybrid ribonuclease activity; P:proteolysis; P:DNA integration; P:RNA phosphodiester bond hydrolysis, endonucleolytic	0	0	-	-	-	-	-	-	-	-	-	-	-	-	-	-	*	1.75e-09	-	-	-	-	-	-	-	-
Fsp-Ps 3.1_LOD1.5 Interval	TRINITY_DN10679_c1_g1_i2	not available	len=5831 path=[0:0-31 3:32-1888 4:1889-5830]	1.92e-11	98	89.6514	1112	1555	444	48767537	48767986	0.000645	296	65.3422	296	65.3422	12	2.64901	Plus	Plus	5831	gag/pol polyprotein	F:nucleic acid binding; F:aspartic-type endopeptidase activity; F:RNA-DNA hybrid ribonuclease activity; P:proteolysis; P:DNA integration; P:RNA phosphodiester bond hydrolysis, endonucleolytic	0	0	-	-	-	-	-	-	-	-	-	-	-	-	-	-	*	1.75e-09	-	-	-	-	-	-	-	-
Fsp-Ps 3.1_LOD1.5 Interval	TRINITY_DN10679_c1_g1_i2	not available	len=5831 path=[0:0-31 3:32-1888 4:1889-5830]	6.7e-11	96	87.848	5638	5816	179	66705714	66705887	0.00026	131	72.7778	131	72.7778	7	3.88889	Plus	Plus	5831	gag/pol polyprotein	F:nucleic acid binding; F:aspartic-type endopeptidase activity; F:RNA-DNA hybrid ribonuclease activity; P:proteolysis; P:DNA integration; P:RNA phosphodiester bond hydrolysis, endonucleolytic	0	0	-	-	-	-	-	-	-	-	-	-	-	-	-	-	*	1.75e-09	-	-	-	-	-	-	-	-
Fsp-Ps 3.1_LOD1.5 Interval	TRINITY_DN10679_c1_g1_i2	not available	len=5831 path=[0:0-31 3:32-1888 4:1889-5830]	6.7e-11	96	87.848	5648	5816	169	66308729	66308895	0.000245	127	73.8372	127	73.8372	8	4.65116	Plus	Plus	5831	gag/pol polyprotein	F:nucleic acid binding; F:aspartic-type endopeptidase activity; F:RNA-DNA hybrid ribonuclease activity; P:proteolysis; P:DNA integration; P:RNA phosphodiester bond hydrolysis, endonucleolytic	0	0	-	-	-	-	-	-	-	-	-	-	-	-	-	-	*	1.75e-09	-	-	-	-	-	-	-	-
Fsp-Ps 3.1_LOD1.5 Interval	TRINITY_DN10679_c1_g1_i2	not available	len=5831 path=[0:0-31 3:32-1888 4:1889-5830]	2.34e-10	94	86.0446	841	962	122	66012148	66012269	0.000177	92	75.4098	92	75.4098	0	0	Plus	Plus	5831	gag/pol polyprotein	F:nucleic acid binding; F:aspartic-type endopeptidase activity; F:RNA-DNA hybrid ribonuclease activity; P:proteolysis; P:DNA integration; P:RNA phosphodiester bond hydrolysis, endonucleolytic	0	0	-	-	-	-	-	-	-	-	-	-	-	-	-	-	*	1.75e-09	-	-	-	-	-	-	-	-
Fsp-Ps 3.1_LOD1.5 Interval	TRINITY_DN10679_c1_g1_i2	not available	len=5831 path=[0:0-31 3:32-1888 4:1889-5830]	2.34e-10	94	86.0446	1309	1555	247	48841764	48842016	0.000359	177	69.1406	177	69.1406	12	4.6875	Plus	Plus	5831	gag/pol polyprotein	F:nucleic acid binding; F:aspartic-type endopeptidase activity; F:RNA-DNA hybrid ribonuclease activity; P:proteolysis; P:DNA integration; P:RNA phosphodiester bond hydrolysis, endonucleolytic	0	0	-	-	-	-	-	-	-	-	-	-	-	-	-	-	*	1.75e-09	-	-	-	-	-	-	-	-
Fsp-Ps 3.1_LOD1.5 Interval	TRINITY_DN10679_c1_g1_i2	not available	len=5831 path=[0:0-31 3:32-1888 4:1889-5830]	8.16e-10	92	84.2413	4737	4929	193	66093617	66093809	0.00028	139	70.9184	139	70.9184	6	3.06122	Plus	Plus	5831	gag/pol polyprotein	F:nucleic acid binding; F:aspartic-type endopeptidase activity; F:RNA-DNA hybrid ribonuclease activity; P:proteolysis; P:DNA integration; P:RNA phosphodiester bond hydrolysis, endonucleolytic	0	0	-	-	-	-	-	-	-	-	-	-	-	-	-	-	*	1.75e-09	-	-	-	-	-	-	-	-
Fsp-Ps 3.1_LOD1.5 Interval	TRINITY_DN10679_c1_g1_i2	not available	len=5831 path=[0:0-31 3:32-1888 4:1889-5830]	2.85e-09	90	82.4379	1555	832	724	66678567	66679302	0.00105	473	63.5753	473	63.5753	28	3.76344	Plus	Minus	5831	gag/pol polyprotein	F:nucleic acid binding; F:aspartic-type endopeptidase activity; F:RNA-DNA hybrid ribonuclease activity; P:proteolysis; P:DNA integration; P:RNA phosphodiester bond hydrolysis, endonucleolytic	0	0	-	-	-	-	-	-	-	-	-	-	-	-	-	-	*	1.75e-09	-	-	-	-	-	-	-	-
Fsp-Ps 3.1_LOD1.5 Interval	TRINITY_DN10679_c1_g1_i2	not available	len=5831 path=[0:0-31 3:32-1888 4:1889-5830]	9.95e-09	88	80.6345	2970	2750	221	66403146	66403366	0.000318	157	70.0893	157	70.0893	6	2.67857	Plus	Minus	5831	gag/pol polyprotein	F:nucleic acid binding; F:aspartic-type endopeptidase activity; F:RNA-DNA hybrid ribonuclease activity; P:proteolysis; P:DNA integration; P:RNA phosphodiester bond hydrolysis, endonucleolytic	0	0	-	-	-	-	-	-	-	-	-	-	-	-	-	-	*	1.75e-09	-	-	-	-	-	-	-	-
Fsp-Ps 3.1_LOD1.5 Interval	TRINITY_DN10679_c1_g1_i2	not available	len=5831 path=[0:0-31 3:32-1888 4:1889-5830]	9.95e-09	88	80.6345	4929	4339	591	49064073	49064663	0.000855	383	63.9399	383	63.9399	16	2.67112	Plus	Minus	5831	gag/pol polyprotein	F:nucleic acid binding; F:aspartic-type endopeptidase activity; F:RNA-DNA hybrid ribonuclease activity; P:proteolysis; P:DNA integration; P:RNA phosphodiester bond hydrolysis, endonucleolytic	0	0	-	-	-	-	-	-	-	-	-	-	-	-	-	-	*	1.75e-09	-	-	-	-	-	-	-	-
Fsp-Ps 3.1_LOD1.5 Interval	TRINITY_DN10679_c1_g1_i2	not available	len=5831 path=[0:0-31 3:32-1888 4:1889-5830]	3.47e-08	86	78.8312	2713	2970	258	66091335	66091592	0.000375	181	68.8213	181	68.8213	10	3.80228	Plus	Plus	5831	gag/pol polyprotein	F:nucleic acid binding; F:aspartic-type endopeptidase activity; F:RNA-DNA hybrid ribonuclease activity; P:proteolysis; P:DNA integration; P:RNA phosphodiester bond hydrolysis, endonucleolytic	0	0	-	-	-	-	-	-	-	-	-	-	-	-	-	-	*	1.75e-09	-	-	-	-	-	-	-	-
Fsp-Ps 3.1_LOD1.5 Interval	TRINITY_DN10679_c1_g1_i2	not available	len=5831 path=[0:0-31 3:32-1888 4:1889-5830]	3.47e-08	86	78.8312	3025	2736	290	48661521	48661810	0.000418	196	66.8942	196	66.8942	6	2.04778	Plus	Minus	5831	gag/pol polyprotein	F:nucleic acid binding; F:aspartic-type endopeptidase activity; F:RNA-DNA hybrid ribonuclease activity; P:proteolysis; P:DNA integration; P:RNA phosphodiester bond hydrolysis, endonucleolytic	0	0	-	-	-	-	-	-	-	-	-	-	-	-	-	-	*	1.75e-09	-	-	-	-	-	-	-	-
Fsp-Ps 3.1_LOD1.5 Interval	TRINITY_DN10679_c1_g1_i2	not available	len=5831 path=[0:0-31 3:32-1888 4:1889-5830]	3.47e-08	86	78.8312	4741	4926	186	48914176	48914361	0.00027	129	69.3548	129	69.3548	0	0	Plus	Plus	5831	gag/pol polyprotein	F:nucleic acid binding; F:aspartic-type endopeptidase activity; F:RNA-DNA hybrid ribonuclease activity; P:proteolysis; P:DNA integration; P:RNA phosphodiester bond hydrolysis, endonucleolytic	0	0	-	-	-	-	-	-	-	-	-	-	-	-	-	-	*	1.75e-09	-	-	-	-	-	-	-	-
Fsp-Ps 3.1_LOD1.5 Interval	TRINITY_DN10679_c1_g1_i2	not available	len=5831 path=[0:0-31 3:32-1888 4:1889-5830]	3.47e-08	86	78.8312	5703	5831	129	49181375	49181503	0.000187	97	74.6154	97	74.6154	2	1.53846	Plus	Plus	5831	gag/pol polyprotein	F:nucleic acid binding; F:aspartic-type endopeptidase activity; F:RNA-DNA hybrid ribonuclease activity; P:proteolysis; P:DNA integration; P:RNA phosphodiester bond hydrolysis, endonucleolytic	0	0	-	-	-	-	-	-	-	-	-	-	-	-	-	-	*	1.75e-09	-	-	-	-	-	-	-	-
Fsp-Ps 3.1_LOD1.5 Interval	TRINITY_DN10679_c1_g1_i2	not available	len=5831 path=[0:0-31 3:32-1888 4:1889-5830]	1.21e-07	84	77.0278	2666	3138	473	65958131	65958610	0.000687	342	68.8129	342	68.8129	41	8.2495	Plus	Plus	5831	gag/pol polyprotein	F:nucleic acid binding; F:aspartic-type endopeptidase activity; F:RNA-DNA hybrid ribonuclease activity; P:proteolysis; P:DNA integration; P:RNA phosphodiester bond hydrolysis, endonucleolytic	0	0	-	-	-	-	-	-	-	-	-	-	-	-	-	-	*	1.75e-09	-	-	-	-	-	-	-	-
Fsp-Ps 3.1_LOD1.5 Interval	TRINITY_DN10679_c1_g1_i2	not available	len=5831 path=[0:0-31 3:32-1888 4:1889-5830]	1.21e-07	84	77.0278	4332	4466	135	66824051	66824185	0.000196	98	72.5926	98	72.5926	0	0	Plus	Plus	5831	gag/pol polyprotein	F:nucleic acid binding; F:aspartic-type endopeptidase activity; F:RNA-DNA hybrid ribonuclease activity; P:proteolysis; P:DNA integration; P:RNA phosphodiester bond hydrolysis, endonucleolytic	0	0	-	-	-	-	-	-	-	-	-	-	-	-	-	-	*	1.75e-09	-	-	-	-	-	-	-	-
Fsp-Ps 3.1_LOD1.5 Interval	TRINITY_DN10679_c1_g1_i2	not available	len=5831 path=[0:0-31 3:32-1888 4:1889-5830]	1.21e-07	84	77.0278	4371	4510	140	66518448	66518587	0.000203	101	72.1429	101	72.1429	0	0	Plus	Plus	5831	gag/pol polyprotein	F:nucleic acid binding; F:aspartic-type endopeptidase activity; F:RNA-DNA hybrid ribonuclease activity; P:proteolysis; P:DNA integration; P:RNA phosphodiester bond hydrolysis, endonucleolytic	0	0	-	-	-	-	-	-	-	-	-	-	-	-	-	-	*	1.75e-09	-	-	-	-	-	-	-	-
Fsp-Ps 3.1_LOD1.5 Interval	TRINITY_DN10679_c1_g1_i2	not available	len=5831 path=[0:0-31 3:32-1888 4:1889-5830]	4.23e-07	82	75.2244	1557	1461	97	49477077	49477174	0.000138	76	77.551	76	77.551	1	1.02041	Plus	Minus	5831	gag/pol polyprotein	F:nucleic acid binding; F:aspartic-type endopeptidase activity; F:RNA-DNA hybrid ribonuclease activity; P:proteolysis; P:DNA integration; P:RNA phosphodiester bond hydrolysis, endonucleolytic	0	0	-	-	-	-	-	-	-	-	-	-	-	-	-	-	*	1.75e-09	-	-	-	-	-	-	-	-
Fsp-Ps 3.1_LOD1.5 Interval	TRINITY_DN10679_c1_g1_i2	not available	len=5831 path=[0:0-31 3:32-1888 4:1889-5830]	4.23e-07	82	75.2244	4737	4929	193	66634524	66634716	0.00028	139	70.5584	139	70.5584	8	4.06091	Plus	Plus	5831	gag/pol polyprotein	F:nucleic acid binding; F:aspartic-type endopeptidase activity; F:RNA-DNA hybrid ribonuclease activity; P:proteolysis; P:DNA integration; P:RNA phosphodiester bond hydrolysis, endonucleolytic	0	0	-	-	-	-	-	-	-	-	-	-	-	-	-	-	*	1.75e-09	-	-	-	-	-	-	-	-
Fsp-Ps 3.1_LOD1.5 Interval	TRINITY_DN10679_c1_g1_i2	not available	len=5831 path=[0:0-31 3:32-1888 4:1889-5830]	4.23e-07	82	75.2244	5797	5689	109	48835630	48835738	0.000155	82	75.2294	82	75.2294	0	0	Plus	Minus	5831	gag/pol polyprotein	F:nucleic acid binding; F:aspartic-type endopeptidase activity; F:RNA-DNA hybrid ribonuclease activity; P:proteolysis; P:DNA integration; P:RNA phosphodiester bond hydrolysis, endonucleolytic	0	0	-	-	-	-	-	-	-	-	-	-	-	-	-	-	*	1.75e-09	-	-	-	-	-	-	-	-
Fsp-Ps 3.1_LOD1.5 Interval	TRINITY_DN10679_c1_g1_i2	not available	len=5831 path=[0:0-31 3:32-1888 4:1889-5830]	1.48e-06	80	73.4211	1555	1461	95	48794899	48794993	0.000135	73	76.8421	73	76.8421	0	0	Plus	Minus	5831	gag/pol polyprotein	F:nucleic acid binding; F:aspartic-type endopeptidase activity; F:RNA-DNA hybrid ribonuclease activity; P:proteolysis; P:DNA integration; P:RNA phosphodiester bond hydrolysis, endonucleolytic	0	0	-	-	-	-	-	-	-	-	-	-	-	-	-	-	*	1.75e-09	-	-	-	-	-	-	-	-
Fsp-Ps 3.1_LOD1.5 Interval	TRINITY_DN10679_c1_g1_i2	not available	len=5831 path=[0:0-31 3:32-1888 4:1889-5830]	1.48e-06	80	73.4211	4745	4991	247	49074719	49074965	0.000359	170	67.7291	170	67.7291	8	3.18725	Plus	Plus	5831	gag/pol polyprotein	F:nucleic acid binding; F:aspartic-type endopeptidase activity; F:RNA-DNA hybrid ribonuclease activity; P:proteolysis; P:DNA integration; P:RNA phosphodiester bond hydrolysis, endonucleolytic	0	0	-	-	-	-	-	-	-	-	-	-	-	-	-	-	*	1.75e-09	-	-	-	-	-	-	-	-
Fsp-Ps 3.1_LOD1.5 Interval	TRINITY_DN10679_c1_g1_i2	not available	len=5831 path=[0:0-31 3:32-1888 4:1889-5830]	1.8e-05	76	69.8143	1555	1460	96	48932823	48932918	0.000137	73	76.0417	73	76.0417	0	0	Plus	Minus	5831	gag/pol polyprotein	F:nucleic acid binding; F:aspartic-type endopeptidase activity; F:RNA-DNA hybrid ribonuclease activity; P:proteolysis; P:DNA integration; P:RNA phosphodiester bond hydrolysis, endonucleolytic	0	0	-	-	-	-	-	-	-	-	-	-	-	-	-	-	*	1.75e-09	-	-	-	-	-	-	-	-
Fsp-Ps 3.1_LOD1.5 Interval	TRINITY_DN10679_c1_g1_i2	not available	len=5831 path=[0:0-31 3:32-1888 4:1889-5830]	1.8e-05	76	69.8143	1588	1461	128	48689309	48689436	0.000183	92	71.875	92	71.875	0	0	Plus	Minus	5831	gag/pol polyprotein	F:nucleic acid binding; F:aspartic-type endopeptidase activity; F:RNA-DNA hybrid ribonuclease activity; P:proteolysis; P:DNA integration; P:RNA phosphodiester bond hydrolysis, endonucleolytic	0	0	-	-	-	-	-	-	-	-	-	-	-	-	-	-	*	1.75e-09	-	-	-	-	-	-	-	-
Fsp-Ps 3.1_LOD1.5 Interval	TRINITY_DN10679_c1_g1_i2	not available	len=5831 path=[0:0-31 3:32-1888 4:1889-5830]	1.8e-05	76	69.8143	1461	1588	128	49584032	49584159	0.000186	92	71.875	92	71.875	0	0	Plus	Plus	5831	gag/pol polyprotein	F:nucleic acid binding; F:aspartic-type endopeptidase activity; F:RNA-DNA hybrid ribonuclease activity; P:proteolysis; P:DNA integration; P:RNA phosphodiester bond hydrolysis, endonucleolytic	0	0	-	-	-	-	-	-	-	-	-	-	-	-	-	-	*	1.75e-09	-	-	-	-	-	-	-	-
Fsp-Ps 3.1_LOD1.5 Interval	TRINITY_DN10679_c1_g1_i2	not available	len=5831 path=[0:0-31 3:32-1888 4:1889-5830]	6.28e-05	74	68.0109	982	841	142	66787198	66787339	0.000203	100	70.4225	100	70.4225	0	0	Plus	Minus	5831	gag/pol polyprotein	F:nucleic acid binding; F:aspartic-type endopeptidase activity; F:RNA-DNA hybrid ribonuclease activity; P:proteolysis; P:DNA integration; P:RNA phosphodiester bond hydrolysis, endonucleolytic	0	0	-	-	-	-	-	-	-	-	-	-	-	-	-	-	*	1.75e-09	-	-	-	-	-	-	-	-
Fsp-Ps 3.1_LOD1.5 Interval	TRINITY_DN10679_c1_g1_i2	not available	len=5831 path=[0:0-31 3:32-1888 4:1889-5830]	6.28e-05	74	68.0109	982	858	125	48689927	48690051	0.000179	90	72	90	72	0	0	Plus	Minus	5831	gag/pol polyprotein	F:nucleic acid binding; F:aspartic-type endopeptidase activity; F:RNA-DNA hybrid ribonuclease activity; P:proteolysis; P:DNA integration; P:RNA phosphodiester bond hydrolysis, endonucleolytic	0	0	-	-	-	-	-	-	-	-	-	-	-	-	-	-	*	1.75e-09	-	-	-	-	-	-	-	-
Fsp-Ps 3.1_LOD1.5 Interval	TRINITY_DN10679_c1_g1_i2	not available	len=5831 path=[0:0-31 3:32-1888 4:1889-5830]	6.28e-05	74	68.0109	1588	1112	477	66404982	66405464	0.00069	309	63.7113	309	63.7113	10	2.06186	Plus	Minus	5831	gag/pol polyprotein	F:nucleic acid binding; F:aspartic-type endopeptidase activity; F:RNA-DNA hybrid ribonuclease activity; P:proteolysis; P:DNA integration; P:RNA phosphodiester bond hydrolysis, endonucleolytic	0	0	-	-	-	-	-	-	-	-	-	-	-	-	-	-	*	1.75e-09	-	-	-	-	-	-	-	-
Fsp-Ps 3.1_LOD1.5 Interval	TRINITY_DN10679_c1_g1_i2	not available	len=5831 path=[0:0-31 3:32-1888 4:1889-5830]	6.28e-05	74	68.0109	5677	5803	127	66719585	66719711	0.000184	91	71.6535	91	71.6535	0	0	Plus	Plus	5831	gag/pol polyprotein	F:nucleic acid binding; F:aspartic-type endopeptidase activity; F:RNA-DNA hybrid ribonuclease activity; P:proteolysis; P:DNA integration; P:RNA phosphodiester bond hydrolysis, endonucleolytic	0	0	-	-	-	-	-	-	-	-	-	-	-	-	-	-	*	1.75e-09	-	-	-	-	-	-	-	-
Fsp-Ps 3.1_LOD1.5 Interval	TRINITY_DN10679_c1_g1_i2	not available	len=5831 path=[0:0-31 3:32-1888 4:1889-5830]	0.000219	72	66.2076	4745	4922	178	65896400	65896577	0.000258	128	70.3297	128	70.3297	8	4.3956	Plus	Plus	5831	gag/pol polyprotein	F:nucleic acid binding; F:aspartic-type endopeptidase activity; F:RNA-DNA hybrid ribonuclease activity; P:proteolysis; P:DNA integration; P:RNA phosphodiester bond hydrolysis, endonucleolytic	0	0	-	-	-	-	-	-	-	-	-	-	-	-	-	-	*	1.75e-09	-	-	-	-	-	-	-	-
Fsp-Ps 3.1_LOD1.5 Interval	TRINITY_DN10679_c1_g1_i2	not available	len=5831 path=[0:0-31 3:32-1888 4:1889-5830]	0.000219	72	66.2076	5765	5682	84	48658735	48658818	0.000119	67	78.8235	67	78.8235	2	2.35294	Plus	Minus	5831	gag/pol polyprotein	F:nucleic acid binding; F:aspartic-type endopeptidase activity; F:RNA-DNA hybrid ribonuclease activity; P:proteolysis; P:DNA integration; P:RNA phosphodiester bond hydrolysis, endonucleolytic	0	0	-	-	-	-	-	-	-	-	-	-	-	-	-	-	*	1.75e-09	-	-	-	-	-	-	-	-
Fsp-Ps 3.1_LOD1.5 Interval	TRINITY_DN10679_c1_g1_i2	not available	len=5831 path=[0:0-31 3:32-1888 4:1889-5830]	0.000765	70	64.4042	4922	4833	90	48948822	48948911	0.000128	68	75.5556	68	75.5556	0	0	Plus	Minus	5831	gag/pol polyprotein	F:nucleic acid binding; F:aspartic-type endopeptidase activity; F:RNA-DNA hybrid ribonuclease activity; P:proteolysis; P:DNA integration; P:RNA phosphodiester bond hydrolysis, endonucleolytic	0	0	-	-	-	-	-	-	-	-	-	-	-	-	-	-	*	1.75e-09	-	-	-	-	-	-	-	-
Fsp-Ps 3.1_LOD1.5 Interval	TRINITY_DN10679_c1_g1_i2	not available	len=5831 path=[0:0-31 3:32-1888 4:1889-5830]	0.00267	68	62.6008	985	832	154	48706281	48706434	0.000221	106	68.8312	106	68.8312	0	0	Plus	Minus	5831	gag/pol polyprotein	F:nucleic acid binding; F:aspartic-type endopeptidase activity; F:RNA-DNA hybrid ribonuclease activity; P:proteolysis; P:DNA integration; P:RNA phosphodiester bond hydrolysis, endonucleolytic	0	0	-	-	-	-	-	-	-	-	-	-	-	-	-	-	*	1.75e-09	-	-	-	-	-	-	-	-
Fsp-Ps 3.1_LOD1.5 Interval	TRINITY_DN10679_c1_g1_i2	not available	len=5831 path=[0:0-31 3:32-1888 4:1889-5830]	0.00267	68	62.6008	1461	1555	95	66089802	66089893	0.000138	71	74.7368	71	74.7368	3	3.15789	Plus	Plus	5831	gag/pol polyprotein	F:nucleic acid binding; F:aspartic-type endopeptidase activity; F:RNA-DNA hybrid ribonuclease activity; P:proteolysis; P:DNA integration; P:RNA phosphodiester bond hydrolysis, endonucleolytic	0	0	-	-	-	-	-	-	-	-	-	-	-	-	-	-	*	1.75e-09	-	-	-	-	-	-	-	-
Fsp-Ps 3.1_LOD1.5 Interval	TRINITY_DN10679_c1_g1_i2	not available	len=5831 path=[0:0-31 3:32-1888 4:1889-5830]	0.00267	68	62.6008	4833	5014	182	48845607	48845788	0.000264	123	67.5824	123	67.5824	0	0	Plus	Plus	5831	gag/pol polyprotein	F:nucleic acid binding; F:aspartic-type endopeptidase activity; F:RNA-DNA hybrid ribonuclease activity; P:proteolysis; P:DNA integration; P:RNA phosphodiester bond hydrolysis, endonucleolytic	0	0	-	-	-	-	-	-	-	-	-	-	-	-	-	-	*	1.75e-09	-	-	-	-	-	-	-	-
Fsp-Ps 3.1_LOD1.5 Interval	TRINITY_DN10679_c1_g1_i2	not available	len=5831 path=[0:0-31 3:32-1888 4:1889-5830]	0.00267	68	62.6008	5703	5831	129	66045204	66045331	0.000187	92	71.3178	92	71.3178	1	0.775194	Plus	Plus	5831	gag/pol polyprotein	F:nucleic acid binding; F:aspartic-type endopeptidase activity; F:RNA-DNA hybrid ribonuclease activity; P:proteolysis; P:DNA integration; P:RNA phosphodiester bond hydrolysis, endonucleolytic	0	0	-	-	-	-	-	-	-	-	-	-	-	-	-	-	*	1.75e-09	-	-	-	-	-	-	-	-
Fsp-Ps 3.1_LOD1.5 Interval	TRINITY_DN10679_c1_g1_i2	not available	len=5831 path=[0:0-31 3:32-1888 4:1889-5830]	0.00932	66	60.7975	844	1041	198	48841293	48841490	0.000288	132	66.6667	132	66.6667	0	0	Plus	Plus	5831	gag/pol polyprotein	F:nucleic acid binding; F:aspartic-type endopeptidase activity; F:RNA-DNA hybrid ribonuclease activity; P:proteolysis; P:DNA integration; P:RNA phosphodiester bond hydrolysis, endonucleolytic	0	0	-	-	-	-	-	-	-	-	-	-	-	-	-	-	*	1.75e-09	-	-	-	-	-	-	-	-
Fsp-Ps 3.1_LOD1.5 Interval	TRINITY_DN10679_c1_g1_i2	not available	len=5831 path=[0:0-31 3:32-1888 4:1889-5830]	0.0325108	64	58.9941	2863	2740	124	48622178	48622301	0.000177	91	71.6535	91	71.6535	6	4.72441	Plus	Minus	5831	gag/pol polyprotein	F:nucleic acid binding; F:aspartic-type endopeptidase activity; F:RNA-DNA hybrid ribonuclease activity; P:proteolysis; P:DNA integration; P:RNA phosphodiester bond hydrolysis, endonucleolytic	0	0	-	-	-	-	-	-	-	-	-	-	-	-	-	-	*	1.75e-09	-	-	-	-	-	-	-	-
Fsp-Ps 3.1_LOD1.5 Interval	TRINITY_DN10679_c1_g1_i2	not available	len=5831 path=[0:0-31 3:32-1888 4:1889-5830]	0.113474	62	57.1907	1555	1471	85	49268190	49268274	0.000121	68	77.2727	68	77.2727	6	6.81818	Plus	Minus	5831	gag/pol polyprotein	F:nucleic acid binding; F:aspartic-type endopeptidase activity; F:RNA-DNA hybrid ribonuclease activity; P:proteolysis; P:DNA integration; P:RNA phosphodiester bond hydrolysis, endonucleolytic	0	0	-	-	-	-	-	-	-	-	-	-	-	-	-	-	*	1.75e-09	-	-	-	-	-	-	-	-
Fsp-Ps 3.1_LOD1.5 Interval	TRINITY_DN10679_c1_g1_i2	not available	len=5831 path=[0:0-31 3:32-1888 4:1889-5830]	0.113474	62	57.1907	2798	2740	59	48621470	48621528	8.28e-05	48	81.3559	48	81.3559	0	0	Plus	Minus	5831	gag/pol polyprotein	F:nucleic acid binding; F:aspartic-type endopeptidase activity; F:RNA-DNA hybrid ribonuclease activity; P:proteolysis; P:DNA integration; P:RNA phosphodiester bond hydrolysis, endonucleolytic	0	0	-	-	-	-	-	-	-	-	-	-	-	-	-	-	*	1.75e-09	-	-	-	-	-	-	-	-
Fsp-Ps 3.1_LOD1.5 Interval	TRINITY_DN10679_c1_g1_i2	not available	len=5831 path=[0:0-31 3:32-1888 4:1889-5830]	0.396063	60	55.3874	4578	4681	104	48914015	48914116	0.000151	75	72.1154	75	72.1154	2	1.92308	Plus	Plus	5831	gag/pol polyprotein	F:nucleic acid binding; F:aspartic-type endopeptidase activity; F:RNA-DNA hybrid ribonuclease activity; P:proteolysis; P:DNA integration; P:RNA phosphodiester bond hydrolysis, endonucleolytic	0	0	-	-	-	-	-	-	-	-	-	-	-	-	-	-	*	1.75e-09	-	-	-	-	-	-	-	-
Fsp-Ps 3.1_LOD1.5 Interval	TRINITY_DN10679_c1_g1_i2	not available	len=5831 path=[0:0-31 3:32-1888 4:1889-5830]	0.396063	60	55.3874	4971	4833	139	66733646	66733784	0.000199	98	69.0141	98	69.0141	6	4.22535	Plus	Minus	5831	gag/pol polyprotein	F:nucleic acid binding; F:aspartic-type endopeptidase activity; F:RNA-DNA hybrid ribonuclease activity; P:proteolysis; P:DNA integration; P:RNA phosphodiester bond hydrolysis, endonucleolytic	0	0	-	-	-	-	-	-	-	-	-	-	-	-	-	-	*	1.75e-09	-	-	-	-	-	-	-	-
Fsp-Ps 3.1_LOD1.5 Interval	TRINITY_DN10679_c1_g1_i2	not available	len=5831 path=[0:0-31 3:32-1888 4:1889-5830]	1.3824	58	53.584	4823	4974	152	66796256	66796407	0.000221	103	67.7632	103	67.7632	0	0	Plus	Plus	5831	gag/pol polyprotein	F:nucleic acid binding; F:aspartic-type endopeptidase activity; F:RNA-DNA hybrid ribonuclease activity; P:proteolysis; P:DNA integration; P:RNA phosphodiester bond hydrolysis, endonucleolytic	0	0	-	-	-	-	-	-	-	-	-	-	-	-	-	-	*	1.75e-09	-	-	-	-	-	-	-	-
Fsp-Ps 3.1_LOD1.5 Interval	TRINITY_DN10679_c1_g1_i2	not available	len=5831 path=[0:0-31 3:32-1888 4:1889-5830]	1.3824	58	53.584	4866	4924	59	66718778	66718836	8.57e-05	47	79.661	47	79.661	0	0	Plus	Plus	5831	gag/pol polyprotein	F:nucleic acid binding; F:aspartic-type endopeptidase activity; F:RNA-DNA hybrid ribonuclease activity; P:proteolysis; P:DNA integration; P:RNA phosphodiester bond hydrolysis, endonucleolytic	0	0	-	-	-	-	-	-	-	-	-	-	-	-	-	-	*	1.75e-09	-	-	-	-	-	-	-	-
Fsp-Ps 3.1_LOD1.5 Interval	TRINITY_DN10679_c1_g1_i2	not available	len=5831 path=[0:0-31 3:32-1888 4:1889-5830]	1.3824	58	53.584	5356	5443	88	65960546	65960630	0.000128	67	76.1364	67	76.1364	3	3.40909	Plus	Plus	5831	gag/pol polyprotein	F:nucleic acid binding; F:aspartic-type endopeptidase activity; F:RNA-DNA hybrid ribonuclease activity; P:proteolysis; P:DNA integration; P:RNA phosphodiester bond hydrolysis, endonucleolytic	0	0	-	-	-	-	-	-	-	-	-	-	-	-	-	-	*	1.75e-09	-	-	-	-	-	-	-	-
Fsp-Ps 3.1_LOD1.5 Interval	TRINITY_DN10679_c1_g1_i2	not available	len=5831 path=[0:0-31 3:32-1888 4:1889-5830]	1.3824	58	53.584	5703	5803	101	66045080	66045179	0.000147	73	72.2772	73	72.2772	1	0.990099	Plus	Plus	5831	gag/pol polyprotein	F:nucleic acid binding; F:aspartic-type endopeptidase activity; F:RNA-DNA hybrid ribonuclease activity; P:proteolysis; P:DNA integration; P:RNA phosphodiester bond hydrolysis, endonucleolytic	0	0	-	-	-	-	-	-	-	-	-	-	-	-	-	-	*	1.75e-09	-	-	-	-	-	-	-	-
Fsp-Ps 3.1_LOD1.5 Interval	TRINITY_DN10679_c1_g1_i2	not available	len=5831 path=[0:0-31 3:32-1888 4:1889-5830]	4.82504	56	51.7806	2740	2889	150	49178264	49178413	0.000218	104	67.5325	104	67.5325	8	5.19481	Plus	Plus	5831	gag/pol polyprotein	F:nucleic acid binding; F:aspartic-type endopeptidase activity; F:RNA-DNA hybrid ribonuclease activity; P:proteolysis; P:DNA integration; P:RNA phosphodiester bond hydrolysis, endonucleolytic	0	0	-	-	-	-	-	-	-	-	-	-	-	-	-	-	*	1.75e-09	-	-	-	-	-	-	-	-
Fsp-Ps 3.1_LOD1.5 Interval	TRINITY_DN13175_c0_g1_i1	not available	len=8157 path=[0:0-6061 2:6062-6192 3:6193-6222 5:6223-6257 6:6258-6759 8:6760-6919 9:6920-6963 11:6964-7008 12:7009-7093 13:7094-7098 14:7099-7188 15:7189-8156]	0	10796	9735.87	70	6213	6144	1327324	1333470	0.00892	5850	95.1529	5850	95.1529	5	0.0813273	Plus	Plus	8157	Retrovirus-related Pol polyprotein from transposon TNT 1-94	C:retrotransposon nucleocapsid; F:nucleic acid binding; F:methylmalonate-semialdehyde dehydrogenase (acylating) activity; F:zinc ion binding; P:DNA integration; P:oxidation-reduction process	EC:1.2.1.27	Methylmalonate-semialdehyde dehydrogenase (CoA acylating)	-	-	-	-	-	-	-	-	-	-	-	-	-	-	-	-	-	-	-	-	-	-	-	-
Fsp-Ps 3.1_LOD1.5 Interval	TRINITY_DN13175_c0_g1_i1	not available	len=8157 path=[0:0-6061 2:6062-6192 3:6193-6222 5:6223-6257 6:6258-6759 8:6760-6919 9:6920-6963 11:6964-7008 12:7009-7093 13:7094-7098 14:7099-7188 15:7189-8156]	0	10274	9265.19	70	7208	7139	41736281	41743437	0.0103651	6387	88.9059	6387	88.9059	72	1.00223	Plus	Plus	8157	Retrovirus-related Pol polyprotein from transposon TNT 1-94	C:retrotransposon nucleocapsid; F:nucleic acid binding; F:methylmalonate-semialdehyde dehydrogenase (acylating) activity; F:zinc ion binding; P:DNA integration; P:oxidation-reduction process	EC:1.2.1.27	Methylmalonate-semialdehyde dehydrogenase (CoA acylating)	-	-	-	-	-	-	-	-	-	-	-	-	-	-	-	-	-	-	-	-	-	-	-	-
Fsp-Ps 3.1_LOD1.5 Interval	TRINITY_DN13175_c0_g1_i1	not available	len=8157 path=[0:0-6061 2:6062-6192 3:6193-6222 5:6223-6257 6:6258-6759 8:6760-6919 9:6920-6963 11:6964-7008 12:7009-7093 13:7094-7098 14:7099-7188 15:7189-8156]	0	9830	8864.84	70	7210	7141	56449361	56456620	0.010368	6608	89.0086	6608	89.0086	447	6.02101	Plus	Plus	8157	Retrovirus-related Pol polyprotein from transposon TNT 1-94	C:retrotransposon nucleocapsid; F:nucleic acid binding; F:methylmalonate-semialdehyde dehydrogenase (acylating) activity; F:zinc ion binding; P:DNA integration; P:oxidation-reduction process	EC:1.2.1.27	Methylmalonate-semialdehyde dehydrogenase (CoA acylating)	-	-	-	-	-	-	-	-	-	-	-	-	-	-	-	-	-	-	-	-	-	-	-	-
Fsp-Ps 3.1_LOD1.5 Interval	TRINITY_DN13175_c0_g1_i1	not available	len=8157 path=[0:0-6061 2:6062-6192 3:6193-6222 5:6223-6257 6:6258-6759 8:6760-6919 9:6920-6963 11:6964-7008 12:7009-7093 13:7094-7098 14:7099-7188 15:7189-8156]	0	9336	8419.41	5633	532	5102	38665426	38670560	0.00741	4982	96.8131	4982	96.8131	55	1.06879	Plus	Minus	8157	Retrovirus-related Pol polyprotein from transposon TNT 1-94	C:retrotransposon nucleocapsid; F:nucleic acid binding; F:methylmalonate-semialdehyde dehydrogenase (acylating) activity; F:zinc ion binding; P:DNA integration; P:oxidation-reduction process	EC:1.2.1.27	Methylmalonate-semialdehyde dehydrogenase (CoA acylating)	-	-	-	-	-	-	-	-	-	-	-	-	-	-	-	-	-	-	-	-	-	-	-	-
Fsp-Ps 3.1_LOD1.5 Interval	TRINITY_DN13175_c0_g1_i1	not available	len=8157 path=[0:0-6061 2:6062-6192 3:6193-6222 5:6223-6257 6:6258-6759 8:6760-6919 9:6920-6963 11:6964-7008 12:7009-7093 13:7094-7098 14:7099-7188 15:7189-8156]	0	8468	7636.75	382	7210	6829	68485593	68492349	0.00992	5982	86.5076	5982	86.5076	244	3.52856	Plus	Plus	8157	Retrovirus-related Pol polyprotein from transposon TNT 1-94	C:retrotransposon nucleocapsid; F:nucleic acid binding; F:methylmalonate-semialdehyde dehydrogenase (acylating) activity; F:zinc ion binding; P:DNA integration; P:oxidation-reduction process	EC:1.2.1.27	Methylmalonate-semialdehyde dehydrogenase (CoA acylating)	-	-	-	-	-	-	-	-	-	-	-	-	-	-	-	-	-	-	-	-	-	-	-	-
Fsp-Ps 3.1_LOD1.5 Interval	TRINITY_DN13175_c0_g1_i1	not available	len=8157 path=[0:0-6061 2:6062-6192 3:6193-6222 5:6223-6257 6:6258-6759 8:6760-6919 9:6920-6963 11:6964-7008 12:7009-7093 13:7094-7098 14:7099-7188 15:7189-8156]	0	7564	6821.63	1014	7112	6099	28854971	28861048	0.00886	5389	86.5147	5389	86.5147	281	4.51116	Plus	Plus	8157	Retrovirus-related Pol polyprotein from transposon TNT 1-94	C:retrotransposon nucleocapsid; F:nucleic acid binding; F:methylmalonate-semialdehyde dehydrogenase (acylating) activity; F:zinc ion binding; P:DNA integration; P:oxidation-reduction process	EC:1.2.1.27	Methylmalonate-semialdehyde dehydrogenase (CoA acylating)	-	-	-	-	-	-	-	-	-	-	-	-	-	-	-	-	-	-	-	-	-	-	-	-
Fsp-Ps 3.1_LOD1.5 Interval	TRINITY_DN13175_c0_g1_i1	not available	len=8157 path=[0:0-6061 2:6062-6192 3:6193-6222 5:6223-6257 6:6258-6759 8:6760-6919 9:6920-6963 11:6964-7008 12:7009-7093 13:7094-7098 14:7099-7188 15:7189-8156]	0	4888	4408.72	3154	7208	4055	27644890	27648919	0.00589	3556	85.6661	3556	85.6661	217	5.22766	Plus	Plus	8157	Retrovirus-related Pol polyprotein from transposon TNT 1-94	C:retrotransposon nucleocapsid; F:nucleic acid binding; F:methylmalonate-semialdehyde dehydrogenase (acylating) activity; F:zinc ion binding; P:DNA integration; P:oxidation-reduction process	EC:1.2.1.27	Methylmalonate-semialdehyde dehydrogenase (CoA acylating)	-	-	-	-	-	-	-	-	-	-	-	-	-	-	-	-	-	-	-	-	-	-	-	-
Fsp-Ps 3.1_LOD1.5 Interval	TRINITY_DN13175_c0_g1_i1	not available	len=8157 path=[0:0-6061 2:6062-6192 3:6193-6222 5:6223-6257 6:6258-6759 8:6760-6919 9:6920-6963 11:6964-7008 12:7009-7093 13:7094-7098 14:7099-7188 15:7189-8156]	0	4424	3990.34	2728	70	2659	5816966	5819615	0.00386	2511	94.0097	2511	94.0097	33	1.23549	Plus	Minus	8157	Retrovirus-related Pol polyprotein from transposon TNT 1-94	C:retrotransposon nucleocapsid; F:nucleic acid binding; F:methylmalonate-semialdehyde dehydrogenase (acylating) activity; F:zinc ion binding; P:DNA integration; P:oxidation-reduction process	EC:1.2.1.27	Methylmalonate-semialdehyde dehydrogenase (CoA acylating)	-	-	-	-	-	-	-	-	-	-	-	-	-	-	-	-	-	-	-	-	-	-	-	-
Fsp-Ps 3.1_LOD1.5 Interval	TRINITY_DN13175_c0_g1_i1	not available	len=8157 path=[0:0-6061 2:6062-6192 3:6193-6222 5:6223-6257 6:6258-6759 8:6760-6919 9:6920-6963 11:6964-7008 12:7009-7093 13:7094-7098 14:7099-7188 15:7189-8156]	0	3404	3070.62	3238	341	2898	33803363	33806111	0.00421	2564	87.2703	2564	87.2703	229	7.79442	Plus	Minus	8157	Retrovirus-related Pol polyprotein from transposon TNT 1-94	C:retrotransposon nucleocapsid; F:nucleic acid binding; F:methylmalonate-semialdehyde dehydrogenase (acylating) activity; F:zinc ion binding; P:DNA integration; P:oxidation-reduction process	EC:1.2.1.27	Methylmalonate-semialdehyde dehydrogenase (CoA acylating)	-	-	-	-	-	-	-	-	-	-	-	-	-	-	-	-	-	-	-	-	-	-	-	-
Fsp-Ps 3.1_LOD1.5 Interval	TRINITY_DN13175_c0_g1_i1	not available	len=8157 path=[0:0-6061 2:6062-6192 3:6193-6222 5:6223-6257 6:6258-6759 8:6760-6919 9:6920-6963 11:6964-7008 12:7009-7093 13:7094-7098 14:7099-7188 15:7189-8156]	0	3396	3063.41	2633	180	2454	34722390	34724863	0.00356	2265	89.6675	2265	89.6675	124	4.90895	Plus	Minus	8157	Retrovirus-related Pol polyprotein from transposon TNT 1-94	C:retrotransposon nucleocapsid; F:nucleic acid binding; F:methylmalonate-semialdehyde dehydrogenase (acylating) activity; F:zinc ion binding; P:DNA integration; P:oxidation-reduction process	EC:1.2.1.27	Methylmalonate-semialdehyde dehydrogenase (CoA acylating)	-	-	-	-	-	-	-	-	-	-	-	-	-	-	-	-	-	-	-	-	-	-	-	-
Fsp-Ps 3.1_LOD1.5 Interval	TRINITY_DN13175_c0_g1_i1	not available	len=8157 path=[0:0-6061 2:6062-6192 3:6193-6222 5:6223-6257 6:6258-6759 8:6760-6919 9:6920-6963 11:6964-7008 12:7009-7093 13:7094-7098 14:7099-7188 15:7189-8156]	0	3206	2892.09	7209	4296	2914	44748357	44751249	0.00423	2470	83.6721	2470	83.6721	97	3.28591	Plus	Minus	8157	Retrovirus-related Pol polyprotein from transposon TNT 1-94	C:retrotransposon nucleocapsid; F:nucleic acid binding; F:methylmalonate-semialdehyde dehydrogenase (acylating) activity; F:zinc ion binding; P:DNA integration; P:oxidation-reduction process	EC:1.2.1.27	Methylmalonate-semialdehyde dehydrogenase (CoA acylating)	-	-	-	-	-	-	-	-	-	-	-	-	-	-	-	-	-	-	-	-	-	-	-	-
Fsp-Ps 3.1_LOD1.5 Interval	TRINITY_DN13175_c0_g1_i1	not available	len=8157 path=[0:0-6061 2:6062-6192 3:6193-6222 5:6223-6257 6:6258-6759 8:6760-6919 9:6920-6963 11:6964-7008 12:7009-7093 13:7094-7098 14:7099-7188 15:7189-8156]	0	2952	2663.06	5577	600	4978	42654625	42659594	0.00723	3641	72.1848	3641	72.1848	140	2.77557	Plus	Minus	8157	Retrovirus-related Pol polyprotein from transposon TNT 1-94	C:retrotransposon nucleocapsid; F:nucleic acid binding; F:methylmalonate-semialdehyde dehydrogenase (acylating) activity; F:zinc ion binding; P:DNA integration; P:oxidation-reduction process	EC:1.2.1.27	Methylmalonate-semialdehyde dehydrogenase (CoA acylating)	-	-	-	-	-	-	-	-	-	-	-	-	-	-	-	-	-	-	-	-	-	-	-	-
Fsp-Ps 3.1_LOD1.5 Interval	TRINITY_DN13175_c0_g1_i1	not available	len=8157 path=[0:0-6061 2:6062-6192 3:6193-6222 5:6223-6257 6:6258-6759 8:6760-6919 9:6920-6963 11:6964-7008 12:7009-7093 13:7094-7098 14:7099-7188 15:7189-8156]	0	2900	2616.17	600	5577	4978	15574646	15579615	0.00723	3626	71.9159	3626	71.9159	136	2.69734	Plus	Plus	8157	Retrovirus-related Pol polyprotein from transposon TNT 1-94	C:retrotransposon nucleocapsid; F:nucleic acid binding; F:methylmalonate-semialdehyde dehydrogenase (acylating) activity; F:zinc ion binding; P:DNA integration; P:oxidation-reduction process	EC:1.2.1.27	Methylmalonate-semialdehyde dehydrogenase (CoA acylating)	-	-	-	-	-	-	-	-	-	-	-	-	-	-	-	-	-	-	-	-	-	-	-	-
Fsp-Ps 3.1_LOD1.5 Interval	TRINITY_DN13175_c0_g1_i1	not available	len=8157 path=[0:0-6061 2:6062-6192 3:6193-6222 5:6223-6257 6:6258-6759 8:6760-6919 9:6920-6963 11:6964-7008 12:7009-7093 13:7094-7098 14:7099-7188 15:7189-8156]	0	2894	2610.76	600	5577	4978	11363390	11368359	0.00723	3630	71.9097	3630	71.9097	148	2.93185	Plus	Plus	8157	Retrovirus-related Pol polyprotein from transposon TNT 1-94	C:retrotransposon nucleocapsid; F:nucleic acid binding; F:methylmalonate-semialdehyde dehydrogenase (acylating) activity; F:zinc ion binding; P:DNA integration; P:oxidation-reduction process	EC:1.2.1.27	Methylmalonate-semialdehyde dehydrogenase (CoA acylating)	-	-	-	-	-	-	-	-	-	-	-	-	-	-	-	-	-	-	-	-	-	-	-	-
Fsp-Ps 3.1_LOD1.5 Interval	TRINITY_DN13175_c0_g1_i1	not available	len=8157 path=[0:0-6061 2:6062-6192 3:6193-6222 5:6223-6257 6:6258-6759 8:6760-6919 9:6920-6963 11:6964-7008 12:7009-7093 13:7094-7098 14:7099-7188 15:7189-8156]	0	2860	2580.1	600	5577	4978	64741194	64746163	0.00723	3634	71.9461	3634	71.9461	154	3.0489	Plus	Plus	8157	Retrovirus-related Pol polyprotein from transposon TNT 1-94	C:retrotransposon nucleocapsid; F:nucleic acid binding; F:methylmalonate-semialdehyde dehydrogenase (acylating) activity; F:zinc ion binding; P:DNA integration; P:oxidation-reduction process	EC:1.2.1.27	Methylmalonate-semialdehyde dehydrogenase (CoA acylating)	-	-	-	-	-	-	-	-	-	-	-	-	-	-	-	-	-	-	-	-	-	-	-	-
Fsp-Ps 3.1_LOD1.5 Interval	TRINITY_DN13175_c0_g1_i1	not available	len=8157 path=[0:0-6061 2:6062-6192 3:6193-6222 5:6223-6257 6:6258-6759 8:6760-6919 9:6920-6963 11:6964-7008 12:7009-7093 13:7094-7098 14:7099-7188 15:7189-8156]	0	2696	2432.23	7206	5561	1646	33800195	33801784	0.00239	1523	92.415	1523	92.415	60	3.64078	Plus	Minus	8157	Retrovirus-related Pol polyprotein from transposon TNT 1-94	C:retrotransposon nucleocapsid; F:nucleic acid binding; F:methylmalonate-semialdehyde dehydrogenase (acylating) activity; F:zinc ion binding; P:DNA integration; P:oxidation-reduction process	EC:1.2.1.27	Methylmalonate-semialdehyde dehydrogenase (CoA acylating)	-	-	-	-	-	-	-	-	-	-	-	-	-	-	-	-	-	-	-	-	-	-	-	-
Fsp-Ps 3.1_LOD1.5 Interval	TRINITY_DN13175_c0_g1_i1	not available	len=8157 path=[0:0-6061 2:6062-6192 3:6193-6222 5:6223-6257 6:6258-6759 8:6760-6919 9:6920-6963 11:6964-7008 12:7009-7093 13:7094-7098 14:7099-7188 15:7189-8156]	0	2650	2390.75	6945	5533	1413	38676876	38678288	0.00205	1380	97.5955	1380	97.5955	2	0.141443	Plus	Minus	8157	Retrovirus-related Pol polyprotein from transposon TNT 1-94	C:retrotransposon nucleocapsid; F:nucleic acid binding; F:methylmalonate-semialdehyde dehydrogenase (acylating) activity; F:zinc ion binding; P:DNA integration; P:oxidation-reduction process	EC:1.2.1.27	Methylmalonate-semialdehyde dehydrogenase (CoA acylating)	-	-	-	-	-	-	-	-	-	-	-	-	-	-	-	-	-	-	-	-	-	-	-	-
Fsp-Ps 3.1_LOD1.5 Interval	TRINITY_DN13175_c0_g1_i1	not available	len=8157 path=[0:0-6061 2:6062-6192 3:6193-6222 5:6223-6257 6:6258-6759 8:6760-6919 9:6920-6963 11:6964-7008 12:7009-7093 13:7094-7098 14:7099-7188 15:7189-8156]	0	2528	2280.74	4815	600	4216	68233585	68237797	0.00612	3089	72.2911	3089	72.2911	117	2.73812	Plus	Minus	8157	Retrovirus-related Pol polyprotein from transposon TNT 1-94	C:retrotransposon nucleocapsid; F:nucleic acid binding; F:methylmalonate-semialdehyde dehydrogenase (acylating) activity; F:zinc ion binding; P:DNA integration; P:oxidation-reduction process	EC:1.2.1.27	Methylmalonate-semialdehyde dehydrogenase (CoA acylating)	-	-	-	-	-	-	-	-	-	-	-	-	-	-	-	-	-	-	-	-	-	-	-	-
Fsp-Ps 3.1_LOD1.5 Interval	TRINITY_DN13175_c0_g1_i1	not available	len=8157 path=[0:0-6061 2:6062-6192 3:6193-6222 5:6223-6257 6:6258-6759 8:6760-6919 9:6920-6963 11:6964-7008 12:7009-7093 13:7094-7098 14:7099-7188 15:7189-8156]	0	2526	2278.94	5472	600	4873	40425895	40430685	0.00707	3467	70.5535	3467	70.5535	164	3.3374	Plus	Minus	8157	Retrovirus-related Pol polyprotein from transposon TNT 1-94	C:retrotransposon nucleocapsid; F:nucleic acid binding; F:methylmalonate-semialdehyde dehydrogenase (acylating) activity; F:zinc ion binding; P:DNA integration; P:oxidation-reduction process	EC:1.2.1.27	Methylmalonate-semialdehyde dehydrogenase (CoA acylating)	-	-	-	-	-	-	-	-	-	-	-	-	-	-	-	-	-	-	-	-	-	-	-	-
Fsp-Ps 3.1_LOD1.5 Interval	TRINITY_DN13175_c0_g1_i1	not available	len=8157 path=[0:0-6061 2:6062-6192 3:6193-6222 5:6223-6257 6:6258-6759 8:6760-6919 9:6920-6963 11:6964-7008 12:7009-7093 13:7094-7098 14:7099-7188 15:7189-8156]	0	2526	2278.94	5184	616	4569	12216829	12221273	0.00663	3268	71.1363	3268	71.1363	174	3.78755	Plus	Minus	8157	Retrovirus-related Pol polyprotein from transposon TNT 1-94	C:retrotransposon nucleocapsid; F:nucleic acid binding; F:methylmalonate-semialdehyde dehydrogenase (acylating) activity; F:zinc ion binding; P:DNA integration; P:oxidation-reduction process	EC:1.2.1.27	Methylmalonate-semialdehyde dehydrogenase (CoA acylating)	-	-	-	-	-	-	-	-	-	-	-	-	-	-	-	-	-	-	-	-	-	-	-	-
Fsp-Ps 3.1_LOD1.5 Interval	TRINITY_DN13175_c0_g1_i1	not available	len=8157 path=[0:0-6061 2:6062-6192 3:6193-6222 5:6223-6257 6:6258-6759 8:6760-6919 9:6920-6963 11:6964-7008 12:7009-7093 13:7094-7098 14:7099-7188 15:7189-8156]	0	2476	2233.86	5440	7208	1769	4876567	4878264	0.00257	1563	88.0068	1563	88.0068	85	4.78604	Plus	Plus	8157	Retrovirus-related Pol polyprotein from transposon TNT 1-94	C:retrotransposon nucleocapsid; F:nucleic acid binding; F:methylmalonate-semialdehyde dehydrogenase (acylating) activity; F:zinc ion binding; P:DNA integration; P:oxidation-reduction process	EC:1.2.1.27	Methylmalonate-semialdehyde dehydrogenase (CoA acylating)	-	-	-	-	-	-	-	-	-	-	-	-	-	-	-	-	-	-	-	-	-	-	-	-
Fsp-Ps 3.1_LOD1.5 Interval	TRINITY_DN13175_c0_g1_i1	not available	len=8157 path=[0:0-6061 2:6062-6192 3:6193-6222 5:6223-6257 6:6258-6759 8:6760-6919 9:6920-6963 11:6964-7008 12:7009-7093 13:7094-7098 14:7099-7188 15:7189-8156]	0	2398	2163.53	7210	5532	1679	5823802	5825441	0.00244	1500	88.1316	1500	88.1316	85	4.99412	Plus	Minus	8157	Retrovirus-related Pol polyprotein from transposon TNT 1-94	C:retrotransposon nucleocapsid; F:nucleic acid binding; F:methylmalonate-semialdehyde dehydrogenase (acylating) activity; F:zinc ion binding; P:DNA integration; P:oxidation-reduction process	EC:1.2.1.27	Methylmalonate-semialdehyde dehydrogenase (CoA acylating)	-	-	-	-	-	-	-	-	-	-	-	-	-	-	-	-	-	-	-	-	-	-	-	-
Fsp-Ps 3.1_LOD1.5 Interval	TRINITY_DN13175_c0_g1_i1	not available	len=8157 path=[0:0-6061 2:6062-6192 3:6193-6222 5:6223-6257 6:6258-6759 8:6760-6919 9:6920-6963 11:6964-7008 12:7009-7093 13:7094-7098 14:7099-7188 15:7189-8156]	0	2340	2111.23	258	2040	1783	28865039	28866834	0.00259	1601	87.678	1601	87.678	73	3.99781	Plus	Plus	8157	Retrovirus-related Pol polyprotein from transposon TNT 1-94	C:retrotransposon nucleocapsid; F:nucleic acid binding; F:methylmalonate-semialdehyde dehydrogenase (acylating) activity; F:zinc ion binding; P:DNA integration; P:oxidation-reduction process	EC:1.2.1.27	Methylmalonate-semialdehyde dehydrogenase (CoA acylating)	-	-	-	-	-	-	-	-	-	-	-	-	-	-	-	-	-	-	-	-	-	-	-	-
Fsp-Ps 3.1_LOD1.5 Interval	TRINITY_DN13175_c0_g1_i1	not available	len=8157 path=[0:0-6061 2:6062-6192 3:6193-6222 5:6223-6257 6:6258-6759 8:6760-6919 9:6920-6963 11:6964-7008 12:7009-7093 13:7094-7098 14:7099-7188 15:7189-8156]	0	2316	2089.59	7034	5561	1474	34725577	34727046	0.00214	1361	92.0216	1361	92.0216	14	0.946586	Plus	Minus	8157	Retrovirus-related Pol polyprotein from transposon TNT 1-94	C:retrotransposon nucleocapsid; F:nucleic acid binding; F:methylmalonate-semialdehyde dehydrogenase (acylating) activity; F:zinc ion binding; P:DNA integration; P:oxidation-reduction process	EC:1.2.1.27	Methylmalonate-semialdehyde dehydrogenase (CoA acylating)	-	-	-	-	-	-	-	-	-	-	-	-	-	-	-	-	-	-	-	-	-	-	-	-
Fsp-Ps 3.1_LOD1.5 Interval	TRINITY_DN13175_c0_g1_i1	not available	len=8157 path=[0:0-6061 2:6062-6192 3:6193-6222 5:6223-6257 6:6258-6759 8:6760-6919 9:6920-6963 11:6964-7008 12:7009-7093 13:7094-7098 14:7099-7188 15:7189-8156]	0	2284	2060.73	4056	618	3439	45056673	45060113	0.00499	2542	73.4682	2542	73.4682	40	1.15607	Plus	Minus	8157	Retrovirus-related Pol polyprotein from transposon TNT 1-94	C:retrotransposon nucleocapsid; F:nucleic acid binding; F:methylmalonate-semialdehyde dehydrogenase (acylating) activity; F:zinc ion binding; P:DNA integration; P:oxidation-reduction process	EC:1.2.1.27	Methylmalonate-semialdehyde dehydrogenase (CoA acylating)	-	-	-	-	-	-	-	-	-	-	-	-	-	-	-	-	-	-	-	-	-	-	-	-
Fsp-Ps 3.1_LOD1.5 Interval	TRINITY_DN13175_c0_g1_i1	not available	len=8157 path=[0:0-6061 2:6062-6192 3:6193-6222 5:6223-6257 6:6258-6759 8:6760-6919 9:6920-6963 11:6964-7008 12:7009-7093 13:7094-7098 14:7099-7188 15:7189-8156]	0	2154	1943.51	4847	7208	2362	26214747	26217218	0.00343	2013	80.3272	2013	80.3272	178	7.10295	Plus	Plus	8157	Retrovirus-related Pol polyprotein from transposon TNT 1-94	C:retrotransposon nucleocapsid; F:nucleic acid binding; F:methylmalonate-semialdehyde dehydrogenase (acylating) activity; F:zinc ion binding; P:DNA integration; P:oxidation-reduction process	EC:1.2.1.27	Methylmalonate-semialdehyde dehydrogenase (CoA acylating)	-	-	-	-	-	-	-	-	-	-	-	-	-	-	-	-	-	-	-	-	-	-	-	-
Fsp-Ps 3.1_LOD1.5 Interval	TRINITY_DN13175_c0_g1_i1	not available	len=8157 path=[0:0-6061 2:6062-6192 3:6193-6222 5:6223-6257 6:6258-6759 8:6760-6919 9:6920-6963 11:6964-7008 12:7009-7093 13:7094-7098 14:7099-7188 15:7189-8156]	0	2078	1874.99	3861	1053	2809	41551306	41554120	0.00408	2121	75.0265	2121	75.0265	30	1.0612	Plus	Minus	8157	Retrovirus-related Pol polyprotein from transposon TNT 1-94	C:retrotransposon nucleocapsid; F:nucleic acid binding; F:methylmalonate-semialdehyde dehydrogenase (acylating) activity; F:zinc ion binding; P:DNA integration; P:oxidation-reduction process	EC:1.2.1.27	Methylmalonate-semialdehyde dehydrogenase (CoA acylating)	-	-	-	-	-	-	-	-	-	-	-	-	-	-	-	-	-	-	-	-	-	-	-	-
Fsp-Ps 3.1_LOD1.5 Interval	TRINITY_DN13175_c0_g1_i1	not available	len=8157 path=[0:0-6061 2:6062-6192 3:6193-6222 5:6223-6257 6:6258-6759 8:6760-6919 9:6920-6963 11:6964-7008 12:7009-7093 13:7094-7098 14:7099-7188 15:7189-8156]	0	2066	1864.17	729	4069	3341	38529092	38532429	0.00485	2435	72.5782	2435	72.5782	31	0.923994	Plus	Plus	8157	Retrovirus-related Pol polyprotein from transposon TNT 1-94	C:retrotransposon nucleocapsid; F:nucleic acid binding; F:methylmalonate-semialdehyde dehydrogenase (acylating) activity; F:zinc ion binding; P:DNA integration; P:oxidation-reduction process	EC:1.2.1.27	Methylmalonate-semialdehyde dehydrogenase (CoA acylating)	-	-	-	-	-	-	-	-	-	-	-	-	-	-	-	-	-	-	-	-	-	-	-	-
Fsp-Ps 3.1_LOD1.5 Interval	TRINITY_DN13175_c0_g1_i1	not available	len=8157 path=[0:0-6061 2:6062-6192 3:6193-6222 5:6223-6257 6:6258-6759 8:6760-6919 9:6920-6963 11:6964-7008 12:7009-7093 13:7094-7098 14:7099-7188 15:7189-8156]	0	2056	1855.15	7218	5631	1588	38663386	38664893	0.0023	1409	87.6244	1409	87.6244	120	7.46269	Plus	Minus	8157	Retrovirus-related Pol polyprotein from transposon TNT 1-94	C:retrotransposon nucleocapsid; F:nucleic acid binding; F:methylmalonate-semialdehyde dehydrogenase (acylating) activity; F:zinc ion binding; P:DNA integration; P:oxidation-reduction process	EC:1.2.1.27	Methylmalonate-semialdehyde dehydrogenase (CoA acylating)	-	-	-	-	-	-	-	-	-	-	-	-	-	-	-	-	-	-	-	-	-	-	-	-
Fsp-Ps 3.1_LOD1.5 Interval	TRINITY_DN13175_c0_g1_i1	not available	len=8157 path=[0:0-6061 2:6062-6192 3:6193-6222 5:6223-6257 6:6258-6759 8:6760-6919 9:6920-6963 11:6964-7008 12:7009-7093 13:7094-7098 14:7099-7188 15:7189-8156]	0	1962	1770.39	5533	6546	1014	65997247	65998260	0.00147	1001	98.7179	1001	98.7179	0	0	Plus	Plus	8157	Retrovirus-related Pol polyprotein from transposon TNT 1-94	C:retrotransposon nucleocapsid; F:nucleic acid binding; F:methylmalonate-semialdehyde dehydrogenase (acylating) activity; F:zinc ion binding; P:DNA integration; P:oxidation-reduction process	EC:1.2.1.27	Methylmalonate-semialdehyde dehydrogenase (CoA acylating)	-	-	-	-	-	-	-	-	-	-	-	-	-	-	-	-	-	-	-	-	-	-	-	-
Fsp-Ps 3.1_LOD1.5 Interval	TRINITY_DN13175_c0_g1_i1	not available	len=8157 path=[0:0-6061 2:6062-6192 3:6193-6222 5:6223-6257 6:6258-6759 8:6760-6919 9:6920-6963 11:6964-7008 12:7009-7093 13:7094-7098 14:7099-7188 15:7189-8156]	0	1852	1671.21	7211	5755	1457	2297892	2299352	0.00211	1267	85.6081	1267	85.6081	42	2.83784	Plus	Minus	8157	Retrovirus-related Pol polyprotein from transposon TNT 1-94	C:retrotransposon nucleocapsid; F:nucleic acid binding; F:methylmalonate-semialdehyde dehydrogenase (acylating) activity; F:zinc ion binding; P:DNA integration; P:oxidation-reduction process	EC:1.2.1.27	Methylmalonate-semialdehyde dehydrogenase (CoA acylating)	-	-	-	-	-	-	-	-	-	-	-	-	-	-	-	-	-	-	-	-	-	-	-	-
Fsp-Ps 3.1_LOD1.5 Interval	TRINITY_DN13175_c0_g1_i1	not available	len=8157 path=[0:0-6061 2:6062-6192 3:6193-6222 5:6223-6257 6:6258-6759 8:6760-6919 9:6920-6963 11:6964-7008 12:7009-7093 13:7094-7098 14:7099-7188 15:7189-8156]	0	1820	1642.35	7210	6004	1207	33808572	33809705	0.00175	1091	90.3146	1091	90.3146	75	6.20861	Plus	Minus	8157	Retrovirus-related Pol polyprotein from transposon TNT 1-94	C:retrotransposon nucleocapsid; F:nucleic acid binding; F:methylmalonate-semialdehyde dehydrogenase (acylating) activity; F:zinc ion binding; P:DNA integration; P:oxidation-reduction process	EC:1.2.1.27	Methylmalonate-semialdehyde dehydrogenase (CoA acylating)	-	-	-	-	-	-	-	-	-	-	-	-	-	-	-	-	-	-	-	-	-	-	-	-
Fsp-Ps 3.1_LOD1.5 Interval	TRINITY_DN13175_c0_g1_i1	not available	len=8157 path=[0:0-6061 2:6062-6192 3:6193-6222 5:6223-6257 6:6258-6759 8:6760-6919 9:6920-6963 11:6964-7008 12:7009-7093 13:7094-7098 14:7099-7188 15:7189-8156]	0	1816	1638.75	1340	4260	2921	15858063	15860981	0.00424	2138	72.7458	2138	72.7458	38	1.29296	Plus	Plus	8157	Retrovirus-related Pol polyprotein from transposon TNT 1-94	C:retrotransposon nucleocapsid; F:nucleic acid binding; F:methylmalonate-semialdehyde dehydrogenase (acylating) activity; F:zinc ion binding; P:DNA integration; P:oxidation-reduction process	EC:1.2.1.27	Methylmalonate-semialdehyde dehydrogenase (CoA acylating)	-	-	-	-	-	-	-	-	-	-	-	-	-	-	-	-	-	-	-	-	-	-	-	-
Fsp-Ps 3.1_LOD1.5 Interval	TRINITY_DN13175_c0_g1_i1	not available	len=8157 path=[0:0-6061 2:6062-6192 3:6193-6222 5:6223-6257 6:6258-6759 8:6760-6919 9:6920-6963 11:6964-7008 12:7009-7093 13:7094-7098 14:7099-7188 15:7189-8156]	0	1772	1599.07	6957	5533	1425	48773138	48774561	0.00207	1231	85.605	1231	85.605	27	1.87761	Plus	Minus	8157	Retrovirus-related Pol polyprotein from transposon TNT 1-94	C:retrotransposon nucleocapsid; F:nucleic acid binding; F:methylmalonate-semialdehyde dehydrogenase (acylating) activity; F:zinc ion binding; P:DNA integration; P:oxidation-reduction process	EC:1.2.1.27	Methylmalonate-semialdehyde dehydrogenase (CoA acylating)	-	-	-	-	-	-	-	-	-	-	-	-	-	-	-	-	-	-	-	-	-	-	-	-
Fsp-Ps 3.1_LOD1.5 Interval	TRINITY_DN13175_c0_g1_i1	not available	len=8157 path=[0:0-6061 2:6062-6192 3:6193-6222 5:6223-6257 6:6258-6759 8:6760-6919 9:6920-6963 11:6964-7008 12:7009-7093 13:7094-7098 14:7099-7188 15:7189-8156]	0	1708	1541.36	3155	616	2540	5518054	5520565	0.00369	1873	73.4798	1873	73.4798	46	1.80463	Plus	Minus	8157	Retrovirus-related Pol polyprotein from transposon TNT 1-94	C:retrotransposon nucleocapsid; F:nucleic acid binding; F:methylmalonate-semialdehyde dehydrogenase (acylating) activity; F:zinc ion binding; P:DNA integration; P:oxidation-reduction process	EC:1.2.1.27	Methylmalonate-semialdehyde dehydrogenase (CoA acylating)	-	-	-	-	-	-	-	-	-	-	-	-	-	-	-	-	-	-	-	-	-	-	-	-
Fsp-Ps 3.1_LOD1.5 Interval	TRINITY_DN13175_c0_g1_i1	not available	len=8157 path=[0:0-6061 2:6062-6192 3:6193-6222 5:6223-6257 6:6258-6759 8:6760-6919 9:6920-6963 11:6964-7008 12:7009-7093 13:7094-7098 14:7099-7188 15:7189-8156]	0	1684	1519.72	5533	7210	1678	41732549	41734233	0.00244	1375	80.7399	1375	80.7399	43	2.52496	Plus	Plus	8157	Retrovirus-related Pol polyprotein from transposon TNT 1-94	C:retrotransposon nucleocapsid; F:nucleic acid binding; F:methylmalonate-semialdehyde dehydrogenase (acylating) activity; F:zinc ion binding; P:DNA integration; P:oxidation-reduction process	EC:1.2.1.27	Methylmalonate-semialdehyde dehydrogenase (CoA acylating)	-	-	-	-	-	-	-	-	-	-	-	-	-	-	-	-	-	-	-	-	-	-	-	-
Fsp-Ps 3.1_LOD1.5 Interval	TRINITY_DN13175_c0_g1_i1	not available	len=8157 path=[0:0-6061 2:6062-6192 3:6193-6222 5:6223-6257 6:6258-6759 8:6760-6919 9:6920-6963 11:6964-7008 12:7009-7093 13:7094-7098 14:7099-7188 15:7189-8156]	0	1590	1434.96	7200	5533	1668	44758232	44759905	0.00242	1364	80.3298	1364	80.3298	54	3.18021	Plus	Minus	8157	Retrovirus-related Pol polyprotein from transposon TNT 1-94	C:retrotransposon nucleocapsid; F:nucleic acid binding; F:methylmalonate-semialdehyde dehydrogenase (acylating) activity; F:zinc ion binding; P:DNA integration; P:oxidation-reduction process	EC:1.2.1.27	Methylmalonate-semialdehyde dehydrogenase (CoA acylating)	-	-	-	-	-	-	-	-	-	-	-	-	-	-	-	-	-	-	-	-	-	-	-	-
Fsp-Ps 3.1_LOD1.5 Interval	TRINITY_DN13175_c0_g1_i1	not available	len=8157 path=[0:0-6061 2:6062-6192 3:6193-6222 5:6223-6257 6:6258-6759 8:6760-6919 9:6920-6963 11:6964-7008 12:7009-7093 13:7094-7098 14:7099-7188 15:7189-8156]	0	1578	1424.14	6005	4946	1060	32553602	32554660	0.00154	956	90.0188	956	90.0188	5	0.47081	Plus	Minus	8157	Retrovirus-related Pol polyprotein from transposon TNT 1-94	C:retrotransposon nucleocapsid; F:nucleic acid binding; F:methylmalonate-semialdehyde dehydrogenase (acylating) activity; F:zinc ion binding; P:DNA integration; P:oxidation-reduction process	EC:1.2.1.27	Methylmalonate-semialdehyde dehydrogenase (CoA acylating)	-	-	-	-	-	-	-	-	-	-	-	-	-	-	-	-	-	-	-	-	-	-	-	-
Fsp-Ps 3.1_LOD1.5 Interval	TRINITY_DN13175_c0_g1_i1	not available	len=8157 path=[0:0-6061 2:6062-6192 3:6193-6222 5:6223-6257 6:6258-6759 8:6760-6919 9:6920-6963 11:6964-7008 12:7009-7093 13:7094-7098 14:7099-7188 15:7189-8156]	0	1574	1420.54	1540	636	905	48771823	48772730	0.00131	860	94.7137	860	94.7137	3	0.330396	Plus	Minus	8157	Retrovirus-related Pol polyprotein from transposon TNT 1-94	C:retrotransposon nucleocapsid; F:nucleic acid binding; F:methylmalonate-semialdehyde dehydrogenase (acylating) activity; F:zinc ion binding; P:DNA integration; P:oxidation-reduction process	EC:1.2.1.27	Methylmalonate-semialdehyde dehydrogenase (CoA acylating)	-	-	-	-	-	-	-	-	-	-	-	-	-	-	-	-	-	-	-	-	-	-	-	-
Fsp-Ps 3.1_LOD1.5 Interval	TRINITY_DN13175_c0_g1_i1	not available	len=8157 path=[0:0-6061 2:6062-6192 3:6193-6222 5:6223-6257 6:6258-6759 8:6760-6919 9:6920-6963 11:6964-7008 12:7009-7093 13:7094-7098 14:7099-7188 15:7189-8156]	0	1556	1404.31	6437	5374	1064	63940564	63941631	0.00154	960	89.5522	960	89.5522	12	1.1194	Plus	Minus	8157	Retrovirus-related Pol polyprotein from transposon TNT 1-94	C:retrotransposon nucleocapsid; F:nucleic acid binding; F:methylmalonate-semialdehyde dehydrogenase (acylating) activity; F:zinc ion binding; P:DNA integration; P:oxidation-reduction process	EC:1.2.1.27	Methylmalonate-semialdehyde dehydrogenase (CoA acylating)	-	-	-	-	-	-	-	-	-	-	-	-	-	-	-	-	-	-	-	-	-	-	-	-
Fsp-Ps 3.1_LOD1.5 Interval	TRINITY_DN13175_c0_g1_i1	not available	len=8157 path=[0:0-6061 2:6062-6192 3:6193-6222 5:6223-6257 6:6258-6759 8:6760-6919 9:6920-6963 11:6964-7008 12:7009-7093 13:7094-7098 14:7099-7188 15:7189-8156]	0	1540	1389.88	5734	6546	813	66001926	66002738	0.00118	796	97.909	796	97.909	0	0	Plus	Plus	8157	Retrovirus-related Pol polyprotein from transposon TNT 1-94	C:retrotransposon nucleocapsid; F:nucleic acid binding; F:methylmalonate-semialdehyde dehydrogenase (acylating) activity; F:zinc ion binding; P:DNA integration; P:oxidation-reduction process	EC:1.2.1.27	Methylmalonate-semialdehyde dehydrogenase (CoA acylating)	-	-	-	-	-	-	-	-	-	-	-	-	-	-	-	-	-	-	-	-	-	-	-	-
Fsp-Ps 3.1_LOD1.5 Interval	TRINITY_DN13175_c0_g1_i1	not available	len=8157 path=[0:0-6061 2:6062-6192 3:6193-6222 5:6223-6257 6:6258-6759 8:6760-6919 9:6920-6963 11:6964-7008 12:7009-7093 13:7094-7098 14:7099-7188 15:7189-8156]	0	1532	1382.67	3840	1731	2110	17768025	17770128	0.00306	1582	74.6579	1582	74.6579	24	1.13261	Plus	Minus	8157	Retrovirus-related Pol polyprotein from transposon TNT 1-94	C:retrotransposon nucleocapsid; F:nucleic acid binding; F:methylmalonate-semialdehyde dehydrogenase (acylating) activity; F:zinc ion binding; P:DNA integration; P:oxidation-reduction process	EC:1.2.1.27	Methylmalonate-semialdehyde dehydrogenase (CoA acylating)	-	-	-	-	-	-	-	-	-	-	-	-	-	-	-	-	-	-	-	-	-	-	-	-
Fsp-Ps 3.1_LOD1.5 Interval	TRINITY_DN13175_c0_g1_i1	not available	len=8157 path=[0:0-6061 2:6062-6192 3:6193-6222 5:6223-6257 6:6258-6759 8:6760-6919 9:6920-6963 11:6964-7008 12:7009-7093 13:7094-7098 14:7099-7188 15:7189-8156]	0	1480	1335.78	7208	5531	1678	43279682	43281374	0.00243	1356	78.8831	1356	78.8831	67	3.89761	Plus	Minus	8157	Retrovirus-related Pol polyprotein from transposon TNT 1-94	C:retrotransposon nucleocapsid; F:nucleic acid binding; F:methylmalonate-semialdehyde dehydrogenase (acylating) activity; F:zinc ion binding; P:DNA integration; P:oxidation-reduction process	EC:1.2.1.27	Methylmalonate-semialdehyde dehydrogenase (CoA acylating)	-	-	-	-	-	-	-	-	-	-	-	-	-	-	-	-	-	-	-	-	-	-	-	-
Fsp-Ps 3.1_LOD1.5 Interval	TRINITY_DN13175_c0_g1_i1	not available	len=8157 path=[0:0-6061 2:6062-6192 3:6193-6222 5:6223-6257 6:6258-6759 8:6760-6919 9:6920-6963 11:6964-7008 12:7009-7093 13:7094-7098 14:7099-7188 15:7189-8156]	0	1458	1315.94	5562	7210	1649	28861055	28862758	0.00239	1360	78.4766	1360	78.4766	113	6.52048	Plus	Plus	8157	Retrovirus-related Pol polyprotein from transposon TNT 1-94	C:retrotransposon nucleocapsid; F:nucleic acid binding; F:methylmalonate-semialdehyde dehydrogenase (acylating) activity; F:zinc ion binding; P:DNA integration; P:oxidation-reduction process	EC:1.2.1.27	Methylmalonate-semialdehyde dehydrogenase (CoA acylating)	-	-	-	-	-	-	-	-	-	-	-	-	-	-	-	-	-	-	-	-	-	-	-	-
Fsp-Ps 3.1_LOD1.5 Interval	TRINITY_DN13175_c0_g1_i1	not available	len=8157 path=[0:0-6061 2:6062-6192 3:6193-6222 5:6223-6257 6:6258-6759 8:6760-6919 9:6920-6963 11:6964-7008 12:7009-7093 13:7094-7098 14:7099-7188 15:7189-8156]	0	1428	1288.89	6606	5532	1075	2480484	2481553	0.00156	954	87.7645	954	87.7645	29	2.66789	Plus	Minus	8157	Retrovirus-related Pol polyprotein from transposon TNT 1-94	C:retrotransposon nucleocapsid; F:nucleic acid binding; F:methylmalonate-semialdehyde dehydrogenase (acylating) activity; F:zinc ion binding; P:DNA integration; P:oxidation-reduction process	EC:1.2.1.27	Methylmalonate-semialdehyde dehydrogenase (CoA acylating)	-	-	-	-	-	-	-	-	-	-	-	-	-	-	-	-	-	-	-	-	-	-	-	-
Fsp-Ps 3.1_LOD1.5 Interval	TRINITY_DN13175_c0_g1_i1	not available	len=8157 path=[0:0-6061 2:6062-6192 3:6193-6222 5:6223-6257 6:6258-6759 8:6760-6919 9:6920-6963 11:6964-7008 12:7009-7093 13:7094-7098 14:7099-7188 15:7189-8156]	0	1404	1267.25	6493	5532	962	21307703	21308679	0.00139	871	88.6965	871	88.6965	25	2.54582	Plus	Minus	8157	Retrovirus-related Pol polyprotein from transposon TNT 1-94	C:retrotransposon nucleocapsid; F:nucleic acid binding; F:methylmalonate-semialdehyde dehydrogenase (acylating) activity; F:zinc ion binding; P:DNA integration; P:oxidation-reduction process	EC:1.2.1.27	Methylmalonate-semialdehyde dehydrogenase (CoA acylating)	-	-	-	-	-	-	-	-	-	-	-	-	-	-	-	-	-	-	-	-	-	-	-	-
Fsp-Ps 3.1_LOD1.5 Interval	TRINITY_DN13175_c0_g1_i1	not available	len=8157 path=[0:0-6061 2:6062-6192 3:6193-6222 5:6223-6257 6:6258-6759 8:6760-6919 9:6920-6963 11:6964-7008 12:7009-7093 13:7094-7098 14:7099-7188 15:7189-8156]	0	1394	1258.23	6314	7208	895	1333975	1334933	0.0013	850	88.3576	850	88.3576	70	7.27651	Plus	Plus	8157	Retrovirus-related Pol polyprotein from transposon TNT 1-94	C:retrotransposon nucleocapsid; F:nucleic acid binding; F:methylmalonate-semialdehyde dehydrogenase (acylating) activity; F:zinc ion binding; P:DNA integration; P:oxidation-reduction process	EC:1.2.1.27	Methylmalonate-semialdehyde dehydrogenase (CoA acylating)	-	-	-	-	-	-	-	-	-	-	-	-	-	-	-	-	-	-	-	-	-	-	-	-
Fsp-Ps 3.1_LOD1.5 Interval	TRINITY_DN13175_c0_g1_i1	not available	len=8157 path=[0:0-6061 2:6062-6192 3:6193-6222 5:6223-6257 6:6258-6759 8:6760-6919 9:6920-6963 11:6964-7008 12:7009-7093 13:7094-7098 14:7099-7188 15:7189-8156]	0	1332	1202.33	2446	615	1832	6016654	6018484	0.00266	1376	74.8233	1376	74.8233	15	0.815661	Plus	Minus	8157	Retrovirus-related Pol polyprotein from transposon TNT 1-94	C:retrotransposon nucleocapsid; F:nucleic acid binding; F:methylmalonate-semialdehyde dehydrogenase (acylating) activity; F:zinc ion binding; P:DNA integration; P:oxidation-reduction process	EC:1.2.1.27	Methylmalonate-semialdehyde dehydrogenase (CoA acylating)	-	-	-	-	-	-	-	-	-	-	-	-	-	-	-	-	-	-	-	-	-	-	-	-
Fsp-Ps 3.1_LOD1.5 Interval	TRINITY_DN13175_c0_g1_i1	not available	len=8157 path=[0:0-6061 2:6062-6192 3:6193-6222 5:6223-6257 6:6258-6759 8:6760-6919 9:6920-6963 11:6964-7008 12:7009-7093 13:7094-7098 14:7099-7188 15:7189-8156]	0	1330	1200.53	3015	2316	700	38670562	38671261	0.00101	686	98	686	98	0	0	Plus	Minus	8157	Retrovirus-related Pol polyprotein from transposon TNT 1-94	C:retrotransposon nucleocapsid; F:nucleic acid binding; F:methylmalonate-semialdehyde dehydrogenase (acylating) activity; F:zinc ion binding; P:DNA integration; P:oxidation-reduction process	EC:1.2.1.27	Methylmalonate-semialdehyde dehydrogenase (CoA acylating)	-	-	-	-	-	-	-	-	-	-	-	-	-	-	-	-	-	-	-	-	-	-	-	-
Fsp-Ps 3.1_LOD1.5 Interval	TRINITY_DN13175_c0_g1_i1	not available	len=8157 path=[0:0-6061 2:6062-6192 3:6193-6222 5:6223-6257 6:6258-6759 8:6760-6919 9:6920-6963 11:6964-7008 12:7009-7093 13:7094-7098 14:7099-7188 15:7189-8156]	0	1324	1195.12	1237	443	795	21305400	21306196	0.00115	745	93.3584	745	93.3584	4	0.501253	Plus	Minus	8157	Retrovirus-related Pol polyprotein from transposon TNT 1-94	C:retrotransposon nucleocapsid; F:nucleic acid binding; F:methylmalonate-semialdehyde dehydrogenase (acylating) activity; F:zinc ion binding; P:DNA integration; P:oxidation-reduction process	EC:1.2.1.27	Methylmalonate-semialdehyde dehydrogenase (CoA acylating)	-	-	-	-	-	-	-	-	-	-	-	-	-	-	-	-	-	-	-	-	-	-	-	-
Fsp-Ps 3.1_LOD1.5 Interval	TRINITY_DN13175_c0_g1_i1	not available	len=8157 path=[0:0-6061 2:6062-6192 3:6193-6222 5:6223-6257 6:6258-6759 8:6760-6919 9:6920-6963 11:6964-7008 12:7009-7093 13:7094-7098 14:7099-7188 15:7189-8156]	0	1264	1141.02	5723	5027	697	34719130	34719825	0.00101	673	96.4183	673	96.4183	3	0.429799	Plus	Minus	8157	Retrovirus-related Pol polyprotein from transposon TNT 1-94	C:retrotransposon nucleocapsid; F:nucleic acid binding; F:methylmalonate-semialdehyde dehydrogenase (acylating) activity; F:zinc ion binding; P:DNA integration; P:oxidation-reduction process	EC:1.2.1.27	Methylmalonate-semialdehyde dehydrogenase (CoA acylating)	-	-	-	-	-	-	-	-	-	-	-	-	-	-	-	-	-	-	-	-	-	-	-	-
Fsp-Ps 3.1_LOD1.5 Interval	TRINITY_DN13175_c0_g1_i1	not available	len=8157 path=[0:0-6061 2:6062-6192 3:6193-6222 5:6223-6257 6:6258-6759 8:6760-6919 9:6920-6963 11:6964-7008 12:7009-7093 13:7094-7098 14:7099-7188 15:7189-8156]	0	1260	1137.41	593	2428	1836	12102811	12104639	0.00267	1374	74.4715	1374	74.4715	25	1.35501	Plus	Plus	8157	Retrovirus-related Pol polyprotein from transposon TNT 1-94	C:retrotransposon nucleocapsid; F:nucleic acid binding; F:methylmalonate-semialdehyde dehydrogenase (acylating) activity; F:zinc ion binding; P:DNA integration; P:oxidation-reduction process	EC:1.2.1.27	Methylmalonate-semialdehyde dehydrogenase (CoA acylating)	-	-	-	-	-	-	-	-	-	-	-	-	-	-	-	-	-	-	-	-	-	-	-	-
Fsp-Ps 3.1_LOD1.5 Interval	TRINITY_DN13175_c0_g1_i1	not available	len=8157 path=[0:0-6061 2:6062-6192 3:6193-6222 5:6223-6257 6:6258-6759 8:6760-6919 9:6920-6963 11:6964-7008 12:7009-7093 13:7094-7098 14:7099-7188 15:7189-8156]	0	1254	1132	1244	3824	2581	48742130	48744668	0.00375	1904	72.3954	1904	72.3954	140	5.32319	Plus	Plus	8157	Retrovirus-related Pol polyprotein from transposon TNT 1-94	C:retrotransposon nucleocapsid; F:nucleic acid binding; F:methylmalonate-semialdehyde dehydrogenase (acylating) activity; F:zinc ion binding; P:DNA integration; P:oxidation-reduction process	EC:1.2.1.27	Methylmalonate-semialdehyde dehydrogenase (CoA acylating)	-	-	-	-	-	-	-	-	-	-	-	-	-	-	-	-	-	-	-	-	-	-	-	-
Fsp-Ps 3.1_LOD1.5 Interval	TRINITY_DN13175_c0_g1_i1	not available	len=8157 path=[0:0-6061 2:6062-6192 3:6193-6222 5:6223-6257 6:6258-6759 8:6760-6919 9:6920-6963 11:6964-7008 12:7009-7093 13:7094-7098 14:7099-7188 15:7189-8156]	0	1252	1130.2	4056	2066	1991	68081284	68083273	0.00289	1472	73.0159	1472	73.0159	51	2.52976	Plus	Minus	8157	Retrovirus-related Pol polyprotein from transposon TNT 1-94	C:retrotransposon nucleocapsid; F:nucleic acid binding; F:methylmalonate-semialdehyde dehydrogenase (acylating) activity; F:zinc ion binding; P:DNA integration; P:oxidation-reduction process	EC:1.2.1.27	Methylmalonate-semialdehyde dehydrogenase (CoA acylating)	-	-	-	-	-	-	-	-	-	-	-	-	-	-	-	-	-	-	-	-	-	-	-	-
Fsp-Ps 3.1_LOD1.5 Interval	TRINITY_DN13175_c0_g1_i1	not available	len=8157 path=[0:0-6061 2:6062-6192 3:6193-6222 5:6223-6257 6:6258-6759 8:6760-6919 9:6920-6963 11:6964-7008 12:7009-7093 13:7094-7098 14:7099-7188 15:7189-8156]	0	1206	1088.72	2140	618	1523	68083277	68084796	0.00221	1160	76.0157	1160	76.0157	9	0.589777	Plus	Minus	8157	Retrovirus-related Pol polyprotein from transposon TNT 1-94	C:retrotransposon nucleocapsid; F:nucleic acid binding; F:methylmalonate-semialdehyde dehydrogenase (acylating) activity; F:zinc ion binding; P:DNA integration; P:oxidation-reduction process	EC:1.2.1.27	Methylmalonate-semialdehyde dehydrogenase (CoA acylating)	-	-	-	-	-	-	-	-	-	-	-	-	-	-	-	-	-	-	-	-	-	-	-	-
Fsp-Ps 3.1_LOD1.5 Interval	TRINITY_DN13175_c0_g1_i1	not available	len=8157 path=[0:0-6061 2:6062-6192 3:6193-6222 5:6223-6257 6:6258-6759 8:6760-6919 9:6920-6963 11:6964-7008 12:7009-7093 13:7094-7098 14:7099-7188 15:7189-8156]	0	1176	1061.67	5532	7208	1677	66723900	66725528	0.00244	1311	76.8014	1311	76.8014	108	6.32689	Plus	Plus	8157	Retrovirus-related Pol polyprotein from transposon TNT 1-94	C:retrotransposon nucleocapsid; F:nucleic acid binding; F:methylmalonate-semialdehyde dehydrogenase (acylating) activity; F:zinc ion binding; P:DNA integration; P:oxidation-reduction process	EC:1.2.1.27	Methylmalonate-semialdehyde dehydrogenase (CoA acylating)	-	-	-	-	-	-	-	-	-	-	-	-	-	-	-	-	-	-	-	-	-	-	-	-
Fsp-Ps 3.1_LOD1.5 Interval	TRINITY_DN13175_c0_g1_i1	not available	len=8157 path=[0:0-6061 2:6062-6192 3:6193-6222 5:6223-6257 6:6258-6759 8:6760-6919 9:6920-6963 11:6964-7008 12:7009-7093 13:7094-7098 14:7099-7188 15:7189-8156]	0	1124	1014.78	7208	6074	1135	32550472	32551599	0.00165	948	81.5835	948	81.5835	61	5.24957	Plus	Minus	8157	Retrovirus-related Pol polyprotein from transposon TNT 1-94	C:retrotransposon nucleocapsid; F:nucleic acid binding; F:methylmalonate-semialdehyde dehydrogenase (acylating) activity; F:zinc ion binding; P:DNA integration; P:oxidation-reduction process	EC:1.2.1.27	Methylmalonate-semialdehyde dehydrogenase (CoA acylating)	-	-	-	-	-	-	-	-	-	-	-	-	-	-	-	-	-	-	-	-	-	-	-	-
Fsp-Ps 3.1_LOD1.5 Interval	TRINITY_DN13175_c0_g1_i1	not available	len=8157 path=[0:0-6061 2:6062-6192 3:6193-6222 5:6223-6257 6:6258-6759 8:6760-6919 9:6920-6963 11:6964-7008 12:7009-7093 13:7094-7098 14:7099-7188 15:7189-8156]	0	1078	973.302	7208	6342	867	5816147	5816965	0.00126	736	84.1143	736	84.1143	64	7.31429	Plus	Minus	8157	Retrovirus-related Pol polyprotein from transposon TNT 1-94	C:retrotransposon nucleocapsid; F:nucleic acid binding; F:methylmalonate-semialdehyde dehydrogenase (acylating) activity; F:zinc ion binding; P:DNA integration; P:oxidation-reduction process	EC:1.2.1.27	Methylmalonate-semialdehyde dehydrogenase (CoA acylating)	-	-	-	-	-	-	-	-	-	-	-	-	-	-	-	-	-	-	-	-	-	-	-	-
Fsp-Ps 3.1_LOD1.5 Interval	TRINITY_DN13175_c0_g1_i1	not available	len=8157 path=[0:0-6061 2:6062-6192 3:6193-6222 5:6223-6257 6:6258-6759 8:6760-6919 9:6920-6963 11:6964-7008 12:7009-7093 13:7094-7098 14:7099-7188 15:7189-8156]	0	1074	969.695	3676	4428	753	26213291	26213999	0.00109	659	87.5166	659	87.5166	44	5.84329	Plus	Plus	8157	Retrovirus-related Pol polyprotein from transposon TNT 1-94	C:retrotransposon nucleocapsid; F:nucleic acid binding; F:methylmalonate-semialdehyde dehydrogenase (acylating) activity; F:zinc ion binding; P:DNA integration; P:oxidation-reduction process	EC:1.2.1.27	Methylmalonate-semialdehyde dehydrogenase (CoA acylating)	-	-	-	-	-	-	-	-	-	-	-	-	-	-	-	-	-	-	-	-	-	-	-	-
Fsp-Ps 3.1_LOD1.5 Interval	TRINITY_DN13175_c0_g1_i1	not available	len=8157 path=[0:0-6061 2:6062-6192 3:6193-6222 5:6223-6257 6:6258-6759 8:6760-6919 9:6920-6963 11:6964-7008 12:7009-7093 13:7094-7098 14:7099-7188 15:7189-8156]	0	976	881.33	3878	3351	528	32557160	32557687	0.000764	512	96.9697	512	96.9697	0	0	Plus	Minus	8157	Retrovirus-related Pol polyprotein from transposon TNT 1-94	C:retrotransposon nucleocapsid; F:nucleic acid binding; F:methylmalonate-semialdehyde dehydrogenase (acylating) activity; F:zinc ion binding; P:DNA integration; P:oxidation-reduction process	EC:1.2.1.27	Methylmalonate-semialdehyde dehydrogenase (CoA acylating)	-	-	-	-	-	-	-	-	-	-	-	-	-	-	-	-	-	-	-	-	-	-	-	-
Fsp-Ps 3.1_LOD1.5 Interval	TRINITY_DN13175_c0_g1_i1	not available	len=8157 path=[0:0-6061 2:6062-6192 3:6193-6222 5:6223-6257 6:6258-6759 8:6760-6919 9:6920-6963 11:6964-7008 12:7009-7093 13:7094-7098 14:7099-7188 15:7189-8156]	0	948	856.083	5939	6440	502	1333472	1333973	0.000729	491	97.8088	491	97.8088	0	0	Plus	Plus	8157	Retrovirus-related Pol polyprotein from transposon TNT 1-94	C:retrotransposon nucleocapsid; F:nucleic acid binding; F:methylmalonate-semialdehyde dehydrogenase (acylating) activity; F:zinc ion binding; P:DNA integration; P:oxidation-reduction process	EC:1.2.1.27	Methylmalonate-semialdehyde dehydrogenase (CoA acylating)	-	-	-	-	-	-	-	-	-	-	-	-	-	-	-	-	-	-	-	-	-	-	-	-
Fsp-Ps 3.1_LOD1.5 Interval	TRINITY_DN13175_c0_g1_i1	not available	len=8157 path=[0:0-6061 2:6062-6192 3:6193-6222 5:6223-6257 6:6258-6759 8:6760-6919 9:6920-6963 11:6964-7008 12:7009-7093 13:7094-7098 14:7099-7188 15:7189-8156]	0	918	829.033	7210	6747	464	38676293	38676756	0.000671	462	99.569	462	99.569	0	0	Plus	Minus	8157	Retrovirus-related Pol polyprotein from transposon TNT 1-94	C:retrotransposon nucleocapsid; F:nucleic acid binding; F:methylmalonate-semialdehyde dehydrogenase (acylating) activity; F:zinc ion binding; P:DNA integration; P:oxidation-reduction process	EC:1.2.1.27	Methylmalonate-semialdehyde dehydrogenase (CoA acylating)	-	-	-	-	-	-	-	-	-	-	-	-	-	-	-	-	-	-	-	-	-	-	-	-
Fsp-Ps 3.1_LOD1.5 Interval	TRINITY_DN13175_c0_g1_i1	not available	len=8157 path=[0:0-6061 2:6062-6192 3:6193-6222 5:6223-6257 6:6258-6759 8:6760-6919 9:6920-6963 11:6964-7008 12:7009-7093 13:7094-7098 14:7099-7188 15:7189-8156]	0	834	753.291	1800	602	1199	26086500	26087686	0.00174	892	74.0864	892	74.0864	22	1.82724	Plus	Minus	8157	Retrovirus-related Pol polyprotein from transposon TNT 1-94	C:retrotransposon nucleocapsid; F:nucleic acid binding; F:methylmalonate-semialdehyde dehydrogenase (acylating) activity; F:zinc ion binding; P:DNA integration; P:oxidation-reduction process	EC:1.2.1.27	Methylmalonate-semialdehyde dehydrogenase (CoA acylating)	-	-	-	-	-	-	-	-	-	-	-	-	-	-	-	-	-	-	-	-	-	-	-	-
Fsp-Ps 3.1_LOD1.5 Interval	TRINITY_DN13175_c0_g1_i1	not available	len=8157 path=[0:0-6061 2:6062-6192 3:6193-6222 5:6223-6257 6:6258-6759 8:6760-6919 9:6920-6963 11:6964-7008 12:7009-7093 13:7094-7098 14:7099-7188 15:7189-8156]	0	808	729.847	7034	6487	548	34718582	34719128	0.000793	499	90.3986	499	90.3986	9	1.63043	Plus	Minus	8157	Retrovirus-related Pol polyprotein from transposon TNT 1-94	C:retrotransposon nucleocapsid; F:nucleic acid binding; F:methylmalonate-semialdehyde dehydrogenase (acylating) activity; F:zinc ion binding; P:DNA integration; P:oxidation-reduction process	EC:1.2.1.27	Methylmalonate-semialdehyde dehydrogenase (CoA acylating)	-	-	-	-	-	-	-	-	-	-	-	-	-	-	-	-	-	-	-	-	-	-	-	-
Fsp-Ps 3.1_LOD1.5 Interval	TRINITY_DN13175_c0_g1_i1	not available	len=8157 path=[0:0-6061 2:6062-6192 3:6193-6222 5:6223-6257 6:6258-6759 8:6760-6919 9:6920-6963 11:6964-7008 12:7009-7093 13:7094-7098 14:7099-7188 15:7189-8156]	0	790	713.617	6108	5533	576	42733355	42733926	0.000833	508	88.0416	508	88.0416	6	1.03986	Plus	Minus	8157	Retrovirus-related Pol polyprotein from transposon TNT 1-94	C:retrotransposon nucleocapsid; F:nucleic acid binding; F:methylmalonate-semialdehyde dehydrogenase (acylating) activity; F:zinc ion binding; P:DNA integration; P:oxidation-reduction process	EC:1.2.1.27	Methylmalonate-semialdehyde dehydrogenase (CoA acylating)	-	-	-	-	-	-	-	-	-	-	-	-	-	-	-	-	-	-	-	-	-	-	-	-
Fsp-Ps 3.1_LOD1.5 Interval	TRINITY_DN13175_c0_g1_i1	not available	len=8157 path=[0:0-6061 2:6062-6192 3:6193-6222 5:6223-6257 6:6258-6759 8:6760-6919 9:6920-6963 11:6964-7008 12:7009-7093 13:7094-7098 14:7099-7188 15:7189-8156]	0	786	710.01	2468	2017	452	32557684	32558136	0.000653	430	94.9227	430	94.9227	1	0.220751	Plus	Minus	8157	Retrovirus-related Pol polyprotein from transposon TNT 1-94	C:retrotransposon nucleocapsid; F:nucleic acid binding; F:methylmalonate-semialdehyde dehydrogenase (acylating) activity; F:zinc ion binding; P:DNA integration; P:oxidation-reduction process	EC:1.2.1.27	Methylmalonate-semialdehyde dehydrogenase (CoA acylating)	-	-	-	-	-	-	-	-	-	-	-	-	-	-	-	-	-	-	-	-	-	-	-	-
Fsp-Ps 3.1_LOD1.5 Interval	TRINITY_DN13175_c0_g1_i1	not available	len=8157 path=[0:0-6061 2:6062-6192 3:6193-6222 5:6223-6257 6:6258-6759 8:6760-6919 9:6920-6963 11:6964-7008 12:7009-7093 13:7094-7098 14:7099-7188 15:7189-8156]	0	748	675.746	1726	743	984	17790546	17791535	0.00143	751	75.6294	751	75.6294	12	1.20846	Plus	Minus	8157	Retrovirus-related Pol polyprotein from transposon TNT 1-94	C:retrotransposon nucleocapsid; F:nucleic acid binding; F:methylmalonate-semialdehyde dehydrogenase (acylating) activity; F:zinc ion binding; P:DNA integration; P:oxidation-reduction process	EC:1.2.1.27	Methylmalonate-semialdehyde dehydrogenase (CoA acylating)	-	-	-	-	-	-	-	-	-	-	-	-	-	-	-	-	-	-	-	-	-	-	-	-
Fsp-Ps 3.1_LOD1.5 Interval	TRINITY_DN13175_c0_g1_i1	not available	len=8157 path=[0:0-6061 2:6062-6192 3:6193-6222 5:6223-6257 6:6258-6759 8:6760-6919 9:6920-6963 11:6964-7008 12:7009-7093 13:7094-7098 14:7099-7188 15:7189-8156]	0	744	672.139	5532	6114	583	26205643	26206223	0.000847	506	86.3481	506	86.3481	8	1.36519	Plus	Plus	8157	Retrovirus-related Pol polyprotein from transposon TNT 1-94	C:retrotransposon nucleocapsid; F:nucleic acid binding; F:methylmalonate-semialdehyde dehydrogenase (acylating) activity; F:zinc ion binding; P:DNA integration; P:oxidation-reduction process	EC:1.2.1.27	Methylmalonate-semialdehyde dehydrogenase (CoA acylating)	-	-	-	-	-	-	-	-	-	-	-	-	-	-	-	-	-	-	-	-	-	-	-	-
Fsp-Ps 3.1_LOD1.5 Interval	TRINITY_DN13175_c0_g1_i1	not available	len=8157 path=[0:0-6061 2:6062-6192 3:6193-6222 5:6223-6257 6:6258-6759 8:6760-6919 9:6920-6963 11:6964-7008 12:7009-7093 13:7094-7098 14:7099-7188 15:7189-8156]	0	738	666.729	5533	5973	441	56446493	56446932	0.00064	413	93.6508	413	93.6508	1	0.226757	Plus	Plus	8157	Retrovirus-related Pol polyprotein from transposon TNT 1-94	C:retrotransposon nucleocapsid; F:nucleic acid binding; F:methylmalonate-semialdehyde dehydrogenase (acylating) activity; F:zinc ion binding; P:DNA integration; P:oxidation-reduction process	EC:1.2.1.27	Methylmalonate-semialdehyde dehydrogenase (CoA acylating)	-	-	-	-	-	-	-	-	-	-	-	-	-	-	-	-	-	-	-	-	-	-	-	-
Fsp-Ps 3.1_LOD1.5 Interval	TRINITY_DN13175_c0_g1_i1	not available	len=8157 path=[0:0-6061 2:6062-6192 3:6193-6222 5:6223-6257 6:6258-6759 8:6760-6919 9:6920-6963 11:6964-7008 12:7009-7093 13:7094-7098 14:7099-7188 15:7189-8156]	4.79e-171	686	619.842	6853	7208	356	66003717	66004072	0.000517	351	98.5955	351	98.5955	0	0	Plus	Plus	8157	Retrovirus-related Pol polyprotein from transposon TNT 1-94	C:retrotransposon nucleocapsid; F:nucleic acid binding; F:methylmalonate-semialdehyde dehydrogenase (acylating) activity; F:zinc ion binding; P:DNA integration; P:oxidation-reduction process	EC:1.2.1.27	Methylmalonate-semialdehyde dehydrogenase (CoA acylating)	-	-	-	-	-	-	-	-	-	-	-	-	-	-	-	-	-	-	-	-	-	-	-	-
Fsp-Ps 3.1_LOD1.5 Interval	TRINITY_DN13175_c0_g1_i1	not available	len=8157 path=[0:0-6061 2:6062-6192 3:6193-6222 5:6223-6257 6:6258-6759 8:6760-6919 9:6920-6963 11:6964-7008 12:7009-7093 13:7094-7098 14:7099-7188 15:7189-8156]	8.66e-168	674	609.022	6812	7186	375	56446945	56447319	0.000545	360	96	360	96	0	0	Plus	Plus	8157	Retrovirus-related Pol polyprotein from transposon TNT 1-94	C:retrotransposon nucleocapsid; F:nucleic acid binding; F:methylmalonate-semialdehyde dehydrogenase (acylating) activity; F:zinc ion binding; P:DNA integration; P:oxidation-reduction process	EC:1.2.1.27	Methylmalonate-semialdehyde dehydrogenase (CoA acylating)	-	-	-	-	-	-	-	-	-	-	-	-	-	-	-	-	-	-	-	-	-	-	-	-
Fsp-Ps 3.1_LOD1.5 Interval	TRINITY_DN13175_c0_g1_i1	not available	len=8157 path=[0:0-6061 2:6062-6192 3:6193-6222 5:6223-6257 6:6258-6759 8:6760-6919 9:6920-6963 11:6964-7008 12:7009-7093 13:7094-7098 14:7099-7188 15:7189-8156]	2.83e-161	650	587.381	6036	5532	505	63947009	63947511	0.00073	438	86.3905	438	86.3905	6	1.18343	Plus	Minus	8157	Retrovirus-related Pol polyprotein from transposon TNT 1-94	C:retrotransposon nucleocapsid; F:nucleic acid binding; F:methylmalonate-semialdehyde dehydrogenase (acylating) activity; F:zinc ion binding; P:DNA integration; P:oxidation-reduction process	EC:1.2.1.27	Methylmalonate-semialdehyde dehydrogenase (CoA acylating)	-	-	-	-	-	-	-	-	-	-	-	-	-	-	-	-	-	-	-	-	-	-	-	-
Fsp-Ps 3.1_LOD1.5 Interval	TRINITY_DN13175_c0_g1_i1	not available	len=8157 path=[0:0-6061 2:6062-6192 3:6193-6222 5:6223-6257 6:6258-6759 8:6760-6919 9:6920-6963 11:6964-7008 12:7009-7093 13:7094-7098 14:7099-7188 15:7189-8156]	3.45e-160	646	583.774	5001	4305	697	32552898	32553600	0.00101	605	83.1044	605	83.1044	56	7.69231	Plus	Minus	8157	Retrovirus-related Pol polyprotein from transposon TNT 1-94	C:retrotransposon nucleocapsid; F:nucleic acid binding; F:methylmalonate-semialdehyde dehydrogenase (acylating) activity; F:zinc ion binding; P:DNA integration; P:oxidation-reduction process	EC:1.2.1.27	Methylmalonate-semialdehyde dehydrogenase (CoA acylating)	-	-	-	-	-	-	-	-	-	-	-	-	-	-	-	-	-	-	-	-	-	-	-	-
Fsp-Ps 3.1_LOD1.5 Interval	TRINITY_DN13175_c0_g1_i1	not available	len=8157 path=[0:0-6061 2:6062-6192 3:6193-6222 5:6223-6257 6:6258-6759 8:6760-6919 9:6920-6963 11:6964-7008 12:7009-7093 13:7094-7098 14:7099-7188 15:7189-8156]	1.47e-158	640	578.364	434	74	361	33806113	33806474	0.000521	346	95.5801	346	95.5801	1	0.276243	Plus	Minus	8157	Retrovirus-related Pol polyprotein from transposon TNT 1-94	C:retrotransposon nucleocapsid; F:nucleic acid binding; F:methylmalonate-semialdehyde dehydrogenase (acylating) activity; F:zinc ion binding; P:DNA integration; P:oxidation-reduction process	EC:1.2.1.27	Methylmalonate-semialdehyde dehydrogenase (CoA acylating)	-	-	-	-	-	-	-	-	-	-	-	-	-	-	-	-	-	-	-	-	-	-	-	-
Fsp-Ps 3.1_LOD1.5 Interval	TRINITY_DN13175_c0_g1_i1	not available	len=8157 path=[0:0-6061 2:6062-6192 3:6193-6222 5:6223-6257 6:6258-6759 8:6760-6919 9:6920-6963 11:6964-7008 12:7009-7093 13:7094-7098 14:7099-7188 15:7189-8156]	9.25e-155	626	565.741	5938	5531	408	34727053	34727459	0.00059	372	90.9535	372	90.9535	3	0.733496	Plus	Minus	8157	Retrovirus-related Pol polyprotein from transposon TNT 1-94	C:retrotransposon nucleocapsid; F:nucleic acid binding; F:methylmalonate-semialdehyde dehydrogenase (acylating) activity; F:zinc ion binding; P:DNA integration; P:oxidation-reduction process	EC:1.2.1.27	Methylmalonate-semialdehyde dehydrogenase (CoA acylating)	-	-	-	-	-	-	-	-	-	-	-	-	-	-	-	-	-	-	-	-	-	-	-	-
Fsp-Ps 3.1_LOD1.5 Interval	TRINITY_DN13175_c0_g1_i1	not available	len=8157 path=[0:0-6061 2:6062-6192 3:6193-6222 5:6223-6257 6:6258-6759 8:6760-6919 9:6920-6963 11:6964-7008 12:7009-7093 13:7094-7098 14:7099-7188 15:7189-8156]	5.84e-151	612	553.117	7208	6745	464	34718265	34718766	0.000671	422	84.0637	422	84.0637	38	7.56972	Plus	Minus	8157	Retrovirus-related Pol polyprotein from transposon TNT 1-94	C:retrotransposon nucleocapsid; F:nucleic acid binding; F:methylmalonate-semialdehyde dehydrogenase (acylating) activity; F:zinc ion binding; P:DNA integration; P:oxidation-reduction process	EC:1.2.1.27	Methylmalonate-semialdehyde dehydrogenase (CoA acylating)	-	-	-	-	-	-	-	-	-	-	-	-	-	-	-	-	-	-	-	-	-	-	-	-
Fsp-Ps 3.1_LOD1.5 Interval	TRINITY_DN13175_c0_g1_i1	not available	len=8157 path=[0:0-6061 2:6062-6192 3:6193-6222 5:6223-6257 6:6258-6759 8:6760-6919 9:6920-6963 11:6964-7008 12:7009-7093 13:7094-7098 14:7099-7188 15:7189-8156]	9.26e-136	556	502.623	600	2125	1526	56648352	56649880	0.00222	1043	67.8153	1043	67.8153	21	1.36541	Plus	Plus	8157	Retrovirus-related Pol polyprotein from transposon TNT 1-94	C:retrotransposon nucleocapsid; F:nucleic acid binding; F:methylmalonate-semialdehyde dehydrogenase (acylating) activity; F:zinc ion binding; P:DNA integration; P:oxidation-reduction process	EC:1.2.1.27	Methylmalonate-semialdehyde dehydrogenase (CoA acylating)	-	-	-	-	-	-	-	-	-	-	-	-	-	-	-	-	-	-	-	-	-	-	-	-
Fsp-Ps 3.1_LOD1.5 Interval	TRINITY_DN13175_c0_g1_i1	not available	len=8157 path=[0:0-6061 2:6062-6192 3:6193-6222 5:6223-6257 6:6258-6759 8:6760-6919 9:6920-6963 11:6964-7008 12:7009-7093 13:7094-7098 14:7099-7188 15:7189-8156]	3.23e-135	554	500.819	597	2125	1529	21901038	21902570	0.00222	1040	67.5763	1040	67.5763	16	1.03964	Plus	Plus	8157	Retrovirus-related Pol polyprotein from transposon TNT 1-94	C:retrotransposon nucleocapsid; F:nucleic acid binding; F:methylmalonate-semialdehyde dehydrogenase (acylating) activity; F:zinc ion binding; P:DNA integration; P:oxidation-reduction process	EC:1.2.1.27	Methylmalonate-semialdehyde dehydrogenase (CoA acylating)	-	-	-	-	-	-	-	-	-	-	-	-	-	-	-	-	-	-	-	-	-	-	-	-
Fsp-Ps 3.1_LOD1.5 Interval	TRINITY_DN13175_c0_g1_i1	not available	len=8157 path=[0:0-6061 2:6062-6192 3:6193-6222 5:6223-6257 6:6258-6759 8:6760-6919 9:6920-6963 11:6964-7008 12:7009-7093 13:7094-7098 14:7099-7188 15:7189-8156]	4.8e-133	546	493.606	2134	608	1527	5195193	5196723	0.00221	1046	67.878	1046	67.878	24	1.55743	Plus	Minus	8157	Retrovirus-related Pol polyprotein from transposon TNT 1-94	C:retrotransposon nucleocapsid; F:nucleic acid binding; F:methylmalonate-semialdehyde dehydrogenase (acylating) activity; F:zinc ion binding; P:DNA integration; P:oxidation-reduction process	EC:1.2.1.27	Methylmalonate-semialdehyde dehydrogenase (CoA acylating)	-	-	-	-	-	-	-	-	-	-	-	-	-	-	-	-	-	-	-	-	-	-	-	-
Fsp-Ps 3.1_LOD1.5 Interval	TRINITY_DN13175_c0_g1_i1	not available	len=8157 path=[0:0-6061 2:6062-6192 3:6193-6222 5:6223-6257 6:6258-6759 8:6760-6919 9:6920-6963 11:6964-7008 12:7009-7093 13:7094-7098 14:7099-7188 15:7189-8156]	1.67e-132	544	491.803	5579	3529	2051	4082150	4084115	0.00298	1361	65.6536	1361	65.6536	129	6.22287	Plus	Minus	8157	Retrovirus-related Pol polyprotein from transposon TNT 1-94	C:retrotransposon nucleocapsid; F:nucleic acid binding; F:methylmalonate-semialdehyde dehydrogenase (acylating) activity; F:zinc ion binding; P:DNA integration; P:oxidation-reduction process	EC:1.2.1.27	Methylmalonate-semialdehyde dehydrogenase (CoA acylating)	-	-	-	-	-	-	-	-	-	-	-	-	-	-	-	-	-	-	-	-	-	-	-	-
Fsp-Ps 3.1_LOD1.5 Interval	TRINITY_DN13175_c0_g1_i1	not available	len=8157 path=[0:0-6061 2:6062-6192 3:6193-6222 5:6223-6257 6:6258-6759 8:6760-6919 9:6920-6963 11:6964-7008 12:7009-7093 13:7094-7098 14:7099-7188 15:7189-8156]	1.67e-132	544	491.803	6286	5960	327	42729663	42729988	0.000472	306	93.578	306	93.578	1	0.30581	Plus	Minus	8157	Retrovirus-related Pol polyprotein from transposon TNT 1-94	C:retrotransposon nucleocapsid; F:nucleic acid binding; F:methylmalonate-semialdehyde dehydrogenase (acylating) activity; F:zinc ion binding; P:DNA integration; P:oxidation-reduction process	EC:1.2.1.27	Methylmalonate-semialdehyde dehydrogenase (CoA acylating)	-	-	-	-	-	-	-	-	-	-	-	-	-	-	-	-	-	-	-	-	-	-	-	-
Fsp-Ps 3.1_LOD1.5 Interval	TRINITY_DN13175_c0_g1_i1	not available	len=8157 path=[0:0-6061 2:6062-6192 3:6193-6222 5:6223-6257 6:6258-6759 8:6760-6919 9:6920-6963 11:6964-7008 12:7009-7093 13:7094-7098 14:7099-7188 15:7189-8156]	3.69e-128	528	477.376	7208	6620	589	48768246	48768849	0.000852	474	77.9605	474	77.9605	23	3.78289	Plus	Minus	8157	Retrovirus-related Pol polyprotein from transposon TNT 1-94	C:retrotransposon nucleocapsid; F:nucleic acid binding; F:methylmalonate-semialdehyde dehydrogenase (acylating) activity; F:zinc ion binding; P:DNA integration; P:oxidation-reduction process	EC:1.2.1.27	Methylmalonate-semialdehyde dehydrogenase (CoA acylating)	-	-	-	-	-	-	-	-	-	-	-	-	-	-	-	-	-	-	-	-	-	-	-	-
Fsp-Ps 3.1_LOD1.5 Interval	TRINITY_DN13175_c0_g1_i1	not available	len=8157 path=[0:0-6061 2:6062-6192 3:6193-6222 5:6223-6257 6:6258-6759 8:6760-6919 9:6920-6963 11:6964-7008 12:7009-7093 13:7094-7098 14:7099-7188 15:7189-8156]	3.45e-122	506	457.539	533	70	464	32558138	32558623	0.000671	399	79.3241	399	79.3241	56	11.1332	Plus	Minus	8157	Retrovirus-related Pol polyprotein from transposon TNT 1-94	C:retrotransposon nucleocapsid; F:nucleic acid binding; F:methylmalonate-semialdehyde dehydrogenase (acylating) activity; F:zinc ion binding; P:DNA integration; P:oxidation-reduction process	EC:1.2.1.27	Methylmalonate-semialdehyde dehydrogenase (CoA acylating)	-	-	-	-	-	-	-	-	-	-	-	-	-	-	-	-	-	-	-	-	-	-	-	-
Fsp-Ps 3.1_LOD1.5 Interval	TRINITY_DN13175_c0_g1_i1	not available	len=8157 path=[0:0-6061 2:6062-6192 3:6193-6222 5:6223-6257 6:6258-6759 8:6760-6919 9:6920-6963 11:6964-7008 12:7009-7093 13:7094-7098 14:7099-7188 15:7189-8156]	3.45e-122	506	457.539	2059	593	1467	11406557	11408024	0.00213	1010	67.649	1010	67.649	51	3.41594	Plus	Minus	8157	Retrovirus-related Pol polyprotein from transposon TNT 1-94	C:retrotransposon nucleocapsid; F:nucleic acid binding; F:methylmalonate-semialdehyde dehydrogenase (acylating) activity; F:zinc ion binding; P:DNA integration; P:oxidation-reduction process	EC:1.2.1.27	Methylmalonate-semialdehyde dehydrogenase (CoA acylating)	-	-	-	-	-	-	-	-	-	-	-	-	-	-	-	-	-	-	-	-	-	-	-	-
Fsp-Ps 3.1_LOD1.5 Interval	TRINITY_DN13175_c0_g1_i1	not available	len=8157 path=[0:0-6061 2:6062-6192 3:6193-6222 5:6223-6257 6:6258-6759 8:6760-6919 9:6920-6963 11:6964-7008 12:7009-7093 13:7094-7098 14:7099-7188 15:7189-8156]	5.12e-120	498	450.325	1929	2626	698	5429034	5429731	0.00101	524	74.7504	524	74.7504	6	0.85592	Plus	Plus	8157	Retrovirus-related Pol polyprotein from transposon TNT 1-94	C:retrotransposon nucleocapsid; F:nucleic acid binding; F:methylmalonate-semialdehyde dehydrogenase (acylating) activity; F:zinc ion binding; P:DNA integration; P:oxidation-reduction process	EC:1.2.1.27	Methylmalonate-semialdehyde dehydrogenase (CoA acylating)	-	-	-	-	-	-	-	-	-	-	-	-	-	-	-	-	-	-	-	-	-	-	-	-
Fsp-Ps 3.1_LOD1.5 Interval	TRINITY_DN13175_c0_g1_i1	not available	len=8157 path=[0:0-6061 2:6062-6192 3:6193-6222 5:6223-6257 6:6258-6759 8:6760-6919 9:6920-6963 11:6964-7008 12:7009-7093 13:7094-7098 14:7099-7188 15:7189-8156]	2.18e-118	492	444.915	639	2134	1496	34770516	34772015	0.00217	1017	67.3064	1017	67.3064	26	1.72071	Plus	Plus	8157	Retrovirus-related Pol polyprotein from transposon TNT 1-94	C:retrotransposon nucleocapsid; F:nucleic acid binding; F:methylmalonate-semialdehyde dehydrogenase (acylating) activity; F:zinc ion binding; P:DNA integration; P:oxidation-reduction process	EC:1.2.1.27	Methylmalonate-semialdehyde dehydrogenase (CoA acylating)	-	-	-	-	-	-	-	-	-	-	-	-	-	-	-	-	-	-	-	-	-	-	-	-
Fsp-Ps 3.1_LOD1.5 Interval	TRINITY_DN13175_c0_g1_i1	not available	len=8157 path=[0:0-6061 2:6062-6192 3:6193-6222 5:6223-6257 6:6258-6759 8:6760-6919 9:6920-6963 11:6964-7008 12:7009-7093 13:7094-7098 14:7099-7188 15:7189-8156]	9.27e-117	486	439.505	605	2134	1530	12065664	12067197	0.00222	1036	67.055	1036	67.055	26	1.68285	Plus	Plus	8157	Retrovirus-related Pol polyprotein from transposon TNT 1-94	C:retrotransposon nucleocapsid; F:nucleic acid binding; F:methylmalonate-semialdehyde dehydrogenase (acylating) activity; F:zinc ion binding; P:DNA integration; P:oxidation-reduction process	EC:1.2.1.27	Methylmalonate-semialdehyde dehydrogenase (CoA acylating)	-	-	-	-	-	-	-	-	-	-	-	-	-	-	-	-	-	-	-	-	-	-	-	-
Fsp-Ps 3.1_LOD1.5 Interval	TRINITY_DN13175_c0_g1_i1	not available	len=8157 path=[0:0-6061 2:6062-6192 3:6193-6222 5:6223-6257 6:6258-6759 8:6760-6919 9:6920-6963 11:6964-7008 12:7009-7093 13:7094-7098 14:7099-7188 15:7189-8156]	3.23e-116	484	437.702	2134	648	1487	28728343	28729833	0.00216	1009	67.1771	1009	67.1771	26	1.73103	Plus	Minus	8157	Retrovirus-related Pol polyprotein from transposon TNT 1-94	C:retrotransposon nucleocapsid; F:nucleic acid binding; F:methylmalonate-semialdehyde dehydrogenase (acylating) activity; F:zinc ion binding; P:DNA integration; P:oxidation-reduction process	EC:1.2.1.27	Methylmalonate-semialdehyde dehydrogenase (CoA acylating)	-	-	-	-	-	-	-	-	-	-	-	-	-	-	-	-	-	-	-	-	-	-	-	-
Fsp-Ps 3.1_LOD1.5 Interval	TRINITY_DN13175_c0_g1_i1	not available	len=8157 path=[0:0-6061 2:6062-6192 3:6193-6222 5:6223-6257 6:6258-6759 8:6760-6919 9:6920-6963 11:6964-7008 12:7009-7093 13:7094-7098 14:7099-7188 15:7189-8156]	3.23e-116	484	437.702	4488	5471	984	38532820	38533808	0.00143	698	70.01	698	70.01	21	2.10632	Plus	Plus	8157	Retrovirus-related Pol polyprotein from transposon TNT 1-94	C:retrotransposon nucleocapsid; F:nucleic acid binding; F:methylmalonate-semialdehyde dehydrogenase (acylating) activity; F:zinc ion binding; P:DNA integration; P:oxidation-reduction process	EC:1.2.1.27	Methylmalonate-semialdehyde dehydrogenase (CoA acylating)	-	-	-	-	-	-	-	-	-	-	-	-	-	-	-	-	-	-	-	-	-	-	-	-
Fsp-Ps 3.1_LOD1.5 Interval	TRINITY_DN13175_c0_g1_i1	not available	len=8157 path=[0:0-6061 2:6062-6192 3:6193-6222 5:6223-6257 6:6258-6759 8:6760-6919 9:6920-6963 11:6964-7008 12:7009-7093 13:7094-7098 14:7099-7188 15:7189-8156]	1.13e-115	482	435.898	2122	600	1523	28875939	28877463	0.00221	1029	66.8616	1029	66.8616	30	1.94932	Plus	Minus	8157	Retrovirus-related Pol polyprotein from transposon TNT 1-94	C:retrotransposon nucleocapsid; F:nucleic acid binding; F:methylmalonate-semialdehyde dehydrogenase (acylating) activity; F:zinc ion binding; P:DNA integration; P:oxidation-reduction process	EC:1.2.1.27	Methylmalonate-semialdehyde dehydrogenase (CoA acylating)	-	-	-	-	-	-	-	-	-	-	-	-	-	-	-	-	-	-	-	-	-	-	-	-
Fsp-Ps 3.1_LOD1.5 Interval	TRINITY_DN13175_c0_g1_i1	not available	len=8157 path=[0:0-6061 2:6062-6192 3:6193-6222 5:6223-6257 6:6258-6759 8:6760-6919 9:6920-6963 11:6964-7008 12:7009-7093 13:7094-7098 14:7099-7188 15:7189-8156]	1.38e-114	478	432.291	4547	5572	1026	15861192	15862209	0.00149	720	69.6999	720	69.6999	22	2.12972	Plus	Plus	8157	Retrovirus-related Pol polyprotein from transposon TNT 1-94	C:retrotransposon nucleocapsid; F:nucleic acid binding; F:methylmalonate-semialdehyde dehydrogenase (acylating) activity; F:zinc ion binding; P:DNA integration; P:oxidation-reduction process	EC:1.2.1.27	Methylmalonate-semialdehyde dehydrogenase (CoA acylating)	-	-	-	-	-	-	-	-	-	-	-	-	-	-	-	-	-	-	-	-	-	-	-	-
Fsp-Ps 3.1_LOD1.5 Interval	TRINITY_DN13175_c0_g1_i1	not available	len=8157 path=[0:0-6061 2:6062-6192 3:6193-6222 5:6223-6257 6:6258-6759 8:6760-6919 9:6920-6963 11:6964-7008 12:7009-7093 13:7094-7098 14:7099-7188 15:7189-8156]	1.68e-113	474	428.685	7210	6745	466	34725258	34725761	0.000674	400	78.4314	400	78.4314	50	9.80392	Plus	Minus	8157	Retrovirus-related Pol polyprotein from transposon TNT 1-94	C:retrotransposon nucleocapsid; F:nucleic acid binding; F:methylmalonate-semialdehyde dehydrogenase (acylating) activity; F:zinc ion binding; P:DNA integration; P:oxidation-reduction process	EC:1.2.1.27	Methylmalonate-semialdehyde dehydrogenase (CoA acylating)	-	-	-	-	-	-	-	-	-	-	-	-	-	-	-	-	-	-	-	-	-	-	-	-
Fsp-Ps 3.1_LOD1.5 Interval	TRINITY_DN13175_c0_g1_i1	not available	len=8157 path=[0:0-6061 2:6062-6192 3:6193-6222 5:6223-6257 6:6258-6759 8:6760-6919 9:6920-6963 11:6964-7008 12:7009-7093 13:7094-7098 14:7099-7188 15:7189-8156]	8.68e-111	464	419.668	5579	4383	1197	1075502	1076687	0.00174	826	68.4341	826	68.4341	31	2.56835	Plus	Minus	8157	Retrovirus-related Pol polyprotein from transposon TNT 1-94	C:retrotransposon nucleocapsid; F:nucleic acid binding; F:methylmalonate-semialdehyde dehydrogenase (acylating) activity; F:zinc ion binding; P:DNA integration; P:oxidation-reduction process	EC:1.2.1.27	Methylmalonate-semialdehyde dehydrogenase (CoA acylating)	-	-	-	-	-	-	-	-	-	-	-	-	-	-	-	-	-	-	-	-	-	-	-	-
Fsp-Ps 3.1_LOD1.5 Interval	TRINITY_DN13175_c0_g1_i1	not available	len=8157 path=[0:0-6061 2:6062-6192 3:6193-6222 5:6223-6257 6:6258-6759 8:6760-6919 9:6920-6963 11:6964-7008 12:7009-7093 13:7094-7098 14:7099-7188 15:7189-8156]	3.69e-109	458	414.258	2487	3091	605	34844528	34845144	0.000878	465	75	465	75	18	2.90323	Plus	Plus	8157	Retrovirus-related Pol polyprotein from transposon TNT 1-94	C:retrotransposon nucleocapsid; F:nucleic acid binding; F:methylmalonate-semialdehyde dehydrogenase (acylating) activity; F:zinc ion binding; P:DNA integration; P:oxidation-reduction process	EC:1.2.1.27	Methylmalonate-semialdehyde dehydrogenase (CoA acylating)	-	-	-	-	-	-	-	-	-	-	-	-	-	-	-	-	-	-	-	-	-	-	-	-
Fsp-Ps 3.1_LOD1.5 Interval	TRINITY_DN13175_c0_g1_i1	not available	len=8157 path=[0:0-6061 2:6062-6192 3:6193-6222 5:6223-6257 6:6258-6759 8:6760-6919 9:6920-6963 11:6964-7008 12:7009-7093 13:7094-7098 14:7099-7188 15:7189-8156]	3.69e-109	458	414.258	5578	4350	1229	45055178	45056397	0.00178	849	68.0288	849	68.0288	47	3.76603	Plus	Minus	8157	Retrovirus-related Pol polyprotein from transposon TNT 1-94	C:retrotransposon nucleocapsid; F:nucleic acid binding; F:methylmalonate-semialdehyde dehydrogenase (acylating) activity; F:zinc ion binding; P:DNA integration; P:oxidation-reduction process	EC:1.2.1.27	Methylmalonate-semialdehyde dehydrogenase (CoA acylating)	-	-	-	-	-	-	-	-	-	-	-	-	-	-	-	-	-	-	-	-	-	-	-	-
Fsp-Ps 3.1_LOD1.5 Interval	TRINITY_DN13175_c0_g1_i1	not available	len=8157 path=[0:0-6061 2:6062-6192 3:6193-6222 5:6223-6257 6:6258-6759 8:6760-6919 9:6920-6963 11:6964-7008 12:7009-7093 13:7094-7098 14:7099-7188 15:7189-8156]	6.67e-106	446	403.438	3861	1732	2130	43449598	43451732	0.00309	1534	68.2081	1534	68.2081	233	10.3602	Plus	Minus	8157	Retrovirus-related Pol polyprotein from transposon TNT 1-94	C:retrotransposon nucleocapsid; F:nucleic acid binding; F:methylmalonate-semialdehyde dehydrogenase (acylating) activity; F:zinc ion binding; P:DNA integration; P:oxidation-reduction process	EC:1.2.1.27	Methylmalonate-semialdehyde dehydrogenase (CoA acylating)	-	-	-	-	-	-	-	-	-	-	-	-	-	-	-	-	-	-	-	-	-	-	-	-
Fsp-Ps 3.1_LOD1.5 Interval	TRINITY_DN13175_c0_g1_i1	not available	len=8157 path=[0:0-6061 2:6062-6192 3:6193-6222 5:6223-6257 6:6258-6759 8:6760-6919 9:6920-6963 11:6964-7008 12:7009-7093 13:7094-7098 14:7099-7188 15:7189-8156]	2.84e-104	440	398.027	5579	3588	1992	26076693	26078680	0.00289	1336	65.2025	1336	65.2025	118	5.75891	Plus	Minus	8157	Retrovirus-related Pol polyprotein from transposon TNT 1-94	C:retrotransposon nucleocapsid; F:nucleic acid binding; F:methylmalonate-semialdehyde dehydrogenase (acylating) activity; F:zinc ion binding; P:DNA integration; P:oxidation-reduction process	EC:1.2.1.27	Methylmalonate-semialdehyde dehydrogenase (CoA acylating)	-	-	-	-	-	-	-	-	-	-	-	-	-	-	-	-	-	-	-	-	-	-	-	-
Fsp-Ps 3.1_LOD1.5 Interval	TRINITY_DN13175_c0_g1_i1	not available	len=8157 path=[0:0-6061 2:6062-6192 3:6193-6222 5:6223-6257 6:6258-6759 8:6760-6919 9:6920-6963 11:6964-7008 12:7009-7093 13:7094-7098 14:7099-7188 15:7189-8156]	3.46e-103	436	394.421	5569	4592	978	17764819	17765801	0.00142	689	69.3857	689	69.3857	25	2.51762	Plus	Minus	8157	Retrovirus-related Pol polyprotein from transposon TNT 1-94	C:retrotransposon nucleocapsid; F:nucleic acid binding; F:methylmalonate-semialdehyde dehydrogenase (acylating) activity; F:zinc ion binding; P:DNA integration; P:oxidation-reduction process	EC:1.2.1.27	Methylmalonate-semialdehyde dehydrogenase (CoA acylating)	-	-	-	-	-	-	-	-	-	-	-	-	-	-	-	-	-	-	-	-	-	-	-	-
Fsp-Ps 3.1_LOD1.5 Interval	TRINITY_DN13175_c0_g1_i1	not available	len=8157 path=[0:0-6061 2:6062-6192 3:6193-6222 5:6223-6257 6:6258-6759 8:6760-6919 9:6920-6963 11:6964-7008 12:7009-7093 13:7094-7098 14:7099-7188 15:7189-8156]	9.27e-98	416	376.387	6017	7208	1192	44751346	44752618	0.00173	922	70.4354	922	70.4354	153	11.6883	Plus	Plus	8157	Retrovirus-related Pol polyprotein from transposon TNT 1-94	C:retrotransposon nucleocapsid; F:nucleic acid binding; F:methylmalonate-semialdehyde dehydrogenase (acylating) activity; F:zinc ion binding; P:DNA integration; P:oxidation-reduction process	EC:1.2.1.27	Methylmalonate-semialdehyde dehydrogenase (CoA acylating)	-	-	-	-	-	-	-	-	-	-	-	-	-	-	-	-	-	-	-	-	-	-	-	-
Fsp-Ps 3.1_LOD1.5 Interval	TRINITY_DN13175_c0_g1_i1	not available	len=8157 path=[0:0-6061 2:6062-6192 3:6193-6222 5:6223-6257 6:6258-6759 8:6760-6919 9:6920-6963 11:6964-7008 12:7009-7093 13:7094-7098 14:7099-7188 15:7189-8156]	5.85e-94	402	363.763	3672	2769	904	66359559	66360464	0.00131	635	69.6272	635	69.6272	14	1.53509	Plus	Minus	8157	Retrovirus-related Pol polyprotein from transposon TNT 1-94	C:retrotransposon nucleocapsid; F:nucleic acid binding; F:methylmalonate-semialdehyde dehydrogenase (acylating) activity; F:zinc ion binding; P:DNA integration; P:oxidation-reduction process	EC:1.2.1.27	Methylmalonate-semialdehyde dehydrogenase (CoA acylating)	-	-	-	-	-	-	-	-	-	-	-	-	-	-	-	-	-	-	-	-	-	-	-	-
Fsp-Ps 3.1_LOD1.5 Interval	TRINITY_DN13175_c0_g1_i1	not available	len=8157 path=[0:0-6061 2:6062-6192 3:6193-6222 5:6223-6257 6:6258-6759 8:6760-6919 9:6920-6963 11:6964-7008 12:7009-7093 13:7094-7098 14:7099-7188 15:7189-8156]	3.69e-90	388	351.14	6945	6747	199	38676717	38676915	0.000286	197	98.995	197	98.995	0	0	Plus	Minus	8157	Retrovirus-related Pol polyprotein from transposon TNT 1-94	C:retrotransposon nucleocapsid; F:nucleic acid binding; F:methylmalonate-semialdehyde dehydrogenase (acylating) activity; F:zinc ion binding; P:DNA integration; P:oxidation-reduction process	EC:1.2.1.27	Methylmalonate-semialdehyde dehydrogenase (CoA acylating)	-	-	-	-	-	-	-	-	-	-	-	-	-	-	-	-	-	-	-	-	-	-	-	-
Fsp-Ps 3.1_LOD1.5 Interval	TRINITY_DN13175_c0_g1_i1	not available	len=8157 path=[0:0-6061 2:6062-6192 3:6193-6222 5:6223-6257 6:6258-6759 8:6760-6919 9:6920-6963 11:6964-7008 12:7009-7093 13:7094-7098 14:7099-7188 15:7189-8156]	3.69e-90	388	351.14	6945	6747	199	38676664	38676862	0.000286	197	98.995	197	98.995	0	0	Plus	Minus	8157	Retrovirus-related Pol polyprotein from transposon TNT 1-94	C:retrotransposon nucleocapsid; F:nucleic acid binding; F:methylmalonate-semialdehyde dehydrogenase (acylating) activity; F:zinc ion binding; P:DNA integration; P:oxidation-reduction process	EC:1.2.1.27	Methylmalonate-semialdehyde dehydrogenase (CoA acylating)	-	-	-	-	-	-	-	-	-	-	-	-	-	-	-	-	-	-	-	-	-	-	-	-
Fsp-Ps 3.1_LOD1.5 Interval	TRINITY_DN13175_c0_g1_i1	not available	len=8157 path=[0:0-6061 2:6062-6192 3:6193-6222 5:6223-6257 6:6258-6759 8:6760-6919 9:6920-6963 11:6964-7008 12:7009-7093 13:7094-7098 14:7099-7188 15:7189-8156]	4.5e-89	384	347.533	2415	3217	803	66183696	66184498	0.00117	563	69.9379	563	69.9379	4	0.496894	Plus	Plus	8157	Retrovirus-related Pol polyprotein from transposon TNT 1-94	C:retrotransposon nucleocapsid; F:nucleic acid binding; F:methylmalonate-semialdehyde dehydrogenase (acylating) activity; F:zinc ion binding; P:DNA integration; P:oxidation-reduction process	EC:1.2.1.27	Methylmalonate-semialdehyde dehydrogenase (CoA acylating)	-	-	-	-	-	-	-	-	-	-	-	-	-	-	-	-	-	-	-	-	-	-	-	-
Fsp-Ps 3.1_LOD1.5 Interval	TRINITY_DN13175_c0_g1_i1	not available	len=8157 path=[0:0-6061 2:6062-6192 3:6193-6222 5:6223-6257 6:6258-6759 8:6760-6919 9:6920-6963 11:6964-7008 12:7009-7093 13:7094-7098 14:7099-7188 15:7189-8156]	1.57e-88	382	345.73	2462	3664	1203	32885164	32886416	0.00175	834	66.0856	834	66.0856	68	5.38827	Plus	Plus	8157	Retrovirus-related Pol polyprotein from transposon TNT 1-94	C:retrotransposon nucleocapsid; F:nucleic acid binding; F:methylmalonate-semialdehyde dehydrogenase (acylating) activity; F:zinc ion binding; P:DNA integration; P:oxidation-reduction process	EC:1.2.1.27	Methylmalonate-semialdehyde dehydrogenase (CoA acylating)	-	-	-	-	-	-	-	-	-	-	-	-	-	-	-	-	-	-	-	-	-	-	-	-
Fsp-Ps 3.1_LOD1.5 Interval	TRINITY_DN13175_c0_g1_i1	not available	len=8157 path=[0:0-6061 2:6062-6192 3:6193-6222 5:6223-6257 6:6258-6759 8:6760-6919 9:6920-6963 11:6964-7008 12:7009-7093 13:7094-7098 14:7099-7188 15:7189-8156]	5.48e-88	380	343.926	5819	5533	287	33809698	33809977	0.000414	260	87.5421	260	87.5421	27	9.09091	Plus	Minus	8157	Retrovirus-related Pol polyprotein from transposon TNT 1-94	C:retrotransposon nucleocapsid; F:nucleic acid binding; F:methylmalonate-semialdehyde dehydrogenase (acylating) activity; F:zinc ion binding; P:DNA integration; P:oxidation-reduction process	EC:1.2.1.27	Methylmalonate-semialdehyde dehydrogenase (CoA acylating)	-	-	-	-	-	-	-	-	-	-	-	-	-	-	-	-	-	-	-	-	-	-	-	-
Fsp-Ps 3.1_LOD1.5 Interval	TRINITY_DN13175_c0_g1_i1	not available	len=8157 path=[0:0-6061 2:6062-6192 3:6193-6222 5:6223-6257 6:6258-6759 8:6760-6919 9:6920-6963 11:6964-7008 12:7009-7093 13:7094-7098 14:7099-7188 15:7189-8156]	1.91e-87	378	342.123	6945	6747	199	38676770	38676968	0.000286	195	97.9899	195	97.9899	0	0	Plus	Minus	8157	Retrovirus-related Pol polyprotein from transposon TNT 1-94	C:retrotransposon nucleocapsid; F:nucleic acid binding; F:methylmalonate-semialdehyde dehydrogenase (acylating) activity; F:zinc ion binding; P:DNA integration; P:oxidation-reduction process	EC:1.2.1.27	Methylmalonate-semialdehyde dehydrogenase (CoA acylating)	-	-	-	-	-	-	-	-	-	-	-	-	-	-	-	-	-	-	-	-	-	-	-	-
Fsp-Ps 3.1_LOD1.5 Interval	TRINITY_DN13175_c0_g1_i1	not available	len=8157 path=[0:0-6061 2:6062-6192 3:6193-6222 5:6223-6257 6:6258-6759 8:6760-6919 9:6920-6963 11:6964-7008 12:7009-7093 13:7094-7098 14:7099-7188 15:7189-8156]	4.21e-83	362	327.696	615	1786	1172	41847957	41849131	0.0017	797	66.9186	797	66.9186	35	2.93871	Plus	Plus	8157	Retrovirus-related Pol polyprotein from transposon TNT 1-94	C:retrotransposon nucleocapsid; F:nucleic acid binding; F:methylmalonate-semialdehyde dehydrogenase (acylating) activity; F:zinc ion binding; P:DNA integration; P:oxidation-reduction process	EC:1.2.1.27	Methylmalonate-semialdehyde dehydrogenase (CoA acylating)	-	-	-	-	-	-	-	-	-	-	-	-	-	-	-	-	-	-	-	-	-	-	-	-
Fsp-Ps 3.1_LOD1.5 Interval	TRINITY_DN13175_c0_g1_i1	not available	len=8157 path=[0:0-6061 2:6062-6192 3:6193-6222 5:6223-6257 6:6258-6759 8:6760-6919 9:6920-6963 11:6964-7008 12:7009-7093 13:7094-7098 14:7099-7188 15:7189-8156]	1.79e-81	356	322.286	2415	3217	803	34772259	34773061	0.00117	558	69.145	558	69.145	8	0.991326	Plus	Plus	8157	Retrovirus-related Pol polyprotein from transposon TNT 1-94	C:retrotransposon nucleocapsid; F:nucleic acid binding; F:methylmalonate-semialdehyde dehydrogenase (acylating) activity; F:zinc ion binding; P:DNA integration; P:oxidation-reduction process	EC:1.2.1.27	Methylmalonate-semialdehyde dehydrogenase (CoA acylating)	-	-	-	-	-	-	-	-	-	-	-	-	-	-	-	-	-	-	-	-	-	-	-	-
Fsp-Ps 3.1_LOD1.5 Interval	TRINITY_DN13175_c0_g1_i1	not available	len=8157 path=[0:0-6061 2:6062-6192 3:6193-6222 5:6223-6257 6:6258-6759 8:6760-6919 9:6920-6963 11:6964-7008 12:7009-7093 13:7094-7098 14:7099-7188 15:7189-8156]	1.79e-81	356	322.286	4673	5577	905	15489432	15490342	0.00131	627	68.3751	627	68.3751	18	1.96292	Plus	Plus	8157	Retrovirus-related Pol polyprotein from transposon TNT 1-94	C:retrotransposon nucleocapsid; F:nucleic acid binding; F:methylmalonate-semialdehyde dehydrogenase (acylating) activity; F:zinc ion binding; P:DNA integration; P:oxidation-reduction process	EC:1.2.1.27	Methylmalonate-semialdehyde dehydrogenase (CoA acylating)	-	-	-	-	-	-	-	-	-	-	-	-	-	-	-	-	-	-	-	-	-	-	-	-
Fsp-Ps 3.1_LOD1.5 Interval	TRINITY_DN13175_c0_g1_i1	not available	len=8157 path=[0:0-6061 2:6062-6192 3:6193-6222 5:6223-6257 6:6258-6759 8:6760-6919 9:6920-6963 11:6964-7008 12:7009-7093 13:7094-7098 14:7099-7188 15:7189-8156]	6.25e-81	354	320.483	3217	2415	803	28727297	28728099	0.00116	555	69.0299	555	69.0299	2	0.248756	Plus	Minus	8157	Retrovirus-related Pol polyprotein from transposon TNT 1-94	C:retrotransposon nucleocapsid; F:nucleic acid binding; F:methylmalonate-semialdehyde dehydrogenase (acylating) activity; F:zinc ion binding; P:DNA integration; P:oxidation-reduction process	EC:1.2.1.27	Methylmalonate-semialdehyde dehydrogenase (CoA acylating)	-	-	-	-	-	-	-	-	-	-	-	-	-	-	-	-	-	-	-	-	-	-	-	-
Fsp-Ps 3.1_LOD1.5 Interval	TRINITY_DN13175_c0_g1_i1	not available	len=8157 path=[0:0-6061 2:6062-6192 3:6193-6222 5:6223-6257 6:6258-6759 8:6760-6919 9:6920-6963 11:6964-7008 12:7009-7093 13:7094-7098 14:7099-7188 15:7189-8156]	6.25e-81	354	320.483	6923	6747	177	38676633	38676809	0.000254	177	100	177	100	0	0	Plus	Minus	8157	Retrovirus-related Pol polyprotein from transposon TNT 1-94	C:retrotransposon nucleocapsid; F:nucleic acid binding; F:methylmalonate-semialdehyde dehydrogenase (acylating) activity; F:zinc ion binding; P:DNA integration; P:oxidation-reduction process	EC:1.2.1.27	Methylmalonate-semialdehyde dehydrogenase (CoA acylating)	-	-	-	-	-	-	-	-	-	-	-	-	-	-	-	-	-	-	-	-	-	-	-	-
Fsp-Ps 3.1_LOD1.5 Interval	TRINITY_DN13175_c0_g1_i1	not available	len=8157 path=[0:0-6061 2:6062-6192 3:6193-6222 5:6223-6257 6:6258-6759 8:6760-6919 9:6920-6963 11:6964-7008 12:7009-7093 13:7094-7098 14:7099-7188 15:7189-8156]	3.24e-78	344	311.466	3664	2816	849	4351925	4352775	0.00123	589	68.8084	589	68.8084	12	1.40187	Plus	Minus	8157	Retrovirus-related Pol polyprotein from transposon TNT 1-94	C:retrotransposon nucleocapsid; F:nucleic acid binding; F:methylmalonate-semialdehyde dehydrogenase (acylating) activity; F:zinc ion binding; P:DNA integration; P:oxidation-reduction process	EC:1.2.1.27	Methylmalonate-semialdehyde dehydrogenase (CoA acylating)	-	-	-	-	-	-	-	-	-	-	-	-	-	-	-	-	-	-	-	-	-	-	-	-
Fsp-Ps 3.1_LOD1.5 Interval	TRINITY_DN13175_c0_g1_i1	not available	len=8157 path=[0:0-6061 2:6062-6192 3:6193-6222 5:6223-6257 6:6258-6759 8:6760-6919 9:6920-6963 11:6964-7008 12:7009-7093 13:7094-7098 14:7099-7188 15:7189-8156]	3.24e-78	344	311.466	5213	4350	864	68080145	68081008	0.00125	604	68.4807	604	68.4807	36	4.08163	Plus	Minus	8157	Retrovirus-related Pol polyprotein from transposon TNT 1-94	C:retrotransposon nucleocapsid; F:nucleic acid binding; F:methylmalonate-semialdehyde dehydrogenase (acylating) activity; F:zinc ion binding; P:DNA integration; P:oxidation-reduction process	EC:1.2.1.27	Methylmalonate-semialdehyde dehydrogenase (CoA acylating)	-	-	-	-	-	-	-	-	-	-	-	-	-	-	-	-	-	-	-	-	-	-	-	-
Fsp-Ps 3.1_LOD1.5 Interval	TRINITY_DN13175_c0_g1_i1	not available	len=8157 path=[0:0-6061 2:6062-6192 3:6193-6222 5:6223-6257 6:6258-6759 8:6760-6919 9:6920-6963 11:6964-7008 12:7009-7093 13:7094-7098 14:7099-7188 15:7189-8156]	1.13e-77	342	309.662	7209	7873	665	32494976	32495650	0.000966	480	70.901	480	70.901	14	2.06795	Plus	Plus	8157	Retrovirus-related Pol polyprotein from transposon TNT 1-94	C:retrotransposon nucleocapsid; F:nucleic acid binding; F:methylmalonate-semialdehyde dehydrogenase (acylating) activity; F:zinc ion binding; P:DNA integration; P:oxidation-reduction process	EC:1.2.1.27	Methylmalonate-semialdehyde dehydrogenase (CoA acylating)	-	-	-	-	-	-	-	-	-	-	-	-	-	-	-	-	-	-	-	-	-	-	-	-
Fsp-Ps 3.1_LOD1.5 Interval	TRINITY_DN13175_c0_g1_i1	not available	len=8157 path=[0:0-6061 2:6062-6192 3:6193-6222 5:6223-6257 6:6258-6759 8:6760-6919 9:6920-6963 11:6964-7008 12:7009-7093 13:7094-7098 14:7099-7188 15:7189-8156]	1.38e-76	338	306.056	2242	1871	372	48907381	48907752	0.000537	291	78.2258	291	78.2258	0	0	Plus	Minus	8157	Retrovirus-related Pol polyprotein from transposon TNT 1-94	C:retrotransposon nucleocapsid; F:nucleic acid binding; F:methylmalonate-semialdehyde dehydrogenase (acylating) activity; F:zinc ion binding; P:DNA integration; P:oxidation-reduction process	EC:1.2.1.27	Methylmalonate-semialdehyde dehydrogenase (CoA acylating)	-	-	-	-	-	-	-	-	-	-	-	-	-	-	-	-	-	-	-	-	-	-	-	-
Fsp-Ps 3.1_LOD1.5 Interval	TRINITY_DN13175_c0_g1_i1	not available	len=8157 path=[0:0-6061 2:6062-6192 3:6193-6222 5:6223-6257 6:6258-6759 8:6760-6919 9:6920-6963 11:6964-7008 12:7009-7093 13:7094-7098 14:7099-7188 15:7189-8156]	4.81e-76	336	304.252	7209	7873	665	68623723	68624395	0.000966	478	70.8148	478	70.8148	12	1.77778	Plus	Plus	8157	Retrovirus-related Pol polyprotein from transposon TNT 1-94	C:retrotransposon nucleocapsid; F:nucleic acid binding; F:methylmalonate-semialdehyde dehydrogenase (acylating) activity; F:zinc ion binding; P:DNA integration; P:oxidation-reduction process	EC:1.2.1.27	Methylmalonate-semialdehyde dehydrogenase (CoA acylating)	-	-	-	-	-	-	-	-	-	-	-	-	-	-	-	-	-	-	-	-	-	-	-	-
Fsp-Ps 3.1_LOD1.5 Interval	TRINITY_DN13175_c0_g1_i1	not available	len=8157 path=[0:0-6061 2:6062-6192 3:6193-6222 5:6223-6257 6:6258-6759 8:6760-6919 9:6920-6963 11:6964-7008 12:7009-7093 13:7094-7098 14:7099-7188 15:7189-8156]	5.86e-75	332	300.646	2059	1086	974	28488484	28489457	0.00141	667	67.7157	667	67.7157	22	2.2335	Plus	Minus	8157	Retrovirus-related Pol polyprotein from transposon TNT 1-94	C:retrotransposon nucleocapsid; F:nucleic acid binding; F:methylmalonate-semialdehyde dehydrogenase (acylating) activity; F:zinc ion binding; P:DNA integration; P:oxidation-reduction process	EC:1.2.1.27	Methylmalonate-semialdehyde dehydrogenase (CoA acylating)	-	-	-	-	-	-	-	-	-	-	-	-	-	-	-	-	-	-	-	-	-	-	-	-
Fsp-Ps 3.1_LOD1.5 Interval	TRINITY_DN13175_c0_g1_i1	not available	len=8157 path=[0:0-6061 2:6062-6192 3:6193-6222 5:6223-6257 6:6258-6759 8:6760-6919 9:6920-6963 11:6964-7008 12:7009-7093 13:7094-7098 14:7099-7188 15:7189-8156]	5.86e-75	332	300.646	3217	2415	803	5194147	5194949	0.00116	553	68.5254	553	68.5254	8	0.991326	Plus	Minus	8157	Retrovirus-related Pol polyprotein from transposon TNT 1-94	C:retrotransposon nucleocapsid; F:nucleic acid binding; F:methylmalonate-semialdehyde dehydrogenase (acylating) activity; F:zinc ion binding; P:DNA integration; P:oxidation-reduction process	EC:1.2.1.27	Methylmalonate-semialdehyde dehydrogenase (CoA acylating)	-	-	-	-	-	-	-	-	-	-	-	-	-	-	-	-	-	-	-	-	-	-	-	-
Fsp-Ps 3.1_LOD1.5 Interval	TRINITY_DN13175_c0_g1_i1	not available	len=8157 path=[0:0-6061 2:6062-6192 3:6193-6222 5:6223-6257 6:6258-6759 8:6760-6919 9:6920-6963 11:6964-7008 12:7009-7093 13:7094-7098 14:7099-7188 15:7189-8156]	2.04e-74	330	298.842	637	1896	1260	66609161	66610423	0.00183	846	66.249	846	66.249	31	2.42756	Plus	Plus	8157	Retrovirus-related Pol polyprotein from transposon TNT 1-94	C:retrotransposon nucleocapsid; F:nucleic acid binding; F:methylmalonate-semialdehyde dehydrogenase (acylating) activity; F:zinc ion binding; P:DNA integration; P:oxidation-reduction process	EC:1.2.1.27	Methylmalonate-semialdehyde dehydrogenase (CoA acylating)	-	-	-	-	-	-	-	-	-	-	-	-	-	-	-	-	-	-	-	-	-	-	-	-
Fsp-Ps 3.1_LOD1.5 Interval	TRINITY_DN13175_c0_g1_i1	not available	len=8157 path=[0:0-6061 2:6062-6192 3:6193-6222 5:6223-6257 6:6258-6759 8:6760-6919 9:6920-6963 11:6964-7008 12:7009-7093 13:7094-7098 14:7099-7188 15:7189-8156]	3.03e-72	322	291.629	2057	615	1443	40495379	40496820	0.00209	963	65.8237	963	65.8237	41	2.80246	Plus	Minus	8157	Retrovirus-related Pol polyprotein from transposon TNT 1-94	C:retrotransposon nucleocapsid; F:nucleic acid binding; F:methylmalonate-semialdehyde dehydrogenase (acylating) activity; F:zinc ion binding; P:DNA integration; P:oxidation-reduction process	EC:1.2.1.27	Methylmalonate-semialdehyde dehydrogenase (CoA acylating)	-	-	-	-	-	-	-	-	-	-	-	-	-	-	-	-	-	-	-	-	-	-	-	-
Fsp-Ps 3.1_LOD1.5 Interval	TRINITY_DN13175_c0_g1_i1	not available	len=8157 path=[0:0-6061 2:6062-6192 3:6193-6222 5:6223-6257 6:6258-6759 8:6760-6919 9:6920-6963 11:6964-7008 12:7009-7093 13:7094-7098 14:7099-7188 15:7189-8156]	5.49e-69	310	280.808	3664	2411	1254	11405003	11406256	0.00182	828	65.6101	828	65.6101	16	1.26783	Plus	Minus	8157	Retrovirus-related Pol polyprotein from transposon TNT 1-94	C:retrotransposon nucleocapsid; F:nucleic acid binding; F:methylmalonate-semialdehyde dehydrogenase (acylating) activity; F:zinc ion binding; P:DNA integration; P:oxidation-reduction process	EC:1.2.1.27	Methylmalonate-semialdehyde dehydrogenase (CoA acylating)	-	-	-	-	-	-	-	-	-	-	-	-	-	-	-	-	-	-	-	-	-	-	-	-
Fsp-Ps 3.1_LOD1.5 Interval	TRINITY_DN13175_c0_g1_i1	not available	len=8157 path=[0:0-6061 2:6062-6192 3:6193-6222 5:6223-6257 6:6258-6759 8:6760-6919 9:6920-6963 11:6964-7008 12:7009-7093 13:7094-7098 14:7099-7188 15:7189-8156]	6.68e-68	306	277.202	935	1800	866	32878910	32879770	0.00126	594	68.1193	594	68.1193	17	1.94954	Plus	Plus	8157	Retrovirus-related Pol polyprotein from transposon TNT 1-94	C:retrotransposon nucleocapsid; F:nucleic acid binding; F:methylmalonate-semialdehyde dehydrogenase (acylating) activity; F:zinc ion binding; P:DNA integration; P:oxidation-reduction process	EC:1.2.1.27	Methylmalonate-semialdehyde dehydrogenase (CoA acylating)	-	-	-	-	-	-	-	-	-	-	-	-	-	-	-	-	-	-	-	-	-	-	-	-
Fsp-Ps 3.1_LOD1.5 Interval	TRINITY_DN13175_c0_g1_i1	not available	len=8157 path=[0:0-6061 2:6062-6192 3:6193-6222 5:6223-6257 6:6258-6759 8:6760-6919 9:6920-6963 11:6964-7008 12:7009-7093 13:7094-7098 14:7099-7188 15:7189-8156]	2.33e-67	304	275.398	5778	5533	246	32558716	32558958	0.000354	212	85.83	212	85.83	5	2.02429	Plus	Minus	8157	Retrovirus-related Pol polyprotein from transposon TNT 1-94	C:retrotransposon nucleocapsid; F:nucleic acid binding; F:methylmalonate-semialdehyde dehydrogenase (acylating) activity; F:zinc ion binding; P:DNA integration; P:oxidation-reduction process	EC:1.2.1.27	Methylmalonate-semialdehyde dehydrogenase (CoA acylating)	-	-	-	-	-	-	-	-	-	-	-	-	-	-	-	-	-	-	-	-	-	-	-	-
Fsp-Ps 3.1_LOD1.5 Interval	TRINITY_DN13175_c0_g1_i1	not available	len=8157 path=[0:0-6061 2:6062-6192 3:6193-6222 5:6223-6257 6:6258-6759 8:6760-6919 9:6920-6963 11:6964-7008 12:7009-7093 13:7094-7098 14:7099-7188 15:7189-8156]	2.84e-66	300	271.792	2056	1086	971	33143322	33144292	0.00141	663	67.4466	663	67.4466	24	2.44151	Plus	Minus	8157	Retrovirus-related Pol polyprotein from transposon TNT 1-94	C:retrotransposon nucleocapsid; F:nucleic acid binding; F:methylmalonate-semialdehyde dehydrogenase (acylating) activity; F:zinc ion binding; P:DNA integration; P:oxidation-reduction process	EC:1.2.1.27	Methylmalonate-semialdehyde dehydrogenase (CoA acylating)	-	-	-	-	-	-	-	-	-	-	-	-	-	-	-	-	-	-	-	-	-	-	-	-
Fsp-Ps 3.1_LOD1.5 Interval	TRINITY_DN13175_c0_g1_i1	not available	len=8157 path=[0:0-6061 2:6062-6192 3:6193-6222 5:6223-6257 6:6258-6759 8:6760-6919 9:6920-6963 11:6964-7008 12:7009-7093 13:7094-7098 14:7099-7188 15:7189-8156]	9.92e-66	298	269.988	2415	3217	803	12067441	12068214	0.00117	543	67.4534	543	67.4534	33	4.09938	Plus	Plus	8157	Retrovirus-related Pol polyprotein from transposon TNT 1-94	C:retrotransposon nucleocapsid; F:nucleic acid binding; F:methylmalonate-semialdehyde dehydrogenase (acylating) activity; F:zinc ion binding; P:DNA integration; P:oxidation-reduction process	EC:1.2.1.27	Methylmalonate-semialdehyde dehydrogenase (CoA acylating)	-	-	-	-	-	-	-	-	-	-	-	-	-	-	-	-	-	-	-	-	-	-	-	-
Fsp-Ps 3.1_LOD1.5 Interval	TRINITY_DN13175_c0_g1_i1	not available	len=8157 path=[0:0-6061 2:6062-6192 3:6193-6222 5:6223-6257 6:6258-6759 8:6760-6919 9:6920-6963 11:6964-7008 12:7009-7093 13:7094-7098 14:7099-7188 15:7189-8156]	1.47e-63	290	262.775	2122	844	1279	32806089	32807367	0.00185	835	64.93	835	64.93	14	1.08865	Plus	Minus	8157	Retrovirus-related Pol polyprotein from transposon TNT 1-94	C:retrotransposon nucleocapsid; F:nucleic acid binding; F:methylmalonate-semialdehyde dehydrogenase (acylating) activity; F:zinc ion binding; P:DNA integration; P:oxidation-reduction process	EC:1.2.1.27	Methylmalonate-semialdehyde dehydrogenase (CoA acylating)	-	-	-	-	-	-	-	-	-	-	-	-	-	-	-	-	-	-	-	-	-	-	-	-
Fsp-Ps 3.1_LOD1.5 Interval	TRINITY_DN13175_c0_g1_i1	not available	len=8157 path=[0:0-6061 2:6062-6192 3:6193-6222 5:6223-6257 6:6258-6759 8:6760-6919 9:6920-6963 11:6964-7008 12:7009-7093 13:7094-7098 14:7099-7188 15:7189-8156]	1.47e-63	290	262.775	2059	1086	974	21875774	21876747	0.00141	661	66.9706	661	66.9706	26	2.63425	Plus	Minus	8157	Retrovirus-related Pol polyprotein from transposon TNT 1-94	C:retrotransposon nucleocapsid; F:nucleic acid binding; F:methylmalonate-semialdehyde dehydrogenase (acylating) activity; F:zinc ion binding; P:DNA integration; P:oxidation-reduction process	EC:1.2.1.27	Methylmalonate-semialdehyde dehydrogenase (CoA acylating)	-	-	-	-	-	-	-	-	-	-	-	-	-	-	-	-	-	-	-	-	-	-	-	-
Fsp-Ps 3.1_LOD1.5 Interval	TRINITY_DN13175_c0_g1_i1	not available	len=8157 path=[0:0-6061 2:6062-6192 3:6193-6222 5:6223-6257 6:6258-6759 8:6760-6919 9:6920-6963 11:6964-7008 12:7009-7093 13:7094-7098 14:7099-7188 15:7189-8156]	1.47e-63	290	262.775	4942	5577	636	29205454	29206096	0.000923	457	70.3077	457	70.3077	21	3.23077	Plus	Plus	8157	Retrovirus-related Pol polyprotein from transposon TNT 1-94	C:retrotransposon nucleocapsid; F:nucleic acid binding; F:methylmalonate-semialdehyde dehydrogenase (acylating) activity; F:zinc ion binding; P:DNA integration; P:oxidation-reduction process	EC:1.2.1.27	Methylmalonate-semialdehyde dehydrogenase (CoA acylating)	-	-	-	-	-	-	-	-	-	-	-	-	-	-	-	-	-	-	-	-	-	-	-	-
Fsp-Ps 3.1_LOD1.5 Interval	TRINITY_DN13175_c0_g1_i1	not available	len=8157 path=[0:0-6061 2:6062-6192 3:6193-6222 5:6223-6257 6:6258-6759 8:6760-6919 9:6920-6963 11:6964-7008 12:7009-7093 13:7094-7098 14:7099-7188 15:7189-8156]	5.14e-63	288	260.971	6541	7208	668	33355399	33356062	0.00097	491	71.6788	491	71.6788	38	5.54745	Plus	Plus	8157	Retrovirus-related Pol polyprotein from transposon TNT 1-94	C:retrotransposon nucleocapsid; F:nucleic acid binding; F:methylmalonate-semialdehyde dehydrogenase (acylating) activity; F:zinc ion binding; P:DNA integration; P:oxidation-reduction process	EC:1.2.1.27	Methylmalonate-semialdehyde dehydrogenase (CoA acylating)	-	-	-	-	-	-	-	-	-	-	-	-	-	-	-	-	-	-	-	-	-	-	-	-
Fsp-Ps 3.1_LOD1.5 Interval	TRINITY_DN13175_c0_g1_i1	not available	len=8157 path=[0:0-6061 2:6062-6192 3:6193-6222 5:6223-6257 6:6258-6759 8:6760-6919 9:6920-6963 11:6964-7008 12:7009-7093 13:7094-7098 14:7099-7188 15:7189-8156]	6.26e-62	284	257.365	2056	975	1082	12485177	12486257	0.00157	725	66.0291	725	66.0291	33	3.00546	Plus	Minus	8157	Retrovirus-related Pol polyprotein from transposon TNT 1-94	C:retrotransposon nucleocapsid; F:nucleic acid binding; F:methylmalonate-semialdehyde dehydrogenase (acylating) activity; F:zinc ion binding; P:DNA integration; P:oxidation-reduction process	EC:1.2.1.27	Methylmalonate-semialdehyde dehydrogenase (CoA acylating)	-	-	-	-	-	-	-	-	-	-	-	-	-	-	-	-	-	-	-	-	-	-	-	-
Fsp-Ps 3.1_LOD1.5 Interval	TRINITY_DN13175_c0_g1_i1	not available	len=8157 path=[0:0-6061 2:6062-6192 3:6193-6222 5:6223-6257 6:6258-6759 8:6760-6919 9:6920-6963 11:6964-7008 12:7009-7093 13:7094-7098 14:7099-7188 15:7189-8156]	6.26e-62	284	257.365	1101	2068	968	33368872	33369837	0.00141	659	66.768	659	66.768	40	4.05268	Plus	Plus	8157	Retrovirus-related Pol polyprotein from transposon TNT 1-94	C:retrotransposon nucleocapsid; F:nucleic acid binding; F:methylmalonate-semialdehyde dehydrogenase (acylating) activity; F:zinc ion binding; P:DNA integration; P:oxidation-reduction process	EC:1.2.1.27	Methylmalonate-semialdehyde dehydrogenase (CoA acylating)	-	-	-	-	-	-	-	-	-	-	-	-	-	-	-	-	-	-	-	-	-	-	-	-
Fsp-Ps 3.1_LOD1.5 Interval	TRINITY_DN13175_c0_g1_i1	not available	len=8157 path=[0:0-6061 2:6062-6192 3:6193-6222 5:6223-6257 6:6258-6759 8:6760-6919 9:6920-6963 11:6964-7008 12:7009-7093 13:7094-7098 14:7099-7188 15:7189-8156]	2.19e-61	282	255.561	7208	6829	380	2475219	2475610	0.000549	298	75.443	298	75.443	18	4.55696	Plus	Minus	8157	Retrovirus-related Pol polyprotein from transposon TNT 1-94	C:retrotransposon nucleocapsid; F:nucleic acid binding; F:methylmalonate-semialdehyde dehydrogenase (acylating) activity; F:zinc ion binding; P:DNA integration; P:oxidation-reduction process	EC:1.2.1.27	Methylmalonate-semialdehyde dehydrogenase (CoA acylating)	-	-	-	-	-	-	-	-	-	-	-	-	-	-	-	-	-	-	-	-	-	-	-	-
Fsp-Ps 3.1_LOD1.5 Interval	TRINITY_DN13175_c0_g1_i1	not available	len=8157 path=[0:0-6061 2:6062-6192 3:6193-6222 5:6223-6257 6:6258-6759 8:6760-6919 9:6920-6963 11:6964-7008 12:7009-7093 13:7094-7098 14:7099-7188 15:7189-8156]	2.66e-60	278	251.955	1086	2056	971	33027398	33028367	0.00141	659	66.9036	659	66.9036	29	2.94416	Plus	Plus	8157	Retrovirus-related Pol polyprotein from transposon TNT 1-94	C:retrotransposon nucleocapsid; F:nucleic acid binding; F:methylmalonate-semialdehyde dehydrogenase (acylating) activity; F:zinc ion binding; P:DNA integration; P:oxidation-reduction process	EC:1.2.1.27	Methylmalonate-semialdehyde dehydrogenase (CoA acylating)	-	-	-	-	-	-	-	-	-	-	-	-	-	-	-	-	-	-	-	-	-	-	-	-
Fsp-Ps 3.1_LOD1.5 Interval	TRINITY_DN13175_c0_g1_i1	not available	len=8157 path=[0:0-6061 2:6062-6192 3:6193-6222 5:6223-6257 6:6258-6759 8:6760-6919 9:6920-6963 11:6964-7008 12:7009-7093 13:7094-7098 14:7099-7188 15:7189-8156]	9.29e-60	276	250.151	1101	2062	962	5603972	5604926	0.0014	662	67.4134	662	67.4134	47	4.78615	Plus	Plus	8157	Retrovirus-related Pol polyprotein from transposon TNT 1-94	C:retrotransposon nucleocapsid; F:nucleic acid binding; F:methylmalonate-semialdehyde dehydrogenase (acylating) activity; F:zinc ion binding; P:DNA integration; P:oxidation-reduction process	EC:1.2.1.27	Methylmalonate-semialdehyde dehydrogenase (CoA acylating)	-	-	-	-	-	-	-	-	-	-	-	-	-	-	-	-	-	-	-	-	-	-	-	-
Fsp-Ps 3.1_LOD1.5 Interval	TRINITY_DN13175_c0_g1_i1	not available	len=8157 path=[0:0-6061 2:6062-6192 3:6193-6222 5:6223-6257 6:6258-6759 8:6760-6919 9:6920-6963 11:6964-7008 12:7009-7093 13:7094-7098 14:7099-7188 15:7189-8156]	3.24e-59	274	248.348	2062	1101	962	56553721	56554681	0.00139	656	67.0757	656	67.0757	33	3.37423	Plus	Minus	8157	Retrovirus-related Pol polyprotein from transposon TNT 1-94	C:retrotransposon nucleocapsid; F:nucleic acid binding; F:methylmalonate-semialdehyde dehydrogenase (acylating) activity; F:zinc ion binding; P:DNA integration; P:oxidation-reduction process	EC:1.2.1.27	Methylmalonate-semialdehyde dehydrogenase (CoA acylating)	-	-	-	-	-	-	-	-	-	-	-	-	-	-	-	-	-	-	-	-	-	-	-	-
Fsp-Ps 3.1_LOD1.5 Interval	TRINITY_DN13175_c0_g1_i1	not available	len=8157 path=[0:0-6061 2:6062-6192 3:6193-6222 5:6223-6257 6:6258-6759 8:6760-6919 9:6920-6963 11:6964-7008 12:7009-7093 13:7094-7098 14:7099-7188 15:7189-8156]	3.24e-59	274	248.348	1101	2056	956	56273610	56274565	0.00139	648	66.9421	648	66.9421	24	2.47934	Plus	Plus	8157	Retrovirus-related Pol polyprotein from transposon TNT 1-94	C:retrotransposon nucleocapsid; F:nucleic acid binding; F:methylmalonate-semialdehyde dehydrogenase (acylating) activity; F:zinc ion binding; P:DNA integration; P:oxidation-reduction process	EC:1.2.1.27	Methylmalonate-semialdehyde dehydrogenase (CoA acylating)	-	-	-	-	-	-	-	-	-	-	-	-	-	-	-	-	-	-	-	-	-	-	-	-
Fsp-Ps 3.1_LOD1.5 Interval	TRINITY_DN13175_c0_g1_i1	not available	len=8157 path=[0:0-6061 2:6062-6192 3:6193-6222 5:6223-6257 6:6258-6759 8:6760-6919 9:6920-6963 11:6964-7008 12:7009-7093 13:7094-7098 14:7099-7188 15:7189-8156]	1.13e-58	272	246.544	2061	1086	976	25632292	25633267	0.00141	661	66.7677	661	66.7677	28	2.82828	Plus	Minus	8157	Retrovirus-related Pol polyprotein from transposon TNT 1-94	C:retrotransposon nucleocapsid; F:nucleic acid binding; F:methylmalonate-semialdehyde dehydrogenase (acylating) activity; F:zinc ion binding; P:DNA integration; P:oxidation-reduction process	EC:1.2.1.27	Methylmalonate-semialdehyde dehydrogenase (CoA acylating)	-	-	-	-	-	-	-	-	-	-	-	-	-	-	-	-	-	-	-	-	-	-	-	-
Fsp-Ps 3.1_LOD1.5 Interval	TRINITY_DN13175_c0_g1_i1	not available	len=8157 path=[0:0-6061 2:6062-6192 3:6193-6222 5:6223-6257 6:6258-6759 8:6760-6919 9:6920-6963 11:6964-7008 12:7009-7093 13:7094-7098 14:7099-7188 15:7189-8156]	1.38e-57	268	242.938	2059	1086	974	1561015	1561988	0.00141	657	66.4307	657	66.4307	30	3.03337	Plus	Minus	8157	Retrovirus-related Pol polyprotein from transposon TNT 1-94	C:retrotransposon nucleocapsid; F:nucleic acid binding; F:methylmalonate-semialdehyde dehydrogenase (acylating) activity; F:zinc ion binding; P:DNA integration; P:oxidation-reduction process	EC:1.2.1.27	Methylmalonate-semialdehyde dehydrogenase (CoA acylating)	-	-	-	-	-	-	-	-	-	-	-	-	-	-	-	-	-	-	-	-	-	-	-	-
Fsp-Ps 3.1_LOD1.5 Interval	TRINITY_DN13175_c0_g1_i1	not available	len=8157 path=[0:0-6061 2:6062-6192 3:6193-6222 5:6223-6257 6:6258-6759 8:6760-6919 9:6920-6963 11:6964-7008 12:7009-7093 13:7094-7098 14:7099-7188 15:7189-8156]	7.14e-55	258	233.921	2137	640	1498	28753010	28754512	0.00217	987	64.6789	987	64.6789	51	3.34207	Plus	Minus	8157	Retrovirus-related Pol polyprotein from transposon TNT 1-94	C:retrotransposon nucleocapsid; F:nucleic acid binding; F:methylmalonate-semialdehyde dehydrogenase (acylating) activity; F:zinc ion binding; P:DNA integration; P:oxidation-reduction process	EC:1.2.1.27	Methylmalonate-semialdehyde dehydrogenase (CoA acylating)	-	-	-	-	-	-	-	-	-	-	-	-	-	-	-	-	-	-	-	-	-	-	-	-
Fsp-Ps 3.1_LOD1.5 Interval	TRINITY_DN13175_c0_g1_i1	not available	len=8157 path=[0:0-6061 2:6062-6192 3:6193-6222 5:6223-6257 6:6258-6759 8:6760-6919 9:6920-6963 11:6964-7008 12:7009-7093 13:7094-7098 14:7099-7188 15:7189-8156]	7.14e-55	258	233.921	1101	2061	961	1724795	1725755	0.0014	646	66.2564	646	66.2564	28	2.87179	Plus	Plus	8157	Retrovirus-related Pol polyprotein from transposon TNT 1-94	C:retrotransposon nucleocapsid; F:nucleic acid binding; F:methylmalonate-semialdehyde dehydrogenase (acylating) activity; F:zinc ion binding; P:DNA integration; P:oxidation-reduction process	EC:1.2.1.27	Methylmalonate-semialdehyde dehydrogenase (CoA acylating)	-	-	-	-	-	-	-	-	-	-	-	-	-	-	-	-	-	-	-	-	-	-	-	-
Fsp-Ps 3.1_LOD1.5 Interval	TRINITY_DN13175_c0_g1_i1	not available	len=8157 path=[0:0-6061 2:6062-6192 3:6193-6222 5:6223-6257 6:6258-6759 8:6760-6919 9:6920-6963 11:6964-7008 12:7009-7093 13:7094-7098 14:7099-7188 15:7189-8156]	2.49e-54	256	232.118	2411	3082	672	21902917	21903588	0.000976	467	68.6765	467	68.6765	16	2.35294	Plus	Plus	8157	Retrovirus-related Pol polyprotein from transposon TNT 1-94	C:retrotransposon nucleocapsid; F:nucleic acid binding; F:methylmalonate-semialdehyde dehydrogenase (acylating) activity; F:zinc ion binding; P:DNA integration; P:oxidation-reduction process	EC:1.2.1.27	Methylmalonate-semialdehyde dehydrogenase (CoA acylating)	-	-	-	-	-	-	-	-	-	-	-	-	-	-	-	-	-	-	-	-	-	-	-	-
Fsp-Ps 3.1_LOD1.5 Interval	TRINITY_DN13175_c0_g1_i1	not available	len=8157 path=[0:0-6061 2:6062-6192 3:6193-6222 5:6223-6257 6:6258-6759 8:6760-6919 9:6920-6963 11:6964-7008 12:7009-7093 13:7094-7098 14:7099-7188 15:7189-8156]	8.7e-54	254	230.314	2061	1428	634	66561085	66561714	0.000918	436	68.4458	436	68.4458	10	1.56986	Plus	Minus	8157	Retrovirus-related Pol polyprotein from transposon TNT 1-94	C:retrotransposon nucleocapsid; F:nucleic acid binding; F:methylmalonate-semialdehyde dehydrogenase (acylating) activity; F:zinc ion binding; P:DNA integration; P:oxidation-reduction process	EC:1.2.1.27	Methylmalonate-semialdehyde dehydrogenase (CoA acylating)	-	-	-	-	-	-	-	-	-	-	-	-	-	-	-	-	-	-	-	-	-	-	-	-
Fsp-Ps 3.1_LOD1.5 Interval	TRINITY_DN13175_c0_g1_i1	not available	len=8157 path=[0:0-6061 2:6062-6192 3:6193-6222 5:6223-6257 6:6258-6759 8:6760-6919 9:6920-6963 11:6964-7008 12:7009-7093 13:7094-7098 14:7099-7188 15:7189-8156]	1.06e-52	250	226.707	1328	2137	810	3009310	3010121	0.00118	552	67.0717	552	67.0717	24	2.91616	Plus	Plus	8157	Retrovirus-related Pol polyprotein from transposon TNT 1-94	C:retrotransposon nucleocapsid; F:nucleic acid binding; F:methylmalonate-semialdehyde dehydrogenase (acylating) activity; F:zinc ion binding; P:DNA integration; P:oxidation-reduction process	EC:1.2.1.27	Methylmalonate-semialdehyde dehydrogenase (CoA acylating)	-	-	-	-	-	-	-	-	-	-	-	-	-	-	-	-	-	-	-	-	-	-	-	-
Fsp-Ps 3.1_LOD1.5 Interval	TRINITY_DN13175_c0_g1_i1	not available	len=8157 path=[0:0-6061 2:6062-6192 3:6193-6222 5:6223-6257 6:6258-6759 8:6760-6919 9:6920-6963 11:6964-7008 12:7009-7093 13:7094-7098 14:7099-7188 15:7189-8156]	1.06e-52	250	226.707	7871	7220	652	12644207	12644866	0.000944	457	68.5157	457	68.5157	22	3.29835	Plus	Minus	8157	Retrovirus-related Pol polyprotein from transposon TNT 1-94	C:retrotransposon nucleocapsid; F:nucleic acid binding; F:methylmalonate-semialdehyde dehydrogenase (acylating) activity; F:zinc ion binding; P:DNA integration; P:oxidation-reduction process	EC:1.2.1.27	Methylmalonate-semialdehyde dehydrogenase (CoA acylating)	-	-	-	-	-	-	-	-	-	-	-	-	-	-	-	-	-	-	-	-	-	-	-	-
Fsp-Ps 3.1_LOD1.5 Interval	TRINITY_DN13175_c0_g1_i1	not available	len=8157 path=[0:0-6061 2:6062-6192 3:6193-6222 5:6223-6257 6:6258-6759 8:6760-6919 9:6920-6963 11:6964-7008 12:7009-7093 13:7094-7098 14:7099-7188 15:7189-8156]	4.51e-51	244	221.297	2137	640	1498	28760081	28761583	0.00217	982	64.4357	982	64.4357	47	3.08399	Plus	Minus	8157	Retrovirus-related Pol polyprotein from transposon TNT 1-94	C:retrotransposon nucleocapsid; F:nucleic acid binding; F:methylmalonate-semialdehyde dehydrogenase (acylating) activity; F:zinc ion binding; P:DNA integration; P:oxidation-reduction process	EC:1.2.1.27	Methylmalonate-semialdehyde dehydrogenase (CoA acylating)	-	-	-	-	-	-	-	-	-	-	-	-	-	-	-	-	-	-	-	-	-	-	-	-
Fsp-Ps 3.1_LOD1.5 Interval	TRINITY_DN13175_c0_g1_i1	not available	len=8157 path=[0:0-6061 2:6062-6192 3:6193-6222 5:6223-6257 6:6258-6759 8:6760-6919 9:6920-6963 11:6964-7008 12:7009-7093 13:7094-7098 14:7099-7188 15:7189-8156]	1.57e-50	242	219.494	1395	2123	729	1777462	1778190	0.00106	501	67.7943	501	67.7943	20	2.70636	Plus	Plus	8157	Retrovirus-related Pol polyprotein from transposon TNT 1-94	C:retrotransposon nucleocapsid; F:nucleic acid binding; F:methylmalonate-semialdehyde dehydrogenase (acylating) activity; F:zinc ion binding; P:DNA integration; P:oxidation-reduction process	EC:1.2.1.27	Methylmalonate-semialdehyde dehydrogenase (CoA acylating)	-	-	-	-	-	-	-	-	-	-	-	-	-	-	-	-	-	-	-	-	-	-	-	-
Fsp-Ps 3.1_LOD1.5 Interval	TRINITY_DN13175_c0_g1_i1	not available	len=8157 path=[0:0-6061 2:6062-6192 3:6193-6222 5:6223-6257 6:6258-6759 8:6760-6919 9:6920-6963 11:6964-7008 12:7009-7093 13:7094-7098 14:7099-7188 15:7189-8156]	1.57e-50	242	219.494	5532	5749	218	27644661	27644888	0.000317	195	84.4156	195	84.4156	16	6.92641	Plus	Plus	8157	Retrovirus-related Pol polyprotein from transposon TNT 1-94	C:retrotransposon nucleocapsid; F:nucleic acid binding; F:methylmalonate-semialdehyde dehydrogenase (acylating) activity; F:zinc ion binding; P:DNA integration; P:oxidation-reduction process	EC:1.2.1.27	Methylmalonate-semialdehyde dehydrogenase (CoA acylating)	-	-	-	-	-	-	-	-	-	-	-	-	-	-	-	-	-	-	-	-	-	-	-	-
Fsp-Ps 3.1_LOD1.5 Interval	TRINITY_DN13175_c0_g1_i1	not available	len=8157 path=[0:0-6061 2:6062-6192 3:6193-6222 5:6223-6257 6:6258-6759 8:6760-6919 9:6920-6963 11:6964-7008 12:7009-7093 13:7094-7098 14:7099-7188 15:7189-8156]	5.49e-50	240	217.691	1086	2079	994	35357358	35358347	0.00144	676	66.601	676	66.601	46	4.53202	Plus	Plus	8157	Retrovirus-related Pol polyprotein from transposon TNT 1-94	C:retrotransposon nucleocapsid; F:nucleic acid binding; F:methylmalonate-semialdehyde dehydrogenase (acylating) activity; F:zinc ion binding; P:DNA integration; P:oxidation-reduction process	EC:1.2.1.27	Methylmalonate-semialdehyde dehydrogenase (CoA acylating)	-	-	-	-	-	-	-	-	-	-	-	-	-	-	-	-	-	-	-	-	-	-	-	-
Fsp-Ps 3.1_LOD1.5 Interval	TRINITY_DN13175_c0_g1_i1	not available	len=8157 path=[0:0-6061 2:6062-6192 3:6193-6222 5:6223-6257 6:6258-6759 8:6760-6919 9:6920-6963 11:6964-7008 12:7009-7093 13:7094-7098 14:7099-7188 15:7189-8156]	5.49e-50	240	217.691	2059	1086	974	38784530	38785505	0.00141	662	66.5996	662	66.5996	38	3.82294	Plus	Minus	8157	Retrovirus-related Pol polyprotein from transposon TNT 1-94	C:retrotransposon nucleocapsid; F:nucleic acid binding; F:methylmalonate-semialdehyde dehydrogenase (acylating) activity; F:zinc ion binding; P:DNA integration; P:oxidation-reduction process	EC:1.2.1.27	Methylmalonate-semialdehyde dehydrogenase (CoA acylating)	-	-	-	-	-	-	-	-	-	-	-	-	-	-	-	-	-	-	-	-	-	-	-	-
Fsp-Ps 3.1_LOD1.5 Interval	TRINITY_DN13175_c0_g1_i1	not available	len=8157 path=[0:0-6061 2:6062-6192 3:6193-6222 5:6223-6257 6:6258-6759 8:6760-6919 9:6920-6963 11:6964-7008 12:7009-7093 13:7094-7098 14:7099-7188 15:7189-8156]	5.49e-50	240	217.691	2068	1394	675	17477421	17478094	0.000977	469	68.3673	469	68.3673	23	3.35277	Plus	Minus	8157	Retrovirus-related Pol polyprotein from transposon TNT 1-94	C:retrotransposon nucleocapsid; F:nucleic acid binding; F:methylmalonate-semialdehyde dehydrogenase (acylating) activity; F:zinc ion binding; P:DNA integration; P:oxidation-reduction process	EC:1.2.1.27	Methylmalonate-semialdehyde dehydrogenase (CoA acylating)	-	-	-	-	-	-	-	-	-	-	-	-	-	-	-	-	-	-	-	-	-	-	-	-
Fsp-Ps 3.1_LOD1.5 Interval	TRINITY_DN13175_c0_g1_i1	not available	len=8157 path=[0:0-6061 2:6062-6192 3:6193-6222 5:6223-6257 6:6258-6759 8:6760-6919 9:6920-6963 11:6964-7008 12:7009-7093 13:7094-7098 14:7099-7188 15:7189-8156]	5.49e-50	240	217.691	1416	2068	653	35252401	35253054	0.000948	444	67.5799	444	67.5799	7	1.06545	Plus	Plus	8157	Retrovirus-related Pol polyprotein from transposon TNT 1-94	C:retrotransposon nucleocapsid; F:nucleic acid binding; F:methylmalonate-semialdehyde dehydrogenase (acylating) activity; F:zinc ion binding; P:DNA integration; P:oxidation-reduction process	EC:1.2.1.27	Methylmalonate-semialdehyde dehydrogenase (CoA acylating)	-	-	-	-	-	-	-	-	-	-	-	-	-	-	-	-	-	-	-	-	-	-	-	-
Fsp-Ps 3.1_LOD1.5 Interval	TRINITY_DN13175_c0_g1_i1	not available	len=8157 path=[0:0-6061 2:6062-6192 3:6193-6222 5:6223-6257 6:6258-6759 8:6760-6919 9:6920-6963 11:6964-7008 12:7009-7093 13:7094-7098 14:7099-7188 15:7189-8156]	5.49e-50	240	217.691	3501	2406	1096	28874595	28875689	0.00159	725	65.1393	725	65.1393	35	3.14465	Plus	Minus	8157	Retrovirus-related Pol polyprotein from transposon TNT 1-94	C:retrotransposon nucleocapsid; F:nucleic acid binding; F:methylmalonate-semialdehyde dehydrogenase (acylating) activity; F:zinc ion binding; P:DNA integration; P:oxidation-reduction process	EC:1.2.1.27	Methylmalonate-semialdehyde dehydrogenase (CoA acylating)	-	-	-	-	-	-	-	-	-	-	-	-	-	-	-	-	-	-	-	-	-	-	-	-
Fsp-Ps 3.1_LOD1.5 Interval	TRINITY_DN13175_c0_g1_i1	not available	len=8157 path=[0:0-6061 2:6062-6192 3:6193-6222 5:6223-6257 6:6258-6759 8:6760-6919 9:6920-6963 11:6964-7008 12:7009-7093 13:7094-7098 14:7099-7188 15:7189-8156]	5.49e-50	240	217.691	5577	4901	677	43444808	43445489	0.00098	476	68.9855	476	68.9855	21	3.04348	Plus	Minus	8157	Retrovirus-related Pol polyprotein from transposon TNT 1-94	C:retrotransposon nucleocapsid; F:nucleic acid binding; F:methylmalonate-semialdehyde dehydrogenase (acylating) activity; F:zinc ion binding; P:DNA integration; P:oxidation-reduction process	EC:1.2.1.27	Methylmalonate-semialdehyde dehydrogenase (CoA acylating)	-	-	-	-	-	-	-	-	-	-	-	-	-	-	-	-	-	-	-	-	-	-	-	-
Fsp-Ps 3.1_LOD1.5 Interval	TRINITY_DN13175_c0_g1_i1	not available	len=8157 path=[0:0-6061 2:6062-6192 3:6193-6222 5:6223-6257 6:6258-6759 8:6760-6919 9:6920-6963 11:6964-7008 12:7009-7093 13:7094-7098 14:7099-7188 15:7189-8156]	1.92e-49	238	215.887	5577	4354	1224	43447971	43449185	0.00177	834	66.0333	834	66.0333	87	6.88836	Plus	Minus	8157	Retrovirus-related Pol polyprotein from transposon TNT 1-94	C:retrotransposon nucleocapsid; F:nucleic acid binding; F:methylmalonate-semialdehyde dehydrogenase (acylating) activity; F:zinc ion binding; P:DNA integration; P:oxidation-reduction process	EC:1.2.1.27	Methylmalonate-semialdehyde dehydrogenase (CoA acylating)	-	-	-	-	-	-	-	-	-	-	-	-	-	-	-	-	-	-	-	-	-	-	-	-
Fsp-Ps 3.1_LOD1.5 Interval	TRINITY_DN13175_c0_g1_i1	not available	len=8157 path=[0:0-6061 2:6062-6192 3:6193-6222 5:6223-6257 6:6258-6759 8:6760-6919 9:6920-6963 11:6964-7008 12:7009-7093 13:7094-7098 14:7099-7188 15:7189-8156]	6.69e-49	236	214.084	1927	1086	842	56062973	56063814	0.00122	569	66.5497	569	66.5497	26	3.04094	Plus	Minus	8157	Retrovirus-related Pol polyprotein from transposon TNT 1-94	C:retrotransposon nucleocapsid; F:nucleic acid binding; F:methylmalonate-semialdehyde dehydrogenase (acylating) activity; F:zinc ion binding; P:DNA integration; P:oxidation-reduction process	EC:1.2.1.27	Methylmalonate-semialdehyde dehydrogenase (CoA acylating)	-	-	-	-	-	-	-	-	-	-	-	-	-	-	-	-	-	-	-	-	-	-	-	-
Fsp-Ps 3.1_LOD1.5 Interval	TRINITY_DN13175_c0_g1_i1	not available	len=8157 path=[0:0-6061 2:6062-6192 3:6193-6222 5:6223-6257 6:6258-6759 8:6760-6919 9:6920-6963 11:6964-7008 12:7009-7093 13:7094-7098 14:7099-7188 15:7189-8156]	2.34e-48	234	212.28	973	599	375	5424404	5424786	0.000542	291	75	291	75	18	4.63918	Plus	Minus	8157	Retrovirus-related Pol polyprotein from transposon TNT 1-94	C:retrotransposon nucleocapsid; F:nucleic acid binding; F:methylmalonate-semialdehyde dehydrogenase (acylating) activity; F:zinc ion binding; P:DNA integration; P:oxidation-reduction process	EC:1.2.1.27	Methylmalonate-semialdehyde dehydrogenase (CoA acylating)	-	-	-	-	-	-	-	-	-	-	-	-	-	-	-	-	-	-	-	-	-	-	-	-
Fsp-Ps 3.1_LOD1.5 Interval	TRINITY_DN13175_c0_g1_i1	not available	len=8157 path=[0:0-6061 2:6062-6192 3:6193-6222 5:6223-6257 6:6258-6759 8:6760-6919 9:6920-6963 11:6964-7008 12:7009-7093 13:7094-7098 14:7099-7188 15:7189-8156]	2.34e-48	234	212.28	640	2123	1484	2853340	2854828	0.00216	981	64.6671	981	64.6671	61	4.02109	Plus	Plus	8157	Retrovirus-related Pol polyprotein from transposon TNT 1-94	C:retrotransposon nucleocapsid; F:nucleic acid binding; F:methylmalonate-semialdehyde dehydrogenase (acylating) activity; F:zinc ion binding; P:DNA integration; P:oxidation-reduction process	EC:1.2.1.27	Methylmalonate-semialdehyde dehydrogenase (CoA acylating)	-	-	-	-	-	-	-	-	-	-	-	-	-	-	-	-	-	-	-	-	-	-	-	-
Fsp-Ps 3.1_LOD1.5 Interval	TRINITY_DN13175_c0_g1_i1	not available	len=8157 path=[0:0-6061 2:6062-6192 3:6193-6222 5:6223-6257 6:6258-6759 8:6760-6919 9:6920-6963 11:6964-7008 12:7009-7093 13:7094-7098 14:7099-7188 15:7189-8156]	2.34e-48	234	212.28	2059	1086	974	1571873	1572846	0.00141	650	65.7895	650	65.7895	28	2.83401	Plus	Minus	8157	Retrovirus-related Pol polyprotein from transposon TNT 1-94	C:retrotransposon nucleocapsid; F:nucleic acid binding; F:methylmalonate-semialdehyde dehydrogenase (acylating) activity; F:zinc ion binding; P:DNA integration; P:oxidation-reduction process	EC:1.2.1.27	Methylmalonate-semialdehyde dehydrogenase (CoA acylating)	-	-	-	-	-	-	-	-	-	-	-	-	-	-	-	-	-	-	-	-	-	-	-	-
Fsp-Ps 3.1_LOD1.5 Interval	TRINITY_DN13175_c0_g1_i1	not available	len=8157 path=[0:0-6061 2:6062-6192 3:6193-6222 5:6223-6257 6:6258-6759 8:6760-6919 9:6920-6963 11:6964-7008 12:7009-7093 13:7094-7098 14:7099-7188 15:7189-8156]	8.15e-48	232	210.477	1885	1086	800	15783880	15784680	0.00116	550	67.402	550	67.402	31	3.79902	Plus	Minus	8157	Retrovirus-related Pol polyprotein from transposon TNT 1-94	C:retrotransposon nucleocapsid; F:nucleic acid binding; F:methylmalonate-semialdehyde dehydrogenase (acylating) activity; F:zinc ion binding; P:DNA integration; P:oxidation-reduction process	EC:1.2.1.27	Methylmalonate-semialdehyde dehydrogenase (CoA acylating)	-	-	-	-	-	-	-	-	-	-	-	-	-	-	-	-	-	-	-	-	-	-	-	-
Fsp-Ps 3.1_LOD1.5 Interval	TRINITY_DN13175_c0_g1_i1	not available	len=8157 path=[0:0-6061 2:6062-6192 3:6193-6222 5:6223-6257 6:6258-6759 8:6760-6919 9:6920-6963 11:6964-7008 12:7009-7093 13:7094-7098 14:7099-7188 15:7189-8156]	8.15e-48	232	210.477	2123	1611	513	4065878	4066406	0.000742	368	69.434	368	69.434	18	3.39623	Plus	Minus	8157	Retrovirus-related Pol polyprotein from transposon TNT 1-94	C:retrotransposon nucleocapsid; F:nucleic acid binding; F:methylmalonate-semialdehyde dehydrogenase (acylating) activity; F:zinc ion binding; P:DNA integration; P:oxidation-reduction process	EC:1.2.1.27	Methylmalonate-semialdehyde dehydrogenase (CoA acylating)	-	-	-	-	-	-	-	-	-	-	-	-	-	-	-	-	-	-	-	-	-	-	-	-
Fsp-Ps 3.1_LOD1.5 Interval	TRINITY_DN13175_c0_g1_i1	not available	len=8157 path=[0:0-6061 2:6062-6192 3:6193-6222 5:6223-6257 6:6258-6759 8:6760-6919 9:6920-6963 11:6964-7008 12:7009-7093 13:7094-7098 14:7099-7188 15:7189-8156]	2.84e-47	230	208.674	642	1189	548	5570349	5570898	0.000796	380	68.8406	380	68.8406	6	1.08696	Plus	Plus	8157	Retrovirus-related Pol polyprotein from transposon TNT 1-94	C:retrotransposon nucleocapsid; F:nucleic acid binding; F:methylmalonate-semialdehyde dehydrogenase (acylating) activity; F:zinc ion binding; P:DNA integration; P:oxidation-reduction process	EC:1.2.1.27	Methylmalonate-semialdehyde dehydrogenase (CoA acylating)	-	-	-	-	-	-	-	-	-	-	-	-	-	-	-	-	-	-	-	-	-	-	-	-
Fsp-Ps 3.1_LOD1.5 Interval	TRINITY_DN13175_c0_g1_i1	not available	len=8157 path=[0:0-6061 2:6062-6192 3:6193-6222 5:6223-6257 6:6258-6759 8:6760-6919 9:6920-6963 11:6964-7008 12:7009-7093 13:7094-7098 14:7099-7188 15:7189-8156]	2.84e-47	230	208.674	1086	1927	842	41719709	41720550	0.00122	563	66.1575	563	66.1575	18	2.11516	Plus	Plus	8157	Retrovirus-related Pol polyprotein from transposon TNT 1-94	C:retrotransposon nucleocapsid; F:nucleic acid binding; F:methylmalonate-semialdehyde dehydrogenase (acylating) activity; F:zinc ion binding; P:DNA integration; P:oxidation-reduction process	EC:1.2.1.27	Methylmalonate-semialdehyde dehydrogenase (CoA acylating)	-	-	-	-	-	-	-	-	-	-	-	-	-	-	-	-	-	-	-	-	-	-	-	-
Fsp-Ps 3.1_LOD1.5 Interval	TRINITY_DN13175_c0_g1_i1	not available	len=8157 path=[0:0-6061 2:6062-6192 3:6193-6222 5:6223-6257 6:6258-6759 8:6760-6919 9:6920-6963 11:6964-7008 12:7009-7093 13:7094-7098 14:7099-7188 15:7189-8156]	2.84e-47	230	208.674	3861	3344	518	43446435	43446953	0.000749	389	72.4395	389	72.4395	37	6.89013	Plus	Minus	8157	Retrovirus-related Pol polyprotein from transposon TNT 1-94	C:retrotransposon nucleocapsid; F:nucleic acid binding; F:methylmalonate-semialdehyde dehydrogenase (acylating) activity; F:zinc ion binding; P:DNA integration; P:oxidation-reduction process	EC:1.2.1.27	Methylmalonate-semialdehyde dehydrogenase (CoA acylating)	-	-	-	-	-	-	-	-	-	-	-	-	-	-	-	-	-	-	-	-	-	-	-	-
Fsp-Ps 3.1_LOD1.5 Interval	TRINITY_DN13175_c0_g1_i1	not available	len=8157 path=[0:0-6061 2:6062-6192 3:6193-6222 5:6223-6257 6:6258-6759 8:6760-6919 9:6920-6963 11:6964-7008 12:7009-7093 13:7094-7098 14:7099-7188 15:7189-8156]	2.84e-47	230	208.674	7209	6856	354	12355211	12355574	0.000511	269	73.297	269	73.297	16	4.35967	Plus	Minus	8157	Retrovirus-related Pol polyprotein from transposon TNT 1-94	C:retrotransposon nucleocapsid; F:nucleic acid binding; F:methylmalonate-semialdehyde dehydrogenase (acylating) activity; F:zinc ion binding; P:DNA integration; P:oxidation-reduction process	EC:1.2.1.27	Methylmalonate-semialdehyde dehydrogenase (CoA acylating)	-	-	-	-	-	-	-	-	-	-	-	-	-	-	-	-	-	-	-	-	-	-	-	-
Fsp-Ps 3.1_LOD1.5 Interval	TRINITY_DN13175_c0_g1_i1	not available	len=8157 path=[0:0-6061 2:6062-6192 3:6193-6222 5:6223-6257 6:6258-6759 8:6760-6919 9:6920-6963 11:6964-7008 12:7009-7093 13:7094-7098 14:7099-7188 15:7189-8156]	2.84e-47	230	208.674	7555	7209	347	35370080	35370427	0.000501	258	73.9255	258	73.9255	3	0.859599	Plus	Minus	8157	Retrovirus-related Pol polyprotein from transposon TNT 1-94	C:retrotransposon nucleocapsid; F:nucleic acid binding; F:methylmalonate-semialdehyde dehydrogenase (acylating) activity; F:zinc ion binding; P:DNA integration; P:oxidation-reduction process	EC:1.2.1.27	Methylmalonate-semialdehyde dehydrogenase (CoA acylating)	-	-	-	-	-	-	-	-	-	-	-	-	-	-	-	-	-	-	-	-	-	-	-	-
Fsp-Ps 3.1_LOD1.5 Interval	TRINITY_DN13175_c0_g1_i1	not available	len=8157 path=[0:0-6061 2:6062-6192 3:6193-6222 5:6223-6257 6:6258-6759 8:6760-6919 9:6920-6963 11:6964-7008 12:7009-7093 13:7094-7098 14:7099-7188 15:7189-8156]	9.93e-47	228	206.87	7209	7493	285	32616774	32617059	0.000414	218	76.2238	218	76.2238	1	0.34965	Plus	Plus	8157	Retrovirus-related Pol polyprotein from transposon TNT 1-94	C:retrotransposon nucleocapsid; F:nucleic acid binding; F:methylmalonate-semialdehyde dehydrogenase (acylating) activity; F:zinc ion binding; P:DNA integration; P:oxidation-reduction process	EC:1.2.1.27	Methylmalonate-semialdehyde dehydrogenase (CoA acylating)	-	-	-	-	-	-	-	-	-	-	-	-	-	-	-	-	-	-	-	-	-	-	-	-
Fsp-Ps 3.1_LOD1.5 Interval	TRINITY_DN13175_c0_g1_i1	not available	len=8157 path=[0:0-6061 2:6062-6192 3:6193-6222 5:6223-6257 6:6258-6759 8:6760-6919 9:6920-6963 11:6964-7008 12:7009-7093 13:7094-7098 14:7099-7188 15:7189-8156]	3.47e-46	226	205.067	2123	1410	714	25475135	25475848	0.00103	485	67.2677	485	67.2677	14	1.94175	Plus	Minus	8157	Retrovirus-related Pol polyprotein from transposon TNT 1-94	C:retrotransposon nucleocapsid; F:nucleic acid binding; F:methylmalonate-semialdehyde dehydrogenase (acylating) activity; F:zinc ion binding; P:DNA integration; P:oxidation-reduction process	EC:1.2.1.27	Methylmalonate-semialdehyde dehydrogenase (CoA acylating)	-	-	-	-	-	-	-	-	-	-	-	-	-	-	-	-	-	-	-	-	-	-	-	-
Fsp-Ps 3.1_LOD1.5 Interval	TRINITY_DN13175_c0_g1_i1	not available	len=8157 path=[0:0-6061 2:6062-6192 3:6193-6222 5:6223-6257 6:6258-6759 8:6760-6919 9:6920-6963 11:6964-7008 12:7009-7093 13:7094-7098 14:7099-7188 15:7189-8156]	1.21e-45	224	203.264	2122	1386	737	28695530	28696266	0.00107	496	66.8464	496	66.8464	10	1.34771	Plus	Minus	8157	Retrovirus-related Pol polyprotein from transposon TNT 1-94	C:retrotransposon nucleocapsid; F:nucleic acid binding; F:methylmalonate-semialdehyde dehydrogenase (acylating) activity; F:zinc ion binding; P:DNA integration; P:oxidation-reduction process	EC:1.2.1.27	Methylmalonate-semialdehyde dehydrogenase (CoA acylating)	-	-	-	-	-	-	-	-	-	-	-	-	-	-	-	-	-	-	-	-	-	-	-	-
Fsp-Ps 3.1_LOD1.5 Interval	TRINITY_DN13175_c0_g1_i1	not available	len=8157 path=[0:0-6061 2:6062-6192 3:6193-6222 5:6223-6257 6:6258-6759 8:6760-6919 9:6920-6963 11:6964-7008 12:7009-7093 13:7094-7098 14:7099-7188 15:7189-8156]	1.21e-45	224	203.264	2137	1395	743	27601115	27601859	0.00108	503	66.7995	503	66.7995	18	2.39044	Plus	Minus	8157	Retrovirus-related Pol polyprotein from transposon TNT 1-94	C:retrotransposon nucleocapsid; F:nucleic acid binding; F:methylmalonate-semialdehyde dehydrogenase (acylating) activity; F:zinc ion binding; P:DNA integration; P:oxidation-reduction process	EC:1.2.1.27	Methylmalonate-semialdehyde dehydrogenase (CoA acylating)	-	-	-	-	-	-	-	-	-	-	-	-	-	-	-	-	-	-	-	-	-	-	-	-
Fsp-Ps 3.1_LOD1.5 Interval	TRINITY_DN13175_c0_g1_i1	not available	len=8157 path=[0:0-6061 2:6062-6192 3:6193-6222 5:6223-6257 6:6258-6759 8:6760-6919 9:6920-6963 11:6964-7008 12:7009-7093 13:7094-7098 14:7099-7188 15:7189-8156]	4.22e-45	222	201.46	1885	1101	785	1090622	1091404	0.00114	537	67.125	537	67.125	32	4	Plus	Minus	8157	Retrovirus-related Pol polyprotein from transposon TNT 1-94	C:retrotransposon nucleocapsid; F:nucleic acid binding; F:methylmalonate-semialdehyde dehydrogenase (acylating) activity; F:zinc ion binding; P:DNA integration; P:oxidation-reduction process	EC:1.2.1.27	Methylmalonate-semialdehyde dehydrogenase (CoA acylating)	-	-	-	-	-	-	-	-	-	-	-	-	-	-	-	-	-	-	-	-	-	-	-	-
Fsp-Ps 3.1_LOD1.5 Interval	TRINITY_DN13175_c0_g1_i1	not available	len=8157 path=[0:0-6061 2:6062-6192 3:6193-6222 5:6223-6257 6:6258-6759 8:6760-6919 9:6920-6963 11:6964-7008 12:7009-7093 13:7094-7098 14:7099-7188 15:7189-8156]	4.22e-45	222	201.46	1424	2123	700	16201094	16201793	0.00102	477	67.3729	477	67.3729	16	2.25989	Plus	Plus	8157	Retrovirus-related Pol polyprotein from transposon TNT 1-94	C:retrotransposon nucleocapsid; F:nucleic acid binding; F:methylmalonate-semialdehyde dehydrogenase (acylating) activity; F:zinc ion binding; P:DNA integration; P:oxidation-reduction process	EC:1.2.1.27	Methylmalonate-semialdehyde dehydrogenase (CoA acylating)	-	-	-	-	-	-	-	-	-	-	-	-	-	-	-	-	-	-	-	-	-	-	-	-
Fsp-Ps 3.1_LOD1.5 Interval	TRINITY_DN13175_c0_g1_i1	not available	len=8157 path=[0:0-6061 2:6062-6192 3:6193-6222 5:6223-6257 6:6258-6759 8:6760-6919 9:6920-6963 11:6964-7008 12:7009-7093 13:7094-7098 14:7099-7188 15:7189-8156]	1.47e-44	220	199.657	2173	1623	551	68736871	68737415	0.000797	377	68.1736	377	68.1736	10	1.80832	Plus	Minus	8157	Retrovirus-related Pol polyprotein from transposon TNT 1-94	C:retrotransposon nucleocapsid; F:nucleic acid binding; F:methylmalonate-semialdehyde dehydrogenase (acylating) activity; F:zinc ion binding; P:DNA integration; P:oxidation-reduction process	EC:1.2.1.27	Methylmalonate-semialdehyde dehydrogenase (CoA acylating)	-	-	-	-	-	-	-	-	-	-	-	-	-	-	-	-	-	-	-	-	-	-	-	-
Fsp-Ps 3.1_LOD1.5 Interval	TRINITY_DN13175_c0_g1_i1	not available	len=8157 path=[0:0-6061 2:6062-6192 3:6193-6222 5:6223-6257 6:6258-6759 8:6760-6919 9:6920-6963 11:6964-7008 12:7009-7093 13:7094-7098 14:7099-7188 15:7189-8156]	1.47e-44	220	199.657	1626	2137	512	28722053	28722566	0.000743	353	68.677	353	68.677	2	0.389105	Plus	Plus	8157	Retrovirus-related Pol polyprotein from transposon TNT 1-94	C:retrotransposon nucleocapsid; F:nucleic acid binding; F:methylmalonate-semialdehyde dehydrogenase (acylating) activity; F:zinc ion binding; P:DNA integration; P:oxidation-reduction process	EC:1.2.1.27	Methylmalonate-semialdehyde dehydrogenase (CoA acylating)	-	-	-	-	-	-	-	-	-	-	-	-	-	-	-	-	-	-	-	-	-	-	-	-
Fsp-Ps 3.1_LOD1.5 Interval	TRINITY_DN13175_c0_g1_i1	not available	len=8157 path=[0:0-6061 2:6062-6192 3:6193-6222 5:6223-6257 6:6258-6759 8:6760-6919 9:6920-6963 11:6964-7008 12:7009-7093 13:7094-7098 14:7099-7188 15:7189-8156]	5.14e-44	218	197.854	1101	2056	956	27635429	27636381	0.00139	634	65.5636	634	65.5636	25	2.58532	Plus	Plus	8157	Retrovirus-related Pol polyprotein from transposon TNT 1-94	C:retrotransposon nucleocapsid; F:nucleic acid binding; F:methylmalonate-semialdehyde dehydrogenase (acylating) activity; F:zinc ion binding; P:DNA integration; P:oxidation-reduction process	EC:1.2.1.27	Methylmalonate-semialdehyde dehydrogenase (CoA acylating)	-	-	-	-	-	-	-	-	-	-	-	-	-	-	-	-	-	-	-	-	-	-	-	-
Fsp-Ps 3.1_LOD1.5 Interval	TRINITY_DN13175_c0_g1_i1	not available	len=8157 path=[0:0-6061 2:6062-6192 3:6193-6222 5:6223-6257 6:6258-6759 8:6760-6919 9:6920-6963 11:6964-7008 12:7009-7093 13:7094-7098 14:7099-7188 15:7189-8156]	1.8e-43	216	196.05	2056	1086	971	45530312	45531281	0.00141	645	65.6823	645	65.6823	23	2.34216	Plus	Minus	8157	Retrovirus-related Pol polyprotein from transposon TNT 1-94	C:retrotransposon nucleocapsid; F:nucleic acid binding; F:methylmalonate-semialdehyde dehydrogenase (acylating) activity; F:zinc ion binding; P:DNA integration; P:oxidation-reduction process	EC:1.2.1.27	Methylmalonate-semialdehyde dehydrogenase (CoA acylating)	-	-	-	-	-	-	-	-	-	-	-	-	-	-	-	-	-	-	-	-	-	-	-	-
Fsp-Ps 3.1_LOD1.5 Interval	TRINITY_DN13175_c0_g1_i1	not available	len=8157 path=[0:0-6061 2:6062-6192 3:6193-6222 5:6223-6257 6:6258-6759 8:6760-6919 9:6920-6963 11:6964-7008 12:7009-7093 13:7094-7098 14:7099-7188 15:7189-8156]	1.8e-43	216	196.05	2123	1395	729	1628280	1629008	0.00106	492	66.8478	492	66.8478	14	1.90217	Plus	Minus	8157	Retrovirus-related Pol polyprotein from transposon TNT 1-94	C:retrotransposon nucleocapsid; F:nucleic acid binding; F:methylmalonate-semialdehyde dehydrogenase (acylating) activity; F:zinc ion binding; P:DNA integration; P:oxidation-reduction process	EC:1.2.1.27	Methylmalonate-semialdehyde dehydrogenase (CoA acylating)	-	-	-	-	-	-	-	-	-	-	-	-	-	-	-	-	-	-	-	-	-	-	-	-
Fsp-Ps 3.1_LOD1.5 Interval	TRINITY_DN13175_c0_g1_i1	not available	len=8157 path=[0:0-6061 2:6062-6192 3:6193-6222 5:6223-6257 6:6258-6759 8:6760-6919 9:6920-6963 11:6964-7008 12:7009-7093 13:7094-7098 14:7099-7188 15:7189-8156]	6.27e-43	214	194.247	5564	5120	445	26063748	26064191	0.000643	314	70.2461	314	70.2461	5	1.11857	Plus	Minus	8157	Retrovirus-related Pol polyprotein from transposon TNT 1-94	C:retrotransposon nucleocapsid; F:nucleic acid binding; F:methylmalonate-semialdehyde dehydrogenase (acylating) activity; F:zinc ion binding; P:DNA integration; P:oxidation-reduction process	EC:1.2.1.27	Methylmalonate-semialdehyde dehydrogenase (CoA acylating)	-	-	-	-	-	-	-	-	-	-	-	-	-	-	-	-	-	-	-	-	-	-	-	-
Fsp-Ps 3.1_LOD1.5 Interval	TRINITY_DN13175_c0_g1_i1	not available	len=8157 path=[0:0-6061 2:6062-6192 3:6193-6222 5:6223-6257 6:6258-6759 8:6760-6919 9:6920-6963 11:6964-7008 12:7009-7093 13:7094-7098 14:7099-7188 15:7189-8156]	2.19e-42	212	192.443	640	2122	1483	21766748	21768233	0.00215	963	63.8171	963	63.8171	49	3.24718	Plus	Plus	8157	Retrovirus-related Pol polyprotein from transposon TNT 1-94	C:retrotransposon nucleocapsid; F:nucleic acid binding; F:methylmalonate-semialdehyde dehydrogenase (acylating) activity; F:zinc ion binding; P:DNA integration; P:oxidation-reduction process	EC:1.2.1.27	Methylmalonate-semialdehyde dehydrogenase (CoA acylating)	-	-	-	-	-	-	-	-	-	-	-	-	-	-	-	-	-	-	-	-	-	-	-	-
Fsp-Ps 3.1_LOD1.5 Interval	TRINITY_DN13175_c0_g1_i1	not available	len=8157 path=[0:0-6061 2:6062-6192 3:6193-6222 5:6223-6257 6:6258-6759 8:6760-6919 9:6920-6963 11:6964-7008 12:7009-7093 13:7094-7098 14:7099-7188 15:7189-8156]	2.19e-42	212	192.443	2123	1625	499	29131635	29132131	0.000722	354	69.8225	354	69.8225	18	3.5503	Plus	Minus	8157	Retrovirus-related Pol polyprotein from transposon TNT 1-94	C:retrotransposon nucleocapsid; F:nucleic acid binding; F:methylmalonate-semialdehyde dehydrogenase (acylating) activity; F:zinc ion binding; P:DNA integration; P:oxidation-reduction process	EC:1.2.1.27	Methylmalonate-semialdehyde dehydrogenase (CoA acylating)	-	-	-	-	-	-	-	-	-	-	-	-	-	-	-	-	-	-	-	-	-	-	-	-
Fsp-Ps 3.1_LOD1.5 Interval	TRINITY_DN13175_c0_g1_i1	not available	len=8157 path=[0:0-6061 2:6062-6192 3:6193-6222 5:6223-6257 6:6258-6759 8:6760-6919 9:6920-6963 11:6964-7008 12:7009-7093 13:7094-7098 14:7099-7188 15:7189-8156]	2.66e-41	208	188.837	1908	1078	831	2343980	2344809	0.0012	557	66.2307	557	66.2307	21	2.49703	Plus	Minus	8157	Retrovirus-related Pol polyprotein from transposon TNT 1-94	C:retrotransposon nucleocapsid; F:nucleic acid binding; F:methylmalonate-semialdehyde dehydrogenase (acylating) activity; F:zinc ion binding; P:DNA integration; P:oxidation-reduction process	EC:1.2.1.27	Methylmalonate-semialdehyde dehydrogenase (CoA acylating)	-	-	-	-	-	-	-	-	-	-	-	-	-	-	-	-	-	-	-	-	-	-	-	-
Fsp-Ps 3.1_LOD1.5 Interval	TRINITY_DN13175_c0_g1_i1	not available	len=8157 path=[0:0-6061 2:6062-6192 3:6193-6222 5:6223-6257 6:6258-6759 8:6760-6919 9:6920-6963 11:6964-7008 12:7009-7093 13:7094-7098 14:7099-7188 15:7189-8156]	2.66e-41	208	188.837	1425	2107	683	2739280	2739958	0.000992	462	67.0537	462	67.0537	16	2.32221	Plus	Plus	8157	Retrovirus-related Pol polyprotein from transposon TNT 1-94	C:retrotransposon nucleocapsid; F:nucleic acid binding; F:methylmalonate-semialdehyde dehydrogenase (acylating) activity; F:zinc ion binding; P:DNA integration; P:oxidation-reduction process	EC:1.2.1.27	Methylmalonate-semialdehyde dehydrogenase (CoA acylating)	-	-	-	-	-	-	-	-	-	-	-	-	-	-	-	-	-	-	-	-	-	-	-	-
Fsp-Ps 3.1_LOD1.5 Interval	TRINITY_DN13175_c0_g1_i1	not available	len=8157 path=[0:0-6061 2:6062-6192 3:6193-6222 5:6223-6257 6:6258-6759 8:6760-6919 9:6920-6963 11:6964-7008 12:7009-7093 13:7094-7098 14:7099-7188 15:7189-8156]	2.66e-41	208	188.837	2508	3589	1082	41849134	41850199	0.00157	699	64.2463	699	64.2463	28	2.57353	Plus	Plus	8157	Retrovirus-related Pol polyprotein from transposon TNT 1-94	C:retrotransposon nucleocapsid; F:nucleic acid binding; F:methylmalonate-semialdehyde dehydrogenase (acylating) activity; F:zinc ion binding; P:DNA integration; P:oxidation-reduction process	EC:1.2.1.27	Methylmalonate-semialdehyde dehydrogenase (CoA acylating)	-	-	-	-	-	-	-	-	-	-	-	-	-	-	-	-	-	-	-	-	-	-	-	-
Fsp-Ps 3.1_LOD1.5 Interval	TRINITY_DN13175_c0_g1_i1	not available	len=8157 path=[0:0-6061 2:6062-6192 3:6193-6222 5:6223-6257 6:6258-6759 8:6760-6919 9:6920-6963 11:6964-7008 12:7009-7093 13:7094-7098 14:7099-7188 15:7189-8156]	9.3e-41	206	187.033	1086	2056	971	49523185	49524153	0.00141	647	65.4858	647	65.4858	36	3.64372	Plus	Plus	8157	Retrovirus-related Pol polyprotein from transposon TNT 1-94	C:retrotransposon nucleocapsid; F:nucleic acid binding; F:methylmalonate-semialdehyde dehydrogenase (acylating) activity; F:zinc ion binding; P:DNA integration; P:oxidation-reduction process	EC:1.2.1.27	Methylmalonate-semialdehyde dehydrogenase (CoA acylating)	-	-	-	-	-	-	-	-	-	-	-	-	-	-	-	-	-	-	-	-	-	-	-	-
Fsp-Ps 3.1_LOD1.5 Interval	TRINITY_DN13175_c0_g1_i1	not available	len=8157 path=[0:0-6061 2:6062-6192 3:6193-6222 5:6223-6257 6:6258-6759 8:6760-6919 9:6920-6963 11:6964-7008 12:7009-7093 13:7094-7098 14:7099-7188 15:7189-8156]	9.3e-41	206	187.033	2137	1596	542	40309088	40309631	0.000784	371	67.8245	371	67.8245	8	1.46252	Plus	Minus	8157	Retrovirus-related Pol polyprotein from transposon TNT 1-94	C:retrotransposon nucleocapsid; F:nucleic acid binding; F:methylmalonate-semialdehyde dehydrogenase (acylating) activity; F:zinc ion binding; P:DNA integration; P:oxidation-reduction process	EC:1.2.1.27	Methylmalonate-semialdehyde dehydrogenase (CoA acylating)	-	-	-	-	-	-	-	-	-	-	-	-	-	-	-	-	-	-	-	-	-	-	-	-
Fsp-Ps 3.1_LOD1.5 Interval	TRINITY_DN13175_c0_g1_i1	not available	len=8157 path=[0:0-6061 2:6062-6192 3:6193-6222 5:6223-6257 6:6258-6759 8:6760-6919 9:6920-6963 11:6964-7008 12:7009-7093 13:7094-7098 14:7099-7188 15:7189-8156]	9.3e-41	206	187.033	2411	2719	309	56650204	56650512	0.000449	229	73.6334	229	73.6334	4	1.28617	Plus	Plus	8157	Retrovirus-related Pol polyprotein from transposon TNT 1-94	C:retrotransposon nucleocapsid; F:nucleic acid binding; F:methylmalonate-semialdehyde dehydrogenase (acylating) activity; F:zinc ion binding; P:DNA integration; P:oxidation-reduction process	EC:1.2.1.27	Methylmalonate-semialdehyde dehydrogenase (CoA acylating)	-	-	-	-	-	-	-	-	-	-	-	-	-	-	-	-	-	-	-	-	-	-	-	-
Fsp-Ps 3.1_LOD1.5 Interval	TRINITY_DN13175_c0_g1_i1	not available	len=8157 path=[0:0-6061 2:6062-6192 3:6193-6222 5:6223-6257 6:6258-6759 8:6760-6919 9:6920-6963 11:6964-7008 12:7009-7093 13:7094-7098 14:7099-7188 15:7189-8156]	1.13e-39	202	183.427	673	2026	1354	41893732	41895088	0.00197	887	64.1823	887	64.1823	53	3.83502	Plus	Plus	8157	Retrovirus-related Pol polyprotein from transposon TNT 1-94	C:retrotransposon nucleocapsid; F:nucleic acid binding; F:methylmalonate-semialdehyde dehydrogenase (acylating) activity; F:zinc ion binding; P:DNA integration; P:oxidation-reduction process	EC:1.2.1.27	Methylmalonate-semialdehyde dehydrogenase (CoA acylating)	-	-	-	-	-	-	-	-	-	-	-	-	-	-	-	-	-	-	-	-	-	-	-	-
Fsp-Ps 3.1_LOD1.5 Interval	TRINITY_DN13175_c0_g1_i1	not available	len=8157 path=[0:0-6061 2:6062-6192 3:6193-6222 5:6223-6257 6:6258-6759 8:6760-6919 9:6920-6963 11:6964-7008 12:7009-7093 13:7094-7098 14:7099-7188 15:7189-8156]	3.95e-39	200	181.623	1786	980	807	42133716	42134518	0.00117	537	65.8896	537	65.8896	20	2.45399	Plus	Minus	8157	Retrovirus-related Pol polyprotein from transposon TNT 1-94	C:retrotransposon nucleocapsid; F:nucleic acid binding; F:methylmalonate-semialdehyde dehydrogenase (acylating) activity; F:zinc ion binding; P:DNA integration; P:oxidation-reduction process	EC:1.2.1.27	Methylmalonate-semialdehyde dehydrogenase (CoA acylating)	-	-	-	-	-	-	-	-	-	-	-	-	-	-	-	-	-	-	-	-	-	-	-	-
Fsp-Ps 3.1_LOD1.5 Interval	TRINITY_DN13175_c0_g1_i1	not available	len=8157 path=[0:0-6061 2:6062-6192 3:6193-6222 5:6223-6257 6:6258-6759 8:6760-6919 9:6920-6963 11:6964-7008 12:7009-7093 13:7094-7098 14:7099-7188 15:7189-8156]	3.95e-39	200	181.623	2056	1433	624	33307839	33308462	0.000903	433	68.0818	433	68.0818	24	3.77358	Plus	Minus	8157	Retrovirus-related Pol polyprotein from transposon TNT 1-94	C:retrotransposon nucleocapsid; F:nucleic acid binding; F:methylmalonate-semialdehyde dehydrogenase (acylating) activity; F:zinc ion binding; P:DNA integration; P:oxidation-reduction process	EC:1.2.1.27	Methylmalonate-semialdehyde dehydrogenase (CoA acylating)	-	-	-	-	-	-	-	-	-	-	-	-	-	-	-	-	-	-	-	-	-	-	-	-
Fsp-Ps 3.1_LOD1.5 Interval	TRINITY_DN13175_c0_g1_i1	not available	len=8157 path=[0:0-6061 2:6062-6192 3:6193-6222 5:6223-6257 6:6258-6759 8:6760-6919 9:6920-6963 11:6964-7008 12:7009-7093 13:7094-7098 14:7099-7188 15:7189-8156]	3.95e-39	200	181.623	2137	1623	515	15336616	15337132	0.000745	351	67.8917	351	67.8917	2	0.386847	Plus	Minus	8157	Retrovirus-related Pol polyprotein from transposon TNT 1-94	C:retrotransposon nucleocapsid; F:nucleic acid binding; F:methylmalonate-semialdehyde dehydrogenase (acylating) activity; F:zinc ion binding; P:DNA integration; P:oxidation-reduction process	EC:1.2.1.27	Methylmalonate-semialdehyde dehydrogenase (CoA acylating)	-	-	-	-	-	-	-	-	-	-	-	-	-	-	-	-	-	-	-	-	-	-	-	-
Fsp-Ps 3.1_LOD1.5 Interval	TRINITY_DN13175_c0_g1_i1	not available	len=8157 path=[0:0-6061 2:6062-6192 3:6193-6222 5:6223-6257 6:6258-6759 8:6760-6919 9:6920-6963 11:6964-7008 12:7009-7093 13:7094-7098 14:7099-7188 15:7189-8156]	3.95e-39	200	181.623	7209	7469	261	22114172	22114433	0.000379	198	75.5725	198	75.5725	1	0.381679	Plus	Plus	8157	Retrovirus-related Pol polyprotein from transposon TNT 1-94	C:retrotransposon nucleocapsid; F:nucleic acid binding; F:methylmalonate-semialdehyde dehydrogenase (acylating) activity; F:zinc ion binding; P:DNA integration; P:oxidation-reduction process	EC:1.2.1.27	Methylmalonate-semialdehyde dehydrogenase (CoA acylating)	-	-	-	-	-	-	-	-	-	-	-	-	-	-	-	-	-	-	-	-	-	-	-	-
Fsp-Ps 3.1_LOD1.5 Interval	TRINITY_DN13175_c0_g1_i1	not available	len=8157 path=[0:0-6061 2:6062-6192 3:6193-6222 5:6223-6257 6:6258-6759 8:6760-6919 9:6920-6963 11:6964-7008 12:7009-7093 13:7094-7098 14:7099-7188 15:7189-8156]	1.38e-38	198	179.82	2094	1623	472	39011655	39012125	0.000682	325	68.5654	325	68.5654	5	1.05485	Plus	Minus	8157	Retrovirus-related Pol polyprotein from transposon TNT 1-94	C:retrotransposon nucleocapsid; F:nucleic acid binding; F:methylmalonate-semialdehyde dehydrogenase (acylating) activity; F:zinc ion binding; P:DNA integration; P:oxidation-reduction process	EC:1.2.1.27	Methylmalonate-semialdehyde dehydrogenase (CoA acylating)	-	-	-	-	-	-	-	-	-	-	-	-	-	-	-	-	-	-	-	-	-	-	-	-
Fsp-Ps 3.1_LOD1.5 Interval	TRINITY_DN13175_c0_g1_i1	not available	len=8157 path=[0:0-6061 2:6062-6192 3:6193-6222 5:6223-6257 6:6258-6759 8:6760-6919 9:6920-6963 11:6964-7008 12:7009-7093 13:7094-7098 14:7099-7188 15:7189-8156]	1.38e-38	198	179.82	5472	5087	386	68079769	68080148	0.000558	272	70.4663	272	70.4663	6	1.5544	Plus	Minus	8157	Retrovirus-related Pol polyprotein from transposon TNT 1-94	C:retrotransposon nucleocapsid; F:nucleic acid binding; F:methylmalonate-semialdehyde dehydrogenase (acylating) activity; F:zinc ion binding; P:DNA integration; P:oxidation-reduction process	EC:1.2.1.27	Methylmalonate-semialdehyde dehydrogenase (CoA acylating)	-	-	-	-	-	-	-	-	-	-	-	-	-	-	-	-	-	-	-	-	-	-	-	-
Fsp-Ps 3.1_LOD1.5 Interval	TRINITY_DN13175_c0_g1_i1	not available	len=8157 path=[0:0-6061 2:6062-6192 3:6193-6222 5:6223-6257 6:6258-6759 8:6760-6919 9:6920-6963 11:6964-7008 12:7009-7093 13:7094-7098 14:7099-7188 15:7189-8156]	4.82e-38	196	178.016	2059	1101	959	56193728	56194680	0.00139	649	66.0896	649	66.0896	52	5.29532	Plus	Minus	8157	Retrovirus-related Pol polyprotein from transposon TNT 1-94	C:retrotransposon nucleocapsid; F:nucleic acid binding; F:methylmalonate-semialdehyde dehydrogenase (acylating) activity; F:zinc ion binding; P:DNA integration; P:oxidation-reduction process	EC:1.2.1.27	Methylmalonate-semialdehyde dehydrogenase (CoA acylating)	-	-	-	-	-	-	-	-	-	-	-	-	-	-	-	-	-	-	-	-	-	-	-	-
Fsp-Ps 3.1_LOD1.5 Interval	TRINITY_DN13175_c0_g1_i1	not available	len=8157 path=[0:0-6061 2:6062-6192 3:6193-6222 5:6223-6257 6:6258-6759 8:6760-6919 9:6920-6963 11:6964-7008 12:7009-7093 13:7094-7098 14:7099-7188 15:7189-8156]	1.68e-37	194	176.213	1735	1086	650	68655879	68656528	0.000941	440	67.0732	440	67.0732	12	1.82927	Plus	Minus	8157	Retrovirus-related Pol polyprotein from transposon TNT 1-94	C:retrotransposon nucleocapsid; F:nucleic acid binding; F:methylmalonate-semialdehyde dehydrogenase (acylating) activity; F:zinc ion binding; P:DNA integration; P:oxidation-reduction process	EC:1.2.1.27	Methylmalonate-semialdehyde dehydrogenase (CoA acylating)	-	-	-	-	-	-	-	-	-	-	-	-	-	-	-	-	-	-	-	-	-	-	-	-
Fsp-Ps 3.1_LOD1.5 Interval	TRINITY_DN13175_c0_g1_i1	not available	len=8157 path=[0:0-6061 2:6062-6192 3:6193-6222 5:6223-6257 6:6258-6759 8:6760-6919 9:6920-6963 11:6964-7008 12:7009-7093 13:7094-7098 14:7099-7188 15:7189-8156]	5.87e-37	192	174.41	2061	996	1066	45458092	45459157	0.00155	694	64.2593	694	64.2593	28	2.59259	Plus	Minus	8157	Retrovirus-related Pol polyprotein from transposon TNT 1-94	C:retrotransposon nucleocapsid; F:nucleic acid binding; F:methylmalonate-semialdehyde dehydrogenase (acylating) activity; F:zinc ion binding; P:DNA integration; P:oxidation-reduction process	EC:1.2.1.27	Methylmalonate-semialdehyde dehydrogenase (CoA acylating)	-	-	-	-	-	-	-	-	-	-	-	-	-	-	-	-	-	-	-	-	-	-	-	-
Fsp-Ps 3.1_LOD1.5 Interval	TRINITY_DN13175_c0_g1_i1	not available	len=8157 path=[0:0-6061 2:6062-6192 3:6193-6222 5:6223-6257 6:6258-6759 8:6760-6919 9:6920-6963 11:6964-7008 12:7009-7093 13:7094-7098 14:7099-7188 15:7189-8156]	5.87e-37	192	174.41	3068	3484	417	42424236	42424653	0.000605	295	69.74	295	69.74	11	2.60047	Plus	Plus	8157	Retrovirus-related Pol polyprotein from transposon TNT 1-94	C:retrotransposon nucleocapsid; F:nucleic acid binding; F:methylmalonate-semialdehyde dehydrogenase (acylating) activity; F:zinc ion binding; P:DNA integration; P:oxidation-reduction process	EC:1.2.1.27	Methylmalonate-semialdehyde dehydrogenase (CoA acylating)	-	-	-	-	-	-	-	-	-	-	-	-	-	-	-	-	-	-	-	-	-	-	-	-
Fsp-Ps 3.1_LOD1.5 Interval	TRINITY_DN13175_c0_g1_i1	not available	len=8157 path=[0:0-6061 2:6062-6192 3:6193-6222 5:6223-6257 6:6258-6759 8:6760-6919 9:6920-6963 11:6964-7008 12:7009-7093 13:7094-7098 14:7099-7188 15:7189-8156]	2.05e-36	190	172.606	2059	1404	656	29331552	29332207	0.00095	440	66.365	440	66.365	14	2.11161	Plus	Minus	8157	Retrovirus-related Pol polyprotein from transposon TNT 1-94	C:retrotransposon nucleocapsid; F:nucleic acid binding; F:methylmalonate-semialdehyde dehydrogenase (acylating) activity; F:zinc ion binding; P:DNA integration; P:oxidation-reduction process	EC:1.2.1.27	Methylmalonate-semialdehyde dehydrogenase (CoA acylating)	-	-	-	-	-	-	-	-	-	-	-	-	-	-	-	-	-	-	-	-	-	-	-	-
Fsp-Ps 3.1_LOD1.5 Interval	TRINITY_DN13175_c0_g1_i1	not available	len=8157 path=[0:0-6061 2:6062-6192 3:6193-6222 5:6223-6257 6:6258-6759 8:6760-6919 9:6920-6963 11:6964-7008 12:7009-7093 13:7094-7098 14:7099-7188 15:7189-8156]	2.05e-36	190	172.606	1422	2061	640	21541158	21541796	0.000929	431	66.7183	431	66.7183	13	2.01238	Plus	Plus	8157	Retrovirus-related Pol polyprotein from transposon TNT 1-94	C:retrotransposon nucleocapsid; F:nucleic acid binding; F:methylmalonate-semialdehyde dehydrogenase (acylating) activity; F:zinc ion binding; P:DNA integration; P:oxidation-reduction process	EC:1.2.1.27	Methylmalonate-semialdehyde dehydrogenase (CoA acylating)	-	-	-	-	-	-	-	-	-	-	-	-	-	-	-	-	-	-	-	-	-	-	-	-
Fsp-Ps 3.1_LOD1.5 Interval	TRINITY_DN13175_c0_g1_i1	not available	len=8157 path=[0:0-6061 2:6062-6192 3:6193-6222 5:6223-6257 6:6258-6759 8:6760-6919 9:6920-6963 11:6964-7008 12:7009-7093 13:7094-7098 14:7099-7188 15:7189-8156]	7.15e-36	188	170.803	3217	2411	807	32805022	32805833	0.00117	539	65.4921	539	65.4921	27	3.28068	Plus	Minus	8157	Retrovirus-related Pol polyprotein from transposon TNT 1-94	C:retrotransposon nucleocapsid; F:nucleic acid binding; F:methylmalonate-semialdehyde dehydrogenase (acylating) activity; F:zinc ion binding; P:DNA integration; P:oxidation-reduction process	EC:1.2.1.27	Methylmalonate-semialdehyde dehydrogenase (CoA acylating)	-	-	-	-	-	-	-	-	-	-	-	-	-	-	-	-	-	-	-	-	-	-	-	-
Fsp-Ps 3.1_LOD1.5 Interval	TRINITY_DN13175_c0_g1_i1	not available	len=8157 path=[0:0-6061 2:6062-6192 3:6193-6222 5:6223-6257 6:6258-6759 8:6760-6919 9:6920-6963 11:6964-7008 12:7009-7093 13:7094-7098 14:7099-7188 15:7189-8156]	2.5e-35	186	169	2137	1141	997	2079456	2080454	0.00145	664	64.9706	664	64.9706	48	4.69667	Plus	Minus	8157	Retrovirus-related Pol polyprotein from transposon TNT 1-94	C:retrotransposon nucleocapsid; F:nucleic acid binding; F:methylmalonate-semialdehyde dehydrogenase (acylating) activity; F:zinc ion binding; P:DNA integration; P:oxidation-reduction process	EC:1.2.1.27	Methylmalonate-semialdehyde dehydrogenase (CoA acylating)	-	-	-	-	-	-	-	-	-	-	-	-	-	-	-	-	-	-	-	-	-	-	-	-
Fsp-Ps 3.1_LOD1.5 Interval	TRINITY_DN13175_c0_g1_i1	not available	len=8157 path=[0:0-6061 2:6062-6192 3:6193-6222 5:6223-6257 6:6258-6759 8:6760-6919 9:6920-6963 11:6964-7008 12:7009-7093 13:7094-7098 14:7099-7188 15:7189-8156]	2.5e-35	186	169	6839	6747	93	38676558	38676650	0.000132	93	100	93	100	0	0	Plus	Minus	8157	Retrovirus-related Pol polyprotein from transposon TNT 1-94	C:retrotransposon nucleocapsid; F:nucleic acid binding; F:methylmalonate-semialdehyde dehydrogenase (acylating) activity; F:zinc ion binding; P:DNA integration; P:oxidation-reduction process	EC:1.2.1.27	Methylmalonate-semialdehyde dehydrogenase (CoA acylating)	-	-	-	-	-	-	-	-	-	-	-	-	-	-	-	-	-	-	-	-	-	-	-	-
Fsp-Ps 3.1_LOD1.5 Interval	TRINITY_DN13175_c0_g1_i1	not available	len=8157 path=[0:0-6061 2:6062-6192 3:6193-6222 5:6223-6257 6:6258-6759 8:6760-6919 9:6920-6963 11:6964-7008 12:7009-7093 13:7094-7098 14:7099-7188 15:7189-8156]	3.04e-34	182	165.393	1986	640	1347	40179176	40180525	0.00195	876	63.9416	876	63.9416	43	3.13869	Plus	Minus	8157	Retrovirus-related Pol polyprotein from transposon TNT 1-94	C:retrotransposon nucleocapsid; F:nucleic acid binding; F:methylmalonate-semialdehyde dehydrogenase (acylating) activity; F:zinc ion binding; P:DNA integration; P:oxidation-reduction process	EC:1.2.1.27	Methylmalonate-semialdehyde dehydrogenase (CoA acylating)	-	-	-	-	-	-	-	-	-	-	-	-	-	-	-	-	-	-	-	-	-	-	-	-
Fsp-Ps 3.1_LOD1.5 Interval	TRINITY_DN13175_c0_g1_i1	not available	len=8157 path=[0:0-6061 2:6062-6192 3:6193-6222 5:6223-6257 6:6258-6759 8:6760-6919 9:6920-6963 11:6964-7008 12:7009-7093 13:7094-7098 14:7099-7188 15:7189-8156]	3.04e-34	182	165.393	2134	1731	404	32416061	32416467	0.000584	282	69.2875	282	69.2875	3	0.737101	Plus	Minus	8157	Retrovirus-related Pol polyprotein from transposon TNT 1-94	C:retrotransposon nucleocapsid; F:nucleic acid binding; F:methylmalonate-semialdehyde dehydrogenase (acylating) activity; F:zinc ion binding; P:DNA integration; P:oxidation-reduction process	EC:1.2.1.27	Methylmalonate-semialdehyde dehydrogenase (CoA acylating)	-	-	-	-	-	-	-	-	-	-	-	-	-	-	-	-	-	-	-	-	-	-	-	-
Fsp-Ps 3.1_LOD1.5 Interval	TRINITY_DN13175_c0_g1_i1	not available	len=8157 path=[0:0-6061 2:6062-6192 3:6193-6222 5:6223-6257 6:6258-6759 8:6760-6919 9:6920-6963 11:6964-7008 12:7009-7093 13:7094-7098 14:7099-7188 15:7189-8156]	3.7e-33	178	161.786	1118	2059	942	25498104	25499035	0.00137	633	66.1442	633	66.1442	40	4.17973	Plus	Plus	8157	Retrovirus-related Pol polyprotein from transposon TNT 1-94	C:retrotransposon nucleocapsid; F:nucleic acid binding; F:methylmalonate-semialdehyde dehydrogenase (acylating) activity; F:zinc ion binding; P:DNA integration; P:oxidation-reduction process	EC:1.2.1.27	Methylmalonate-semialdehyde dehydrogenase (CoA acylating)	-	-	-	-	-	-	-	-	-	-	-	-	-	-	-	-	-	-	-	-	-	-	-	-
Fsp-Ps 3.1_LOD1.5 Interval	TRINITY_DN13175_c0_g1_i1	not available	len=8157 path=[0:0-6061 2:6062-6192 3:6193-6222 5:6223-6257 6:6258-6759 8:6760-6919 9:6920-6963 11:6964-7008 12:7009-7093 13:7094-7098 14:7099-7188 15:7189-8156]	3.7e-33	178	161.786	2123	1596	528	5793829	5794356	0.000764	357	67.2316	357	67.2316	6	1.12994	Plus	Minus	8157	Retrovirus-related Pol polyprotein from transposon TNT 1-94	C:retrotransposon nucleocapsid; F:nucleic acid binding; F:methylmalonate-semialdehyde dehydrogenase (acylating) activity; F:zinc ion binding; P:DNA integration; P:oxidation-reduction process	EC:1.2.1.27	Methylmalonate-semialdehyde dehydrogenase (CoA acylating)	-	-	-	-	-	-	-	-	-	-	-	-	-	-	-	-	-	-	-	-	-	-	-	-
Fsp-Ps 3.1_LOD1.5 Interval	TRINITY_DN13175_c0_g1_i1	not available	len=8157 path=[0:0-6061 2:6062-6192 3:6193-6222 5:6223-6257 6:6258-6759 8:6760-6919 9:6920-6963 11:6964-7008 12:7009-7093 13:7094-7098 14:7099-7188 15:7189-8156]	3.7e-33	178	161.786	1626	2123	498	11568183	11568680	0.000723	337	67.4	337	67.4	4	0.8	Plus	Plus	8157	Retrovirus-related Pol polyprotein from transposon TNT 1-94	C:retrotransposon nucleocapsid; F:nucleic acid binding; F:methylmalonate-semialdehyde dehydrogenase (acylating) activity; F:zinc ion binding; P:DNA integration; P:oxidation-reduction process	EC:1.2.1.27	Methylmalonate-semialdehyde dehydrogenase (CoA acylating)	-	-	-	-	-	-	-	-	-	-	-	-	-	-	-	-	-	-	-	-	-	-	-	-
Fsp-Ps 3.1_LOD1.5 Interval	TRINITY_DN13175_c0_g1_i1	not available	len=8157 path=[0:0-6061 2:6062-6192 3:6193-6222 5:6223-6257 6:6258-6759 8:6760-6919 9:6920-6963 11:6964-7008 12:7009-7093 13:7094-7098 14:7099-7188 15:7189-8156]	3.7e-33	178	161.786	2582	3595	1014	66610418	66611431	0.00147	664	64.2788	664	64.2788	38	3.67861	Plus	Plus	8157	Retrovirus-related Pol polyprotein from transposon TNT 1-94	C:retrotransposon nucleocapsid; F:nucleic acid binding; F:methylmalonate-semialdehyde dehydrogenase (acylating) activity; F:zinc ion binding; P:DNA integration; P:oxidation-reduction process	EC:1.2.1.27	Methylmalonate-semialdehyde dehydrogenase (CoA acylating)	-	-	-	-	-	-	-	-	-	-	-	-	-	-	-	-	-	-	-	-	-	-	-	-
Fsp-Ps 3.1_LOD1.5 Interval	TRINITY_DN13175_c0_g1_i1	not available	len=8157 path=[0:0-6061 2:6062-6192 3:6193-6222 5:6223-6257 6:6258-6759 8:6760-6919 9:6920-6963 11:6964-7008 12:7009-7093 13:7094-7098 14:7099-7188 15:7189-8156]	1.29e-32	176	159.983	2105	1623	483	44736101	44736583	0.000698	325	67.2878	325	67.2878	0	0	Plus	Minus	8157	Retrovirus-related Pol polyprotein from transposon TNT 1-94	C:retrotransposon nucleocapsid; F:nucleic acid binding; F:methylmalonate-semialdehyde dehydrogenase (acylating) activity; F:zinc ion binding; P:DNA integration; P:oxidation-reduction process	EC:1.2.1.27	Methylmalonate-semialdehyde dehydrogenase (CoA acylating)	-	-	-	-	-	-	-	-	-	-	-	-	-	-	-	-	-	-	-	-	-	-	-	-
Fsp-Ps 3.1_LOD1.5 Interval	TRINITY_DN13175_c0_g1_i1	not available	len=8157 path=[0:0-6061 2:6062-6192 3:6193-6222 5:6223-6257 6:6258-6759 8:6760-6919 9:6920-6963 11:6964-7008 12:7009-7093 13:7094-7098 14:7099-7188 15:7189-8156]	1.29e-32	176	159.983	6747	6839	93	66003717	66003809	0.000135	91	97.8495	91	97.8495	0	0	Plus	Plus	8157	Retrovirus-related Pol polyprotein from transposon TNT 1-94	C:retrotransposon nucleocapsid; F:nucleic acid binding; F:methylmalonate-semialdehyde dehydrogenase (acylating) activity; F:zinc ion binding; P:DNA integration; P:oxidation-reduction process	EC:1.2.1.27	Methylmalonate-semialdehyde dehydrogenase (CoA acylating)	-	-	-	-	-	-	-	-	-	-	-	-	-	-	-	-	-	-	-	-	-	-	-	-
Fsp-Ps 3.1_LOD1.5 Interval	TRINITY_DN13175_c0_g1_i1	not available	len=8157 path=[0:0-6061 2:6062-6192 3:6193-6222 5:6223-6257 6:6258-6759 8:6760-6919 9:6920-6963 11:6964-7008 12:7009-7093 13:7094-7098 14:7099-7188 15:7189-8156]	1.29e-32	176	159.983	6945	6853	93	38676982	38677074	0.000132	91	97.8495	91	97.8495	0	0	Plus	Minus	8157	Retrovirus-related Pol polyprotein from transposon TNT 1-94	C:retrotransposon nucleocapsid; F:nucleic acid binding; F:methylmalonate-semialdehyde dehydrogenase (acylating) activity; F:zinc ion binding; P:DNA integration; P:oxidation-reduction process	EC:1.2.1.27	Methylmalonate-semialdehyde dehydrogenase (CoA acylating)	-	-	-	-	-	-	-	-	-	-	-	-	-	-	-	-	-	-	-	-	-	-	-	-
Fsp-Ps 3.1_LOD1.5 Interval	TRINITY_DN13175_c0_g1_i1	not available	len=8157 path=[0:0-6061 2:6062-6192 3:6193-6222 5:6223-6257 6:6258-6759 8:6760-6919 9:6920-6963 11:6964-7008 12:7009-7093 13:7094-7098 14:7099-7188 15:7189-8156]	4.51e-32	174	158.179	2631	3589	959	56650518	56651461	0.00139	622	64.3226	622	64.3226	31	3.20579	Plus	Plus	8157	Retrovirus-related Pol polyprotein from transposon TNT 1-94	C:retrotransposon nucleocapsid; F:nucleic acid binding; F:methylmalonate-semialdehyde dehydrogenase (acylating) activity; F:zinc ion binding; P:DNA integration; P:oxidation-reduction process	EC:1.2.1.27	Methylmalonate-semialdehyde dehydrogenase (CoA acylating)	-	-	-	-	-	-	-	-	-	-	-	-	-	-	-	-	-	-	-	-	-	-	-	-
Fsp-Ps 3.1_LOD1.5 Interval	TRINITY_DN13175_c0_g1_i1	not available	len=8157 path=[0:0-6061 2:6062-6192 3:6193-6222 5:6223-6257 6:6258-6759 8:6760-6919 9:6920-6963 11:6964-7008 12:7009-7093 13:7094-7098 14:7099-7188 15:7189-8156]	1.58e-31	172	156.376	1027	1810	784	22183285	22184064	0.00114	536	66.7497	536	66.7497	42	5.23039	Plus	Plus	8157	Retrovirus-related Pol polyprotein from transposon TNT 1-94	C:retrotransposon nucleocapsid; F:nucleic acid binding; F:methylmalonate-semialdehyde dehydrogenase (acylating) activity; F:zinc ion binding; P:DNA integration; P:oxidation-reduction process	EC:1.2.1.27	Methylmalonate-semialdehyde dehydrogenase (CoA acylating)	-	-	-	-	-	-	-	-	-	-	-	-	-	-	-	-	-	-	-	-	-	-	-	-
Fsp-Ps 3.1_LOD1.5 Interval	TRINITY_DN13175_c0_g1_i1	not available	len=8157 path=[0:0-6061 2:6062-6192 3:6193-6222 5:6223-6257 6:6258-6759 8:6760-6919 9:6920-6963 11:6964-7008 12:7009-7093 13:7094-7098 14:7099-7188 15:7189-8156]	1.58e-31	172	156.376	2123	1570	554	32750483	32751034	0.000802	372	66.7864	372	66.7864	8	1.43627	Plus	Minus	8157	Retrovirus-related Pol polyprotein from transposon TNT 1-94	C:retrotransposon nucleocapsid; F:nucleic acid binding; F:methylmalonate-semialdehyde dehydrogenase (acylating) activity; F:zinc ion binding; P:DNA integration; P:oxidation-reduction process	EC:1.2.1.27	Methylmalonate-semialdehyde dehydrogenase (CoA acylating)	-	-	-	-	-	-	-	-	-	-	-	-	-	-	-	-	-	-	-	-	-	-	-	-
Fsp-Ps 3.1_LOD1.5 Interval	TRINITY_DN13175_c0_g1_i1	not available	len=8157 path=[0:0-6061 2:6062-6192 3:6193-6222 5:6223-6257 6:6258-6759 8:6760-6919 9:6920-6963 11:6964-7008 12:7009-7093 13:7094-7098 14:7099-7188 15:7189-8156]	1.58e-31	172	156.376	3220	2469	752	42132290	42133039	0.00109	504	66.3158	504	66.3158	18	2.36842	Plus	Minus	8157	Retrovirus-related Pol polyprotein from transposon TNT 1-94	C:retrotransposon nucleocapsid; F:nucleic acid binding; F:methylmalonate-semialdehyde dehydrogenase (acylating) activity; F:zinc ion binding; P:DNA integration; P:oxidation-reduction process	EC:1.2.1.27	Methylmalonate-semialdehyde dehydrogenase (CoA acylating)	-	-	-	-	-	-	-	-	-	-	-	-	-	-	-	-	-	-	-	-	-	-	-	-
Fsp-Ps 3.1_LOD1.5 Interval	TRINITY_DN13175_c0_g1_i1	not available	len=8157 path=[0:0-6061 2:6062-6192 3:6193-6222 5:6223-6257 6:6258-6759 8:6760-6919 9:6920-6963 11:6964-7008 12:7009-7093 13:7094-7098 14:7099-7188 15:7189-8156]	5.5e-31	170	154.573	2890	2402	489	17343357	17343843	0.000707	336	68.0162	336	68.0162	12	2.42915	Plus	Minus	8157	Retrovirus-related Pol polyprotein from transposon TNT 1-94	C:retrotransposon nucleocapsid; F:nucleic acid binding; F:methylmalonate-semialdehyde dehydrogenase (acylating) activity; F:zinc ion binding; P:DNA integration; P:oxidation-reduction process	EC:1.2.1.27	Methylmalonate-semialdehyde dehydrogenase (CoA acylating)	-	-	-	-	-	-	-	-	-	-	-	-	-	-	-	-	-	-	-	-	-	-	-	-
Fsp-Ps 3.1_LOD1.5 Interval	TRINITY_DN13175_c0_g1_i1	not available	len=8157 path=[0:0-6061 2:6062-6192 3:6193-6222 5:6223-6257 6:6258-6759 8:6760-6919 9:6920-6963 11:6964-7008 12:7009-7093 13:7094-7098 14:7099-7188 15:7189-8156]	5.5e-31	170	154.573	6679	6839	161	1334519	1334670	0.000234	132	81.4815	132	81.4815	11	6.79012	Plus	Plus	8157	Retrovirus-related Pol polyprotein from transposon TNT 1-94	C:retrotransposon nucleocapsid; F:nucleic acid binding; F:methylmalonate-semialdehyde dehydrogenase (acylating) activity; F:zinc ion binding; P:DNA integration; P:oxidation-reduction process	EC:1.2.1.27	Methylmalonate-semialdehyde dehydrogenase (CoA acylating)	-	-	-	-	-	-	-	-	-	-	-	-	-	-	-	-	-	-	-	-	-	-	-	-
Fsp-Ps 3.1_LOD1.5 Interval	TRINITY_DN13175_c0_g1_i1	not available	len=8157 path=[0:0-6061 2:6062-6192 3:6193-6222 5:6223-6257 6:6258-6759 8:6760-6919 9:6920-6963 11:6964-7008 12:7009-7093 13:7094-7098 14:7099-7188 15:7189-8156]	1.92e-30	168	152.769	2123	1502	622	22199009	22199630	0.0009	419	66.2975	419	66.2975	20	3.16456	Plus	Minus	8157	Retrovirus-related Pol polyprotein from transposon TNT 1-94	C:retrotransposon nucleocapsid; F:nucleic acid binding; F:methylmalonate-semialdehyde dehydrogenase (acylating) activity; F:zinc ion binding; P:DNA integration; P:oxidation-reduction process	EC:1.2.1.27	Methylmalonate-semialdehyde dehydrogenase (CoA acylating)	-	-	-	-	-	-	-	-	-	-	-	-	-	-	-	-	-	-	-	-	-	-	-	-
Fsp-Ps 3.1_LOD1.5 Interval	TRINITY_DN13175_c0_g1_i1	not available	len=8157 path=[0:0-6061 2:6062-6192 3:6193-6222 5:6223-6257 6:6258-6759 8:6760-6919 9:6920-6963 11:6964-7008 12:7009-7093 13:7094-7098 14:7099-7188 15:7189-8156]	1.92e-30	168	152.769	2890	2402	489	17258604	17259090	0.000707	333	67.8208	333	67.8208	6	1.222	Plus	Minus	8157	Retrovirus-related Pol polyprotein from transposon TNT 1-94	C:retrotransposon nucleocapsid; F:nucleic acid binding; F:methylmalonate-semialdehyde dehydrogenase (acylating) activity; F:zinc ion binding; P:DNA integration; P:oxidation-reduction process	EC:1.2.1.27	Methylmalonate-semialdehyde dehydrogenase (CoA acylating)	-	-	-	-	-	-	-	-	-	-	-	-	-	-	-	-	-	-	-	-	-	-	-	-
Fsp-Ps 3.1_LOD1.5 Interval	TRINITY_DN13175_c0_g1_i1	not available	len=8157 path=[0:0-6061 2:6062-6192 3:6193-6222 5:6223-6257 6:6258-6759 8:6760-6919 9:6920-6963 11:6964-7008 12:7009-7093 13:7094-7098 14:7099-7188 15:7189-8156]	2.34e-29	164	149.163	1565	2059	495	35321907	35322398	0.000719	336	67.3347	336	67.3347	11	2.20441	Plus	Plus	8157	Retrovirus-related Pol polyprotein from transposon TNT 1-94	C:retrotransposon nucleocapsid; F:nucleic acid binding; F:methylmalonate-semialdehyde dehydrogenase (acylating) activity; F:zinc ion binding; P:DNA integration; P:oxidation-reduction process	EC:1.2.1.27	Methylmalonate-semialdehyde dehydrogenase (CoA acylating)	-	-	-	-	-	-	-	-	-	-	-	-	-	-	-	-	-	-	-	-	-	-	-	-
Fsp-Ps 3.1_LOD1.5 Interval	TRINITY_DN13175_c0_g1_i1	not available	len=8157 path=[0:0-6061 2:6062-6192 3:6193-6222 5:6223-6257 6:6258-6759 8:6760-6919 9:6920-6963 11:6964-7008 12:7009-7093 13:7094-7098 14:7099-7188 15:7189-8156]	2.34e-29	164	149.163	2908	2529	380	40494729	40495107	0.000549	264	69.2913	264	69.2913	3	0.787402	Plus	Minus	8157	Retrovirus-related Pol polyprotein from transposon TNT 1-94	C:retrotransposon nucleocapsid; F:nucleic acid binding; F:methylmalonate-semialdehyde dehydrogenase (acylating) activity; F:zinc ion binding; P:DNA integration; P:oxidation-reduction process	EC:1.2.1.27	Methylmalonate-semialdehyde dehydrogenase (CoA acylating)	-	-	-	-	-	-	-	-	-	-	-	-	-	-	-	-	-	-	-	-	-	-	-	-
Fsp-Ps 3.1_LOD1.5 Interval	TRINITY_DN13175_c0_g1_i1	not available	len=8157 path=[0:0-6061 2:6062-6192 3:6193-6222 5:6223-6257 6:6258-6759 8:6760-6919 9:6920-6963 11:6964-7008 12:7009-7093 13:7094-7098 14:7099-7188 15:7189-8156]	2.85e-28	160	145.556	1731	2123	393	66492482	66492871	0.000571	275	69.4444	275	69.4444	9	2.27273	Plus	Plus	8157	Retrovirus-related Pol polyprotein from transposon TNT 1-94	C:retrotransposon nucleocapsid; F:nucleic acid binding; F:methylmalonate-semialdehyde dehydrogenase (acylating) activity; F:zinc ion binding; P:DNA integration; P:oxidation-reduction process	EC:1.2.1.27	Methylmalonate-semialdehyde dehydrogenase (CoA acylating)	-	-	-	-	-	-	-	-	-	-	-	-	-	-	-	-	-	-	-	-	-	-	-	-
Fsp-Ps 3.1_LOD1.5 Interval	TRINITY_DN13175_c0_g1_i1	not available	len=8157 path=[0:0-6061 2:6062-6192 3:6193-6222 5:6223-6257 6:6258-6759 8:6760-6919 9:6920-6963 11:6964-7008 12:7009-7093 13:7094-7098 14:7099-7188 15:7189-8156]	2.85e-28	160	145.556	6852	7042	191	4877864	4878035	0.000277	149	77.6042	149	77.6042	21	10.9375	Plus	Plus	8157	Retrovirus-related Pol polyprotein from transposon TNT 1-94	C:retrotransposon nucleocapsid; F:nucleic acid binding; F:methylmalonate-semialdehyde dehydrogenase (acylating) activity; F:zinc ion binding; P:DNA integration; P:oxidation-reduction process	EC:1.2.1.27	Methylmalonate-semialdehyde dehydrogenase (CoA acylating)	-	-	-	-	-	-	-	-	-	-	-	-	-	-	-	-	-	-	-	-	-	-	-	-
Fsp-Ps 3.1_LOD1.5 Interval	TRINITY_DN13175_c0_g1_i1	not available	len=8157 path=[0:0-6061 2:6062-6192 3:6193-6222 5:6223-6257 6:6258-6759 8:6760-6919 9:6920-6963 11:6964-7008 12:7009-7093 13:7094-7098 14:7099-7188 15:7189-8156]	9.94e-28	158	143.752	7433	7873	441	22114543	22114990	0.00064	308	68.1416	308	68.1416	15	3.31858	Plus	Plus	8157	Retrovirus-related Pol polyprotein from transposon TNT 1-94	C:retrotransposon nucleocapsid; F:nucleic acid binding; F:methylmalonate-semialdehyde dehydrogenase (acylating) activity; F:zinc ion binding; P:DNA integration; P:oxidation-reduction process	EC:1.2.1.27	Methylmalonate-semialdehyde dehydrogenase (CoA acylating)	-	-	-	-	-	-	-	-	-	-	-	-	-	-	-	-	-	-	-	-	-	-	-	-
Fsp-Ps 3.1_LOD1.5 Interval	TRINITY_DN13175_c0_g1_i1	not available	len=8157 path=[0:0-6061 2:6062-6192 3:6193-6222 5:6223-6257 6:6258-6759 8:6760-6919 9:6920-6963 11:6964-7008 12:7009-7093 13:7094-7098 14:7099-7188 15:7189-8156]	3.47e-27	156	141.949	1555	2059	505	42673229	42673733	0.000733	340	66.7976	340	66.7976	8	1.57171	Plus	Plus	8157	Retrovirus-related Pol polyprotein from transposon TNT 1-94	C:retrotransposon nucleocapsid; F:nucleic acid binding; F:methylmalonate-semialdehyde dehydrogenase (acylating) activity; F:zinc ion binding; P:DNA integration; P:oxidation-reduction process	EC:1.2.1.27	Methylmalonate-semialdehyde dehydrogenase (CoA acylating)	-	-	-	-	-	-	-	-	-	-	-	-	-	-	-	-	-	-	-	-	-	-	-	-
Fsp-Ps 3.1_LOD1.5 Interval	TRINITY_DN13175_c0_g1_i1	not available	len=8157 path=[0:0-6061 2:6062-6192 3:6193-6222 5:6223-6257 6:6258-6759 8:6760-6919 9:6920-6963 11:6964-7008 12:7009-7093 13:7094-7098 14:7099-7188 15:7189-8156]	3.47e-27	156	141.949	1611	2055	445	39785102	39785546	0.000646	303	67.6339	303	67.6339	6	1.33929	Plus	Plus	8157	Retrovirus-related Pol polyprotein from transposon TNT 1-94	C:retrotransposon nucleocapsid; F:nucleic acid binding; F:methylmalonate-semialdehyde dehydrogenase (acylating) activity; F:zinc ion binding; P:DNA integration; P:oxidation-reduction process	EC:1.2.1.27	Methylmalonate-semialdehyde dehydrogenase (CoA acylating)	-	-	-	-	-	-	-	-	-	-	-	-	-	-	-	-	-	-	-	-	-	-	-	-
Fsp-Ps 3.1_LOD1.5 Interval	TRINITY_DN13175_c0_g1_i1	not available	len=8157 path=[0:0-6061 2:6062-6192 3:6193-6222 5:6223-6257 6:6258-6759 8:6760-6919 9:6920-6963 11:6964-7008 12:7009-7093 13:7094-7098 14:7099-7188 15:7189-8156]	3.47e-27	156	141.949	6733	6839	107	56446971	56447078	0.000155	97	89.8148	97	89.8148	1	0.925926	Plus	Plus	8157	Retrovirus-related Pol polyprotein from transposon TNT 1-94	C:retrotransposon nucleocapsid; F:nucleic acid binding; F:methylmalonate-semialdehyde dehydrogenase (acylating) activity; F:zinc ion binding; P:DNA integration; P:oxidation-reduction process	EC:1.2.1.27	Methylmalonate-semialdehyde dehydrogenase (CoA acylating)	-	-	-	-	-	-	-	-	-	-	-	-	-	-	-	-	-	-	-	-	-	-	-	-
Fsp-Ps 3.1_LOD1.5 Interval	TRINITY_DN13175_c0_g1_i1	not available	len=8157 path=[0:0-6061 2:6062-6192 3:6193-6222 5:6223-6257 6:6258-6759 8:6760-6919 9:6920-6963 11:6964-7008 12:7009-7093 13:7094-7098 14:7099-7188 15:7189-8156]	1.21e-26	154	140.146	3134	2463	672	68625823	68626489	0.000973	445	65.7312	445	65.7312	15	2.21566	Plus	Minus	8157	Retrovirus-related Pol polyprotein from transposon TNT 1-94	C:retrotransposon nucleocapsid; F:nucleic acid binding; F:methylmalonate-semialdehyde dehydrogenase (acylating) activity; F:zinc ion binding; P:DNA integration; P:oxidation-reduction process	EC:1.2.1.27	Methylmalonate-semialdehyde dehydrogenase (CoA acylating)	-	-	-	-	-	-	-	-	-	-	-	-	-	-	-	-	-	-	-	-	-	-	-	-
Fsp-Ps 3.1_LOD1.5 Interval	TRINITY_DN13175_c0_g1_i1	not available	len=8157 path=[0:0-6061 2:6062-6192 3:6193-6222 5:6223-6257 6:6258-6759 8:6760-6919 9:6920-6963 11:6964-7008 12:7009-7093 13:7094-7098 14:7099-7188 15:7189-8156]	4.23e-26	152	138.342	1839	2134	296	15195518	15195815	0.00043	210	70.4698	210	70.4698	2	0.671141	Plus	Plus	8157	Retrovirus-related Pol polyprotein from transposon TNT 1-94	C:retrotransposon nucleocapsid; F:nucleic acid binding; F:methylmalonate-semialdehyde dehydrogenase (acylating) activity; F:zinc ion binding; P:DNA integration; P:oxidation-reduction process	EC:1.2.1.27	Methylmalonate-semialdehyde dehydrogenase (CoA acylating)	-	-	-	-	-	-	-	-	-	-	-	-	-	-	-	-	-	-	-	-	-	-	-	-
Fsp-Ps 3.1_LOD1.5 Interval	TRINITY_DN13175_c0_g1_i1	not available	len=8157 path=[0:0-6061 2:6062-6192 3:6193-6222 5:6223-6257 6:6258-6759 8:6760-6919 9:6920-6963 11:6964-7008 12:7009-7093 13:7094-7098 14:7099-7188 15:7189-8156]	4.23e-26	152	138.342	1839	2122	284	5107155	5107438	0.000412	203	71.2281	203	71.2281	2	0.701754	Plus	Plus	8157	Retrovirus-related Pol polyprotein from transposon TNT 1-94	C:retrotransposon nucleocapsid; F:nucleic acid binding; F:methylmalonate-semialdehyde dehydrogenase (acylating) activity; F:zinc ion binding; P:DNA integration; P:oxidation-reduction process	EC:1.2.1.27	Methylmalonate-semialdehyde dehydrogenase (CoA acylating)	-	-	-	-	-	-	-	-	-	-	-	-	-	-	-	-	-	-	-	-	-	-	-	-
Fsp-Ps 3.1_LOD1.5 Interval	TRINITY_DN13175_c0_g1_i1	not available	len=8157 path=[0:0-6061 2:6062-6192 3:6193-6222 5:6223-6257 6:6258-6759 8:6760-6919 9:6920-6963 11:6964-7008 12:7009-7093 13:7094-7098 14:7099-7188 15:7189-8156]	4.23e-26	152	138.342	1839	2122	284	25998511	25998794	0.000412	201	70.7746	201	70.7746	0	0	Plus	Plus	8157	Retrovirus-related Pol polyprotein from transposon TNT 1-94	C:retrotransposon nucleocapsid; F:nucleic acid binding; F:methylmalonate-semialdehyde dehydrogenase (acylating) activity; F:zinc ion binding; P:DNA integration; P:oxidation-reduction process	EC:1.2.1.27	Methylmalonate-semialdehyde dehydrogenase (CoA acylating)	-	-	-	-	-	-	-	-	-	-	-	-	-	-	-	-	-	-	-	-	-	-	-	-
Fsp-Ps 3.1_LOD1.5 Interval	TRINITY_DN13175_c0_g1_i1	not available	len=8157 path=[0:0-6061 2:6062-6192 3:6193-6222 5:6223-6257 6:6258-6759 8:6760-6919 9:6920-6963 11:6964-7008 12:7009-7093 13:7094-7098 14:7099-7188 15:7189-8156]	4.23e-26	152	138.342	3133	2463	671	28487461	28488128	0.000971	444	64.9123	444	64.9123	29	4.23977	Plus	Minus	8157	Retrovirus-related Pol polyprotein from transposon TNT 1-94	C:retrotransposon nucleocapsid; F:nucleic acid binding; F:methylmalonate-semialdehyde dehydrogenase (acylating) activity; F:zinc ion binding; P:DNA integration; P:oxidation-reduction process	EC:1.2.1.27	Methylmalonate-semialdehyde dehydrogenase (CoA acylating)	-	-	-	-	-	-	-	-	-	-	-	-	-	-	-	-	-	-	-	-	-	-	-	-
Fsp-Ps 3.1_LOD1.5 Interval	TRINITY_DN13175_c0_g1_i1	not available	len=8157 path=[0:0-6061 2:6062-6192 3:6193-6222 5:6223-6257 6:6258-6759 8:6760-6919 9:6920-6963 11:6964-7008 12:7009-7093 13:7094-7098 14:7099-7188 15:7189-8156]	4.23e-26	152	138.342	5579	5189	391	27388299	27388693	0.000565	272	68.6869	272	68.6869	6	1.51515	Plus	Minus	8157	Retrovirus-related Pol polyprotein from transposon TNT 1-94	C:retrotransposon nucleocapsid; F:nucleic acid binding; F:methylmalonate-semialdehyde dehydrogenase (acylating) activity; F:zinc ion binding; P:DNA integration; P:oxidation-reduction process	EC:1.2.1.27	Methylmalonate-semialdehyde dehydrogenase (CoA acylating)	-	-	-	-	-	-	-	-	-	-	-	-	-	-	-	-	-	-	-	-	-	-	-	-
Fsp-Ps 3.1_LOD1.5 Interval	TRINITY_DN13175_c0_g1_i1	not available	len=8157 path=[0:0-6061 2:6062-6192 3:6193-6222 5:6223-6257 6:6258-6759 8:6760-6919 9:6920-6963 11:6964-7008 12:7009-7093 13:7094-7098 14:7099-7188 15:7189-8156]	4.23e-26	152	138.342	6852	6945	94	1334408	1334501	0.000137	87	92.5532	87	92.5532	0	0	Plus	Plus	8157	Retrovirus-related Pol polyprotein from transposon TNT 1-94	C:retrotransposon nucleocapsid; F:nucleic acid binding; F:methylmalonate-semialdehyde dehydrogenase (acylating) activity; F:zinc ion binding; P:DNA integration; P:oxidation-reduction process	EC:1.2.1.27	Methylmalonate-semialdehyde dehydrogenase (CoA acylating)	-	-	-	-	-	-	-	-	-	-	-	-	-	-	-	-	-	-	-	-	-	-	-	-
Fsp-Ps 3.1_LOD1.5 Interval	TRINITY_DN13175_c0_g1_i1	not available	len=8157 path=[0:0-6061 2:6062-6192 3:6193-6222 5:6223-6257 6:6258-6759 8:6760-6919 9:6920-6963 11:6964-7008 12:7009-7093 13:7094-7098 14:7099-7188 15:7189-8156]	5.15e-25	148	134.736	1197	1535	339	21439511	21439819	0.000492	229	67.5516	229	67.5516	30	8.84956	Plus	Plus	8157	Retrovirus-related Pol polyprotein from transposon TNT 1-94	C:retrotransposon nucleocapsid; F:nucleic acid binding; F:methylmalonate-semialdehyde dehydrogenase (acylating) activity; F:zinc ion binding; P:DNA integration; P:oxidation-reduction process	EC:1.2.1.27	Methylmalonate-semialdehyde dehydrogenase (CoA acylating)	-	-	-	-	-	-	-	-	-	-	-	-	-	-	-	-	-	-	-	-	-	-	-	-
Fsp-Ps 3.1_LOD1.5 Interval	TRINITY_DN13175_c0_g1_i1	not available	len=8157 path=[0:0-6061 2:6062-6192 3:6193-6222 5:6223-6257 6:6258-6759 8:6760-6919 9:6920-6963 11:6964-7008 12:7009-7093 13:7094-7098 14:7099-7188 15:7189-8156]	1.8e-24	146	132.932	2122	1611	512	26152017	26152522	0.000741	346	67.1845	346	67.1845	12	2.3301	Plus	Minus	8157	Retrovirus-related Pol polyprotein from transposon TNT 1-94	C:retrotransposon nucleocapsid; F:nucleic acid binding; F:methylmalonate-semialdehyde dehydrogenase (acylating) activity; F:zinc ion binding; P:DNA integration; P:oxidation-reduction process	EC:1.2.1.27	Methylmalonate-semialdehyde dehydrogenase (CoA acylating)	-	-	-	-	-	-	-	-	-	-	-	-	-	-	-	-	-	-	-	-	-	-	-	-
Fsp-Ps 3.1_LOD1.5 Interval	TRINITY_DN13175_c0_g1_i1	not available	len=8157 path=[0:0-6061 2:6062-6192 3:6193-6222 5:6223-6257 6:6258-6759 8:6760-6919 9:6920-6963 11:6964-7008 12:7009-7093 13:7094-7098 14:7099-7188 15:7189-8156]	6.27e-24	144	131.129	1909	1552	358	2481569	2481926	0.000517	246	68.5237	246	68.5237	2	0.557103	Plus	Minus	8157	Retrovirus-related Pol polyprotein from transposon TNT 1-94	C:retrotransposon nucleocapsid; F:nucleic acid binding; F:methylmalonate-semialdehyde dehydrogenase (acylating) activity; F:zinc ion binding; P:DNA integration; P:oxidation-reduction process	EC:1.2.1.27	Methylmalonate-semialdehyde dehydrogenase (CoA acylating)	-	-	-	-	-	-	-	-	-	-	-	-	-	-	-	-	-	-	-	-	-	-	-	-
Fsp-Ps 3.1_LOD1.5 Interval	TRINITY_DN13175_c0_g1_i1	not available	len=8157 path=[0:0-6061 2:6062-6192 3:6193-6222 5:6223-6257 6:6258-6759 8:6760-6919 9:6920-6963 11:6964-7008 12:7009-7093 13:7094-7098 14:7099-7188 15:7189-8156]	2.19e-23	142	129.325	1169	707	463	42113878	42114342	0.000669	314	66.951	314	66.951	10	2.1322	Plus	Minus	8157	Retrovirus-related Pol polyprotein from transposon TNT 1-94	C:retrotransposon nucleocapsid; F:nucleic acid binding; F:methylmalonate-semialdehyde dehydrogenase (acylating) activity; F:zinc ion binding; P:DNA integration; P:oxidation-reduction process	EC:1.2.1.27	Methylmalonate-semialdehyde dehydrogenase (CoA acylating)	-	-	-	-	-	-	-	-	-	-	-	-	-	-	-	-	-	-	-	-	-	-	-	-
Fsp-Ps 3.1_LOD1.5 Interval	TRINITY_DN13175_c0_g1_i1	not available	len=8157 path=[0:0-6061 2:6062-6192 3:6193-6222 5:6223-6257 6:6258-6759 8:6760-6919 9:6920-6963 11:6964-7008 12:7009-7093 13:7094-7098 14:7099-7188 15:7189-8156]	2.19e-23	142	129.325	2463	2890	428	34818233	34818657	0.000621	288	67.1329	288	67.1329	5	1.1655	Plus	Plus	8157	Retrovirus-related Pol polyprotein from transposon TNT 1-94	C:retrotransposon nucleocapsid; F:nucleic acid binding; F:methylmalonate-semialdehyde dehydrogenase (acylating) activity; F:zinc ion binding; P:DNA integration; P:oxidation-reduction process	EC:1.2.1.27	Methylmalonate-semialdehyde dehydrogenase (CoA acylating)	-	-	-	-	-	-	-	-	-	-	-	-	-	-	-	-	-	-	-	-	-	-	-	-
Fsp-Ps 3.1_LOD1.5 Interval	TRINITY_DN13175_c0_g1_i1	not available	len=8157 path=[0:0-6061 2:6062-6192 3:6193-6222 5:6223-6257 6:6258-6759 8:6760-6919 9:6920-6963 11:6964-7008 12:7009-7093 13:7094-7098 14:7099-7188 15:7189-8156]	2.19e-23	142	129.325	6945	6853	93	34725772	34725863	0.000132	85	91.3978	85	91.3978	1	1.07527	Plus	Minus	8157	Retrovirus-related Pol polyprotein from transposon TNT 1-94	C:retrotransposon nucleocapsid; F:nucleic acid binding; F:methylmalonate-semialdehyde dehydrogenase (acylating) activity; F:zinc ion binding; P:DNA integration; P:oxidation-reduction process	EC:1.2.1.27	Methylmalonate-semialdehyde dehydrogenase (CoA acylating)	-	-	-	-	-	-	-	-	-	-	-	-	-	-	-	-	-	-	-	-	-	-	-	-
Fsp-Ps 3.1_LOD1.5 Interval	TRINITY_DN13175_c0_g1_i1	not available	len=8157 path=[0:0-6061 2:6062-6192 3:6193-6222 5:6223-6257 6:6258-6759 8:6760-6919 9:6920-6963 11:6964-7008 12:7009-7093 13:7094-7098 14:7099-7188 15:7189-8156]	2.67e-22	138	125.719	3133	2461	673	1559992	1560661	0.000974	442	64.7145	442	64.7145	23	3.3675	Plus	Minus	8157	Retrovirus-related Pol polyprotein from transposon TNT 1-94	C:retrotransposon nucleocapsid; F:nucleic acid binding; F:methylmalonate-semialdehyde dehydrogenase (acylating) activity; F:zinc ion binding; P:DNA integration; P:oxidation-reduction process	EC:1.2.1.27	Methylmalonate-semialdehyde dehydrogenase (CoA acylating)	-	-	-	-	-	-	-	-	-	-	-	-	-	-	-	-	-	-	-	-	-	-	-	-
Fsp-Ps 3.1_LOD1.5 Interval	TRINITY_DN13175_c0_g1_i1	not available	len=8157 path=[0:0-6061 2:6062-6192 3:6193-6222 5:6223-6257 6:6258-6759 8:6760-6919 9:6920-6963 11:6964-7008 12:7009-7093 13:7094-7098 14:7099-7188 15:7189-8156]	2.67e-22	138	125.719	2520	2924	405	21542252	21542655	0.000588	276	67.6471	276	67.6471	7	1.71569	Plus	Plus	8157	Retrovirus-related Pol polyprotein from transposon TNT 1-94	C:retrotransposon nucleocapsid; F:nucleic acid binding; F:methylmalonate-semialdehyde dehydrogenase (acylating) activity; F:zinc ion binding; P:DNA integration; P:oxidation-reduction process	EC:1.2.1.27	Methylmalonate-semialdehyde dehydrogenase (CoA acylating)	-	-	-	-	-	-	-	-	-	-	-	-	-	-	-	-	-	-	-	-	-	-	-	-
Fsp-Ps 3.1_LOD1.5 Interval	TRINITY_DN13175_c0_g1_i1	not available	len=8157 path=[0:0-6061 2:6062-6192 3:6193-6222 5:6223-6257 6:6258-6759 8:6760-6919 9:6920-6963 11:6964-7008 12:7009-7093 13:7094-7098 14:7099-7188 15:7189-8156]	2.67e-22	138	125.719	7102	7208	107	28866874	28866980	0.000155	92	85.9813	92	85.9813	0	0	Plus	Plus	8157	Retrovirus-related Pol polyprotein from transposon TNT 1-94	C:retrotransposon nucleocapsid; F:nucleic acid binding; F:methylmalonate-semialdehyde dehydrogenase (acylating) activity; F:zinc ion binding; P:DNA integration; P:oxidation-reduction process	EC:1.2.1.27	Methylmalonate-semialdehyde dehydrogenase (CoA acylating)	-	-	-	-	-	-	-	-	-	-	-	-	-	-	-	-	-	-	-	-	-	-	-	-
Fsp-Ps 3.1_LOD1.5 Interval	TRINITY_DN13175_c0_g1_i1	not available	len=8157 path=[0:0-6061 2:6062-6192 3:6193-6222 5:6223-6257 6:6258-6759 8:6760-6919 9:6920-6963 11:6964-7008 12:7009-7093 13:7094-7098 14:7099-7188 15:7189-8156]	9.31e-22	136	123.915	825	589	237	18158095	18158329	0.000341	171	72.1519	171	72.1519	2	0.843882	Plus	Minus	8157	Retrovirus-related Pol polyprotein from transposon TNT 1-94	C:retrotransposon nucleocapsid; F:nucleic acid binding; F:methylmalonate-semialdehyde dehydrogenase (acylating) activity; F:zinc ion binding; P:DNA integration; P:oxidation-reduction process	EC:1.2.1.27	Methylmalonate-semialdehyde dehydrogenase (CoA acylating)	-	-	-	-	-	-	-	-	-	-	-	-	-	-	-	-	-	-	-	-	-	-	-	-
Fsp-Ps 3.1_LOD1.5 Interval	TRINITY_DN13175_c0_g1_i1	not available	len=8157 path=[0:0-6061 2:6062-6192 3:6193-6222 5:6223-6257 6:6258-6759 8:6760-6919 9:6920-6963 11:6964-7008 12:7009-7093 13:7094-7098 14:7099-7188 15:7189-8156]	9.31e-22	136	123.915	6945	6853	93	34718777	34718868	0.000132	84	90.3226	84	90.3226	1	1.07527	Plus	Minus	8157	Retrovirus-related Pol polyprotein from transposon TNT 1-94	C:retrotransposon nucleocapsid; F:nucleic acid binding; F:methylmalonate-semialdehyde dehydrogenase (acylating) activity; F:zinc ion binding; P:DNA integration; P:oxidation-reduction process	EC:1.2.1.27	Methylmalonate-semialdehyde dehydrogenase (CoA acylating)	-	-	-	-	-	-	-	-	-	-	-	-	-	-	-	-	-	-	-	-	-	-	-	-
Fsp-Ps 3.1_LOD1.5 Interval	TRINITY_DN13175_c0_g1_i1	not available	len=8157 path=[0:0-6061 2:6062-6192 3:6193-6222 5:6223-6257 6:6258-6759 8:6760-6919 9:6920-6963 11:6964-7008 12:7009-7093 13:7094-7098 14:7099-7188 15:7189-8156]	9.31e-22	136	123.915	6865	6945	81	56446945	56447025	0.000118	76	93.8272	76	93.8272	0	0	Plus	Plus	8157	Retrovirus-related Pol polyprotein from transposon TNT 1-94	C:retrotransposon nucleocapsid; F:nucleic acid binding; F:methylmalonate-semialdehyde dehydrogenase (acylating) activity; F:zinc ion binding; P:DNA integration; P:oxidation-reduction process	EC:1.2.1.27	Methylmalonate-semialdehyde dehydrogenase (CoA acylating)	-	-	-	-	-	-	-	-	-	-	-	-	-	-	-	-	-	-	-	-	-	-	-	-
Fsp-Ps 3.1_LOD1.5 Interval	TRINITY_DN13175_c0_g1_i1	not available	len=8157 path=[0:0-6061 2:6062-6192 3:6193-6222 5:6223-6257 6:6258-6759 8:6760-6919 9:6920-6963 11:6964-7008 12:7009-7093 13:7094-7098 14:7099-7188 15:7189-8156]	3.25e-21	134	122.112	3133	2463	671	21874751	21875418	0.000971	441	64.7577	441	64.7577	23	3.37739	Plus	Minus	8157	Retrovirus-related Pol polyprotein from transposon TNT 1-94	C:retrotransposon nucleocapsid; F:nucleic acid binding; F:methylmalonate-semialdehyde dehydrogenase (acylating) activity; F:zinc ion binding; P:DNA integration; P:oxidation-reduction process	EC:1.2.1.27	Methylmalonate-semialdehyde dehydrogenase (CoA acylating)	-	-	-	-	-	-	-	-	-	-	-	-	-	-	-	-	-	-	-	-	-	-	-	-
Fsp-Ps 3.1_LOD1.5 Interval	TRINITY_DN13175_c0_g1_i1	not available	len=8157 path=[0:0-6061 2:6062-6192 3:6193-6222 5:6223-6257 6:6258-6759 8:6760-6919 9:6920-6963 11:6964-7008 12:7009-7093 13:7094-7098 14:7099-7188 15:7189-8156]	1.13e-20	132	120.309	6940	6751	190	66051378	66051564	0.000273	143	75.2632	143	75.2632	3	1.57895	Plus	Minus	8157	Retrovirus-related Pol polyprotein from transposon TNT 1-94	C:retrotransposon nucleocapsid; F:nucleic acid binding; F:methylmalonate-semialdehyde dehydrogenase (acylating) activity; F:zinc ion binding; P:DNA integration; P:oxidation-reduction process	EC:1.2.1.27	Methylmalonate-semialdehyde dehydrogenase (CoA acylating)	-	-	-	-	-	-	-	-	-	-	-	-	-	-	-	-	-	-	-	-	-	-	-	-
Fsp-Ps 3.1_LOD1.5 Interval	TRINITY_DN13175_c0_g1_i1	not available	len=8157 path=[0:0-6061 2:6062-6192 3:6193-6222 5:6223-6257 6:6258-6759 8:6760-6919 9:6920-6963 11:6964-7008 12:7009-7093 13:7094-7098 14:7099-7188 15:7189-8156]	1.13e-20	132	120.309	6940	6751	190	66037043	66037229	0.000273	143	75.2632	143	75.2632	3	1.57895	Plus	Minus	8157	Retrovirus-related Pol polyprotein from transposon TNT 1-94	C:retrotransposon nucleocapsid; F:nucleic acid binding; F:methylmalonate-semialdehyde dehydrogenase (acylating) activity; F:zinc ion binding; P:DNA integration; P:oxidation-reduction process	EC:1.2.1.27	Methylmalonate-semialdehyde dehydrogenase (CoA acylating)	-	-	-	-	-	-	-	-	-	-	-	-	-	-	-	-	-	-	-	-	-	-	-	-
Fsp-Ps 3.1_LOD1.5 Interval	TRINITY_DN13175_c0_g1_i1	not available	len=8157 path=[0:0-6061 2:6062-6192 3:6193-6222 5:6223-6257 6:6258-6759 8:6760-6919 9:6920-6963 11:6964-7008 12:7009-7093 13:7094-7098 14:7099-7188 15:7189-8156]	3.96e-20	130	118.505	2460	2183	278	4084114	4084391	0.000401	193	69.4245	193	69.4245	0	0	Plus	Minus	8157	Retrovirus-related Pol polyprotein from transposon TNT 1-94	C:retrotransposon nucleocapsid; F:nucleic acid binding; F:methylmalonate-semialdehyde dehydrogenase (acylating) activity; F:zinc ion binding; P:DNA integration; P:oxidation-reduction process	EC:1.2.1.27	Methylmalonate-semialdehyde dehydrogenase (CoA acylating)	-	-	-	-	-	-	-	-	-	-	-	-	-	-	-	-	-	-	-	-	-	-	-	-
Fsp-Ps 3.1_LOD1.5 Interval	TRINITY_DN13175_c0_g1_i1	not available	len=8157 path=[0:0-6061 2:6062-6192 3:6193-6222 5:6223-6257 6:6258-6759 8:6760-6919 9:6920-6963 11:6964-7008 12:7009-7093 13:7094-7098 14:7099-7188 15:7189-8156]	1.38e-19	128	116.702	2415	2890	476	49524473	49524945	0.000691	319	66.0455	319	66.0455	17	3.51967	Plus	Plus	8157	Retrovirus-related Pol polyprotein from transposon TNT 1-94	C:retrotransposon nucleocapsid; F:nucleic acid binding; F:methylmalonate-semialdehyde dehydrogenase (acylating) activity; F:zinc ion binding; P:DNA integration; P:oxidation-reduction process	EC:1.2.1.27	Methylmalonate-semialdehyde dehydrogenase (CoA acylating)	-	-	-	-	-	-	-	-	-	-	-	-	-	-	-	-	-	-	-	-	-	-	-	-
Fsp-Ps 3.1_LOD1.5 Interval	TRINITY_DN13175_c0_g1_i1	not available	len=8157 path=[0:0-6061 2:6062-6192 3:6193-6222 5:6223-6257 6:6258-6759 8:6760-6919 9:6920-6963 11:6964-7008 12:7009-7093 13:7094-7098 14:7099-7188 15:7189-8156]	1.38e-19	128	116.702	2463	2890	428	25499387	25499807	0.000621	286	66.8224	286	66.8224	7	1.63551	Plus	Plus	8157	Retrovirus-related Pol polyprotein from transposon TNT 1-94	C:retrotransposon nucleocapsid; F:nucleic acid binding; F:methylmalonate-semialdehyde dehydrogenase (acylating) activity; F:zinc ion binding; P:DNA integration; P:oxidation-reduction process	EC:1.2.1.27	Methylmalonate-semialdehyde dehydrogenase (CoA acylating)	-	-	-	-	-	-	-	-	-	-	-	-	-	-	-	-	-	-	-	-	-	-	-	-
Fsp-Ps 3.1_LOD1.5 Interval	TRINITY_DN13175_c0_g1_i1	not available	len=8157 path=[0:0-6061 2:6062-6192 3:6193-6222 5:6223-6257 6:6258-6759 8:6760-6919 9:6920-6963 11:6964-7008 12:7009-7093 13:7094-7098 14:7099-7188 15:7189-8156]	1.38e-19	128	116.702	2463	2890	428	29242792	29243211	0.000621	285	66.5888	285	66.5888	8	1.86916	Plus	Plus	8157	Retrovirus-related Pol polyprotein from transposon TNT 1-94	C:retrotransposon nucleocapsid; F:nucleic acid binding; F:methylmalonate-semialdehyde dehydrogenase (acylating) activity; F:zinc ion binding; P:DNA integration; P:oxidation-reduction process	EC:1.2.1.27	Methylmalonate-semialdehyde dehydrogenase (CoA acylating)	-	-	-	-	-	-	-	-	-	-	-	-	-	-	-	-	-	-	-	-	-	-	-	-
Fsp-Ps 3.1_LOD1.5 Interval	TRINITY_DN13175_c0_g1_i1	not available	len=8157 path=[0:0-6061 2:6062-6192 3:6193-6222 5:6223-6257 6:6258-6759 8:6760-6919 9:6920-6963 11:6964-7008 12:7009-7093 13:7094-7098 14:7099-7188 15:7189-8156]	4.82e-19	126	114.899	3878	3498	381	27400001	27400387	0.00055	265	67.9487	265	67.9487	12	3.07692	Plus	Minus	8157	Retrovirus-related Pol polyprotein from transposon TNT 1-94	C:retrotransposon nucleocapsid; F:nucleic acid binding; F:methylmalonate-semialdehyde dehydrogenase (acylating) activity; F:zinc ion binding; P:DNA integration; P:oxidation-reduction process	EC:1.2.1.27	Methylmalonate-semialdehyde dehydrogenase (CoA acylating)	-	-	-	-	-	-	-	-	-	-	-	-	-	-	-	-	-	-	-	-	-	-	-	-
Fsp-Ps 3.1_LOD1.5 Interval	TRINITY_DN13175_c0_g1_i1	not available	len=8157 path=[0:0-6061 2:6062-6192 3:6193-6222 5:6223-6257 6:6258-6759 8:6760-6919 9:6920-6963 11:6964-7008 12:7009-7093 13:7094-7098 14:7099-7188 15:7189-8156]	4.82e-19	126	114.899	7547	7253	295	1728489	1728786	0.000425	210	69.7674	210	69.7674	9	2.99003	Plus	Minus	8157	Retrovirus-related Pol polyprotein from transposon TNT 1-94	C:retrotransposon nucleocapsid; F:nucleic acid binding; F:methylmalonate-semialdehyde dehydrogenase (acylating) activity; F:zinc ion binding; P:DNA integration; P:oxidation-reduction process	EC:1.2.1.27	Methylmalonate-semialdehyde dehydrogenase (CoA acylating)	-	-	-	-	-	-	-	-	-	-	-	-	-	-	-	-	-	-	-	-	-	-	-	-
Fsp-Ps 3.1_LOD1.5 Interval	TRINITY_DN13175_c0_g1_i1	not available	len=8157 path=[0:0-6061 2:6062-6192 3:6193-6222 5:6223-6257 6:6258-6759 8:6760-6919 9:6920-6963 11:6964-7008 12:7009-7093 13:7094-7098 14:7099-7188 15:7189-8156]	1.68e-18	124	113.095	2463	3133	671	28853737	28854404	0.000974	441	64.7577	441	64.7577	23	3.37739	Plus	Plus	8157	Retrovirus-related Pol polyprotein from transposon TNT 1-94	C:retrotransposon nucleocapsid; F:nucleic acid binding; F:methylmalonate-semialdehyde dehydrogenase (acylating) activity; F:zinc ion binding; P:DNA integration; P:oxidation-reduction process	EC:1.2.1.27	Methylmalonate-semialdehyde dehydrogenase (CoA acylating)	-	-	-	-	-	-	-	-	-	-	-	-	-	-	-	-	-	-	-	-	-	-	-	-
Fsp-Ps 3.1_LOD1.5 Interval	TRINITY_DN13175_c0_g1_i1	not available	len=8157 path=[0:0-6061 2:6062-6192 3:6193-6222 5:6223-6257 6:6258-6759 8:6760-6919 9:6920-6963 11:6964-7008 12:7009-7093 13:7094-7098 14:7099-7188 15:7189-8156]	1.68e-18	124	113.095	6940	6751	190	66051430	66051614	0.000273	143	74.8691	143	74.8691	7	3.66492	Plus	Minus	8157	Retrovirus-related Pol polyprotein from transposon TNT 1-94	C:retrotransposon nucleocapsid; F:nucleic acid binding; F:methylmalonate-semialdehyde dehydrogenase (acylating) activity; F:zinc ion binding; P:DNA integration; P:oxidation-reduction process	EC:1.2.1.27	Methylmalonate-semialdehyde dehydrogenase (CoA acylating)	-	-	-	-	-	-	-	-	-	-	-	-	-	-	-	-	-	-	-	-	-	-	-	-
Fsp-Ps 3.1_LOD1.5 Interval	TRINITY_DN13175_c0_g1_i1	not available	len=8157 path=[0:0-6061 2:6062-6192 3:6193-6222 5:6223-6257 6:6258-6759 8:6760-6919 9:6920-6963 11:6964-7008 12:7009-7093 13:7094-7098 14:7099-7188 15:7189-8156]	1.68e-18	124	113.095	6940	6751	190	66037095	66037279	0.000273	143	74.8691	143	74.8691	7	3.66492	Plus	Minus	8157	Retrovirus-related Pol polyprotein from transposon TNT 1-94	C:retrotransposon nucleocapsid; F:nucleic acid binding; F:methylmalonate-semialdehyde dehydrogenase (acylating) activity; F:zinc ion binding; P:DNA integration; P:oxidation-reduction process	EC:1.2.1.27	Methylmalonate-semialdehyde dehydrogenase (CoA acylating)	-	-	-	-	-	-	-	-	-	-	-	-	-	-	-	-	-	-	-	-	-	-	-	-
Fsp-Ps 3.1_LOD1.5 Interval	TRINITY_DN13175_c0_g1_i1	not available	len=8157 path=[0:0-6061 2:6062-6192 3:6193-6222 5:6223-6257 6:6258-6759 8:6760-6919 9:6920-6963 11:6964-7008 12:7009-7093 13:7094-7098 14:7099-7188 15:7189-8156]	2.05e-17	120	109.488	758	624	135	56677709	56677843	0.000193	105	77.7778	105	77.7778	0	0	Plus	Minus	8157	Retrovirus-related Pol polyprotein from transposon TNT 1-94	C:retrotransposon nucleocapsid; F:nucleic acid binding; F:methylmalonate-semialdehyde dehydrogenase (acylating) activity; F:zinc ion binding; P:DNA integration; P:oxidation-reduction process	EC:1.2.1.27	Methylmalonate-semialdehyde dehydrogenase (CoA acylating)	-	-	-	-	-	-	-	-	-	-	-	-	-	-	-	-	-	-	-	-	-	-	-	-
Fsp-Ps 3.1_LOD1.5 Interval	TRINITY_DN13175_c0_g1_i1	not available	len=8157 path=[0:0-6061 2:6062-6192 3:6193-6222 5:6223-6257 6:6258-6759 8:6760-6919 9:6920-6963 11:6964-7008 12:7009-7093 13:7094-7098 14:7099-7188 15:7189-8156]	2.05e-17	120	109.488	2068	1827	242	66526154	66526395	0.000349	174	71.0204	174	71.0204	6	2.44898	Plus	Minus	8157	Retrovirus-related Pol polyprotein from transposon TNT 1-94	C:retrotransposon nucleocapsid; F:nucleic acid binding; F:methylmalonate-semialdehyde dehydrogenase (acylating) activity; F:zinc ion binding; P:DNA integration; P:oxidation-reduction process	EC:1.2.1.27	Methylmalonate-semialdehyde dehydrogenase (CoA acylating)	-	-	-	-	-	-	-	-	-	-	-	-	-	-	-	-	-	-	-	-	-	-	-	-
Fsp-Ps 3.1_LOD1.5 Interval	TRINITY_DN13175_c0_g1_i1	not available	len=8157 path=[0:0-6061 2:6062-6192 3:6193-6222 5:6223-6257 6:6258-6759 8:6760-6919 9:6920-6963 11:6964-7008 12:7009-7093 13:7094-7098 14:7099-7188 15:7189-8156]	2.05e-17	120	109.488	2923	2520	404	45457231	45457632	0.000584	273	66.9118	273	66.9118	10	2.45098	Plus	Minus	8157	Retrovirus-related Pol polyprotein from transposon TNT 1-94	C:retrotransposon nucleocapsid; F:nucleic acid binding; F:methylmalonate-semialdehyde dehydrogenase (acylating) activity; F:zinc ion binding; P:DNA integration; P:oxidation-reduction process	EC:1.2.1.27	Methylmalonate-semialdehyde dehydrogenase (CoA acylating)	-	-	-	-	-	-	-	-	-	-	-	-	-	-	-	-	-	-	-	-	-	-	-	-
Fsp-Ps 3.1_LOD1.5 Interval	TRINITY_DN13175_c0_g1_i1	not available	len=8157 path=[0:0-6061 2:6062-6192 3:6193-6222 5:6223-6257 6:6258-6759 8:6760-6919 9:6920-6963 11:6964-7008 12:7009-7093 13:7094-7098 14:7099-7188 15:7189-8156]	7.16e-17	118	107.685	1	75	75	38667078	38667155	0.000109	71	91.0256	71	91.0256	3	3.84615	Plus	Plus	8157	Retrovirus-related Pol polyprotein from transposon TNT 1-94	C:retrotransposon nucleocapsid; F:nucleic acid binding; F:methylmalonate-semialdehyde dehydrogenase (acylating) activity; F:zinc ion binding; P:DNA integration; P:oxidation-reduction process	EC:1.2.1.27	Methylmalonate-semialdehyde dehydrogenase (CoA acylating)	-	-	-	-	-	-	-	-	-	-	-	-	-	-	-	-	-	-	-	-	-	-	-	-
Fsp-Ps 3.1_LOD1.5 Interval	TRINITY_DN13175_c0_g1_i1	not available	len=8157 path=[0:0-6061 2:6062-6192 3:6193-6222 5:6223-6257 6:6258-6759 8:6760-6919 9:6920-6963 11:6964-7008 12:7009-7093 13:7094-7098 14:7099-7188 15:7189-8156]	7.16e-17	118	107.685	816	593	224	32807806	32808029	0.000322	158	70.5357	158	70.5357	0	0	Plus	Minus	8157	Retrovirus-related Pol polyprotein from transposon TNT 1-94	C:retrotransposon nucleocapsid; F:nucleic acid binding; F:methylmalonate-semialdehyde dehydrogenase (acylating) activity; F:zinc ion binding; P:DNA integration; P:oxidation-reduction process	EC:1.2.1.27	Methylmalonate-semialdehyde dehydrogenase (CoA acylating)	-	-	-	-	-	-	-	-	-	-	-	-	-	-	-	-	-	-	-	-	-	-	-	-
Fsp-Ps 3.1_LOD1.5 Interval	TRINITY_DN13175_c0_g1_i1	not available	len=8157 path=[0:0-6061 2:6062-6192 3:6193-6222 5:6223-6257 6:6258-6759 8:6760-6919 9:6920-6963 11:6964-7008 12:7009-7093 13:7094-7098 14:7099-7188 15:7189-8156]	7.16e-17	118	107.685	6897	6750	148	48773142	48773290	0.000212	115	76.6667	115	76.6667	3	2	Plus	Minus	8157	Retrovirus-related Pol polyprotein from transposon TNT 1-94	C:retrotransposon nucleocapsid; F:nucleic acid binding; F:methylmalonate-semialdehyde dehydrogenase (acylating) activity; F:zinc ion binding; P:DNA integration; P:oxidation-reduction process	EC:1.2.1.27	Methylmalonate-semialdehyde dehydrogenase (CoA acylating)	-	-	-	-	-	-	-	-	-	-	-	-	-	-	-	-	-	-	-	-	-	-	-	-
Fsp-Ps 3.1_LOD1.5 Interval	TRINITY_DN13175_c0_g1_i1	not available	len=8157 path=[0:0-6061 2:6062-6192 3:6193-6222 5:6223-6257 6:6258-6759 8:6760-6919 9:6920-6963 11:6964-7008 12:7009-7093 13:7094-7098 14:7099-7188 15:7189-8156]	2.5e-16	116	105.882	2520	2885	366	35322832	35323191	0.000531	249	67.663	249	67.663	10	2.71739	Plus	Plus	8157	Retrovirus-related Pol polyprotein from transposon TNT 1-94	C:retrotransposon nucleocapsid; F:nucleic acid binding; F:methylmalonate-semialdehyde dehydrogenase (acylating) activity; F:zinc ion binding; P:DNA integration; P:oxidation-reduction process	EC:1.2.1.27	Methylmalonate-semialdehyde dehydrogenase (CoA acylating)	-	-	-	-	-	-	-	-	-	-	-	-	-	-	-	-	-	-	-	-	-	-	-	-
Fsp-Ps 3.1_LOD1.5 Interval	TRINITY_DN13175_c0_g1_i1	not available	len=8157 path=[0:0-6061 2:6062-6192 3:6193-6222 5:6223-6257 6:6258-6759 8:6760-6919 9:6920-6963 11:6964-7008 12:7009-7093 13:7094-7098 14:7099-7188 15:7189-8156]	8.72e-16	114	104.078	3133	2415	719	68654580	68655295	0.00104	467	63.8851	467	63.8851	27	3.69357	Plus	Minus	8157	Retrovirus-related Pol polyprotein from transposon TNT 1-94	C:retrotransposon nucleocapsid; F:nucleic acid binding; F:methylmalonate-semialdehyde dehydrogenase (acylating) activity; F:zinc ion binding; P:DNA integration; P:oxidation-reduction process	EC:1.2.1.27	Methylmalonate-semialdehyde dehydrogenase (CoA acylating)	-	-	-	-	-	-	-	-	-	-	-	-	-	-	-	-	-	-	-	-	-	-	-	-
Fsp-Ps 3.1_LOD1.5 Interval	TRINITY_DN13175_c0_g1_i1	not available	len=8157 path=[0:0-6061 2:6062-6192 3:6193-6222 5:6223-6257 6:6258-6759 8:6760-6919 9:6920-6963 11:6964-7008 12:7009-7093 13:7094-7098 14:7099-7188 15:7189-8156]	3.04e-15	112	102.275	1839	2101	263	5621349	5621608	0.000382	185	69.8113	185	69.8113	7	2.64151	Plus	Plus	8157	Retrovirus-related Pol polyprotein from transposon TNT 1-94	C:retrotransposon nucleocapsid; F:nucleic acid binding; F:methylmalonate-semialdehyde dehydrogenase (acylating) activity; F:zinc ion binding; P:DNA integration; P:oxidation-reduction process	EC:1.2.1.27	Methylmalonate-semialdehyde dehydrogenase (CoA acylating)	-	-	-	-	-	-	-	-	-	-	-	-	-	-	-	-	-	-	-	-	-	-	-	-
Fsp-Ps 3.1_LOD1.5 Interval	TRINITY_DN13175_c0_g1_i1	not available	len=8157 path=[0:0-6061 2:6062-6192 3:6193-6222 5:6223-6257 6:6258-6759 8:6760-6919 9:6920-6963 11:6964-7008 12:7009-7093 13:7094-7098 14:7099-7188 15:7189-8156]	3.04e-15	112	102.275	2415	2810	396	41720621	41721013	0.000575	265	66.416	265	66.416	9	2.25564	Plus	Plus	8157	Retrovirus-related Pol polyprotein from transposon TNT 1-94	C:retrotransposon nucleocapsid; F:nucleic acid binding; F:methylmalonate-semialdehyde dehydrogenase (acylating) activity; F:zinc ion binding; P:DNA integration; P:oxidation-reduction process	EC:1.2.1.27	Methylmalonate-semialdehyde dehydrogenase (CoA acylating)	-	-	-	-	-	-	-	-	-	-	-	-	-	-	-	-	-	-	-	-	-	-	-	-
Fsp-Ps 3.1_LOD1.5 Interval	TRINITY_DN13175_c0_g1_i1	not available	len=8157 path=[0:0-6061 2:6062-6192 3:6193-6222 5:6223-6257 6:6258-6759 8:6760-6919 9:6920-6963 11:6964-7008 12:7009-7093 13:7094-7098 14:7099-7188 15:7189-8156]	3.04e-15	112	102.275	2676	3217	542	68531030	68531567	0.000787	356	65.0823	356	65.0823	14	2.55941	Plus	Plus	8157	Retrovirus-related Pol polyprotein from transposon TNT 1-94	C:retrotransposon nucleocapsid; F:nucleic acid binding; F:methylmalonate-semialdehyde dehydrogenase (acylating) activity; F:zinc ion binding; P:DNA integration; P:oxidation-reduction process	EC:1.2.1.27	Methylmalonate-semialdehyde dehydrogenase (CoA acylating)	-	-	-	-	-	-	-	-	-	-	-	-	-	-	-	-	-	-	-	-	-	-	-	-
Fsp-Ps 3.1_LOD1.5 Interval	TRINITY_DN13175_c0_g1_i1	not available	len=8157 path=[0:0-6061 2:6062-6192 3:6193-6222 5:6223-6257 6:6258-6759 8:6760-6919 9:6920-6963 11:6964-7008 12:7009-7093 13:7094-7098 14:7099-7188 15:7189-8156]	3.04e-15	112	102.275	5030	4675	356	27388713	27389074	0.000514	246	67.5824	246	67.5824	10	2.74725	Plus	Minus	8157	Retrovirus-related Pol polyprotein from transposon TNT 1-94	C:retrotransposon nucleocapsid; F:nucleic acid binding; F:methylmalonate-semialdehyde dehydrogenase (acylating) activity; F:zinc ion binding; P:DNA integration; P:oxidation-reduction process	EC:1.2.1.27	Methylmalonate-semialdehyde dehydrogenase (CoA acylating)	-	-	-	-	-	-	-	-	-	-	-	-	-	-	-	-	-	-	-	-	-	-	-	-
Fsp-Ps 3.1_LOD1.5 Interval	TRINITY_DN13175_c0_g1_i1	not available	len=8157 path=[0:0-6061 2:6062-6192 3:6193-6222 5:6223-6257 6:6258-6759 8:6760-6919 9:6920-6963 11:6964-7008 12:7009-7093 13:7094-7098 14:7099-7188 15:7189-8156]	1.06e-14	110	100.472	1786	1154	633	32416518	32417149	0.000916	419	64.9612	419	64.9612	25	3.87597	Plus	Minus	8157	Retrovirus-related Pol polyprotein from transposon TNT 1-94	C:retrotransposon nucleocapsid; F:nucleic acid binding; F:methylmalonate-semialdehyde dehydrogenase (acylating) activity; F:zinc ion binding; P:DNA integration; P:oxidation-reduction process	EC:1.2.1.27	Methylmalonate-semialdehyde dehydrogenase (CoA acylating)	-	-	-	-	-	-	-	-	-	-	-	-	-	-	-	-	-	-	-	-	-	-	-	-
Fsp-Ps 3.1_LOD1.5 Interval	TRINITY_DN13175_c0_g1_i1	not available	len=8157 path=[0:0-6061 2:6062-6192 3:6193-6222 5:6223-6257 6:6258-6759 8:6760-6919 9:6920-6963 11:6964-7008 12:7009-7093 13:7094-7098 14:7099-7188 15:7189-8156]	1.06e-14	110	100.472	2810	2415	396	56062316	56062708	0.000572	263	65.586	263	65.586	13	3.2419	Plus	Minus	8157	Retrovirus-related Pol polyprotein from transposon TNT 1-94	C:retrotransposon nucleocapsid; F:nucleic acid binding; F:methylmalonate-semialdehyde dehydrogenase (acylating) activity; F:zinc ion binding; P:DNA integration; P:oxidation-reduction process	EC:1.2.1.27	Methylmalonate-semialdehyde dehydrogenase (CoA acylating)	-	-	-	-	-	-	-	-	-	-	-	-	-	-	-	-	-	-	-	-	-	-	-	-
Fsp-Ps 3.1_LOD1.5 Interval	TRINITY_DN13175_c0_g1_i1	not available	len=8157 path=[0:0-6061 2:6062-6192 3:6193-6222 5:6223-6257 6:6258-6759 8:6760-6919 9:6920-6963 11:6964-7008 12:7009-7093 13:7094-7098 14:7099-7188 15:7189-8156]	1.06e-14	110	100.472	3133	2508	626	2342638	2343260	0.000906	411	64.1186	411	64.1186	33	5.14821	Plus	Minus	8157	Retrovirus-related Pol polyprotein from transposon TNT 1-94	C:retrotransposon nucleocapsid; F:nucleic acid binding; F:methylmalonate-semialdehyde dehydrogenase (acylating) activity; F:zinc ion binding; P:DNA integration; P:oxidation-reduction process	EC:1.2.1.27	Methylmalonate-semialdehyde dehydrogenase (CoA acylating)	-	-	-	-	-	-	-	-	-	-	-	-	-	-	-	-	-	-	-	-	-	-	-	-
Fsp-Ps 3.1_LOD1.5 Interval	TRINITY_DN13175_c0_g1_i1	not available	len=8157 path=[0:0-6061 2:6062-6192 3:6193-6222 5:6223-6257 6:6258-6759 8:6760-6919 9:6920-6963 11:6964-7008 12:7009-7093 13:7094-7098 14:7099-7188 15:7189-8156]	3.71e-14	108	98.6682	7547	7254	294	33331921	33332214	0.000424	207	69.2308	207	69.2308	10	3.34448	Plus	Minus	8157	Retrovirus-related Pol polyprotein from transposon TNT 1-94	C:retrotransposon nucleocapsid; F:nucleic acid binding; F:methylmalonate-semialdehyde dehydrogenase (acylating) activity; F:zinc ion binding; P:DNA integration; P:oxidation-reduction process	EC:1.2.1.27	Methylmalonate-semialdehyde dehydrogenase (CoA acylating)	-	-	-	-	-	-	-	-	-	-	-	-	-	-	-	-	-	-	-	-	-	-	-	-
Fsp-Ps 3.1_LOD1.5 Interval	TRINITY_DN13175_c0_g1_i1	not available	len=8157 path=[0:0-6061 2:6062-6192 3:6193-6222 5:6223-6257 6:6258-6759 8:6760-6919 9:6920-6963 11:6964-7008 12:7009-7093 13:7094-7098 14:7099-7188 15:7189-8156]	1.29e-13	106	96.8649	1386	1786	401	42436644	42437044	0.000582	271	66.5848	271	66.5848	12	2.9484	Plus	Plus	8157	Retrovirus-related Pol polyprotein from transposon TNT 1-94	C:retrotransposon nucleocapsid; F:nucleic acid binding; F:methylmalonate-semialdehyde dehydrogenase (acylating) activity; F:zinc ion binding; P:DNA integration; P:oxidation-reduction process	EC:1.2.1.27	Methylmalonate-semialdehyde dehydrogenase (CoA acylating)	-	-	-	-	-	-	-	-	-	-	-	-	-	-	-	-	-	-	-	-	-	-	-	-
Fsp-Ps 3.1_LOD1.5 Interval	TRINITY_DN13175_c0_g1_i1	not available	len=8157 path=[0:0-6061 2:6062-6192 3:6193-6222 5:6223-6257 6:6258-6759 8:6760-6919 9:6920-6963 11:6964-7008 12:7009-7093 13:7094-7098 14:7099-7188 15:7189-8156]	1.29e-13	106	96.8649	1789	1432	358	32601240	32601597	0.000517	243	67.1271	243	67.1271	8	2.20994	Plus	Minus	8157	Retrovirus-related Pol polyprotein from transposon TNT 1-94	C:retrotransposon nucleocapsid; F:nucleic acid binding; F:methylmalonate-semialdehyde dehydrogenase (acylating) activity; F:zinc ion binding; P:DNA integration; P:oxidation-reduction process	EC:1.2.1.27	Methylmalonate-semialdehyde dehydrogenase (CoA acylating)	-	-	-	-	-	-	-	-	-	-	-	-	-	-	-	-	-	-	-	-	-	-	-	-
Fsp-Ps 3.1_LOD1.5 Interval	TRINITY_DN13175_c0_g1_i1	not available	len=8157 path=[0:0-6061 2:6062-6192 3:6193-6222 5:6223-6257 6:6258-6759 8:6760-6919 9:6920-6963 11:6964-7008 12:7009-7093 13:7094-7098 14:7099-7188 15:7189-8156]	4.52e-13	104	95.0615	2926	2516	411	66560241	66560648	0.000594	270	65.534	270	65.534	5	1.21359	Plus	Minus	8157	Retrovirus-related Pol polyprotein from transposon TNT 1-94	C:retrotransposon nucleocapsid; F:nucleic acid binding; F:methylmalonate-semialdehyde dehydrogenase (acylating) activity; F:zinc ion binding; P:DNA integration; P:oxidation-reduction process	EC:1.2.1.27	Methylmalonate-semialdehyde dehydrogenase (CoA acylating)	-	-	-	-	-	-	-	-	-	-	-	-	-	-	-	-	-	-	-	-	-	-	-	-
Fsp-Ps 3.1_LOD1.5 Interval	TRINITY_DN13175_c0_g1_i1	not available	len=8157 path=[0:0-6061 2:6062-6192 3:6193-6222 5:6223-6257 6:6258-6759 8:6760-6919 9:6920-6963 11:6964-7008 12:7009-7093 13:7094-7098 14:7099-7188 15:7189-8156]	4.52e-13	104	95.0615	7547	7257	291	35254644	35254933	0.00042	203	68.8136	203	68.8136	9	3.05085	Plus	Minus	8157	Retrovirus-related Pol polyprotein from transposon TNT 1-94	C:retrotransposon nucleocapsid; F:nucleic acid binding; F:methylmalonate-semialdehyde dehydrogenase (acylating) activity; F:zinc ion binding; P:DNA integration; P:oxidation-reduction process	EC:1.2.1.27	Methylmalonate-semialdehyde dehydrogenase (CoA acylating)	-	-	-	-	-	-	-	-	-	-	-	-	-	-	-	-	-	-	-	-	-	-	-	-
Fsp-Ps 3.1_LOD1.5 Interval	TRINITY_DN13175_c0_g1_i1	not available	len=8157 path=[0:0-6061 2:6062-6192 3:6193-6222 5:6223-6257 6:6258-6759 8:6760-6919 9:6920-6963 11:6964-7008 12:7009-7093 13:7094-7098 14:7099-7188 15:7189-8156]	1.58e-12	102	93.2581	2890	2557	334	1571509	1571842	0.000482	221	66.1677	221	66.1677	0	0	Plus	Minus	8157	Retrovirus-related Pol polyprotein from transposon TNT 1-94	C:retrotransposon nucleocapsid; F:nucleic acid binding; F:methylmalonate-semialdehyde dehydrogenase (acylating) activity; F:zinc ion binding; P:DNA integration; P:oxidation-reduction process	EC:1.2.1.27	Methylmalonate-semialdehyde dehydrogenase (CoA acylating)	-	-	-	-	-	-	-	-	-	-	-	-	-	-	-	-	-	-	-	-	-	-	-	-
Fsp-Ps 3.1_LOD1.5 Interval	TRINITY_DN13175_c0_g1_i1	not available	len=8157 path=[0:0-6061 2:6062-6192 3:6193-6222 5:6223-6257 6:6258-6759 8:6760-6919 9:6920-6963 11:6964-7008 12:7009-7093 13:7094-7098 14:7099-7188 15:7189-8156]	1.58e-12	102	93.2581	3443	3665	223	21904039	21904261	0.000324	159	70.354	159	70.354	6	2.65487	Plus	Plus	8157	Retrovirus-related Pol polyprotein from transposon TNT 1-94	C:retrotransposon nucleocapsid; F:nucleic acid binding; F:methylmalonate-semialdehyde dehydrogenase (acylating) activity; F:zinc ion binding; P:DNA integration; P:oxidation-reduction process	EC:1.2.1.27	Methylmalonate-semialdehyde dehydrogenase (CoA acylating)	-	-	-	-	-	-	-	-	-	-	-	-	-	-	-	-	-	-	-	-	-	-	-	-
Fsp-Ps 3.1_LOD1.5 Interval	TRINITY_DN13175_c0_g1_i1	not available	len=8157 path=[0:0-6061 2:6062-6192 3:6193-6222 5:6223-6257 6:6258-6759 8:6760-6919 9:6920-6963 11:6964-7008 12:7009-7093 13:7094-7098 14:7099-7188 15:7189-8156]	5.5e-12	100	91.4547	819	702	118	42151878	42151995	0.000168	91	77.1186	91	77.1186	0	0	Plus	Minus	8157	Retrovirus-related Pol polyprotein from transposon TNT 1-94	C:retrotransposon nucleocapsid; F:nucleic acid binding; F:methylmalonate-semialdehyde dehydrogenase (acylating) activity; F:zinc ion binding; P:DNA integration; P:oxidation-reduction process	EC:1.2.1.27	Methylmalonate-semialdehyde dehydrogenase (CoA acylating)	-	-	-	-	-	-	-	-	-	-	-	-	-	-	-	-	-	-	-	-	-	-	-	-
Fsp-Ps 3.1_LOD1.5 Interval	TRINITY_DN13175_c0_g1_i1	not available	len=8157 path=[0:0-6061 2:6062-6192 3:6193-6222 5:6223-6257 6:6258-6759 8:6760-6919 9:6920-6963 11:6964-7008 12:7009-7093 13:7094-7098 14:7099-7188 15:7189-8156]	5.5e-12	100	91.4547	1625	2123	499	39796384	39796877	0.000725	336	66.4032	336	66.4032	19	3.75494	Plus	Plus	8157	Retrovirus-related Pol polyprotein from transposon TNT 1-94	C:retrotransposon nucleocapsid; F:nucleic acid binding; F:methylmalonate-semialdehyde dehydrogenase (acylating) activity; F:zinc ion binding; P:DNA integration; P:oxidation-reduction process	EC:1.2.1.27	Methylmalonate-semialdehyde dehydrogenase (CoA acylating)	-	-	-	-	-	-	-	-	-	-	-	-	-	-	-	-	-	-	-	-	-	-	-	-
Fsp-Ps 3.1_LOD1.5 Interval	TRINITY_DN13175_c0_g1_i1	not available	len=8157 path=[0:0-6061 2:6062-6192 3:6193-6222 5:6223-6257 6:6258-6759 8:6760-6919 9:6920-6963 11:6964-7008 12:7009-7093 13:7094-7098 14:7099-7188 15:7189-8156]	5.5e-12	100	91.4547	4921	5223	303	21904816	21905118	0.00044	202	66.6667	202	66.6667	0	0	Plus	Plus	8157	Retrovirus-related Pol polyprotein from transposon TNT 1-94	C:retrotransposon nucleocapsid; F:nucleic acid binding; F:methylmalonate-semialdehyde dehydrogenase (acylating) activity; F:zinc ion binding; P:DNA integration; P:oxidation-reduction process	EC:1.2.1.27	Methylmalonate-semialdehyde dehydrogenase (CoA acylating)	-	-	-	-	-	-	-	-	-	-	-	-	-	-	-	-	-	-	-	-	-	-	-	-
Fsp-Ps 3.1_LOD1.5 Interval	TRINITY_DN13175_c0_g1_i1	not available	len=8157 path=[0:0-6061 2:6062-6192 3:6193-6222 5:6223-6257 6:6258-6759 8:6760-6919 9:6920-6963 11:6964-7008 12:7009-7093 13:7094-7098 14:7099-7188 15:7189-8156]	5.5e-12	100	91.4547	6945	6803	143	44748687	44748828	0.000205	109	75.6944	109	75.6944	3	2.08333	Plus	Minus	8157	Retrovirus-related Pol polyprotein from transposon TNT 1-94	C:retrotransposon nucleocapsid; F:nucleic acid binding; F:methylmalonate-semialdehyde dehydrogenase (acylating) activity; F:zinc ion binding; P:DNA integration; P:oxidation-reduction process	EC:1.2.1.27	Methylmalonate-semialdehyde dehydrogenase (CoA acylating)	-	-	-	-	-	-	-	-	-	-	-	-	-	-	-	-	-	-	-	-	-	-	-	-
Fsp-Ps 3.1_LOD1.5 Interval	TRINITY_DN13175_c0_g1_i1	not available	len=8157 path=[0:0-6061 2:6062-6192 3:6193-6222 5:6223-6257 6:6258-6759 8:6760-6919 9:6920-6963 11:6964-7008 12:7009-7093 13:7094-7098 14:7099-7188 15:7189-8156]	1.92e-11	98	89.6514	1801	1502	300	38860493	38860792	0.000433	204	67.5497	204	67.5497	4	1.3245	Plus	Minus	8157	Retrovirus-related Pol polyprotein from transposon TNT 1-94	C:retrotransposon nucleocapsid; F:nucleic acid binding; F:methylmalonate-semialdehyde dehydrogenase (acylating) activity; F:zinc ion binding; P:DNA integration; P:oxidation-reduction process	EC:1.2.1.27	Methylmalonate-semialdehyde dehydrogenase (CoA acylating)	-	-	-	-	-	-	-	-	-	-	-	-	-	-	-	-	-	-	-	-	-	-	-	-
Fsp-Ps 3.1_LOD1.5 Interval	TRINITY_DN13175_c0_g1_i1	not available	len=8157 path=[0:0-6061 2:6062-6192 3:6193-6222 5:6223-6257 6:6258-6759 8:6760-6919 9:6920-6963 11:6964-7008 12:7009-7093 13:7094-7098 14:7099-7188 15:7189-8156]	1.92e-11	98	89.6514	2628	2890	263	5605465	5605727	0.000382	180	67.9245	180	67.9245	4	1.50943	Plus	Plus	8157	Retrovirus-related Pol polyprotein from transposon TNT 1-94	C:retrotransposon nucleocapsid; F:nucleic acid binding; F:methylmalonate-semialdehyde dehydrogenase (acylating) activity; F:zinc ion binding; P:DNA integration; P:oxidation-reduction process	EC:1.2.1.27	Methylmalonate-semialdehyde dehydrogenase (CoA acylating)	-	-	-	-	-	-	-	-	-	-	-	-	-	-	-	-	-	-	-	-	-	-	-	-
Fsp-Ps 3.1_LOD1.5 Interval	TRINITY_DN13175_c0_g1_i1	not available	len=8157 path=[0:0-6061 2:6062-6192 3:6193-6222 5:6223-6257 6:6258-6759 8:6760-6919 9:6920-6963 11:6964-7008 12:7009-7093 13:7094-7098 14:7099-7188 15:7189-8156]	6.7e-11	96	87.848	757	640	118	2482694	2482811	0.000168	90	76.2712	90	76.2712	0	0	Plus	Minus	8157	Retrovirus-related Pol polyprotein from transposon TNT 1-94	C:retrotransposon nucleocapsid; F:nucleic acid binding; F:methylmalonate-semialdehyde dehydrogenase (acylating) activity; F:zinc ion binding; P:DNA integration; P:oxidation-reduction process	EC:1.2.1.27	Methylmalonate-semialdehyde dehydrogenase (CoA acylating)	-	-	-	-	-	-	-	-	-	-	-	-	-	-	-	-	-	-	-	-	-	-	-	-
Fsp-Ps 3.1_LOD1.5 Interval	TRINITY_DN13175_c0_g1_i1	not available	len=8157 path=[0:0-6061 2:6062-6192 3:6193-6222 5:6223-6257 6:6258-6759 8:6760-6919 9:6920-6963 11:6964-7008 12:7009-7093 13:7094-7098 14:7099-7188 15:7189-8156]	6.7e-11	96	87.848	1241	972	270	32758959	32759227	0.000389	182	67.4074	182	67.4074	1	0.37037	Plus	Minus	8157	Retrovirus-related Pol polyprotein from transposon TNT 1-94	C:retrotransposon nucleocapsid; F:nucleic acid binding; F:methylmalonate-semialdehyde dehydrogenase (acylating) activity; F:zinc ion binding; P:DNA integration; P:oxidation-reduction process	EC:1.2.1.27	Methylmalonate-semialdehyde dehydrogenase (CoA acylating)	-	-	-	-	-	-	-	-	-	-	-	-	-	-	-	-	-	-	-	-	-	-	-	-
Fsp-Ps 3.1_LOD1.5 Interval	TRINITY_DN13175_c0_g1_i1	not available	len=8157 path=[0:0-6061 2:6062-6192 3:6193-6222 5:6223-6257 6:6258-6759 8:6760-6919 9:6920-6963 11:6964-7008 12:7009-7093 13:7094-7098 14:7099-7188 15:7189-8156]	6.7e-11	96	87.848	4915	5223	309	12069798	12070106	0.000449	207	66.7742	207	66.7742	2	0.645161	Plus	Plus	8157	Retrovirus-related Pol polyprotein from transposon TNT 1-94	C:retrotransposon nucleocapsid; F:nucleic acid binding; F:methylmalonate-semialdehyde dehydrogenase (acylating) activity; F:zinc ion binding; P:DNA integration; P:oxidation-reduction process	EC:1.2.1.27	Methylmalonate-semialdehyde dehydrogenase (CoA acylating)	-	-	-	-	-	-	-	-	-	-	-	-	-	-	-	-	-	-	-	-	-	-	-	-
Fsp-Ps 3.1_LOD1.5 Interval	TRINITY_DN13175_c0_g1_i1	not available	len=8157 path=[0:0-6061 2:6062-6192 3:6193-6222 5:6223-6257 6:6258-6759 8:6760-6919 9:6920-6963 11:6964-7008 12:7009-7093 13:7094-7098 14:7099-7188 15:7189-8156]	6.7e-11	96	87.848	4915	5223	309	34775478	34775786	0.000449	207	66.7742	207	66.7742	2	0.645161	Plus	Plus	8157	Retrovirus-related Pol polyprotein from transposon TNT 1-94	C:retrotransposon nucleocapsid; F:nucleic acid binding; F:methylmalonate-semialdehyde dehydrogenase (acylating) activity; F:zinc ion binding; P:DNA integration; P:oxidation-reduction process	EC:1.2.1.27	Methylmalonate-semialdehyde dehydrogenase (CoA acylating)	-	-	-	-	-	-	-	-	-	-	-	-	-	-	-	-	-	-	-	-	-	-	-	-
Fsp-Ps 3.1_LOD1.5 Interval	TRINITY_DN13175_c0_g1_i1	not available	len=8157 path=[0:0-6061 2:6062-6192 3:6193-6222 5:6223-6257 6:6258-6759 8:6760-6919 9:6920-6963 11:6964-7008 12:7009-7093 13:7094-7098 14:7099-7188 15:7189-8156]	2.34e-10	94	86.0446	1552	1801	250	1349505	1349754	0.000363	169	67.6	169	67.6	0	0	Plus	Plus	8157	Retrovirus-related Pol polyprotein from transposon TNT 1-94	C:retrotransposon nucleocapsid; F:nucleic acid binding; F:methylmalonate-semialdehyde dehydrogenase (acylating) activity; F:zinc ion binding; P:DNA integration; P:oxidation-reduction process	EC:1.2.1.27	Methylmalonate-semialdehyde dehydrogenase (CoA acylating)	-	-	-	-	-	-	-	-	-	-	-	-	-	-	-	-	-	-	-	-	-	-	-	-
Fsp-Ps 3.1_LOD1.5 Interval	TRINITY_DN13175_c0_g1_i1	not available	len=8157 path=[0:0-6061 2:6062-6192 3:6193-6222 5:6223-6257 6:6258-6759 8:6760-6919 9:6920-6963 11:6964-7008 12:7009-7093 13:7094-7098 14:7099-7188 15:7189-8156]	2.34e-10	94	86.0446	1837	2068	232	32884609	32884840	0.000337	158	68.1034	158	68.1034	0	0	Plus	Plus	8157	Retrovirus-related Pol polyprotein from transposon TNT 1-94	C:retrotransposon nucleocapsid; F:nucleic acid binding; F:methylmalonate-semialdehyde dehydrogenase (acylating) activity; F:zinc ion binding; P:DNA integration; P:oxidation-reduction process	EC:1.2.1.27	Methylmalonate-semialdehyde dehydrogenase (CoA acylating)	-	-	-	-	-	-	-	-	-	-	-	-	-	-	-	-	-	-	-	-	-	-	-	-
Fsp-Ps 3.1_LOD1.5 Interval	TRINITY_DN13175_c0_g1_i1	not available	len=8157 path=[0:0-6061 2:6062-6192 3:6193-6222 5:6223-6257 6:6258-6759 8:6760-6919 9:6920-6963 11:6964-7008 12:7009-7093 13:7094-7098 14:7099-7188 15:7189-8156]	2.34e-10	94	86.0446	3133	2520	614	33142304	33142914	0.000889	401	64.16	401	64.16	25	4	Plus	Minus	8157	Retrovirus-related Pol polyprotein from transposon TNT 1-94	C:retrotransposon nucleocapsid; F:nucleic acid binding; F:methylmalonate-semialdehyde dehydrogenase (acylating) activity; F:zinc ion binding; P:DNA integration; P:oxidation-reduction process	EC:1.2.1.27	Methylmalonate-semialdehyde dehydrogenase (CoA acylating)	-	-	-	-	-	-	-	-	-	-	-	-	-	-	-	-	-	-	-	-	-	-	-	-
Fsp-Ps 3.1_LOD1.5 Interval	TRINITY_DN13175_c0_g1_i1	not available	len=8157 path=[0:0-6061 2:6062-6192 3:6193-6222 5:6223-6257 6:6258-6759 8:6760-6919 9:6920-6963 11:6964-7008 12:7009-7093 13:7094-7098 14:7099-7188 15:7189-8156]	8.16e-10	92	84.2413	640	1531	892	5876182	5877076	0.0013	581	63.7761	581	63.7761	35	3.84193	Plus	Plus	8157	Retrovirus-related Pol polyprotein from transposon TNT 1-94	C:retrotransposon nucleocapsid; F:nucleic acid binding; F:methylmalonate-semialdehyde dehydrogenase (acylating) activity; F:zinc ion binding; P:DNA integration; P:oxidation-reduction process	EC:1.2.1.27	Methylmalonate-semialdehyde dehydrogenase (CoA acylating)	-	-	-	-	-	-	-	-	-	-	-	-	-	-	-	-	-	-	-	-	-	-	-	-
Fsp-Ps 3.1_LOD1.5 Interval	TRINITY_DN13175_c0_g1_i1	not available	len=8157 path=[0:0-6061 2:6062-6192 3:6193-6222 5:6223-6257 6:6258-6759 8:6760-6919 9:6920-6963 11:6964-7008 12:7009-7093 13:7094-7098 14:7099-7188 15:7189-8156]	8.16e-10	92	84.2413	660	758	99	21439399	21439497	0.000144	78	78.7879	78	78.7879	0	0	Plus	Plus	8157	Retrovirus-related Pol polyprotein from transposon TNT 1-94	C:retrotransposon nucleocapsid; F:nucleic acid binding; F:methylmalonate-semialdehyde dehydrogenase (acylating) activity; F:zinc ion binding; P:DNA integration; P:oxidation-reduction process	EC:1.2.1.27	Methylmalonate-semialdehyde dehydrogenase (CoA acylating)	-	-	-	-	-	-	-	-	-	-	-	-	-	-	-	-	-	-	-	-	-	-	-	-
Fsp-Ps 3.1_LOD1.5 Interval	TRINITY_DN13175_c0_g1_i1	not available	len=8157 path=[0:0-6061 2:6062-6192 3:6193-6222 5:6223-6257 6:6258-6759 8:6760-6919 9:6920-6963 11:6964-7008 12:7009-7093 13:7094-7098 14:7099-7188 15:7189-8156]	8.16e-10	92	84.2413	1631	1780	150	33087901	33088049	0.000218	112	73.2026	112	73.2026	7	4.57516	Plus	Plus	8157	Retrovirus-related Pol polyprotein from transposon TNT 1-94	C:retrotransposon nucleocapsid; F:nucleic acid binding; F:methylmalonate-semialdehyde dehydrogenase (acylating) activity; F:zinc ion binding; P:DNA integration; P:oxidation-reduction process	EC:1.2.1.27	Methylmalonate-semialdehyde dehydrogenase (CoA acylating)	-	-	-	-	-	-	-	-	-	-	-	-	-	-	-	-	-	-	-	-	-	-	-	-
Fsp-Ps 3.1_LOD1.5 Interval	TRINITY_DN13175_c0_g1_i1	not available	len=8157 path=[0:0-6061 2:6062-6192 3:6193-6222 5:6223-6257 6:6258-6759 8:6760-6919 9:6920-6963 11:6964-7008 12:7009-7093 13:7094-7098 14:7099-7188 15:7189-8156]	8.16e-10	92	84.2413	2569	3015	447	22184859	22185304	0.000649	291	64.8107	291	64.8107	5	1.11359	Plus	Plus	8157	Retrovirus-related Pol polyprotein from transposon TNT 1-94	C:retrotransposon nucleocapsid; F:nucleic acid binding; F:methylmalonate-semialdehyde dehydrogenase (acylating) activity; F:zinc ion binding; P:DNA integration; P:oxidation-reduction process	EC:1.2.1.27	Methylmalonate-semialdehyde dehydrogenase (CoA acylating)	-	-	-	-	-	-	-	-	-	-	-	-	-	-	-	-	-	-	-	-	-	-	-	-
Fsp-Ps 3.1_LOD1.5 Interval	TRINITY_DN13175_c0_g1_i1	not available	len=8157 path=[0:0-6061 2:6062-6192 3:6193-6222 5:6223-6257 6:6258-6759 8:6760-6919 9:6920-6963 11:6964-7008 12:7009-7093 13:7094-7098 14:7099-7188 15:7189-8156]	8.16e-10	92	84.2413	6839	6675	165	34718528	34718711	0.000237	133	70.3704	133	70.3704	29	15.3439	Plus	Minus	8157	Retrovirus-related Pol polyprotein from transposon TNT 1-94	C:retrotransposon nucleocapsid; F:nucleic acid binding; F:methylmalonate-semialdehyde dehydrogenase (acylating) activity; F:zinc ion binding; P:DNA integration; P:oxidation-reduction process	EC:1.2.1.27	Methylmalonate-semialdehyde dehydrogenase (CoA acylating)	-	-	-	-	-	-	-	-	-	-	-	-	-	-	-	-	-	-	-	-	-	-	-	-
Fsp-Ps 3.1_LOD1.5 Interval	TRINITY_DN13175_c0_g1_i1	not available	len=8157 path=[0:0-6061 2:6062-6192 3:6193-6222 5:6223-6257 6:6258-6759 8:6760-6919 9:6920-6963 11:6964-7008 12:7009-7093 13:7094-7098 14:7099-7188 15:7189-8156]	2.85e-09	90	82.4379	709	600	110	41554129	41554238	0.000157	84	76.3636	84	76.3636	0	0	Plus	Minus	8157	Retrovirus-related Pol polyprotein from transposon TNT 1-94	C:retrotransposon nucleocapsid; F:nucleic acid binding; F:methylmalonate-semialdehyde dehydrogenase (acylating) activity; F:zinc ion binding; P:DNA integration; P:oxidation-reduction process	EC:1.2.1.27	Methylmalonate-semialdehyde dehydrogenase (CoA acylating)	-	-	-	-	-	-	-	-	-	-	-	-	-	-	-	-	-	-	-	-	-	-	-	-
Fsp-Ps 3.1_LOD1.5 Interval	TRINITY_DN13175_c0_g1_i1	not available	len=8157 path=[0:0-6061 2:6062-6192 3:6193-6222 5:6223-6257 6:6258-6759 8:6760-6919 9:6920-6963 11:6964-7008 12:7009-7093 13:7094-7098 14:7099-7188 15:7189-8156]	2.85e-09	90	82.4379	640	1006	367	49347595	49347964	0.000533	246	65.9517	246	65.9517	9	2.41287	Plus	Plus	8157	Retrovirus-related Pol polyprotein from transposon TNT 1-94	C:retrotransposon nucleocapsid; F:nucleic acid binding; F:methylmalonate-semialdehyde dehydrogenase (acylating) activity; F:zinc ion binding; P:DNA integration; P:oxidation-reduction process	EC:1.2.1.27	Methylmalonate-semialdehyde dehydrogenase (CoA acylating)	-	-	-	-	-	-	-	-	-	-	-	-	-	-	-	-	-	-	-	-	-	-	-	-
Fsp-Ps 3.1_LOD1.5 Interval	TRINITY_DN13175_c0_g1_i1	not available	len=8157 path=[0:0-6061 2:6062-6192 3:6193-6222 5:6223-6257 6:6258-6759 8:6760-6919 9:6920-6963 11:6964-7008 12:7009-7093 13:7094-7098 14:7099-7188 15:7189-8156]	2.85e-09	90	82.4379	3132	2461	672	17476399	17477067	0.000973	432	63.2504	432	63.2504	25	3.66032	Plus	Minus	8157	Retrovirus-related Pol polyprotein from transposon TNT 1-94	C:retrotransposon nucleocapsid; F:nucleic acid binding; F:methylmalonate-semialdehyde dehydrogenase (acylating) activity; F:zinc ion binding; P:DNA integration; P:oxidation-reduction process	EC:1.2.1.27	Methylmalonate-semialdehyde dehydrogenase (CoA acylating)	-	-	-	-	-	-	-	-	-	-	-	-	-	-	-	-	-	-	-	-	-	-	-	-
Fsp-Ps 3.1_LOD1.5 Interval	TRINITY_DN13175_c0_g1_i1	not available	len=8157 path=[0:0-6061 2:6062-6192 3:6193-6222 5:6223-6257 6:6258-6759 8:6760-6919 9:6920-6963 11:6964-7008 12:7009-7093 13:7094-7098 14:7099-7188 15:7189-8156]	2.85e-09	90	82.4379	2463	2926	464	42674098	42674557	0.000674	300	64.3777	300	64.3777	8	1.71674	Plus	Plus	8157	Retrovirus-related Pol polyprotein from transposon TNT 1-94	C:retrotransposon nucleocapsid; F:nucleic acid binding; F:methylmalonate-semialdehyde dehydrogenase (acylating) activity; F:zinc ion binding; P:DNA integration; P:oxidation-reduction process	EC:1.2.1.27	Methylmalonate-semialdehyde dehydrogenase (CoA acylating)	-	-	-	-	-	-	-	-	-	-	-	-	-	-	-	-	-	-	-	-	-	-	-	-
Fsp-Ps 3.1_LOD1.5 Interval	TRINITY_DN13175_c0_g1_i1	not available	len=8157 path=[0:0-6061 2:6062-6192 3:6193-6222 5:6223-6257 6:6258-6759 8:6760-6919 9:6920-6963 11:6964-7008 12:7009-7093 13:7094-7098 14:7099-7188 15:7189-8156]	2.85e-09	90	82.4379	3133	2467	667	26053481	26054144	0.000966	431	63.5693	431	63.5693	25	3.68732	Plus	Minus	8157	Retrovirus-related Pol polyprotein from transposon TNT 1-94	C:retrotransposon nucleocapsid; F:nucleic acid binding; F:methylmalonate-semialdehyde dehydrogenase (acylating) activity; F:zinc ion binding; P:DNA integration; P:oxidation-reduction process	EC:1.2.1.27	Methylmalonate-semialdehyde dehydrogenase (CoA acylating)	-	-	-	-	-	-	-	-	-	-	-	-	-	-	-	-	-	-	-	-	-	-	-	-
Fsp-Ps 3.1_LOD1.5 Interval	TRINITY_DN13175_c0_g1_i1	not available	len=8157 path=[0:0-6061 2:6062-6192 3:6193-6222 5:6223-6257 6:6258-6759 8:6760-6919 9:6920-6963 11:6964-7008 12:7009-7093 13:7094-7098 14:7099-7188 15:7189-8156]	2.85e-09	90	82.4379	2489	3133	645	56274959	56275600	0.000937	418	63.5258	418	63.5258	29	4.40729	Plus	Plus	8157	Retrovirus-related Pol polyprotein from transposon TNT 1-94	C:retrotransposon nucleocapsid; F:nucleic acid binding; F:methylmalonate-semialdehyde dehydrogenase (acylating) activity; F:zinc ion binding; P:DNA integration; P:oxidation-reduction process	EC:1.2.1.27	Methylmalonate-semialdehyde dehydrogenase (CoA acylating)	-	-	-	-	-	-	-	-	-	-	-	-	-	-	-	-	-	-	-	-	-	-	-	-
Fsp-Ps 3.1_LOD1.5 Interval	TRINITY_DN13175_c0_g1_i1	not available	len=8157 path=[0:0-6061 2:6062-6192 3:6193-6222 5:6223-6257 6:6258-6759 8:6760-6919 9:6920-6963 11:6964-7008 12:7009-7093 13:7094-7098 14:7099-7188 15:7189-8156]	9.95e-09	88	80.6345	819	640	180	39013019	39013198	0.000258	128	70.7182	128	70.7182	2	1.10497	Plus	Minus	8157	Retrovirus-related Pol polyprotein from transposon TNT 1-94	C:retrotransposon nucleocapsid; F:nucleic acid binding; F:methylmalonate-semialdehyde dehydrogenase (acylating) activity; F:zinc ion binding; P:DNA integration; P:oxidation-reduction process	EC:1.2.1.27	Methylmalonate-semialdehyde dehydrogenase (CoA acylating)	-	-	-	-	-	-	-	-	-	-	-	-	-	-	-	-	-	-	-	-	-	-	-	-
Fsp-Ps 3.1_LOD1.5 Interval	TRINITY_DN13175_c0_g1_i1	not available	len=8157 path=[0:0-6061 2:6062-6192 3:6193-6222 5:6223-6257 6:6258-6759 8:6760-6919 9:6920-6963 11:6964-7008 12:7009-7093 13:7094-7098 14:7099-7188 15:7189-8156]	9.95e-09	88	80.6345	2125	1625	501	4064613	4065124	0.000725	355	67.2348	355	67.2348	43	8.14394	Plus	Minus	8157	Retrovirus-related Pol polyprotein from transposon TNT 1-94	C:retrotransposon nucleocapsid; F:nucleic acid binding; F:methylmalonate-semialdehyde dehydrogenase (acylating) activity; F:zinc ion binding; P:DNA integration; P:oxidation-reduction process	EC:1.2.1.27	Methylmalonate-semialdehyde dehydrogenase (CoA acylating)	-	-	-	-	-	-	-	-	-	-	-	-	-	-	-	-	-	-	-	-	-	-	-	-
Fsp-Ps 3.1_LOD1.5 Interval	TRINITY_DN13175_c0_g1_i1	not available	len=8157 path=[0:0-6061 2:6062-6192 3:6193-6222 5:6223-6257 6:6258-6759 8:6760-6919 9:6920-6963 11:6964-7008 12:7009-7093 13:7094-7098 14:7099-7188 15:7189-8156]	9.95e-09	88	80.6345	2461	3131	671	12465779	12466446	0.000974	438	64.1288	438	64.1288	27	3.95315	Plus	Plus	8157	Retrovirus-related Pol polyprotein from transposon TNT 1-94	C:retrotransposon nucleocapsid; F:nucleic acid binding; F:methylmalonate-semialdehyde dehydrogenase (acylating) activity; F:zinc ion binding; P:DNA integration; P:oxidation-reduction process	EC:1.2.1.27	Methylmalonate-semialdehyde dehydrogenase (CoA acylating)	-	-	-	-	-	-	-	-	-	-	-	-	-	-	-	-	-	-	-	-	-	-	-	-
Fsp-Ps 3.1_LOD1.5 Interval	TRINITY_DN13175_c0_g1_i1	not available	len=8157 path=[0:0-6061 2:6062-6192 3:6193-6222 5:6223-6257 6:6258-6759 8:6760-6919 9:6920-6963 11:6964-7008 12:7009-7093 13:7094-7098 14:7099-7188 15:7189-8156]	9.95e-09	88	80.6345	6837	6675	163	34725525	34725706	0.000234	131	70.0535	131	70.0535	29	15.508	Plus	Minus	8157	Retrovirus-related Pol polyprotein from transposon TNT 1-94	C:retrotransposon nucleocapsid; F:nucleic acid binding; F:methylmalonate-semialdehyde dehydrogenase (acylating) activity; F:zinc ion binding; P:DNA integration; P:oxidation-reduction process	EC:1.2.1.27	Methylmalonate-semialdehyde dehydrogenase (CoA acylating)	-	-	-	-	-	-	-	-	-	-	-	-	-	-	-	-	-	-	-	-	-	-	-	-
Fsp-Ps 3.1_LOD1.5 Interval	TRINITY_DN13175_c0_g1_i1	not available	len=8157 path=[0:0-6061 2:6062-6192 3:6193-6222 5:6223-6257 6:6258-6759 8:6760-6919 9:6920-6963 11:6964-7008 12:7009-7093 13:7094-7098 14:7099-7188 15:7189-8156]	9.95e-09	88	80.6345	7253	7547	295	32748644	32748939	0.000428	203	67.6667	203	67.6667	9	3	Plus	Plus	8157	Retrovirus-related Pol polyprotein from transposon TNT 1-94	C:retrotransposon nucleocapsid; F:nucleic acid binding; F:methylmalonate-semialdehyde dehydrogenase (acylating) activity; F:zinc ion binding; P:DNA integration; P:oxidation-reduction process	EC:1.2.1.27	Methylmalonate-semialdehyde dehydrogenase (CoA acylating)	-	-	-	-	-	-	-	-	-	-	-	-	-	-	-	-	-	-	-	-	-	-	-	-
Fsp-Ps 3.1_LOD1.5 Interval	TRINITY_DN13175_c0_g1_i1	not available	len=8157 path=[0:0-6061 2:6062-6192 3:6193-6222 5:6223-6257 6:6258-6759 8:6760-6919 9:6920-6963 11:6964-7008 12:7009-7093 13:7094-7098 14:7099-7188 15:7189-8156]	3.47e-08	86	78.8312	1395	1876	482	38843819	38844300	0.0007	315	64.4172	315	64.4172	14	2.86299	Plus	Plus	8157	Retrovirus-related Pol polyprotein from transposon TNT 1-94	C:retrotransposon nucleocapsid; F:nucleic acid binding; F:methylmalonate-semialdehyde dehydrogenase (acylating) activity; F:zinc ion binding; P:DNA integration; P:oxidation-reduction process	EC:1.2.1.27	Methylmalonate-semialdehyde dehydrogenase (CoA acylating)	-	-	-	-	-	-	-	-	-	-	-	-	-	-	-	-	-	-	-	-	-	-	-	-
Fsp-Ps 3.1_LOD1.5 Interval	TRINITY_DN13175_c0_g1_i1	not available	len=8157 path=[0:0-6061 2:6062-6192 3:6193-6222 5:6223-6257 6:6258-6759 8:6760-6919 9:6920-6963 11:6964-7008 12:7009-7093 13:7094-7098 14:7099-7188 15:7189-8156]	3.47e-08	86	78.8312	1780	1631	150	68644143	68644292	0.000215	111	72.549	111	72.549	6	3.92157	Plus	Minus	8157	Retrovirus-related Pol polyprotein from transposon TNT 1-94	C:retrotransposon nucleocapsid; F:nucleic acid binding; F:methylmalonate-semialdehyde dehydrogenase (acylating) activity; F:zinc ion binding; P:DNA integration; P:oxidation-reduction process	EC:1.2.1.27	Methylmalonate-semialdehyde dehydrogenase (CoA acylating)	-	-	-	-	-	-	-	-	-	-	-	-	-	-	-	-	-	-	-	-	-	-	-	-
Fsp-Ps 3.1_LOD1.5 Interval	TRINITY_DN13175_c0_g1_i1	not available	len=8157 path=[0:0-6061 2:6062-6192 3:6193-6222 5:6223-6257 6:6258-6759 8:6760-6919 9:6920-6963 11:6964-7008 12:7009-7093 13:7094-7098 14:7099-7188 15:7189-8156]	3.47e-08	86	78.8312	2716	2415	302	15757171	15757469	0.000436	201	66.3366	201	66.3366	5	1.65017	Plus	Minus	8157	Retrovirus-related Pol polyprotein from transposon TNT 1-94	C:retrotransposon nucleocapsid; F:nucleic acid binding; F:methylmalonate-semialdehyde dehydrogenase (acylating) activity; F:zinc ion binding; P:DNA integration; P:oxidation-reduction process	EC:1.2.1.27	Methylmalonate-semialdehyde dehydrogenase (CoA acylating)	-	-	-	-	-	-	-	-	-	-	-	-	-	-	-	-	-	-	-	-	-	-	-	-
Fsp-Ps 3.1_LOD1.5 Interval	TRINITY_DN13175_c0_g1_i1	not available	len=8157 path=[0:0-6061 2:6062-6192 3:6193-6222 5:6223-6257 6:6258-6759 8:6760-6919 9:6920-6963 11:6964-7008 12:7009-7093 13:7094-7098 14:7099-7188 15:7189-8156]	3.47e-08	86	78.8312	6940	6804	137	66051482	66051614	0.000196	103	74.6377	103	74.6377	6	4.34783	Plus	Minus	8157	Retrovirus-related Pol polyprotein from transposon TNT 1-94	C:retrotransposon nucleocapsid; F:nucleic acid binding; F:methylmalonate-semialdehyde dehydrogenase (acylating) activity; F:zinc ion binding; P:DNA integration; P:oxidation-reduction process	EC:1.2.1.27	Methylmalonate-semialdehyde dehydrogenase (CoA acylating)	-	-	-	-	-	-	-	-	-	-	-	-	-	-	-	-	-	-	-	-	-	-	-	-
Fsp-Ps 3.1_LOD1.5 Interval	TRINITY_DN13175_c0_g1_i1	not available	len=8157 path=[0:0-6061 2:6062-6192 3:6193-6222 5:6223-6257 6:6258-6759 8:6760-6919 9:6920-6963 11:6964-7008 12:7009-7093 13:7094-7098 14:7099-7188 15:7189-8156]	3.47e-08	86	78.8312	6940	6804	137	66037147	66037279	0.000196	103	74.6377	103	74.6377	6	4.34783	Plus	Minus	8157	Retrovirus-related Pol polyprotein from transposon TNT 1-94	C:retrotransposon nucleocapsid; F:nucleic acid binding; F:methylmalonate-semialdehyde dehydrogenase (acylating) activity; F:zinc ion binding; P:DNA integration; P:oxidation-reduction process	EC:1.2.1.27	Methylmalonate-semialdehyde dehydrogenase (CoA acylating)	-	-	-	-	-	-	-	-	-	-	-	-	-	-	-	-	-	-	-	-	-	-	-	-
Fsp-Ps 3.1_LOD1.5 Interval	TRINITY_DN13175_c0_g1_i1	not available	len=8157 path=[0:0-6061 2:6062-6192 3:6193-6222 5:6223-6257 6:6258-6759 8:6760-6919 9:6920-6963 11:6964-7008 12:7009-7093 13:7094-7098 14:7099-7188 15:7189-8156]	3.47e-08	86	78.8312	6945	6846	100	48773254	48773352	0.000142	78	78	78	78	1	1	Plus	Minus	8157	Retrovirus-related Pol polyprotein from transposon TNT 1-94	C:retrotransposon nucleocapsid; F:nucleic acid binding; F:methylmalonate-semialdehyde dehydrogenase (acylating) activity; F:zinc ion binding; P:DNA integration; P:oxidation-reduction process	EC:1.2.1.27	Methylmalonate-semialdehyde dehydrogenase (CoA acylating)	-	-	-	-	-	-	-	-	-	-	-	-	-	-	-	-	-	-	-	-	-	-	-	-
Fsp-Ps 3.1_LOD1.5 Interval	TRINITY_DN13175_c0_g1_i1	not available	len=8157 path=[0:0-6061 2:6062-6192 3:6193-6222 5:6223-6257 6:6258-6759 8:6760-6919 9:6920-6963 11:6964-7008 12:7009-7093 13:7094-7098 14:7099-7188 15:7189-8156]	1.21e-07	84	77.0278	2809	2461	349	38783822	38784167	0.000504	230	65.5271	230	65.5271	7	1.9943	Plus	Minus	8157	Retrovirus-related Pol polyprotein from transposon TNT 1-94	C:retrotransposon nucleocapsid; F:nucleic acid binding; F:methylmalonate-semialdehyde dehydrogenase (acylating) activity; F:zinc ion binding; P:DNA integration; P:oxidation-reduction process	EC:1.2.1.27	Methylmalonate-semialdehyde dehydrogenase (CoA acylating)	-	-	-	-	-	-	-	-	-	-	-	-	-	-	-	-	-	-	-	-	-	-	-	-
Fsp-Ps 3.1_LOD1.5 Interval	TRINITY_DN13175_c0_g1_i1	not available	len=8157 path=[0:0-6061 2:6062-6192 3:6193-6222 5:6223-6257 6:6258-6759 8:6760-6919 9:6920-6963 11:6964-7008 12:7009-7093 13:7094-7098 14:7099-7188 15:7189-8156]	1.21e-07	84	77.0278	8151	7907	245	68797084	68797323	0.000353	167	68.1633	167	68.1633	5	2.04082	Plus	Minus	8157	Retrovirus-related Pol polyprotein from transposon TNT 1-94	C:retrotransposon nucleocapsid; F:nucleic acid binding; F:methylmalonate-semialdehyde dehydrogenase (acylating) activity; F:zinc ion binding; P:DNA integration; P:oxidation-reduction process	EC:1.2.1.27	Methylmalonate-semialdehyde dehydrogenase (CoA acylating)	-	-	-	-	-	-	-	-	-	-	-	-	-	-	-	-	-	-	-	-	-	-	-	-
Fsp-Ps 3.1_LOD1.5 Interval	TRINITY_DN13175_c0_g1_i1	not available	len=8157 path=[0:0-6061 2:6062-6192 3:6193-6222 5:6223-6257 6:6258-6759 8:6760-6919 9:6920-6963 11:6964-7008 12:7009-7093 13:7094-7098 14:7099-7188 15:7189-8156]	4.23e-07	82	75.2244	1283	964	320	35382443	35382759	0.000462	216	66.4615	216	66.4615	13	4	Plus	Minus	8157	Retrovirus-related Pol polyprotein from transposon TNT 1-94	C:retrotransposon nucleocapsid; F:nucleic acid binding; F:methylmalonate-semialdehyde dehydrogenase (acylating) activity; F:zinc ion binding; P:DNA integration; P:oxidation-reduction process	EC:1.2.1.27	Methylmalonate-semialdehyde dehydrogenase (CoA acylating)	-	-	-	-	-	-	-	-	-	-	-	-	-	-	-	-	-	-	-	-	-	-	-	-
Fsp-Ps 3.1_LOD1.5 Interval	TRINITY_DN13175_c0_g1_i1	not available	len=8157 path=[0:0-6061 2:6062-6192 3:6193-6222 5:6223-6257 6:6258-6759 8:6760-6919 9:6920-6963 11:6964-7008 12:7009-7093 13:7094-7098 14:7099-7188 15:7189-8156]	4.23e-07	82	75.2244	1780	1631	150	27686055	27686204	0.000215	110	71.8954	110	71.8954	6	3.92157	Plus	Minus	8157	Retrovirus-related Pol polyprotein from transposon TNT 1-94	C:retrotransposon nucleocapsid; F:nucleic acid binding; F:methylmalonate-semialdehyde dehydrogenase (acylating) activity; F:zinc ion binding; P:DNA integration; P:oxidation-reduction process	EC:1.2.1.27	Methylmalonate-semialdehyde dehydrogenase (CoA acylating)	-	-	-	-	-	-	-	-	-	-	-	-	-	-	-	-	-	-	-	-	-	-	-	-
Fsp-Ps 3.1_LOD1.5 Interval	TRINITY_DN13175_c0_g1_i1	not available	len=8157 path=[0:0-6061 2:6062-6192 3:6193-6222 5:6223-6257 6:6258-6759 8:6760-6919 9:6920-6963 11:6964-7008 12:7009-7093 13:7094-7098 14:7099-7188 15:7189-8156]	4.23e-07	82	75.2244	2059	1848	212	2343758	2343969	0.000305	146	68.5446	146	68.5446	2	0.938967	Plus	Minus	8157	Retrovirus-related Pol polyprotein from transposon TNT 1-94	C:retrotransposon nucleocapsid; F:nucleic acid binding; F:methylmalonate-semialdehyde dehydrogenase (acylating) activity; F:zinc ion binding; P:DNA integration; P:oxidation-reduction process	EC:1.2.1.27	Methylmalonate-semialdehyde dehydrogenase (CoA acylating)	-	-	-	-	-	-	-	-	-	-	-	-	-	-	-	-	-	-	-	-	-	-	-	-
Fsp-Ps 3.1_LOD1.5 Interval	TRINITY_DN13175_c0_g1_i1	not available	len=8157 path=[0:0-6061 2:6062-6192 3:6193-6222 5:6223-6257 6:6258-6759 8:6760-6919 9:6920-6963 11:6964-7008 12:7009-7093 13:7094-7098 14:7099-7188 15:7189-8156]	4.23e-07	82	75.2244	2123	2013	111	2475016	2475126	0.000158	83	74.7748	83	74.7748	0	0	Plus	Minus	8157	Retrovirus-related Pol polyprotein from transposon TNT 1-94	C:retrotransposon nucleocapsid; F:nucleic acid binding; F:methylmalonate-semialdehyde dehydrogenase (acylating) activity; F:zinc ion binding; P:DNA integration; P:oxidation-reduction process	EC:1.2.1.27	Methylmalonate-semialdehyde dehydrogenase (CoA acylating)	-	-	-	-	-	-	-	-	-	-	-	-	-	-	-	-	-	-	-	-	-	-	-	-
Fsp-Ps 3.1_LOD1.5 Interval	TRINITY_DN13175_c0_g1_i1	not available	len=8157 path=[0:0-6061 2:6062-6192 3:6193-6222 5:6223-6257 6:6258-6759 8:6760-6919 9:6920-6963 11:6964-7008 12:7009-7093 13:7094-7098 14:7099-7188 15:7189-8156]	4.23e-07	82	75.2244	2415	2890	476	27636707	27637180	0.000691	313	64.8033	313	64.8033	16	3.31263	Plus	Plus	8157	Retrovirus-related Pol polyprotein from transposon TNT 1-94	C:retrotransposon nucleocapsid; F:nucleic acid binding; F:methylmalonate-semialdehyde dehydrogenase (acylating) activity; F:zinc ion binding; P:DNA integration; P:oxidation-reduction process	EC:1.2.1.27	Methylmalonate-semialdehyde dehydrogenase (CoA acylating)	-	-	-	-	-	-	-	-	-	-	-	-	-	-	-	-	-	-	-	-	-	-	-	-
Fsp-Ps 3.1_LOD1.5 Interval	TRINITY_DN13175_c0_g1_i1	not available	len=8157 path=[0:0-6061 2:6062-6192 3:6193-6222 5:6223-6257 6:6258-6759 8:6760-6919 9:6920-6963 11:6964-7008 12:7009-7093 13:7094-7098 14:7099-7188 15:7189-8156]	4.23e-07	82	75.2244	7551	7253	299	21544555	21544854	0.000431	202	66.6667	202	66.6667	7	2.31023	Plus	Minus	8157	Retrovirus-related Pol polyprotein from transposon TNT 1-94	C:retrotransposon nucleocapsid; F:nucleic acid binding; F:methylmalonate-semialdehyde dehydrogenase (acylating) activity; F:zinc ion binding; P:DNA integration; P:oxidation-reduction process	EC:1.2.1.27	Methylmalonate-semialdehyde dehydrogenase (CoA acylating)	-	-	-	-	-	-	-	-	-	-	-	-	-	-	-	-	-	-	-	-	-	-	-	-
Fsp-Ps 3.1_LOD1.5 Interval	TRINITY_DN13175_c0_g1_i1	not available	len=8157 path=[0:0-6061 2:6062-6192 3:6193-6222 5:6223-6257 6:6258-6759 8:6760-6919 9:6920-6963 11:6964-7008 12:7009-7093 13:7094-7098 14:7099-7188 15:7189-8156]	4.23e-07	82	75.2244	7259	7475	217	45455118	45455334	0.000315	158	70.852	158	70.852	12	5.38117	Plus	Plus	8157	Retrovirus-related Pol polyprotein from transposon TNT 1-94	C:retrotransposon nucleocapsid; F:nucleic acid binding; F:methylmalonate-semialdehyde dehydrogenase (acylating) activity; F:zinc ion binding; P:DNA integration; P:oxidation-reduction process	EC:1.2.1.27	Methylmalonate-semialdehyde dehydrogenase (CoA acylating)	-	-	-	-	-	-	-	-	-	-	-	-	-	-	-	-	-	-	-	-	-	-	-	-
Fsp-Ps 3.1_LOD1.5 Interval	TRINITY_DN13175_c0_g1_i1	not available	len=8157 path=[0:0-6061 2:6062-6192 3:6193-6222 5:6223-6257 6:6258-6759 8:6760-6919 9:6920-6963 11:6964-7008 12:7009-7093 13:7094-7098 14:7099-7188 15:7189-8156]	4.23e-07	82	75.2244	7533	7268	266	18114226	18114492	0.000383	181	67.2862	181	67.2862	5	1.85874	Plus	Minus	8157	Retrovirus-related Pol polyprotein from transposon TNT 1-94	C:retrotransposon nucleocapsid; F:nucleic acid binding; F:methylmalonate-semialdehyde dehydrogenase (acylating) activity; F:zinc ion binding; P:DNA integration; P:oxidation-reduction process	EC:1.2.1.27	Methylmalonate-semialdehyde dehydrogenase (CoA acylating)	-	-	-	-	-	-	-	-	-	-	-	-	-	-	-	-	-	-	-	-	-	-	-	-
Fsp-Ps 3.1_LOD1.5 Interval	TRINITY_DN13175_c0_g1_i1	not available	len=8157 path=[0:0-6061 2:6062-6192 3:6193-6222 5:6223-6257 6:6258-6759 8:6760-6919 9:6920-6963 11:6964-7008 12:7009-7093 13:7094-7098 14:7099-7188 15:7189-8156]	1.48e-06	80	73.4211	2804	2463	342	45529606	45529944	0.000494	224	65.3061	224	65.3061	5	1.45773	Plus	Minus	8157	Retrovirus-related Pol polyprotein from transposon TNT 1-94	C:retrotransposon nucleocapsid; F:nucleic acid binding; F:methylmalonate-semialdehyde dehydrogenase (acylating) activity; F:zinc ion binding; P:DNA integration; P:oxidation-reduction process	EC:1.2.1.27	Methylmalonate-semialdehyde dehydrogenase (CoA acylating)	-	-	-	-	-	-	-	-	-	-	-	-	-	-	-	-	-	-	-	-	-	-	-	-
Fsp-Ps 3.1_LOD1.5 Interval	TRINITY_DN13175_c0_g1_i1	not available	len=8157 path=[0:0-6061 2:6062-6192 3:6193-6222 5:6223-6257 6:6258-6759 8:6760-6919 9:6920-6963 11:6964-7008 12:7009-7093 13:7094-7098 14:7099-7188 15:7189-8156]	1.48e-06	80	73.4211	5145	4915	231	28725701	28725931	0.000333	157	67.6724	157	67.6724	2	0.862069	Plus	Minus	8157	Retrovirus-related Pol polyprotein from transposon TNT 1-94	C:retrotransposon nucleocapsid; F:nucleic acid binding; F:methylmalonate-semialdehyde dehydrogenase (acylating) activity; F:zinc ion binding; P:DNA integration; P:oxidation-reduction process	EC:1.2.1.27	Methylmalonate-semialdehyde dehydrogenase (CoA acylating)	-	-	-	-	-	-	-	-	-	-	-	-	-	-	-	-	-	-	-	-	-	-	-	-
Fsp-Ps 3.1_LOD1.5 Interval	TRINITY_DN13175_c0_g1_i1	not available	len=8157 path=[0:0-6061 2:6062-6192 3:6193-6222 5:6223-6257 6:6258-6759 8:6760-6919 9:6920-6963 11:6964-7008 12:7009-7093 13:7094-7098 14:7099-7188 15:7189-8156]	1.48e-06	80	73.4211	6786	6747	40	38676558	38676597	5.52e-05	40	100	40	100	0	0	Plus	Minus	8157	Retrovirus-related Pol polyprotein from transposon TNT 1-94	C:retrotransposon nucleocapsid; F:nucleic acid binding; F:methylmalonate-semialdehyde dehydrogenase (acylating) activity; F:zinc ion binding; P:DNA integration; P:oxidation-reduction process	EC:1.2.1.27	Methylmalonate-semialdehyde dehydrogenase (CoA acylating)	-	-	-	-	-	-	-	-	-	-	-	-	-	-	-	-	-	-	-	-	-	-	-	-
Fsp-Ps 3.1_LOD1.5 Interval	TRINITY_DN13175_c0_g1_i1	not available	len=8157 path=[0:0-6061 2:6062-6192 3:6193-6222 5:6223-6257 6:6258-6759 8:6760-6919 9:6920-6963 11:6964-7008 12:7009-7093 13:7094-7098 14:7099-7188 15:7189-8156]	1.48e-06	80	73.4211	6945	6846	100	48768627	48768725	0.000142	77	77	77	77	1	1	Plus	Minus	8157	Retrovirus-related Pol polyprotein from transposon TNT 1-94	C:retrotransposon nucleocapsid; F:nucleic acid binding; F:methylmalonate-semialdehyde dehydrogenase (acylating) activity; F:zinc ion binding; P:DNA integration; P:oxidation-reduction process	EC:1.2.1.27	Methylmalonate-semialdehyde dehydrogenase (CoA acylating)	-	-	-	-	-	-	-	-	-	-	-	-	-	-	-	-	-	-	-	-	-	-	-	-
Fsp-Ps 3.1_LOD1.5 Interval	TRINITY_DN13175_c0_g1_i1	not available	len=8157 path=[0:0-6061 2:6062-6192 3:6193-6222 5:6223-6257 6:6258-6759 8:6760-6919 9:6920-6963 11:6964-7008 12:7009-7093 13:7094-7098 14:7099-7188 15:7189-8156]	5.15e-06	78	71.6177	640	1454	815	17674656	17675467	0.00118	531	63.6691	531	63.6691	41	4.91607	Plus	Plus	8157	Retrovirus-related Pol polyprotein from transposon TNT 1-94	C:retrotransposon nucleocapsid; F:nucleic acid binding; F:methylmalonate-semialdehyde dehydrogenase (acylating) activity; F:zinc ion binding; P:DNA integration; P:oxidation-reduction process	EC:1.2.1.27	Methylmalonate-semialdehyde dehydrogenase (CoA acylating)	-	-	-	-	-	-	-	-	-	-	-	-	-	-	-	-	-	-	-	-	-	-	-	-
Fsp-Ps 3.1_LOD1.5 Interval	TRINITY_DN13175_c0_g1_i1	not available	len=8157 path=[0:0-6061 2:6062-6192 3:6193-6222 5:6223-6257 6:6258-6759 8:6760-6919 9:6920-6963 11:6964-7008 12:7009-7093 13:7094-7098 14:7099-7188 15:7189-8156]	5.15e-06	78	71.6177	640	811	172	1348590	1348761	0.00025	119	69.186	119	69.186	0	0	Plus	Plus	8157	Retrovirus-related Pol polyprotein from transposon TNT 1-94	C:retrotransposon nucleocapsid; F:nucleic acid binding; F:methylmalonate-semialdehyde dehydrogenase (acylating) activity; F:zinc ion binding; P:DNA integration; P:oxidation-reduction process	EC:1.2.1.27	Methylmalonate-semialdehyde dehydrogenase (CoA acylating)	-	-	-	-	-	-	-	-	-	-	-	-	-	-	-	-	-	-	-	-	-	-	-	-
Fsp-Ps 3.1_LOD1.5 Interval	TRINITY_DN13175_c0_g1_i1	not available	len=8157 path=[0:0-6061 2:6062-6192 3:6193-6222 5:6223-6257 6:6258-6759 8:6760-6919 9:6920-6963 11:6964-7008 12:7009-7093 13:7094-7098 14:7099-7188 15:7189-8156]	5.15e-06	78	71.6177	811	640	172	29132943	29133114	0.000247	119	69.186	119	69.186	0	0	Plus	Minus	8157	Retrovirus-related Pol polyprotein from transposon TNT 1-94	C:retrotransposon nucleocapsid; F:nucleic acid binding; F:methylmalonate-semialdehyde dehydrogenase (acylating) activity; F:zinc ion binding; P:DNA integration; P:oxidation-reduction process	EC:1.2.1.27	Methylmalonate-semialdehyde dehydrogenase (CoA acylating)	-	-	-	-	-	-	-	-	-	-	-	-	-	-	-	-	-	-	-	-	-	-	-	-
Fsp-Ps 3.1_LOD1.5 Interval	TRINITY_DN13175_c0_g1_i1	not available	len=8157 path=[0:0-6061 2:6062-6192 3:6193-6222 5:6223-6257 6:6258-6759 8:6760-6919 9:6920-6963 11:6964-7008 12:7009-7093 13:7094-7098 14:7099-7188 15:7189-8156]	5.15e-06	78	71.6177	2781	2924	144	33328110	33328254	0.000209	108	72.973	108	72.973	7	4.72973	Plus	Plus	8157	Retrovirus-related Pol polyprotein from transposon TNT 1-94	C:retrotransposon nucleocapsid; F:nucleic acid binding; F:methylmalonate-semialdehyde dehydrogenase (acylating) activity; F:zinc ion binding; P:DNA integration; P:oxidation-reduction process	EC:1.2.1.27	Methylmalonate-semialdehyde dehydrogenase (CoA acylating)	-	-	-	-	-	-	-	-	-	-	-	-	-	-	-	-	-	-	-	-	-	-	-	-
Fsp-Ps 3.1_LOD1.5 Interval	TRINITY_DN13175_c0_g1_i1	not available	len=8157 path=[0:0-6061 2:6062-6192 3:6193-6222 5:6223-6257 6:6258-6759 8:6760-6919 9:6920-6963 11:6964-7008 12:7009-7093 13:7094-7098 14:7099-7188 15:7189-8156]	5.15e-06	78	71.6177	3760	3839	80	29204240	29204322	0.000116	66	79.5181	66	79.5181	3	3.61446	Plus	Plus	8157	Retrovirus-related Pol polyprotein from transposon TNT 1-94	C:retrotransposon nucleocapsid; F:nucleic acid binding; F:methylmalonate-semialdehyde dehydrogenase (acylating) activity; F:zinc ion binding; P:DNA integration; P:oxidation-reduction process	EC:1.2.1.27	Methylmalonate-semialdehyde dehydrogenase (CoA acylating)	-	-	-	-	-	-	-	-	-	-	-	-	-	-	-	-	-	-	-	-	-	-	-	-
Fsp-Ps 3.1_LOD1.5 Interval	TRINITY_DN13175_c0_g1_i1	not available	len=8157 path=[0:0-6061 2:6062-6192 3:6193-6222 5:6223-6257 6:6258-6759 8:6760-6919 9:6920-6963 11:6964-7008 12:7009-7093 13:7094-7098 14:7099-7188 15:7189-8156]	5.15e-06	78	71.6177	5211	4832	380	11403519	11403898	0.000549	246	64.5669	246	64.5669	2	0.524934	Plus	Minus	8157	Retrovirus-related Pol polyprotein from transposon TNT 1-94	C:retrotransposon nucleocapsid; F:nucleic acid binding; F:methylmalonate-semialdehyde dehydrogenase (acylating) activity; F:zinc ion binding; P:DNA integration; P:oxidation-reduction process	EC:1.2.1.27	Methylmalonate-semialdehyde dehydrogenase (CoA acylating)	-	-	-	-	-	-	-	-	-	-	-	-	-	-	-	-	-	-	-	-	-	-	-	-
Fsp-Ps 3.1_LOD1.5 Interval	TRINITY_DN13175_c0_g1_i1	not available	len=8157 path=[0:0-6061 2:6062-6192 3:6193-6222 5:6223-6257 6:6258-6759 8:6760-6919 9:6920-6963 11:6964-7008 12:7009-7093 13:7094-7098 14:7099-7188 15:7189-8156]	5.15e-06	78	71.6177	6786	6668	119	34718528	34718646	0.00017	92	74.7967	92	74.7967	8	6.50407	Plus	Minus	8157	Retrovirus-related Pol polyprotein from transposon TNT 1-94	C:retrotransposon nucleocapsid; F:nucleic acid binding; F:methylmalonate-semialdehyde dehydrogenase (acylating) activity; F:zinc ion binding; P:DNA integration; P:oxidation-reduction process	EC:1.2.1.27	Methylmalonate-semialdehyde dehydrogenase (CoA acylating)	-	-	-	-	-	-	-	-	-	-	-	-	-	-	-	-	-	-	-	-	-	-	-	-
Fsp-Ps 3.1_LOD1.5 Interval	TRINITY_DN13175_c0_g1_i1	not available	len=8157 path=[0:0-6061 2:6062-6192 3:6193-6222 5:6223-6257 6:6258-6759 8:6760-6919 9:6920-6963 11:6964-7008 12:7009-7093 13:7094-7098 14:7099-7188 15:7189-8156]	5.15e-06	78	71.6177	8067	8140	74	15926174	15926247	0.000107	60	81.0811	60	81.0811	0	0	Plus	Plus	8157	Retrovirus-related Pol polyprotein from transposon TNT 1-94	C:retrotransposon nucleocapsid; F:nucleic acid binding; F:methylmalonate-semialdehyde dehydrogenase (acylating) activity; F:zinc ion binding; P:DNA integration; P:oxidation-reduction process	EC:1.2.1.27	Methylmalonate-semialdehyde dehydrogenase (CoA acylating)	-	-	-	-	-	-	-	-	-	-	-	-	-	-	-	-	-	-	-	-	-	-	-	-
Fsp-Ps 3.1_LOD1.5 Interval	TRINITY_DN13175_c0_g1_i1	not available	len=8157 path=[0:0-6061 2:6062-6192 3:6193-6222 5:6223-6257 6:6258-6759 8:6760-6919 9:6920-6963 11:6964-7008 12:7009-7093 13:7094-7098 14:7099-7188 15:7189-8156]	1.8e-05	76	69.8143	61	1	61	41740172	41740232	8.57e-05	52	85.2459	52	85.2459	0	0	Plus	Minus	8157	Retrovirus-related Pol polyprotein from transposon TNT 1-94	C:retrotransposon nucleocapsid; F:nucleic acid binding; F:methylmalonate-semialdehyde dehydrogenase (acylating) activity; F:zinc ion binding; P:DNA integration; P:oxidation-reduction process	EC:1.2.1.27	Methylmalonate-semialdehyde dehydrogenase (CoA acylating)	-	-	-	-	-	-	-	-	-	-	-	-	-	-	-	-	-	-	-	-	-	-	-	-
Fsp-Ps 3.1_LOD1.5 Interval	TRINITY_DN13175_c0_g1_i1	not available	len=8157 path=[0:0-6061 2:6062-6192 3:6193-6222 5:6223-6257 6:6258-6759 8:6760-6919 9:6920-6963 11:6964-7008 12:7009-7093 13:7094-7098 14:7099-7188 15:7189-8156]	1.8e-05	76	69.8143	61	1	61	26213522	26213582	8.57e-05	52	85.2459	52	85.2459	0	0	Plus	Minus	8157	Retrovirus-related Pol polyprotein from transposon TNT 1-94	C:retrotransposon nucleocapsid; F:nucleic acid binding; F:methylmalonate-semialdehyde dehydrogenase (acylating) activity; F:zinc ion binding; P:DNA integration; P:oxidation-reduction process	EC:1.2.1.27	Methylmalonate-semialdehyde dehydrogenase (CoA acylating)	-	-	-	-	-	-	-	-	-	-	-	-	-	-	-	-	-	-	-	-	-	-	-	-
Fsp-Ps 3.1_LOD1.5 Interval	TRINITY_DN13175_c0_g1_i1	not available	len=8157 path=[0:0-6061 2:6062-6192 3:6193-6222 5:6223-6257 6:6258-6759 8:6760-6919 9:6920-6963 11:6964-7008 12:7009-7093 13:7094-7098 14:7099-7188 15:7189-8156]	1.8e-05	76	69.8143	61	1	61	1331209	1331269	8.57e-05	52	85.2459	52	85.2459	0	0	Plus	Minus	8157	Retrovirus-related Pol polyprotein from transposon TNT 1-94	C:retrotransposon nucleocapsid; F:nucleic acid binding; F:methylmalonate-semialdehyde dehydrogenase (acylating) activity; F:zinc ion binding; P:DNA integration; P:oxidation-reduction process	EC:1.2.1.27	Methylmalonate-semialdehyde dehydrogenase (CoA acylating)	-	-	-	-	-	-	-	-	-	-	-	-	-	-	-	-	-	-	-	-	-	-	-	-
Fsp-Ps 3.1_LOD1.5 Interval	TRINITY_DN13175_c0_g1_i1	not available	len=8157 path=[0:0-6061 2:6062-6192 3:6193-6222 5:6223-6257 6:6258-6759 8:6760-6919 9:6920-6963 11:6964-7008 12:7009-7093 13:7094-7098 14:7099-7188 15:7189-8156]	1.8e-05	76	69.8143	799	640	160	40310507	40310666	0.000229	114	69.9387	114	69.9387	6	3.68098	Plus	Minus	8157	Retrovirus-related Pol polyprotein from transposon TNT 1-94	C:retrotransposon nucleocapsid; F:nucleic acid binding; F:methylmalonate-semialdehyde dehydrogenase (acylating) activity; F:zinc ion binding; P:DNA integration; P:oxidation-reduction process	EC:1.2.1.27	Methylmalonate-semialdehyde dehydrogenase (CoA acylating)	-	-	-	-	-	-	-	-	-	-	-	-	-	-	-	-	-	-	-	-	-	-	-	-
Fsp-Ps 3.1_LOD1.5 Interval	TRINITY_DN13175_c0_g1_i1	not available	len=8157 path=[0:0-6061 2:6062-6192 3:6193-6222 5:6223-6257 6:6258-6759 8:6760-6919 9:6920-6963 11:6964-7008 12:7009-7093 13:7094-7098 14:7099-7188 15:7189-8156]	1.8e-05	76	69.8143	1631	1780	150	25683875	25684024	0.000218	109	71.2418	109	71.2418	6	3.92157	Plus	Plus	8157	Retrovirus-related Pol polyprotein from transposon TNT 1-94	C:retrotransposon nucleocapsid; F:nucleic acid binding; F:methylmalonate-semialdehyde dehydrogenase (acylating) activity; F:zinc ion binding; P:DNA integration; P:oxidation-reduction process	EC:1.2.1.27	Methylmalonate-semialdehyde dehydrogenase (CoA acylating)	-	-	-	-	-	-	-	-	-	-	-	-	-	-	-	-	-	-	-	-	-	-	-	-
Fsp-Ps 3.1_LOD1.5 Interval	TRINITY_DN13175_c0_g1_i1	not available	len=8157 path=[0:0-6061 2:6062-6192 3:6193-6222 5:6223-6257 6:6258-6759 8:6760-6919 9:6920-6963 11:6964-7008 12:7009-7093 13:7094-7098 14:7099-7188 15:7189-8156]	1.8e-05	76	69.8143	1780	1631	150	25861748	25861897	0.000215	109	71.2418	109	71.2418	6	3.92157	Plus	Minus	8157	Retrovirus-related Pol polyprotein from transposon TNT 1-94	C:retrotransposon nucleocapsid; F:nucleic acid binding; F:methylmalonate-semialdehyde dehydrogenase (acylating) activity; F:zinc ion binding; P:DNA integration; P:oxidation-reduction process	EC:1.2.1.27	Methylmalonate-semialdehyde dehydrogenase (CoA acylating)	-	-	-	-	-	-	-	-	-	-	-	-	-	-	-	-	-	-	-	-	-	-	-	-
Fsp-Ps 3.1_LOD1.5 Interval	TRINITY_DN13175_c0_g1_i1	not available	len=8157 path=[0:0-6061 2:6062-6192 3:6193-6222 5:6223-6257 6:6258-6759 8:6760-6919 9:6920-6963 11:6964-7008 12:7009-7093 13:7094-7098 14:7099-7188 15:7189-8156]	1.8e-05	76	69.8143	2926	2463	464	56192922	56193374	0.000671	307	65.7388	307	65.7388	17	3.64026	Plus	Minus	8157	Retrovirus-related Pol polyprotein from transposon TNT 1-94	C:retrotransposon nucleocapsid; F:nucleic acid binding; F:methylmalonate-semialdehyde dehydrogenase (acylating) activity; F:zinc ion binding; P:DNA integration; P:oxidation-reduction process	EC:1.2.1.27	Methylmalonate-semialdehyde dehydrogenase (CoA acylating)	-	-	-	-	-	-	-	-	-	-	-	-	-	-	-	-	-	-	-	-	-	-	-	-
Fsp-Ps 3.1_LOD1.5 Interval	TRINITY_DN13175_c0_g1_i1	not available	len=8157 path=[0:0-6061 2:6062-6192 3:6193-6222 5:6223-6257 6:6258-6759 8:6760-6919 9:6920-6963 11:6964-7008 12:7009-7093 13:7094-7098 14:7099-7188 15:7189-8156]	1.8e-05	76	69.8143	6733	6786	54	56456300	56456354	7.84e-05	49	89.0909	49	89.0909	1	1.81818	Plus	Plus	8157	Retrovirus-related Pol polyprotein from transposon TNT 1-94	C:retrotransposon nucleocapsid; F:nucleic acid binding; F:methylmalonate-semialdehyde dehydrogenase (acylating) activity; F:zinc ion binding; P:DNA integration; P:oxidation-reduction process	EC:1.2.1.27	Methylmalonate-semialdehyde dehydrogenase (CoA acylating)	-	-	-	-	-	-	-	-	-	-	-	-	-	-	-	-	-	-	-	-	-	-	-	-
Fsp-Ps 3.1_LOD1.5 Interval	TRINITY_DN13175_c0_g1_i1	not available	len=8157 path=[0:0-6061 2:6062-6192 3:6193-6222 5:6223-6257 6:6258-6759 8:6760-6919 9:6920-6963 11:6964-7008 12:7009-7093 13:7094-7098 14:7099-7188 15:7189-8156]	1.8e-05	76	69.8143	6844	6750	95	44758492	44758587	0.000135	75	77.3196	75	77.3196	3	3.09278	Plus	Minus	8157	Retrovirus-related Pol polyprotein from transposon TNT 1-94	C:retrotransposon nucleocapsid; F:nucleic acid binding; F:methylmalonate-semialdehyde dehydrogenase (acylating) activity; F:zinc ion binding; P:DNA integration; P:oxidation-reduction process	EC:1.2.1.27	Methylmalonate-semialdehyde dehydrogenase (CoA acylating)	-	-	-	-	-	-	-	-	-	-	-	-	-	-	-	-	-	-	-	-	-	-	-	-
Fsp-Ps 3.1_LOD1.5 Interval	TRINITY_DN13175_c0_g1_i1	not available	len=8157 path=[0:0-6061 2:6062-6192 3:6193-6222 5:6223-6257 6:6258-6759 8:6760-6919 9:6920-6963 11:6964-7008 12:7009-7093 13:7094-7098 14:7099-7188 15:7189-8156]	1.8e-05	76	69.8143	6750	6844	95	41743075	41743170	0.000138	75	77.3196	75	77.3196	3	3.09278	Plus	Plus	8157	Retrovirus-related Pol polyprotein from transposon TNT 1-94	C:retrotransposon nucleocapsid; F:nucleic acid binding; F:methylmalonate-semialdehyde dehydrogenase (acylating) activity; F:zinc ion binding; P:DNA integration; P:oxidation-reduction process	EC:1.2.1.27	Methylmalonate-semialdehyde dehydrogenase (CoA acylating)	-	-	-	-	-	-	-	-	-	-	-	-	-	-	-	-	-	-	-	-	-	-	-	-
Fsp-Ps 3.1_LOD1.5 Interval	TRINITY_DN13175_c0_g1_i1	not available	len=8157 path=[0:0-6061 2:6062-6192 3:6193-6222 5:6223-6257 6:6258-6759 8:6760-6919 9:6920-6963 11:6964-7008 12:7009-7093 13:7094-7098 14:7099-7188 15:7189-8156]	1.8e-05	76	69.8143	6844	6750	95	2298162	2298258	0.000135	74	76.2887	74	76.2887	2	2.06186	Plus	Minus	8157	Retrovirus-related Pol polyprotein from transposon TNT 1-94	C:retrotransposon nucleocapsid; F:nucleic acid binding; F:methylmalonate-semialdehyde dehydrogenase (acylating) activity; F:zinc ion binding; P:DNA integration; P:oxidation-reduction process	EC:1.2.1.27	Methylmalonate-semialdehyde dehydrogenase (CoA acylating)	-	-	-	-	-	-	-	-	-	-	-	-	-	-	-	-	-	-	-	-	-	-	-	-
Fsp-Ps 3.1_LOD1.5 Interval	TRINITY_DN13175_c0_g1_i1	not available	len=8157 path=[0:0-6061 2:6062-6192 3:6193-6222 5:6223-6257 6:6258-6759 8:6760-6919 9:6920-6963 11:6964-7008 12:7009-7093 13:7094-7098 14:7099-7188 15:7189-8156]	6.28e-05	74	68.0109	74	1	74	68489114	68489189	0.000105	61	80.2632	61	80.2632	2	2.63158	Plus	Minus	8157	Retrovirus-related Pol polyprotein from transposon TNT 1-94	C:retrotransposon nucleocapsid; F:nucleic acid binding; F:methylmalonate-semialdehyde dehydrogenase (acylating) activity; F:zinc ion binding; P:DNA integration; P:oxidation-reduction process	EC:1.2.1.27	Methylmalonate-semialdehyde dehydrogenase (CoA acylating)	-	-	-	-	-	-	-	-	-	-	-	-	-	-	-	-	-	-	-	-	-	-	-	-
Fsp-Ps 3.1_LOD1.5 Interval	TRINITY_DN13175_c0_g1_i1	not available	len=8157 path=[0:0-6061 2:6062-6192 3:6193-6222 5:6223-6257 6:6258-6759 8:6760-6919 9:6920-6963 11:6964-7008 12:7009-7093 13:7094-7098 14:7099-7188 15:7189-8156]	6.28e-05	74	68.0109	640	819	180	3004040	3004219	0.000261	125	69.0608	125	69.0608	2	1.10497	Plus	Plus	8157	Retrovirus-related Pol polyprotein from transposon TNT 1-94	C:retrotransposon nucleocapsid; F:nucleic acid binding; F:methylmalonate-semialdehyde dehydrogenase (acylating) activity; F:zinc ion binding; P:DNA integration; P:oxidation-reduction process	EC:1.2.1.27	Methylmalonate-semialdehyde dehydrogenase (CoA acylating)	-	-	-	-	-	-	-	-	-	-	-	-	-	-	-	-	-	-	-	-	-	-	-	-
Fsp-Ps 3.1_LOD1.5 Interval	TRINITY_DN13175_c0_g1_i1	not available	len=8157 path=[0:0-6061 2:6062-6192 3:6193-6222 5:6223-6257 6:6258-6759 8:6760-6919 9:6920-6963 11:6964-7008 12:7009-7093 13:7094-7098 14:7099-7188 15:7189-8156]	6.28e-05	74	68.0109	640	811	172	12083668	12083839	0.00025	118	68.6047	118	68.6047	0	0	Plus	Plus	8157	Retrovirus-related Pol polyprotein from transposon TNT 1-94	C:retrotransposon nucleocapsid; F:nucleic acid binding; F:methylmalonate-semialdehyde dehydrogenase (acylating) activity; F:zinc ion binding; P:DNA integration; P:oxidation-reduction process	EC:1.2.1.27	Methylmalonate-semialdehyde dehydrogenase (CoA acylating)	-	-	-	-	-	-	-	-	-	-	-	-	-	-	-	-	-	-	-	-	-	-	-	-
Fsp-Ps 3.1_LOD1.5 Interval	TRINITY_DN13175_c0_g1_i1	not available	len=8157 path=[0:0-6061 2:6062-6192 3:6193-6222 5:6223-6257 6:6258-6759 8:6760-6919 9:6920-6963 11:6964-7008 12:7009-7093 13:7094-7098 14:7099-7188 15:7189-8156]	6.28e-05	74	68.0109	640	811	172	39784127	39784298	0.00025	118	68.6047	118	68.6047	0	0	Plus	Plus	8157	Retrovirus-related Pol polyprotein from transposon TNT 1-94	C:retrotransposon nucleocapsid; F:nucleic acid binding; F:methylmalonate-semialdehyde dehydrogenase (acylating) activity; F:zinc ion binding; P:DNA integration; P:oxidation-reduction process	EC:1.2.1.27	Methylmalonate-semialdehyde dehydrogenase (CoA acylating)	-	-	-	-	-	-	-	-	-	-	-	-	-	-	-	-	-	-	-	-	-	-	-	-
Fsp-Ps 3.1_LOD1.5 Interval	TRINITY_DN13175_c0_g1_i1	not available	len=8157 path=[0:0-6061 2:6062-6192 3:6193-6222 5:6223-6257 6:6258-6759 8:6760-6919 9:6920-6963 11:6964-7008 12:7009-7093 13:7094-7098 14:7099-7188 15:7189-8156]	6.28e-05	74	68.0109	811	640	172	4067312	4067483	0.000247	118	68.6047	118	68.6047	0	0	Plus	Minus	8157	Retrovirus-related Pol polyprotein from transposon TNT 1-94	C:retrotransposon nucleocapsid; F:nucleic acid binding; F:methylmalonate-semialdehyde dehydrogenase (acylating) activity; F:zinc ion binding; P:DNA integration; P:oxidation-reduction process	EC:1.2.1.27	Methylmalonate-semialdehyde dehydrogenase (CoA acylating)	-	-	-	-	-	-	-	-	-	-	-	-	-	-	-	-	-	-	-	-	-	-	-	-
Fsp-Ps 3.1_LOD1.5 Interval	TRINITY_DN13175_c0_g1_i1	not available	len=8157 path=[0:0-6061 2:6062-6192 3:6193-6222 5:6223-6257 6:6258-6759 8:6760-6919 9:6920-6963 11:6964-7008 12:7009-7093 13:7094-7098 14:7099-7188 15:7189-8156]	6.28e-05	74	68.0109	5532	5568	37	28854892	28854928	5.37e-05	37	100	37	100	0	0	Plus	Plus	8157	Retrovirus-related Pol polyprotein from transposon TNT 1-94	C:retrotransposon nucleocapsid; F:nucleic acid binding; F:methylmalonate-semialdehyde dehydrogenase (acylating) activity; F:zinc ion binding; P:DNA integration; P:oxidation-reduction process	EC:1.2.1.27	Methylmalonate-semialdehyde dehydrogenase (CoA acylating)	-	-	-	-	-	-	-	-	-	-	-	-	-	-	-	-	-	-	-	-	-	-	-	-
Fsp-Ps 3.1_LOD1.5 Interval	TRINITY_DN13175_c0_g1_i1	not available	len=8157 path=[0:0-6061 2:6062-6192 3:6193-6222 5:6223-6257 6:6258-6759 8:6760-6919 9:6920-6963 11:6964-7008 12:7009-7093 13:7094-7098 14:7099-7188 15:7189-8156]	6.28e-05	74	68.0109	6784	6668	117	34725525	34725641	0.000167	90	74.3802	90	74.3802	8	6.61157	Plus	Minus	8157	Retrovirus-related Pol polyprotein from transposon TNT 1-94	C:retrotransposon nucleocapsid; F:nucleic acid binding; F:methylmalonate-semialdehyde dehydrogenase (acylating) activity; F:zinc ion binding; P:DNA integration; P:oxidation-reduction process	EC:1.2.1.27	Methylmalonate-semialdehyde dehydrogenase (CoA acylating)	-	-	-	-	-	-	-	-	-	-	-	-	-	-	-	-	-	-	-	-	-	-	-	-
Fsp-Ps 3.1_LOD1.5 Interval	TRINITY_DN13175_c0_g1_i1	not available	len=8157 path=[0:0-6061 2:6062-6192 3:6193-6222 5:6223-6257 6:6258-6759 8:6760-6919 9:6920-6963 11:6964-7008 12:7009-7093 13:7094-7098 14:7099-7188 15:7189-8156]	6.28e-05	74	68.0109	6849	6922	74	27648444	27648516	0.000107	60	81.0811	60	81.0811	1	1.35135	Plus	Plus	8157	Retrovirus-related Pol polyprotein from transposon TNT 1-94	C:retrotransposon nucleocapsid; F:nucleic acid binding; F:methylmalonate-semialdehyde dehydrogenase (acylating) activity; F:zinc ion binding; P:DNA integration; P:oxidation-reduction process	EC:1.2.1.27	Methylmalonate-semialdehyde dehydrogenase (CoA acylating)	-	-	-	-	-	-	-	-	-	-	-	-	-	-	-	-	-	-	-	-	-	-	-	-
Fsp-Ps 3.1_LOD1.5 Interval	TRINITY_DN13175_c0_g1_i1	not available	len=8157 path=[0:0-6061 2:6062-6192 3:6193-6222 5:6223-6257 6:6258-6759 8:6760-6919 9:6920-6963 11:6964-7008 12:7009-7093 13:7094-7098 14:7099-7188 15:7189-8156]	6.28e-05	74	68.0109	7523	7268	256	12468064	12468322	0.000369	176	67.433	176	67.433	7	2.68199	Plus	Minus	8157	Retrovirus-related Pol polyprotein from transposon TNT 1-94	C:retrotransposon nucleocapsid; F:nucleic acid binding; F:methylmalonate-semialdehyde dehydrogenase (acylating) activity; F:zinc ion binding; P:DNA integration; P:oxidation-reduction process	EC:1.2.1.27	Methylmalonate-semialdehyde dehydrogenase (CoA acylating)	-	-	-	-	-	-	-	-	-	-	-	-	-	-	-	-	-	-	-	-	-	-	-	-
Fsp-Ps 3.1_LOD1.5 Interval	TRINITY_DN13175_c0_g1_i1	not available	len=8157 path=[0:0-6061 2:6062-6192 3:6193-6222 5:6223-6257 6:6258-6759 8:6760-6919 9:6920-6963 11:6964-7008 12:7009-7093 13:7094-7098 14:7099-7188 15:7189-8156]	0.000219	72	66.2076	61	1	61	27645663	27645722	8.57e-05	54	87.0968	54	87.0968	3	4.83871	Plus	Minus	8157	Retrovirus-related Pol polyprotein from transposon TNT 1-94	C:retrotransposon nucleocapsid; F:nucleic acid binding; F:methylmalonate-semialdehyde dehydrogenase (acylating) activity; F:zinc ion binding; P:DNA integration; P:oxidation-reduction process	EC:1.2.1.27	Methylmalonate-semialdehyde dehydrogenase (CoA acylating)	-	-	-	-	-	-	-	-	-	-	-	-	-	-	-	-	-	-	-	-	-	-	-	-
Fsp-Ps 3.1_LOD1.5 Interval	TRINITY_DN13175_c0_g1_i1	not available	len=8157 path=[0:0-6061 2:6062-6192 3:6193-6222 5:6223-6257 6:6258-6759 8:6760-6919 9:6920-6963 11:6964-7008 12:7009-7093 13:7094-7098 14:7099-7188 15:7189-8156]	0.000219	72	66.2076	811	641	171	38991142	38991312	0.000245	117	68.4211	117	68.4211	0	0	Plus	Minus	8157	Retrovirus-related Pol polyprotein from transposon TNT 1-94	C:retrotransposon nucleocapsid; F:nucleic acid binding; F:methylmalonate-semialdehyde dehydrogenase (acylating) activity; F:zinc ion binding; P:DNA integration; P:oxidation-reduction process	EC:1.2.1.27	Methylmalonate-semialdehyde dehydrogenase (CoA acylating)	-	-	-	-	-	-	-	-	-	-	-	-	-	-	-	-	-	-	-	-	-	-	-	-
Fsp-Ps 3.1_LOD1.5 Interval	TRINITY_DN13175_c0_g1_i1	not available	len=8157 path=[0:0-6061 2:6062-6192 3:6193-6222 5:6223-6257 6:6258-6759 8:6760-6919 9:6920-6963 11:6964-7008 12:7009-7093 13:7094-7098 14:7099-7188 15:7189-8156]	0.000219	72	66.2076	6750	6844	95	28862398	28862493	0.000138	74	76.2887	74	76.2887	3	3.09278	Plus	Plus	8157	Retrovirus-related Pol polyprotein from transposon TNT 1-94	C:retrotransposon nucleocapsid; F:nucleic acid binding; F:methylmalonate-semialdehyde dehydrogenase (acylating) activity; F:zinc ion binding; P:DNA integration; P:oxidation-reduction process	EC:1.2.1.27	Methylmalonate-semialdehyde dehydrogenase (CoA acylating)	-	-	-	-	-	-	-	-	-	-	-	-	-	-	-	-	-	-	-	-	-	-	-	-
Fsp-Ps 3.1_LOD1.5 Interval	TRINITY_DN13175_c0_g1_i1	not available	len=8157 path=[0:0-6061 2:6062-6192 3:6193-6222 5:6223-6257 6:6258-6759 8:6760-6919 9:6920-6963 11:6964-7008 12:7009-7093 13:7094-7098 14:7099-7188 15:7189-8156]	0.000219	72	66.2076	6844	6750	95	12355479	12355574	0.000135	74	76.2887	74	76.2887	3	3.09278	Plus	Minus	8157	Retrovirus-related Pol polyprotein from transposon TNT 1-94	C:retrotransposon nucleocapsid; F:nucleic acid binding; F:methylmalonate-semialdehyde dehydrogenase (acylating) activity; F:zinc ion binding; P:DNA integration; P:oxidation-reduction process	EC:1.2.1.27	Methylmalonate-semialdehyde dehydrogenase (CoA acylating)	-	-	-	-	-	-	-	-	-	-	-	-	-	-	-	-	-	-	-	-	-	-	-	-
Fsp-Ps 3.1_LOD1.5 Interval	TRINITY_DN13175_c0_g1_i1	not available	len=8157 path=[0:0-6061 2:6062-6192 3:6193-6222 5:6223-6257 6:6258-6759 8:6760-6919 9:6920-6963 11:6964-7008 12:7009-7093 13:7094-7098 14:7099-7188 15:7189-8156]	0.000219	72	66.2076	6750	6844	95	66725171	66725266	0.000138	74	76.2887	74	76.2887	3	3.09278	Plus	Plus	8157	Retrovirus-related Pol polyprotein from transposon TNT 1-94	C:retrotransposon nucleocapsid; F:nucleic acid binding; F:methylmalonate-semialdehyde dehydrogenase (acylating) activity; F:zinc ion binding; P:DNA integration; P:oxidation-reduction process	EC:1.2.1.27	Methylmalonate-semialdehyde dehydrogenase (CoA acylating)	-	-	-	-	-	-	-	-	-	-	-	-	-	-	-	-	-	-	-	-	-	-	-	-
Fsp-Ps 3.1_LOD1.5 Interval	TRINITY_DN13175_c0_g1_i1	not available	len=8157 path=[0:0-6061 2:6062-6192 3:6193-6222 5:6223-6257 6:6258-6759 8:6760-6919 9:6920-6963 11:6964-7008 12:7009-7093 13:7094-7098 14:7099-7188 15:7189-8156]	0.000219	72	66.2076	6799	6919	121	28860631	28860750	0.000176	88	72.7273	88	72.7273	1	0.826446	Plus	Plus	8157	Retrovirus-related Pol polyprotein from transposon TNT 1-94	C:retrotransposon nucleocapsid; F:nucleic acid binding; F:methylmalonate-semialdehyde dehydrogenase (acylating) activity; F:zinc ion binding; P:DNA integration; P:oxidation-reduction process	EC:1.2.1.27	Methylmalonate-semialdehyde dehydrogenase (CoA acylating)	-	-	-	-	-	-	-	-	-	-	-	-	-	-	-	-	-	-	-	-	-	-	-	-
Fsp-Ps 3.1_LOD1.5 Interval	TRINITY_DN13175_c0_g1_i1	not available	len=8157 path=[0:0-6061 2:6062-6192 3:6193-6222 5:6223-6257 6:6258-6759 8:6760-6919 9:6920-6963 11:6964-7008 12:7009-7093 13:7094-7098 14:7099-7188 15:7189-8156]	0.000219	72	66.2076	6945	6905	41	38663761	38663801	5.66e-05	39	95.122	39	95.122	0	0	Plus	Minus	8157	Retrovirus-related Pol polyprotein from transposon TNT 1-94	C:retrotransposon nucleocapsid; F:nucleic acid binding; F:methylmalonate-semialdehyde dehydrogenase (acylating) activity; F:zinc ion binding; P:DNA integration; P:oxidation-reduction process	EC:1.2.1.27	Methylmalonate-semialdehyde dehydrogenase (CoA acylating)	-	-	-	-	-	-	-	-	-	-	-	-	-	-	-	-	-	-	-	-	-	-	-	-
Fsp-Ps 3.1_LOD1.5 Interval	TRINITY_DN13175_c0_g1_i1	not available	len=8157 path=[0:0-6061 2:6062-6192 3:6193-6222 5:6223-6257 6:6258-6759 8:6760-6919 9:6920-6963 11:6964-7008 12:7009-7093 13:7094-7098 14:7099-7188 15:7189-8156]	0.000219	72	66.2076	6945	6905	41	33808943	33808983	5.66e-05	39	95.122	39	95.122	0	0	Plus	Minus	8157	Retrovirus-related Pol polyprotein from transposon TNT 1-94	C:retrotransposon nucleocapsid; F:nucleic acid binding; F:methylmalonate-semialdehyde dehydrogenase (acylating) activity; F:zinc ion binding; P:DNA integration; P:oxidation-reduction process	EC:1.2.1.27	Methylmalonate-semialdehyde dehydrogenase (CoA acylating)	-	-	-	-	-	-	-	-	-	-	-	-	-	-	-	-	-	-	-	-	-	-	-	-
Fsp-Ps 3.1_LOD1.5 Interval	TRINITY_DN13175_c0_g1_i1	not available	len=8157 path=[0:0-6061 2:6062-6192 3:6193-6222 5:6223-6257 6:6258-6759 8:6760-6919 9:6920-6963 11:6964-7008 12:7009-7093 13:7094-7098 14:7099-7188 15:7189-8156]	0.000219	72	66.2076	6945	6905	41	33800561	33800601	5.66e-05	39	95.122	39	95.122	0	0	Plus	Minus	8157	Retrovirus-related Pol polyprotein from transposon TNT 1-94	C:retrotransposon nucleocapsid; F:nucleic acid binding; F:methylmalonate-semialdehyde dehydrogenase (acylating) activity; F:zinc ion binding; P:DNA integration; P:oxidation-reduction process	EC:1.2.1.27	Methylmalonate-semialdehyde dehydrogenase (CoA acylating)	-	-	-	-	-	-	-	-	-	-	-	-	-	-	-	-	-	-	-	-	-	-	-	-
Fsp-Ps 3.1_LOD1.5 Interval	TRINITY_DN13175_c0_g1_i1	not available	len=8157 path=[0:0-6061 2:6062-6192 3:6193-6222 5:6223-6257 6:6258-6759 8:6760-6919 9:6920-6963 11:6964-7008 12:7009-7093 13:7094-7098 14:7099-7188 15:7189-8156]	0.000219	72	66.2076	7045	6910	136	5819388	5819526	0.000195	107	72.2973	107	72.2973	21	14.1892	Plus	Minus	8157	Retrovirus-related Pol polyprotein from transposon TNT 1-94	C:retrotransposon nucleocapsid; F:nucleic acid binding; F:methylmalonate-semialdehyde dehydrogenase (acylating) activity; F:zinc ion binding; P:DNA integration; P:oxidation-reduction process	EC:1.2.1.27	Methylmalonate-semialdehyde dehydrogenase (CoA acylating)	-	-	-	-	-	-	-	-	-	-	-	-	-	-	-	-	-	-	-	-	-	-	-	-
Fsp-Ps 3.1_LOD1.5 Interval	TRINITY_DN13175_c0_g1_i1	not available	len=8157 path=[0:0-6061 2:6062-6192 3:6193-6222 5:6223-6257 6:6258-6759 8:6760-6919 9:6920-6963 11:6964-7008 12:7009-7093 13:7094-7098 14:7099-7188 15:7189-8156]	0.000765	70	64.4042	1240	1101	140	66561838	66561977	0.0002	98	70	98	70	0	0	Plus	Minus	8157	Retrovirus-related Pol polyprotein from transposon TNT 1-94	C:retrotransposon nucleocapsid; F:nucleic acid binding; F:methylmalonate-semialdehyde dehydrogenase (acylating) activity; F:zinc ion binding; P:DNA integration; P:oxidation-reduction process	EC:1.2.1.27	Methylmalonate-semialdehyde dehydrogenase (CoA acylating)	-	-	-	-	-	-	-	-	-	-	-	-	-	-	-	-	-	-	-	-	-	-	-	-
Fsp-Ps 3.1_LOD1.5 Interval	TRINITY_DN13175_c0_g1_i1	not available	len=8157 path=[0:0-6061 2:6062-6192 3:6193-6222 5:6223-6257 6:6258-6759 8:6760-6919 9:6920-6963 11:6964-7008 12:7009-7093 13:7094-7098 14:7099-7188 15:7189-8156]	0.000765	70	64.4042	2061	1894	168	15757784	15757951	0.000241	117	69.2308	117	69.2308	2	1.18343	Plus	Minus	8157	Retrovirus-related Pol polyprotein from transposon TNT 1-94	C:retrotransposon nucleocapsid; F:nucleic acid binding; F:methylmalonate-semialdehyde dehydrogenase (acylating) activity; F:zinc ion binding; P:DNA integration; P:oxidation-reduction process	EC:1.2.1.27	Methylmalonate-semialdehyde dehydrogenase (CoA acylating)	-	-	-	-	-	-	-	-	-	-	-	-	-	-	-	-	-	-	-	-	-	-	-	-
Fsp-Ps 3.1_LOD1.5 Interval	TRINITY_DN13175_c0_g1_i1	not available	len=8157 path=[0:0-6061 2:6062-6192 3:6193-6222 5:6223-6257 6:6258-6759 8:6760-6919 9:6920-6963 11:6964-7008 12:7009-7093 13:7094-7098 14:7099-7188 15:7189-8156]	0.000765	70	64.4042	6747	6786	40	66003770	66003809	5.81e-05	38	95	38	95	0	0	Plus	Plus	8157	Retrovirus-related Pol polyprotein from transposon TNT 1-94	C:retrotransposon nucleocapsid; F:nucleic acid binding; F:methylmalonate-semialdehyde dehydrogenase (acylating) activity; F:zinc ion binding; P:DNA integration; P:oxidation-reduction process	EC:1.2.1.27	Methylmalonate-semialdehyde dehydrogenase (CoA acylating)	-	-	-	-	-	-	-	-	-	-	-	-	-	-	-	-	-	-	-	-	-	-	-	-
Fsp-Ps 3.1_LOD1.5 Interval	TRINITY_DN13175_c0_g1_i1	not available	len=8157 path=[0:0-6061 2:6062-6192 3:6193-6222 5:6223-6257 6:6258-6759 8:6760-6919 9:6920-6963 11:6964-7008 12:7009-7093 13:7094-7098 14:7099-7188 15:7189-8156]	0.000765	70	64.4042	6823	6946	124	38676557	38676680	0.00018	93	73.8095	93	73.8095	4	3.1746	Plus	Plus	8157	Retrovirus-related Pol polyprotein from transposon TNT 1-94	C:retrotransposon nucleocapsid; F:nucleic acid binding; F:methylmalonate-semialdehyde dehydrogenase (acylating) activity; F:zinc ion binding; P:DNA integration; P:oxidation-reduction process	EC:1.2.1.27	Methylmalonate-semialdehyde dehydrogenase (CoA acylating)	-	-	-	-	-	-	-	-	-	-	-	-	-	-	-	-	-	-	-	-	-	-	-	-
Fsp-Ps 3.1_LOD1.5 Interval	TRINITY_DN13175_c0_g1_i1	not available	len=8157 path=[0:0-6061 2:6062-6192 3:6193-6222 5:6223-6257 6:6258-6759 8:6760-6919 9:6920-6963 11:6964-7008 12:7009-7093 13:7094-7098 14:7099-7188 15:7189-8156]	0.000765	70	64.4042	6943	6856	88	44758606	44758692	0.000125	70	78.6517	70	78.6517	3	3.37079	Plus	Minus	8157	Retrovirus-related Pol polyprotein from transposon TNT 1-94	C:retrotransposon nucleocapsid; F:nucleic acid binding; F:methylmalonate-semialdehyde dehydrogenase (acylating) activity; F:zinc ion binding; P:DNA integration; P:oxidation-reduction process	EC:1.2.1.27	Methylmalonate-semialdehyde dehydrogenase (CoA acylating)	-	-	-	-	-	-	-	-	-	-	-	-	-	-	-	-	-	-	-	-	-	-	-	-
Fsp-Ps 3.1_LOD1.5 Interval	TRINITY_DN13175_c0_g1_i1	not available	len=8157 path=[0:0-6061 2:6062-6192 3:6193-6222 5:6223-6257 6:6258-6759 8:6760-6919 9:6920-6963 11:6964-7008 12:7009-7093 13:7094-7098 14:7099-7188 15:7189-8156]	0.000765	70	64.4042	6943	6856	88	44748742	44748828	0.000125	70	78.6517	70	78.6517	3	3.37079	Plus	Minus	8157	Retrovirus-related Pol polyprotein from transposon TNT 1-94	C:retrotransposon nucleocapsid; F:nucleic acid binding; F:methylmalonate-semialdehyde dehydrogenase (acylating) activity; F:zinc ion binding; P:DNA integration; P:oxidation-reduction process	EC:1.2.1.27	Methylmalonate-semialdehyde dehydrogenase (CoA acylating)	-	-	-	-	-	-	-	-	-	-	-	-	-	-	-	-	-	-	-	-	-	-	-	-
Fsp-Ps 3.1_LOD1.5 Interval	TRINITY_DN13175_c0_g1_i1	not available	len=8157 path=[0:0-6061 2:6062-6192 3:6193-6222 5:6223-6257 6:6258-6759 8:6760-6919 9:6920-6963 11:6964-7008 12:7009-7093 13:7094-7098 14:7099-7188 15:7189-8156]	0.000765	70	64.4042	6945	6906	40	38677035	38677074	5.52e-05	38	95	38	95	0	0	Plus	Minus	8157	Retrovirus-related Pol polyprotein from transposon TNT 1-94	C:retrotransposon nucleocapsid; F:nucleic acid binding; F:methylmalonate-semialdehyde dehydrogenase (acylating) activity; F:zinc ion binding; P:DNA integration; P:oxidation-reduction process	EC:1.2.1.27	Methylmalonate-semialdehyde dehydrogenase (CoA acylating)	-	-	-	-	-	-	-	-	-	-	-	-	-	-	-	-	-	-	-	-	-	-	-	-
Fsp-Ps 3.1_LOD1.5 Interval	TRINITY_DN13175_c0_g1_i1	not available	len=8157 path=[0:0-6061 2:6062-6192 3:6193-6222 5:6223-6257 6:6258-6759 8:6760-6919 9:6920-6963 11:6964-7008 12:7009-7093 13:7094-7098 14:7099-7188 15:7189-8156]	0.00267	68	62.6008	819	640	180	44737457	44737636	0.000258	124	68.5083	124	68.5083	2	1.10497	Plus	Minus	8157	Retrovirus-related Pol polyprotein from transposon TNT 1-94	C:retrotransposon nucleocapsid; F:nucleic acid binding; F:methylmalonate-semialdehyde dehydrogenase (acylating) activity; F:zinc ion binding; P:DNA integration; P:oxidation-reduction process	EC:1.2.1.27	Methylmalonate-semialdehyde dehydrogenase (CoA acylating)	-	-	-	-	-	-	-	-	-	-	-	-	-	-	-	-	-	-	-	-	-	-	-	-
Fsp-Ps 3.1_LOD1.5 Interval	TRINITY_DN13175_c0_g1_i1	not available	len=8157 path=[0:0-6061 2:6062-6192 3:6193-6222 5:6223-6257 6:6258-6759 8:6760-6919 9:6920-6963 11:6964-7008 12:7009-7093 13:7094-7098 14:7099-7188 15:7189-8156]	0.00267	68	62.6008	648	811	164	11567203	11567366	0.000238	112	68.2927	112	68.2927	0	0	Plus	Plus	8157	Retrovirus-related Pol polyprotein from transposon TNT 1-94	C:retrotransposon nucleocapsid; F:nucleic acid binding; F:methylmalonate-semialdehyde dehydrogenase (acylating) activity; F:zinc ion binding; P:DNA integration; P:oxidation-reduction process	EC:1.2.1.27	Methylmalonate-semialdehyde dehydrogenase (CoA acylating)	-	-	-	-	-	-	-	-	-	-	-	-	-	-	-	-	-	-	-	-	-	-	-	-
Fsp-Ps 3.1_LOD1.5 Interval	TRINITY_DN13175_c0_g1_i1	not available	len=8157 path=[0:0-6061 2:6062-6192 3:6193-6222 5:6223-6257 6:6258-6759 8:6760-6919 9:6920-6963 11:6964-7008 12:7009-7093 13:7094-7098 14:7099-7188 15:7189-8156]	0.00267	68	62.6008	1769	1626	144	28831819	28831963	0.000206	110	72.3684	110	72.3684	15	9.86842	Plus	Minus	8157	Retrovirus-related Pol polyprotein from transposon TNT 1-94	C:retrotransposon nucleocapsid; F:nucleic acid binding; F:methylmalonate-semialdehyde dehydrogenase (acylating) activity; F:zinc ion binding; P:DNA integration; P:oxidation-reduction process	EC:1.2.1.27	Methylmalonate-semialdehyde dehydrogenase (CoA acylating)	-	-	-	-	-	-	-	-	-	-	-	-	-	-	-	-	-	-	-	-	-	-	-	-
Fsp-Ps 3.1_LOD1.5 Interval	TRINITY_DN13175_c0_g1_i1	not available	len=8157 path=[0:0-6061 2:6062-6192 3:6193-6222 5:6223-6257 6:6258-6759 8:6760-6919 9:6920-6963 11:6964-7008 12:7009-7093 13:7094-7098 14:7099-7188 15:7189-8156]	0.00267	68	62.6008	3510	3411	100	1559612	1559714	0.000142	77	74.7573	77	74.7573	3	2.91262	Plus	Minus	8157	Retrovirus-related Pol polyprotein from transposon TNT 1-94	C:retrotransposon nucleocapsid; F:nucleic acid binding; F:methylmalonate-semialdehyde dehydrogenase (acylating) activity; F:zinc ion binding; P:DNA integration; P:oxidation-reduction process	EC:1.2.1.27	Methylmalonate-semialdehyde dehydrogenase (CoA acylating)	-	-	-	-	-	-	-	-	-	-	-	-	-	-	-	-	-	-	-	-	-	-	-	-
Fsp-Ps 3.1_LOD1.5 Interval	TRINITY_DN13175_c0_g1_i1	not available	len=8157 path=[0:0-6061 2:6062-6192 3:6193-6222 5:6223-6257 6:6258-6759 8:6760-6919 9:6920-6963 11:6964-7008 12:7009-7093 13:7094-7098 14:7099-7188 15:7189-8156]	0.00267	68	62.6008	6786	6733	54	33800456	33800509	7.55e-05	46	85.1852	46	85.1852	0	0	Plus	Minus	8157	Retrovirus-related Pol polyprotein from transposon TNT 1-94	C:retrotransposon nucleocapsid; F:nucleic acid binding; F:methylmalonate-semialdehyde dehydrogenase (acylating) activity; F:zinc ion binding; P:DNA integration; P:oxidation-reduction process	EC:1.2.1.27	Methylmalonate-semialdehyde dehydrogenase (CoA acylating)	-	-	-	-	-	-	-	-	-	-	-	-	-	-	-	-	-	-	-	-	-	-	-	-
Fsp-Ps 3.1_LOD1.5 Interval	TRINITY_DN13175_c0_g1_i1	not available	len=8157 path=[0:0-6061 2:6062-6192 3:6193-6222 5:6223-6257 6:6258-6759 8:6760-6919 9:6920-6963 11:6964-7008 12:7009-7093 13:7094-7098 14:7099-7188 15:7189-8156]	0.00267	68	62.6008	6892	6752	141	43279883	43280041	0.000202	112	69.5652	112	69.5652	22	13.6646	Plus	Minus	8157	Retrovirus-related Pol polyprotein from transposon TNT 1-94	C:retrotransposon nucleocapsid; F:nucleic acid binding; F:methylmalonate-semialdehyde dehydrogenase (acylating) activity; F:zinc ion binding; P:DNA integration; P:oxidation-reduction process	EC:1.2.1.27	Methylmalonate-semialdehyde dehydrogenase (CoA acylating)	-	-	-	-	-	-	-	-	-	-	-	-	-	-	-	-	-	-	-	-	-	-	-	-
Fsp-Ps 3.1_LOD1.5 Interval	TRINITY_DN13175_c0_g1_i1	not available	len=8157 path=[0:0-6061 2:6062-6192 3:6193-6222 5:6223-6257 6:6258-6759 8:6760-6919 9:6920-6963 11:6964-7008 12:7009-7093 13:7094-7098 14:7099-7188 15:7189-8156]	0.00267	68	62.6008	6892	6770	123	56456233	56456355	0.000176	92	73.6	92	73.6	4	3.2	Plus	Minus	8157	Retrovirus-related Pol polyprotein from transposon TNT 1-94	C:retrotransposon nucleocapsid; F:nucleic acid binding; F:methylmalonate-semialdehyde dehydrogenase (acylating) activity; F:zinc ion binding; P:DNA integration; P:oxidation-reduction process	EC:1.2.1.27	Methylmalonate-semialdehyde dehydrogenase (CoA acylating)	-	-	-	-	-	-	-	-	-	-	-	-	-	-	-	-	-	-	-	-	-	-	-	-
Fsp-Ps 3.1_LOD1.5 Interval	TRINITY_DN13175_c0_g1_i1	not available	len=8157 path=[0:0-6061 2:6062-6192 3:6193-6222 5:6223-6257 6:6258-6759 8:6760-6919 9:6920-6963 11:6964-7008 12:7009-7093 13:7094-7098 14:7099-7188 15:7189-8156]	0.00932	66	60.7975	811	725	87	35382914	35382998	0.000123	66	75.8621	66	75.8621	2	2.29885	Plus	Minus	8157	Retrovirus-related Pol polyprotein from transposon TNT 1-94	C:retrotransposon nucleocapsid; F:nucleic acid binding; F:methylmalonate-semialdehyde dehydrogenase (acylating) activity; F:zinc ion binding; P:DNA integration; P:oxidation-reduction process	EC:1.2.1.27	Methylmalonate-semialdehyde dehydrogenase (CoA acylating)	-	-	-	-	-	-	-	-	-	-	-	-	-	-	-	-	-	-	-	-	-	-	-	-
Fsp-Ps 3.1_LOD1.5 Interval	TRINITY_DN13175_c0_g1_i1	not available	len=8157 path=[0:0-6061 2:6062-6192 3:6193-6222 5:6223-6257 6:6258-6759 8:6760-6919 9:6920-6963 11:6964-7008 12:7009-7093 13:7094-7098 14:7099-7188 15:7189-8156]	0.00932	66	60.7975	1039	1235	197	21527481	21527675	0.000286	133	67.5127	133	67.5127	2	1.01523	Plus	Plus	8157	Retrovirus-related Pol polyprotein from transposon TNT 1-94	C:retrotransposon nucleocapsid; F:nucleic acid binding; F:methylmalonate-semialdehyde dehydrogenase (acylating) activity; F:zinc ion binding; P:DNA integration; P:oxidation-reduction process	EC:1.2.1.27	Methylmalonate-semialdehyde dehydrogenase (CoA acylating)	-	-	-	-	-	-	-	-	-	-	-	-	-	-	-	-	-	-	-	-	-	-	-	-
Fsp-Ps 3.1_LOD1.5 Interval	TRINITY_DN13175_c0_g1_i1	not available	len=8157 path=[0:0-6061 2:6062-6192 3:6193-6222 5:6223-6257 6:6258-6759 8:6760-6919 9:6920-6963 11:6964-7008 12:7009-7093 13:7094-7098 14:7099-7188 15:7189-8156]	0.00932	66	60.7975	1707	1782	76	17734356	17734431	0.00011	59	77.6316	59	77.6316	0	0	Plus	Plus	8157	Retrovirus-related Pol polyprotein from transposon TNT 1-94	C:retrotransposon nucleocapsid; F:nucleic acid binding; F:methylmalonate-semialdehyde dehydrogenase (acylating) activity; F:zinc ion binding; P:DNA integration; P:oxidation-reduction process	EC:1.2.1.27	Methylmalonate-semialdehyde dehydrogenase (CoA acylating)	-	-	-	-	-	-	-	-	-	-	-	-	-	-	-	-	-	-	-	-	-	-	-	-
Fsp-Ps 3.1_LOD1.5 Interval	TRINITY_DN13175_c0_g1_i1	not available	len=8157 path=[0:0-6061 2:6062-6192 3:6193-6222 5:6223-6257 6:6258-6759 8:6760-6919 9:6920-6963 11:6964-7008 12:7009-7093 13:7094-7098 14:7099-7188 15:7189-8156]	0.00932	66	60.7975	2768	3131	364	56718041	56718404	0.000529	240	64.69	240	64.69	14	3.77358	Plus	Plus	8157	Retrovirus-related Pol polyprotein from transposon TNT 1-94	C:retrotransposon nucleocapsid; F:nucleic acid binding; F:methylmalonate-semialdehyde dehydrogenase (acylating) activity; F:zinc ion binding; P:DNA integration; P:oxidation-reduction process	EC:1.2.1.27	Methylmalonate-semialdehyde dehydrogenase (CoA acylating)	-	-	-	-	-	-	-	-	-	-	-	-	-	-	-	-	-	-	-	-	-	-	-	-
Fsp-Ps 3.1_LOD1.5 Interval	TRINITY_DN13175_c0_g1_i1	not available	len=8157 path=[0:0-6061 2:6062-6192 3:6193-6222 5:6223-6257 6:6258-6759 8:6760-6919 9:6920-6963 11:6964-7008 12:7009-7093 13:7094-7098 14:7099-7188 15:7189-8156]	0.00932	66	60.7975	5980	6110	131	64737247	64737383	0.00019	101	72.1429	101	72.1429	12	8.57143	Plus	Plus	8157	Retrovirus-related Pol polyprotein from transposon TNT 1-94	C:retrotransposon nucleocapsid; F:nucleic acid binding; F:methylmalonate-semialdehyde dehydrogenase (acylating) activity; F:zinc ion binding; P:DNA integration; P:oxidation-reduction process	EC:1.2.1.27	Methylmalonate-semialdehyde dehydrogenase (CoA acylating)	-	-	-	-	-	-	-	-	-	-	-	-	-	-	-	-	-	-	-	-	-	-	-	-
Fsp-Ps 3.1_LOD1.5 Interval	TRINITY_DN13175_c0_g1_i1	not available	len=8157 path=[0:0-6061 2:6062-6192 3:6193-6222 5:6223-6257 6:6258-6759 8:6760-6919 9:6920-6963 11:6964-7008 12:7009-7093 13:7094-7098 14:7099-7188 15:7189-8156]	0.00932	66	60.7975	5980	6110	131	64746650	64746786	0.00019	101	72.1429	101	72.1429	12	8.57143	Plus	Plus	8157	Retrovirus-related Pol polyprotein from transposon TNT 1-94	C:retrotransposon nucleocapsid; F:nucleic acid binding; F:methylmalonate-semialdehyde dehydrogenase (acylating) activity; F:zinc ion binding; P:DNA integration; P:oxidation-reduction process	EC:1.2.1.27	Methylmalonate-semialdehyde dehydrogenase (CoA acylating)	-	-	-	-	-	-	-	-	-	-	-	-	-	-	-	-	-	-	-	-	-	-	-	-
Fsp-Ps 3.1_LOD1.5 Interval	TRINITY_DN13175_c0_g1_i1	not available	len=8157 path=[0:0-6061 2:6062-6192 3:6193-6222 5:6223-6257 6:6258-6759 8:6760-6919 9:6920-6963 11:6964-7008 12:7009-7093 13:7094-7098 14:7099-7188 15:7189-8156]	0.00932	66	60.7975	6786	6733	54	33808837	33808891	7.55e-05	47	85.4545	47	85.4545	1	1.81818	Plus	Minus	8157	Retrovirus-related Pol polyprotein from transposon TNT 1-94	C:retrotransposon nucleocapsid; F:nucleic acid binding; F:methylmalonate-semialdehyde dehydrogenase (acylating) activity; F:zinc ion binding; P:DNA integration; P:oxidation-reduction process	EC:1.2.1.27	Methylmalonate-semialdehyde dehydrogenase (CoA acylating)	-	-	-	-	-	-	-	-	-	-	-	-	-	-	-	-	-	-	-	-	-	-	-	-
Fsp-Ps 3.1_LOD1.5 Interval	TRINITY_DN13175_c0_g1_i1	not available	len=8157 path=[0:0-6061 2:6062-6192 3:6193-6222 5:6223-6257 6:6258-6759 8:6760-6919 9:6920-6963 11:6964-7008 12:7009-7093 13:7094-7098 14:7099-7188 15:7189-8156]	0.00932	66	60.7975	6750	6844	95	28860792	28860887	0.000138	73	75.2577	73	75.2577	3	3.09278	Plus	Plus	8157	Retrovirus-related Pol polyprotein from transposon TNT 1-94	C:retrotransposon nucleocapsid; F:nucleic acid binding; F:methylmalonate-semialdehyde dehydrogenase (acylating) activity; F:zinc ion binding; P:DNA integration; P:oxidation-reduction process	EC:1.2.1.27	Methylmalonate-semialdehyde dehydrogenase (CoA acylating)	-	-	-	-	-	-	-	-	-	-	-	-	-	-	-	-	-	-	-	-	-	-	-	-
Fsp-Ps 3.1_LOD1.5 Interval	TRINITY_DN13175_c0_g1_i1	not available	len=8157 path=[0:0-6061 2:6062-6192 3:6193-6222 5:6223-6257 6:6258-6759 8:6760-6919 9:6920-6963 11:6964-7008 12:7009-7093 13:7094-7098 14:7099-7188 15:7189-8156]	0.00932	66	60.7975	6750	6844	95	33355707	33355802	0.000138	75	76.5306	75	76.5306	5	5.10204	Plus	Plus	8157	Retrovirus-related Pol polyprotein from transposon TNT 1-94	C:retrotransposon nucleocapsid; F:nucleic acid binding; F:methylmalonate-semialdehyde dehydrogenase (acylating) activity; F:zinc ion binding; P:DNA integration; P:oxidation-reduction process	EC:1.2.1.27	Methylmalonate-semialdehyde dehydrogenase (CoA acylating)	-	-	-	-	-	-	-	-	-	-	-	-	-	-	-	-	-	-	-	-	-	-	-	-
Fsp-Ps 3.1_LOD1.5 Interval	TRINITY_DN13175_c0_g1_i1	not available	len=8157 path=[0:0-6061 2:6062-6192 3:6193-6222 5:6223-6257 6:6258-6759 8:6760-6919 9:6920-6963 11:6964-7008 12:7009-7093 13:7094-7098 14:7099-7188 15:7189-8156]	0.00932	66	60.7975	6750	6844	95	41733869	41733964	0.000138	73	75.2577	73	75.2577	3	3.09278	Plus	Plus	8157	Retrovirus-related Pol polyprotein from transposon TNT 1-94	C:retrotransposon nucleocapsid; F:nucleic acid binding; F:methylmalonate-semialdehyde dehydrogenase (acylating) activity; F:zinc ion binding; P:DNA integration; P:oxidation-reduction process	EC:1.2.1.27	Methylmalonate-semialdehyde dehydrogenase (CoA acylating)	-	-	-	-	-	-	-	-	-	-	-	-	-	-	-	-	-	-	-	-	-	-	-	-
Fsp-Ps 3.1_LOD1.5 Interval	TRINITY_DN13175_c0_g1_i1	not available	len=8157 path=[0:0-6061 2:6062-6192 3:6193-6222 5:6223-6257 6:6258-6759 8:6760-6919 9:6920-6963 11:6964-7008 12:7009-7093 13:7094-7098 14:7099-7188 15:7189-8156]	0.00932	66	60.7975	6946	6823	124	56456232	56456355	0.000177	92	73.0159	92	73.0159	4	3.1746	Plus	Minus	8157	Retrovirus-related Pol polyprotein from transposon TNT 1-94	C:retrotransposon nucleocapsid; F:nucleic acid binding; F:methylmalonate-semialdehyde dehydrogenase (acylating) activity; F:zinc ion binding; P:DNA integration; P:oxidation-reduction process	EC:1.2.1.27	Methylmalonate-semialdehyde dehydrogenase (CoA acylating)	-	-	-	-	-	-	-	-	-	-	-	-	-	-	-	-	-	-	-	-	-	-	-	-
Fsp-Ps 3.1_LOD1.5 Interval	TRINITY_DN13175_c0_g1_i1	not available	len=8157 path=[0:0-6061 2:6062-6192 3:6193-6222 5:6223-6257 6:6258-6759 8:6760-6919 9:6920-6963 11:6964-7008 12:7009-7093 13:7094-7098 14:7099-7188 15:7189-8156]	0.0325108	64	58.9941	1712	1786	75	18175717	18175791	0.000109	58	77.3333	58	77.3333	0	0	Plus	Plus	8157	Retrovirus-related Pol polyprotein from transposon TNT 1-94	C:retrotransposon nucleocapsid; F:nucleic acid binding; F:methylmalonate-semialdehyde dehydrogenase (acylating) activity; F:zinc ion binding; P:DNA integration; P:oxidation-reduction process	EC:1.2.1.27	Methylmalonate-semialdehyde dehydrogenase (CoA acylating)	-	-	-	-	-	-	-	-	-	-	-	-	-	-	-	-	-	-	-	-	-	-	-	-
Fsp-Ps 3.1_LOD1.5 Interval	TRINITY_DN13175_c0_g1_i1	not available	len=8157 path=[0:0-6061 2:6062-6192 3:6193-6222 5:6223-6257 6:6258-6759 8:6760-6919 9:6920-6963 11:6964-7008 12:7009-7093 13:7094-7098 14:7099-7188 15:7189-8156]	0.0325108	64	58.9941	2134	1839	296	3006871	3007166	0.000427	211	68.5065	211	68.5065	24	7.79221	Plus	Minus	8157	Retrovirus-related Pol polyprotein from transposon TNT 1-94	C:retrotransposon nucleocapsid; F:nucleic acid binding; F:methylmalonate-semialdehyde dehydrogenase (acylating) activity; F:zinc ion binding; P:DNA integration; P:oxidation-reduction process	EC:1.2.1.27	Methylmalonate-semialdehyde dehydrogenase (CoA acylating)	-	-	-	-	-	-	-	-	-	-	-	-	-	-	-	-	-	-	-	-	-	-	-	-
Fsp-Ps 3.1_LOD1.5 Interval	TRINITY_DN13175_c0_g1_i1	not available	len=8157 path=[0:0-6061 2:6062-6192 3:6193-6222 5:6223-6257 6:6258-6759 8:6760-6919 9:6920-6963 11:6964-7008 12:7009-7093 13:7094-7098 14:7099-7188 15:7189-8156]	0.0325108	64	58.9941	3438	3589	152	68531788	68531939	0.000221	104	68.4211	104	68.4211	0	0	Plus	Plus	8157	Retrovirus-related Pol polyprotein from transposon TNT 1-94	C:retrotransposon nucleocapsid; F:nucleic acid binding; F:methylmalonate-semialdehyde dehydrogenase (acylating) activity; F:zinc ion binding; P:DNA integration; P:oxidation-reduction process	EC:1.2.1.27	Methylmalonate-semialdehyde dehydrogenase (CoA acylating)	-	-	-	-	-	-	-	-	-	-	-	-	-	-	-	-	-	-	-	-	-	-	-	-
Fsp-Ps 3.1_LOD1.5 Interval	TRINITY_DN13175_c0_g1_i1	not available	len=8157 path=[0:0-6061 2:6062-6192 3:6193-6222 5:6223-6257 6:6258-6759 8:6760-6919 9:6920-6963 11:6964-7008 12:7009-7093 13:7094-7098 14:7099-7188 15:7189-8156]	0.0325108	64	58.9941	4915	5109	195	66186144	66186338	0.000283	132	67.3469	132	67.3469	2	1.02041	Plus	Plus	8157	Retrovirus-related Pol polyprotein from transposon TNT 1-94	C:retrotransposon nucleocapsid; F:nucleic acid binding; F:methylmalonate-semialdehyde dehydrogenase (acylating) activity; F:zinc ion binding; P:DNA integration; P:oxidation-reduction process	EC:1.2.1.27	Methylmalonate-semialdehyde dehydrogenase (CoA acylating)	-	-	-	-	-	-	-	-	-	-	-	-	-	-	-	-	-	-	-	-	-	-	-	-
Fsp-Ps 3.1_LOD1.5 Interval	TRINITY_DN13175_c0_g1_i1	not available	len=8157 path=[0:0-6061 2:6062-6192 3:6193-6222 5:6223-6257 6:6258-6759 8:6760-6919 9:6920-6963 11:6964-7008 12:7009-7093 13:7094-7098 14:7099-7188 15:7189-8156]	0.0325108	64	58.9941	6110	5980	131	41558680	41558817	0.000187	102	72.3404	102	72.3404	13	9.21986	Plus	Minus	8157	Retrovirus-related Pol polyprotein from transposon TNT 1-94	C:retrotransposon nucleocapsid; F:nucleic acid binding; F:methylmalonate-semialdehyde dehydrogenase (acylating) activity; F:zinc ion binding; P:DNA integration; P:oxidation-reduction process	EC:1.2.1.27	Methylmalonate-semialdehyde dehydrogenase (CoA acylating)	-	-	-	-	-	-	-	-	-	-	-	-	-	-	-	-	-	-	-	-	-	-	-	-
Fsp-Ps 3.1_LOD1.5 Interval	TRINITY_DN13175_c0_g1_i1	not available	len=8157 path=[0:0-6061 2:6062-6192 3:6193-6222 5:6223-6257 6:6258-6759 8:6760-6919 9:6920-6963 11:6964-7008 12:7009-7093 13:7094-7098 14:7099-7188 15:7189-8156]	0.0325108	64	58.9941	6844	6750	95	44748627	44748723	0.000135	74	75.5102	74	75.5102	4	4.08163	Plus	Minus	8157	Retrovirus-related Pol polyprotein from transposon TNT 1-94	C:retrotransposon nucleocapsid; F:nucleic acid binding; F:methylmalonate-semialdehyde dehydrogenase (acylating) activity; F:zinc ion binding; P:DNA integration; P:oxidation-reduction process	EC:1.2.1.27	Methylmalonate-semialdehyde dehydrogenase (CoA acylating)	-	-	-	-	-	-	-	-	-	-	-	-	-	-	-	-	-	-	-	-	-	-	-	-
Fsp-Ps 3.1_LOD1.5 Interval	TRINITY_DN13175_c0_g1_i1	not available	len=8157 path=[0:0-6061 2:6062-6192 3:6193-6222 5:6223-6257 6:6258-6759 8:6760-6919 9:6920-6963 11:6964-7008 12:7009-7093 13:7094-7098 14:7099-7188 15:7189-8156]	0.0325108	64	58.9941	6751	6947	197	38676771	38676967	0.000286	140	69.6517	140	69.6517	8	3.9801	Plus	Plus	8157	Retrovirus-related Pol polyprotein from transposon TNT 1-94	C:retrotransposon nucleocapsid; F:nucleic acid binding; F:methylmalonate-semialdehyde dehydrogenase (acylating) activity; F:zinc ion binding; P:DNA integration; P:oxidation-reduction process	EC:1.2.1.27	Methylmalonate-semialdehyde dehydrogenase (CoA acylating)	-	-	-	-	-	-	-	-	-	-	-	-	-	-	-	-	-	-	-	-	-	-	-	-
Fsp-Ps 3.1_LOD1.5 Interval	TRINITY_DN13175_c0_g1_i1	not available	len=8157 path=[0:0-6061 2:6062-6192 3:6193-6222 5:6223-6257 6:6258-6759 8:6760-6919 9:6920-6963 11:6964-7008 12:7009-7093 13:7094-7098 14:7099-7188 15:7189-8156]	0.0325108	64	58.9941	6751	6947	197	38676824	38677020	0.000286	140	69.6517	140	69.6517	8	3.9801	Plus	Plus	8157	Retrovirus-related Pol polyprotein from transposon TNT 1-94	C:retrotransposon nucleocapsid; F:nucleic acid binding; F:methylmalonate-semialdehyde dehydrogenase (acylating) activity; F:zinc ion binding; P:DNA integration; P:oxidation-reduction process	EC:1.2.1.27	Methylmalonate-semialdehyde dehydrogenase (CoA acylating)	-	-	-	-	-	-	-	-	-	-	-	-	-	-	-	-	-	-	-	-	-	-	-	-
Fsp-Ps 3.1_LOD1.5 Interval	TRINITY_DN13175_c0_g1_i1	not available	len=8157 path=[0:0-6061 2:6062-6192 3:6193-6222 5:6223-6257 6:6258-6759 8:6760-6919 9:6920-6963 11:6964-7008 12:7009-7093 13:7094-7098 14:7099-7188 15:7189-8156]	0.0325108	64	58.9941	6751	6947	197	38676877	38677073	0.000286	140	69.6517	140	69.6517	8	3.9801	Plus	Plus	8157	Retrovirus-related Pol polyprotein from transposon TNT 1-94	C:retrotransposon nucleocapsid; F:nucleic acid binding; F:methylmalonate-semialdehyde dehydrogenase (acylating) activity; F:zinc ion binding; P:DNA integration; P:oxidation-reduction process	EC:1.2.1.27	Methylmalonate-semialdehyde dehydrogenase (CoA acylating)	-	-	-	-	-	-	-	-	-	-	-	-	-	-	-	-	-	-	-	-	-	-	-	-
Fsp-Ps 3.1_LOD1.5 Interval	TRINITY_DN13175_c0_g1_i1	not available	len=8157 path=[0:0-6061 2:6062-6192 3:6193-6222 5:6223-6257 6:6258-6759 8:6760-6919 9:6920-6963 11:6964-7008 12:7009-7093 13:7094-7098 14:7099-7188 15:7189-8156]	0.0325108	64	58.9941	6892	6770	123	56446957	56447079	0.000176	91	72.8	91	72.8	4	3.2	Plus	Minus	8157	Retrovirus-related Pol polyprotein from transposon TNT 1-94	C:retrotransposon nucleocapsid; F:nucleic acid binding; F:methylmalonate-semialdehyde dehydrogenase (acylating) activity; F:zinc ion binding; P:DNA integration; P:oxidation-reduction process	EC:1.2.1.27	Methylmalonate-semialdehyde dehydrogenase (CoA acylating)	-	-	-	-	-	-	-	-	-	-	-	-	-	-	-	-	-	-	-	-	-	-	-	-
Fsp-Ps 3.1_LOD1.5 Interval	TRINITY_DN13175_c0_g1_i1	not available	len=8157 path=[0:0-6061 2:6062-6192 3:6193-6222 5:6223-6257 6:6258-6759 8:6760-6919 9:6920-6963 11:6964-7008 12:7009-7093 13:7094-7098 14:7099-7188 15:7189-8156]	0.0325108	64	58.9941	6945	6803	143	43280007	43280154	0.000205	105	70	105	70	9	6	Plus	Minus	8157	Retrovirus-related Pol polyprotein from transposon TNT 1-94	C:retrotransposon nucleocapsid; F:nucleic acid binding; F:methylmalonate-semialdehyde dehydrogenase (acylating) activity; F:zinc ion binding; P:DNA integration; P:oxidation-reduction process	EC:1.2.1.27	Methylmalonate-semialdehyde dehydrogenase (CoA acylating)	-	-	-	-	-	-	-	-	-	-	-	-	-	-	-	-	-	-	-	-	-	-	-	-
Fsp-Ps 3.1_LOD1.5 Interval	TRINITY_DN13175_c0_g1_i1	not available	len=8157 path=[0:0-6061 2:6062-6192 3:6193-6222 5:6223-6257 6:6258-6759 8:6760-6919 9:6920-6963 11:6964-7008 12:7009-7093 13:7094-7098 14:7099-7188 15:7189-8156]	0.0325108	64	58.9941	6945	6899	47	5824174	5824220	6.53e-05	41	87.234	41	87.234	0	0	Plus	Minus	8157	Retrovirus-related Pol polyprotein from transposon TNT 1-94	C:retrotransposon nucleocapsid; F:nucleic acid binding; F:methylmalonate-semialdehyde dehydrogenase (acylating) activity; F:zinc ion binding; P:DNA integration; P:oxidation-reduction process	EC:1.2.1.27	Methylmalonate-semialdehyde dehydrogenase (CoA acylating)	-	-	-	-	-	-	-	-	-	-	-	-	-	-	-	-	-	-	-	-	-	-	-	-
Fsp-Ps 3.1_LOD1.5 Interval	TRINITY_DN13175_c0_g1_i1	not available	len=8157 path=[0:0-6061 2:6062-6192 3:6193-6222 5:6223-6257 6:6258-6759 8:6760-6919 9:6920-6963 11:6964-7008 12:7009-7093 13:7094-7098 14:7099-7188 15:7189-8156]	0.0325108	64	58.9941	6945	6899	47	5816522	5816568	6.53e-05	41	87.234	41	87.234	0	0	Plus	Minus	8157	Retrovirus-related Pol polyprotein from transposon TNT 1-94	C:retrotransposon nucleocapsid; F:nucleic acid binding; F:methylmalonate-semialdehyde dehydrogenase (acylating) activity; F:zinc ion binding; P:DNA integration; P:oxidation-reduction process	EC:1.2.1.27	Methylmalonate-semialdehyde dehydrogenase (CoA acylating)	-	-	-	-	-	-	-	-	-	-	-	-	-	-	-	-	-	-	-	-	-	-	-	-
Fsp-Ps 3.1_LOD1.5 Interval	TRINITY_DN13175_c0_g1_i1	not available	len=8157 path=[0:0-6061 2:6062-6192 3:6193-6222 5:6223-6257 6:6258-6759 8:6760-6919 9:6920-6963 11:6964-7008 12:7009-7093 13:7094-7098 14:7099-7188 15:7189-8156]	0.0325108	64	58.9941	6945	6906	40	34725824	34725863	5.52e-05	37	92.5	37	92.5	0	0	Plus	Minus	8157	Retrovirus-related Pol polyprotein from transposon TNT 1-94	C:retrotransposon nucleocapsid; F:nucleic acid binding; F:methylmalonate-semialdehyde dehydrogenase (acylating) activity; F:zinc ion binding; P:DNA integration; P:oxidation-reduction process	EC:1.2.1.27	Methylmalonate-semialdehyde dehydrogenase (CoA acylating)	-	-	-	-	-	-	-	-	-	-	-	-	-	-	-	-	-	-	-	-	-	-	-	-
Fsp-Ps 3.1_LOD1.5 Interval	TRINITY_DN13175_c0_g1_i1	not available	len=8157 path=[0:0-6061 2:6062-6192 3:6193-6222 5:6223-6257 6:6258-6759 8:6760-6919 9:6920-6963 11:6964-7008 12:7009-7093 13:7094-7098 14:7099-7188 15:7189-8156]	0.113474	62	57.1907	640	811	172	12511327	12511498	0.00025	118	68.2081	118	68.2081	2	1.15607	Plus	Plus	8157	Retrovirus-related Pol polyprotein from transposon TNT 1-94	C:retrotransposon nucleocapsid; F:nucleic acid binding; F:methylmalonate-semialdehyde dehydrogenase (acylating) activity; F:zinc ion binding; P:DNA integration; P:oxidation-reduction process	EC:1.2.1.27	Methylmalonate-semialdehyde dehydrogenase (CoA acylating)	-	-	-	-	-	-	-	-	-	-	-	-	-	-	-	-	-	-	-	-	-	-	-	-
Fsp-Ps 3.1_LOD1.5 Interval	TRINITY_DN13175_c0_g1_i1	not available	len=8157 path=[0:0-6061 2:6062-6192 3:6193-6222 5:6223-6257 6:6258-6759 8:6760-6919 9:6920-6963 11:6964-7008 12:7009-7093 13:7094-7098 14:7099-7188 15:7189-8156]	0.113474	62	57.1907	782	642	141	1562296	1562436	0.000202	97	68.7943	97	68.7943	0	0	Plus	Minus	8157	Retrovirus-related Pol polyprotein from transposon TNT 1-94	C:retrotransposon nucleocapsid; F:nucleic acid binding; F:methylmalonate-semialdehyde dehydrogenase (acylating) activity; F:zinc ion binding; P:DNA integration; P:oxidation-reduction process	EC:1.2.1.27	Methylmalonate-semialdehyde dehydrogenase (CoA acylating)	-	-	-	-	-	-	-	-	-	-	-	-	-	-	-	-	-	-	-	-	-	-	-	-
Fsp-Ps 3.1_LOD1.5 Interval	TRINITY_DN13175_c0_g1_i1	not available	len=8157 path=[0:0-6061 2:6062-6192 3:6193-6222 5:6223-6257 6:6258-6759 8:6760-6919 9:6920-6963 11:6964-7008 12:7009-7093 13:7094-7098 14:7099-7188 15:7189-8156]	0.113474	62	57.1907	740	1061	322	5524056	5524383	0.000468	233	68.1287	233	68.1287	34	9.94152	Plus	Plus	8157	Retrovirus-related Pol polyprotein from transposon TNT 1-94	C:retrotransposon nucleocapsid; F:nucleic acid binding; F:methylmalonate-semialdehyde dehydrogenase (acylating) activity; F:zinc ion binding; P:DNA integration; P:oxidation-reduction process	EC:1.2.1.27	Methylmalonate-semialdehyde dehydrogenase (CoA acylating)	-	-	-	-	-	-	-	-	-	-	-	-	-	-	-	-	-	-	-	-	-	-	-	-
Fsp-Ps 3.1_LOD1.5 Interval	TRINITY_DN13175_c0_g1_i1	not available	len=8157 path=[0:0-6061 2:6062-6192 3:6193-6222 5:6223-6257 6:6258-6759 8:6760-6919 9:6920-6963 11:6964-7008 12:7009-7093 13:7094-7098 14:7099-7188 15:7189-8156]	0.113474	62	57.1907	1922	1644	279	64442811	64443117	0.000402	209	67.2026	209	67.2026	36	11.5756	Plus	Minus	8157	Retrovirus-related Pol polyprotein from transposon TNT 1-94	C:retrotransposon nucleocapsid; F:nucleic acid binding; F:methylmalonate-semialdehyde dehydrogenase (acylating) activity; F:zinc ion binding; P:DNA integration; P:oxidation-reduction process	EC:1.2.1.27	Methylmalonate-semialdehyde dehydrogenase (CoA acylating)	-	-	-	-	-	-	-	-	-	-	-	-	-	-	-	-	-	-	-	-	-	-	-	-
Fsp-Ps 3.1_LOD1.5 Interval	TRINITY_DN13175_c0_g1_i1	not available	len=8157 path=[0:0-6061 2:6062-6192 3:6193-6222 5:6223-6257 6:6258-6759 8:6760-6919 9:6920-6963 11:6964-7008 12:7009-7093 13:7094-7098 14:7099-7188 15:7189-8156]	0.113474	62	57.1907	3415	3510	96	25500330	25500427	0.000139	73	74.4898	73	74.4898	2	2.04082	Plus	Plus	8157	Retrovirus-related Pol polyprotein from transposon TNT 1-94	C:retrotransposon nucleocapsid; F:nucleic acid binding; F:methylmalonate-semialdehyde dehydrogenase (acylating) activity; F:zinc ion binding; P:DNA integration; P:oxidation-reduction process	EC:1.2.1.27	Methylmalonate-semialdehyde dehydrogenase (CoA acylating)	-	-	-	-	-	-	-	-	-	-	-	-	-	-	-	-	-	-	-	-	-	-	-	-
Fsp-Ps 3.1_LOD1.5 Interval	TRINITY_DN13175_c0_g1_i1	not available	len=8157 path=[0:0-6061 2:6062-6192 3:6193-6222 5:6223-6257 6:6258-6759 8:6760-6919 9:6920-6963 11:6964-7008 12:7009-7093 13:7094-7098 14:7099-7188 15:7189-8156]	0.113474	62	57.1907	3510	3415	96	28487081	28487178	0.000137	73	74.4898	73	74.4898	2	2.04082	Plus	Minus	8157	Retrovirus-related Pol polyprotein from transposon TNT 1-94	C:retrotransposon nucleocapsid; F:nucleic acid binding; F:methylmalonate-semialdehyde dehydrogenase (acylating) activity; F:zinc ion binding; P:DNA integration; P:oxidation-reduction process	EC:1.2.1.27	Methylmalonate-semialdehyde dehydrogenase (CoA acylating)	-	-	-	-	-	-	-	-	-	-	-	-	-	-	-	-	-	-	-	-	-	-	-	-
Fsp-Ps 3.1_LOD1.5 Interval	TRINITY_DN13175_c0_g1_i1	not available	len=8157 path=[0:0-6061 2:6062-6192 3:6193-6222 5:6223-6257 6:6258-6759 8:6760-6919 9:6920-6963 11:6964-7008 12:7009-7093 13:7094-7098 14:7099-7188 15:7189-8156]	0.113474	62	57.1907	3415	3510	96	42760070	42760167	0.000139	73	74.4898	73	74.4898	2	2.04082	Plus	Plus	8157	Retrovirus-related Pol polyprotein from transposon TNT 1-94	C:retrotransposon nucleocapsid; F:nucleic acid binding; F:methylmalonate-semialdehyde dehydrogenase (acylating) activity; F:zinc ion binding; P:DNA integration; P:oxidation-reduction process	EC:1.2.1.27	Methylmalonate-semialdehyde dehydrogenase (CoA acylating)	-	-	-	-	-	-	-	-	-	-	-	-	-	-	-	-	-	-	-	-	-	-	-	-
Fsp-Ps 3.1_LOD1.5 Interval	TRINITY_DN13175_c0_g1_i1	not available	len=8157 path=[0:0-6061 2:6062-6192 3:6193-6222 5:6223-6257 6:6258-6759 8:6760-6919 9:6920-6963 11:6964-7008 12:7009-7093 13:7094-7098 14:7099-7188 15:7189-8156]	0.113474	62	57.1907	3493	3438	56	42132017	42132072	7.84e-05	46	82.1429	46	82.1429	0	0	Plus	Minus	8157	Retrovirus-related Pol polyprotein from transposon TNT 1-94	C:retrotransposon nucleocapsid; F:nucleic acid binding; F:methylmalonate-semialdehyde dehydrogenase (acylating) activity; F:zinc ion binding; P:DNA integration; P:oxidation-reduction process	EC:1.2.1.27	Methylmalonate-semialdehyde dehydrogenase (CoA acylating)	-	-	-	-	-	-	-	-	-	-	-	-	-	-	-	-	-	-	-	-	-	-	-	-
Fsp-Ps 3.1_LOD1.5 Interval	TRINITY_DN13175_c0_g1_i1	not available	len=8157 path=[0:0-6061 2:6062-6192 3:6193-6222 5:6223-6257 6:6258-6759 8:6760-6919 9:6920-6963 11:6964-7008 12:7009-7093 13:7094-7098 14:7099-7188 15:7189-8156]	0.113474	62	57.1907	3719	4056	338	27624434	27624768	0.000491	227	65.043	227	65.043	25	7.16332	Plus	Plus	8157	Retrovirus-related Pol polyprotein from transposon TNT 1-94	C:retrotransposon nucleocapsid; F:nucleic acid binding; F:methylmalonate-semialdehyde dehydrogenase (acylating) activity; F:zinc ion binding; P:DNA integration; P:oxidation-reduction process	EC:1.2.1.27	Methylmalonate-semialdehyde dehydrogenase (CoA acylating)	-	-	-	-	-	-	-	-	-	-	-	-	-	-	-	-	-	-	-	-	-	-	-	-
Fsp-Ps 3.1_LOD1.5 Interval	TRINITY_DN13175_c0_g1_i1	not available	len=8157 path=[0:0-6061 2:6062-6192 3:6193-6222 5:6223-6257 6:6258-6759 8:6760-6919 9:6920-6963 11:6964-7008 12:7009-7093 13:7094-7098 14:7099-7188 15:7189-8156]	0.113474	62	57.1907	4993	5171	179	68533276	68533454	0.00026	120	67.0391	120	67.0391	0	0	Plus	Plus	8157	Retrovirus-related Pol polyprotein from transposon TNT 1-94	C:retrotransposon nucleocapsid; F:nucleic acid binding; F:methylmalonate-semialdehyde dehydrogenase (acylating) activity; F:zinc ion binding; P:DNA integration; P:oxidation-reduction process	EC:1.2.1.27	Methylmalonate-semialdehyde dehydrogenase (CoA acylating)	-	-	-	-	-	-	-	-	-	-	-	-	-	-	-	-	-	-	-	-	-	-	-	-
Fsp-Ps 3.1_LOD1.5 Interval	TRINITY_DN13175_c0_g1_i1	not available	len=8157 path=[0:0-6061 2:6062-6192 3:6193-6222 5:6223-6257 6:6258-6759 8:6760-6919 9:6920-6963 11:6964-7008 12:7009-7093 13:7094-7098 14:7099-7188 15:7189-8156]	0.113474	62	57.1907	5223	5013	211	5191199	5191409	0.000303	139	65.8768	139	65.8768	0	0	Plus	Minus	8157	Retrovirus-related Pol polyprotein from transposon TNT 1-94	C:retrotransposon nucleocapsid; F:nucleic acid binding; F:methylmalonate-semialdehyde dehydrogenase (acylating) activity; F:zinc ion binding; P:DNA integration; P:oxidation-reduction process	EC:1.2.1.27	Methylmalonate-semialdehyde dehydrogenase (CoA acylating)	-	-	-	-	-	-	-	-	-	-	-	-	-	-	-	-	-	-	-	-	-	-	-	-
Fsp-Ps 3.1_LOD1.5 Interval	TRINITY_DN13175_c0_g1_i1	not available	len=8157 path=[0:0-6061 2:6062-6192 3:6193-6222 5:6223-6257 6:6258-6759 8:6760-6919 9:6920-6963 11:6964-7008 12:7009-7093 13:7094-7098 14:7099-7188 15:7189-8156]	0.113474	62	57.1907	5466	5401	66	66357830	66357894	9.29e-05	53	80.303	53	80.303	1	1.51515	Plus	Minus	8157	Retrovirus-related Pol polyprotein from transposon TNT 1-94	C:retrotransposon nucleocapsid; F:nucleic acid binding; F:methylmalonate-semialdehyde dehydrogenase (acylating) activity; F:zinc ion binding; P:DNA integration; P:oxidation-reduction process	EC:1.2.1.27	Methylmalonate-semialdehyde dehydrogenase (CoA acylating)	-	-	-	-	-	-	-	-	-	-	-	-	-	-	-	-	-	-	-	-	-	-	-	-
Fsp-Ps 3.1_LOD1.5 Interval	TRINITY_DN13175_c0_g1_i1	not available	len=8157 path=[0:0-6061 2:6062-6192 3:6193-6222 5:6223-6257 6:6258-6759 8:6760-6919 9:6920-6963 11:6964-7008 12:7009-7093 13:7094-7098 14:7099-7188 15:7189-8156]	0.113474	62	57.1907	6852	6943	92	28860631	28860721	0.000134	71	75.5319	71	75.5319	5	5.31915	Plus	Plus	8157	Retrovirus-related Pol polyprotein from transposon TNT 1-94	C:retrotransposon nucleocapsid; F:nucleic acid binding; F:methylmalonate-semialdehyde dehydrogenase (acylating) activity; F:zinc ion binding; P:DNA integration; P:oxidation-reduction process	EC:1.2.1.27	Methylmalonate-semialdehyde dehydrogenase (CoA acylating)	-	-	-	-	-	-	-	-	-	-	-	-	-	-	-	-	-	-	-	-	-	-	-	-
Fsp-Ps 3.1_LOD1.5 Interval	TRINITY_DN13175_c0_g1_i1	not available	len=8157 path=[0:0-6061 2:6062-6192 3:6193-6222 5:6223-6257 6:6258-6759 8:6760-6919 9:6920-6963 11:6964-7008 12:7009-7093 13:7094-7098 14:7099-7188 15:7189-8156]	0.113474	62	57.1907	6854	6949	96	32558496	32558600	0.000139	78	73.5849	78	73.5849	11	10.3774	Plus	Plus	8157	Retrovirus-related Pol polyprotein from transposon TNT 1-94	C:retrotransposon nucleocapsid; F:nucleic acid binding; F:methylmalonate-semialdehyde dehydrogenase (acylating) activity; F:zinc ion binding; P:DNA integration; P:oxidation-reduction process	EC:1.2.1.27	Methylmalonate-semialdehyde dehydrogenase (CoA acylating)	-	-	-	-	-	-	-	-	-	-	-	-	-	-	-	-	-	-	-	-	-	-	-	-
Fsp-Ps 3.1_LOD1.5 Interval	TRINITY_DN13175_c0_g1_i1	not available	len=8157 path=[0:0-6061 2:6062-6192 3:6193-6222 5:6223-6257 6:6258-6759 8:6760-6919 9:6920-6963 11:6964-7008 12:7009-7093 13:7094-7098 14:7099-7188 15:7189-8156]	0.113474	62	57.1907	6905	6945	41	1334408	1334448	5.95e-05	37	90.2439	37	90.2439	0	0	Plus	Plus	8157	Retrovirus-related Pol polyprotein from transposon TNT 1-94	C:retrotransposon nucleocapsid; F:nucleic acid binding; F:methylmalonate-semialdehyde dehydrogenase (acylating) activity; F:zinc ion binding; P:DNA integration; P:oxidation-reduction process	EC:1.2.1.27	Methylmalonate-semialdehyde dehydrogenase (CoA acylating)	-	-	-	-	-	-	-	-	-	-	-	-	-	-	-	-	-	-	-	-	-	-	-	-
[truncated: 105,450 more rows]
